# Supplementary material for: Compensatory evolution of Pseudomonas aeruginosa’s slow growth phenotype suggests mechanisms of adaptation in cystic fibrosis
Source: Nat Commun. 2021 May 27;12:3186. doi: 10.1038/s41467-021-23451-y (PMC8160344; doi:10.1038/s41467-021-23451-y)
Supplement: Supplementary file 4 — Supplementary Data 1 [file 41467_2021_23451_MOESM4_ESM.xlsx]

## Sheet: PAO1
Supplementary Data 1: Mutations identified during adaptive laboratory evolution in each representative clone. Rows highlighted in gold are mutations selected using the criteria reported in the main text.
CHROM	POS	gene_name	gene_id	REF	ALT	PAO1_S	PAO1_I1	PAO1_L1	PAO1_I2	PAO1_L2	PAO1_I3	PAO1_L3	effect	impact	feature_type	feature_id	transcript_biotype	exon_intron_rank	nt_change	aa_change	cDNA_position_cDNA_len	protein_position	distance_to_feature
NC_002516.2	169283	PA0148-PA0149	PA0148-PA0149	CG	C	1	1	1	1	1	1	1	intergenic_region	MODIFIER	intergenic_region	PA0148-PA0149			n.169284delG
NC_002516.2	183697	PA0159	PA0159	T	G	1	1	1	1	1	1	1	missense_variant	MODERATE	transcript	AAG03549.1	protein_coding	43831	c.930T>G	p.Cys310Trp	930/939	930/939	310/312
NC_002516.2	411125	PA0366-PA0367	PA0366-PA0367	AC	A	1	1	1	1	1	1	1	intergenic_region	MODIFIER	intergenic_region	PA0366-PA0367			n.411126delC
NC_002516.2	413850	PA0369-PA0370	PA0369-PA0370	T	C	1	1	1	1	1	1	1	intergenic_region	MODIFIER	intergenic_region	PA0369-PA0370			n.413850T>C
NC_002516.2	667028	PA0604-PA0605	PA0604-PA0605	G	GC	1	1	1	1	1	1	1	intergenic_region	MODIFIER	intergenic_region	PA0604-PA0605			n.667028_667029insC
NC_002516.2	706453	vfr	PA0652	C	T	0	1	0	0	0	0	0	missense_variant	MODERATE	transcript	AAG04041.1	protein_coding	43831	c.220G>A	p.Glu74Lys	220/645	220/645	74/214
NC_002516.2	721611	tyrZ-PA0668.1	PA0668-PA0668.1	C	T	1	1	1	1	1	1	1	intergenic_region	MODIFIER	intergenic_region	PA0668-PA0668.1			n.721611C>T
NC_002516.2	721622	tyrZ-PA0668.1	PA0668-PA0668.1	C	T	1	1	1	1	1	1	1	intergenic_region	MODIFIER	intergenic_region	PA0668-PA0668.1			n.721622C>T
NC_002516.2	721663	tyrZ-PA0668.1	PA0668-PA0668.1	T	C	1	1	1	1	1	1	1	intergenic_region	MODIFIER	intergenic_region	PA0668-PA0668.1			n.721663T>C
NC_002516.2	721664	tyrZ-PA0668.1	PA0668-PA0668.1	C	T	1	1	1	1	1	1	1	intergenic_region	MODIFIER	intergenic_region	PA0668-PA0668.1			n.721664C>T
NC_002516.2	721667	tyrZ-PA0668.1	PA0668-PA0668.1	A	G	1	1	1	1	1	1	1	intergenic_region	MODIFIER	intergenic_region	PA0668-PA0668.1			n.721667A>G
NC_002516.2	721670	tyrZ-PA0668.1	PA0668-PA0668.1	A	G	1	1	1	1	1	1	1	intergenic_region	MODIFIER	intergenic_region	PA0668-PA0668.1			n.721670A>G
NC_002516.2	721718	tyrZ-PA0668.1	PA0668-PA0668.1	A	G	0	0	0	1	0	1	0	intergenic_region	MODIFIER	intergenic_region	PA0668-PA0668.1			n.721718A>G
NC_002516.2	721725	tyrZ-PA0668.1	PA0668-PA0668.1	C	T	0	0	0	1	0	1	0	intergenic_region	MODIFIER	intergenic_region	PA0668-PA0668.1			n.721725C>T
NC_002516.2	721740	tyrZ-PA0668.1	PA0668-PA0668.1	C	T	0	0	0	0	0	1	0	intergenic_region	MODIFIER	intergenic_region	PA0668-PA0668.1			n.721740C>T
NC_002516.2	740419	PA0683	PA0683	G	GC	1	1	1	1	1	1	1	frameshift_variant	HIGH	transcript	AAG04072.1	protein_coding	43831	c.217_218insC	p.Val73fs	218/1146	218/1146	73/381
NC_002516.2	789219	PA0717	PA0717	G	A	0	0	0	0	0	0	1	missense_variant	MODERATE	transcript	AAG04106.1	protein_coding	43831	c.76G>A	p.Gly26Ser	76/213	76/213	26/70
NC_002516.2	789220	PA0717	PA0717	G	T	0	0	0	0	0	0	1	missense_variant	MODERATE	transcript	AAG04106.1	protein_coding	43831	c.77G>T	p.Gly26Val	77/213	77/213	26/70
NC_002516.2	789266	PA0717	PA0717	C	T	0	0	0	0	0	0	1	synonymous_variant	LOW	transcript	AAG04106.1	protein_coding	43831	c.123C>T	p.Val41Val	123/213	123/213	41/70
NC_002516.2	789288	PA0717	PA0717	C	T	0	0	1	0	0	0	1	missense_variant	MODERATE	transcript	AAG04106.1	protein_coding	43831	c.145C>T	p.Arg49Cys	145/213	145/213	49/70
NC_002516.2	789332	PA0717	PA0717	C	T	0	1	1	0	0	0	1	synonymous_variant	LOW	transcript	AAG04106.1	protein_coding	43831	c.189C>T	p.Tyr63Tyr	189/213	189/213	63/70
NC_002516.2	789409	PA0718	PA0718	C	G	1	0	0	0	1	1	0	missense_variant	MODERATE	transcript	AAG04107.1	protein_coding	43831	c.50C>G	p.Ala17Gly	50/291	50/291	17/96
NC_002516.2	789439	PA0718	PA0718	T	C	1	1	0	0	1	1	0	missense_variant	MODERATE	transcript	AAG04107.1	protein_coding	43831	c.80T>C	p.Val27Ala	80/291	80/291	27/96
NC_002516.2	789470	PA0718	PA0718	A	G	1	0	0	0	1	1	0	synonymous_variant	LOW	transcript	AAG04107.1	protein_coding	43831	c.111A>G	p.Pro37Pro	111/291	111/291	37/96
NC_002516.2	789473	PA0718	PA0718	C	T	1	0	0	0	1	1	0	synonymous_variant	LOW	transcript	AAG04107.1	protein_coding	43831	c.114C>T	p.Asp38Asp	114/291	114/291	38/96
NC_002516.2	789476	PA0718	PA0718	T	C	1	0	0	0	1	1	0	synonymous_variant	LOW	transcript	AAG04107.1	protein_coding	43831	c.117T>C	p.Cys39Cys	117/291	117/291	39/96
NC_002516.2	789505	PA0718	PA0718	G	A	1	0	0	0	1	1	0	missense_variant	MODERATE	transcript	AAG04107.1	protein_coding	43831	c.146G>A	p.Gly49Asp	146/291	146/291	49/96
NC_002516.2	789602	PA0718	PA0718	G	A	0	0	1	0	0	0	0	synonymous_variant	LOW	transcript	AAG04107.1	protein_coding	43831	c.243G>A	p.Lys81Lys	243/291	243/291	81/96
NC_002516.2	789651	PA0718-PA0719	PA0718-PA0719	A	C	0	0	0	1	0	1	1	intergenic_region	MODIFIER	intergenic_region	PA0718-PA0719			n.789651A>C
NC_002516.2	789659	PA0719	PA0719	T	C	0	0	0	1	0	1	1	synonymous_variant	LOW	transcript	AAG04108.1	protein_coding	43831	c.6T>C	p.Leu2Leu	6/378	6/378	2/125
NC_002516.2	789760	PA0719	PA0719	C	T	0	1	0	1	0	1	1	missense_variant	MODERATE	transcript	AAG04108.1	protein_coding	43831	c.107C>T	p.Pro36Leu	107/378	107/378	36/125
NC_002516.2	789791	PA0719	PA0719	G	C	0	1	0	0	0	1	1	synonymous_variant	LOW	transcript	AAG04108.1	protein_coding	43831	c.138G>C	p.Arg46Arg	138/378	138/378	46/125
NC_002516.2	789833	PA0719	PA0719	G	T	0	1	0	0	0	0	1	synonymous_variant	LOW	transcript	AAG04108.1	protein_coding	43831	c.180G>T	p.Leu60Leu	180/378	180/378	60/125
NC_002516.2	789960	PA0719	PA0719	A	C	0	1	0	0	0	0	0	synonymous_variant	LOW	transcript	AAG04108.1	protein_coding	43831	c.307A>C	p.Arg103Arg	307/378	307/378	103/125
NC_002516.2	789980	PA0719	PA0719	T	C	1	1	0	0	0	0	0	synonymous_variant	LOW	transcript	AAG04108.1	protein_coding	43831	c.327T>C	p.Asp109Asp	327/378	327/378	109/125
NC_002516.2	789985	PA0719	PA0719	C	A	0	1	0	0	0	0	0	missense_variant	MODERATE	transcript	AAG04108.1	protein_coding	43831	c.332C>A	p.Ser111Tyr	332/378	332/378	111/125
NC_002516.2	789987	PA0719	PA0719	C	T	0	1	0	0	0	0	0	missense_variant	MODERATE	transcript	AAG04108.1	protein_coding	43831	c.334C>T	p.Pro112Ser	334/378	334/378	112/125
NC_002516.2	789997	PA0719	PA0719	C	T	1	1	0	1	0	0	0	missense_variant	MODERATE	transcript	AAG04108.1	protein_coding	43831	c.344C>T	p.Pro115Leu	344/378	344/378	115/125
NC_002516.2	790219	PA0720	PA0720	C	T	0	0	0	0	0	1	1	synonymous_variant	LOW	transcript	AAG04109.1	protein_coding	43831	c.54C>T	p.Thr18Thr	54/435	54/435	18/144
NC_002516.2	790228	PA0720	PA0720	T	C	0	1	0	0	1	1	1	synonymous_variant	LOW	transcript	AAG04109.1	protein_coding	43831	c.63T>C	p.Tyr21Tyr	63/435	63/435	21/144
NC_002516.2	790267	PA0720	PA0720	A	G	0	1	0	0	0	0	0	synonymous_variant	LOW	transcript	AAG04109.1	protein_coding	43831	c.102A>G	p.Gln34Gln	102/435	102/435	34/144
NC_002516.2	790291	PA0720	PA0720	T	C	0	1	0	0	0	0	0	synonymous_variant	LOW	transcript	AAG04109.1	protein_coding	43831	c.126T>C	p.Gly42Gly	126/435	126/435	42/144
NC_002516.2	790312	PA0720	PA0720	A	C	0	0	0	0	0	0	1	synonymous_variant	LOW	transcript	AAG04109.1	protein_coding	43831	c.147A>C	p.Gly49Gly	147/435	147/435	49/144
NC_002516.2	790378	PA0720	PA0720	G	A	1	0	0	0	1	0	1	synonymous_variant	LOW	transcript	AAG04109.1	protein_coding	43831	c.213G>A	p.Pro71Pro	213/435	213/435	71/144
NC_002516.2	790408	PA0720	PA0720	T	C	1	0	1	0	1	0	0	synonymous_variant	LOW	transcript	AAG04109.1	protein_coding	43831	c.243T>C	p.Arg81Arg	243/435	243/435	81/144
NC_002516.2	790429	PA0720	PA0720	C	T	1	0	0	0	1	0	0	synonymous_variant	LOW	transcript	AAG04109.1	protein_coding	43831	c.264C>T	p.Gly88Gly	264/435	264/435	88/144
NC_002516.2	790447	PA0720	PA0720	G	A	1	0	0	0	1	0	0	synonymous_variant	LOW	transcript	AAG04109.1	protein_coding	43831	c.282G>A	p.Gln94Gln	282/435	282/435	94/144
NC_002516.2	790453	PA0720	PA0720	A	T	1	0	0	0	1	0	0	synonymous_variant	LOW	transcript	AAG04109.1	protein_coding	43831	c.288A>T	p.Leu96Leu	288/435	288/435	96/144
NC_002516.2	790477	PA0720	PA0720	C	T	1	0	0	0	1	0	0	synonymous_variant	LOW	transcript	AAG04109.1	protein_coding	43831	c.312C>T	p.Gly104Gly	312/435	312/435	104/144
NC_002516.2	790485	PA0720	PA0720	T	C	1	0	0	0	1	0	0	missense_variant	MODERATE	transcript	AAG04109.1	protein_coding	43831	c.320T>C	p.Met107Thr	320/435	320/435	107/144
NC_002516.2	790486	PA0720	PA0720	G	C	1	0	0	0	1	0	0	missense_variant	MODERATE	transcript	AAG04109.1	protein_coding	43831	c.321G>C	p.Met107Ile	321/435	321/435	107/144
NC_002516.2	790521	PA0720	PA0720	T	C	1	1	0	1	1	0	0	missense_variant	MODERATE	transcript	AAG04109.1	protein_coding	43831	c.356T>C	p.Val119Ala	356/435	356/435	119/144
NC_002516.2	790522	PA0720	PA0720	G	A	1	1	0	1	1	0	0	synonymous_variant	LOW	transcript	AAG04109.1	protein_coding	43831	c.357G>A	p.Val119Val	357/435	357/435	119/144
NC_002516.2	790580	PA0720	PA0720	A	T	1	1	0	1	0	1	0	missense_variant	MODERATE	transcript	AAG04109.1	protein_coding	43831	c.415A>T	p.Thr139Ser	415/435	415/435	139/144
NC_002516.2	790597	PA0720	PA0720	G	C	1	0	0	1	0	0	0	synonymous_variant	LOW	transcript	AAG04109.1	protein_coding	43831	c.432G>C	p.Ala144Ala	432/435	432/435	144/144
NC_002516.2	790604	PA0720-PA0721	PA0720-PA0721	C	G	1	1	0	1	0	1	0	intergenic_region	MODIFIER	intergenic_region	PA0720-PA0721			n.790604C>G
NC_002516.2	790640	PA0721	PA0721	C	T	1	1	0	1	0	0	0	synonymous_variant	LOW	transcript	AAG04110.1	protein_coding	43831	c.24C>T	p.Phe8Phe	24/93	24/93	1930-08-01
NC_002516.2	790701	PA0721	PA0721	G	A	0	1	0	0	0	0	0	missense_variant	MODERATE	transcript	AAG04110.1	protein_coding	43831	c.85G>A	p.Ala29Thr	85/93	85/93	29/30
NC_002516.2	790718	PA0721-PA0722	PA0721-PA0722	C	T	0	1	0	0	0	0	0	intergenic_region	MODIFIER	intergenic_region	PA0721-PA0722			n.790718C>T
NC_002516.2	791138	coaB	PA0723	C	G	0	1	1	0	1	0	0	synonymous_variant	LOW	transcript	AAG04112.1	protein_coding	43831	c.153C>G	p.Gly51Gly	153/249	153/249	51/82
NC_002516.2	791198	coaB	PA0723	T	C	0	1	0	0	1	1	0	synonymous_variant	LOW	transcript	AAG04112.1	protein_coding	43831	c.213T>C	p.Val71Val	213/249	213/249	71/82
NC_002516.2	791759	PA0724	PA0724	T	G	0	1	0	0	0	0	1	synonymous_variant	LOW	transcript	AAG04113.1	protein_coding	43831	c.390T>G	p.Ser130Ser	390/1263	390/1263	130/420
NC_002516.2	791868	PA0724	PA0724	C	T	0	1	0	0	0	0	1	synonymous_variant	LOW	transcript	AAG04113.1	protein_coding	43831	c.499C>T	p.Leu167Leu	499/1263	499/1263	167/420
NC_002516.2	791924	PA0724	PA0724	A	C	0	0	0	1	0	0	0	synonymous_variant	LOW	transcript	AAG04113.1	protein_coding	43831	c.555A>C	p.Gly185Gly	555/1263	555/1263	185/420
NC_002516.2	791927	PA0724	PA0724	G	A	0	0	0	1	0	0	0	synonymous_variant	LOW	transcript	AAG04113.1	protein_coding	43831	c.558G>A	p.Gln186Gln	558/1263	558/1263	186/420
NC_002516.2	791929	PA0724	PA0724	A	G	1	0	0	1	0	0	0	missense_variant	MODERATE	transcript	AAG04113.1	protein_coding	43831	c.560A>G	p.Asn187Ser	560/1263	560/1263	187/420
NC_002516.2	791930	PA0724	PA0724	T	C	0	0	0	1	0	0	0	synonymous_variant	LOW	transcript	AAG04113.1	protein_coding	43831	c.561T>C	p.Asn187Asn	561/1263	561/1263	187/420
NC_002516.2	791942	PA0724	PA0724	T	C	0	0	1	1	0	1	0	synonymous_variant	LOW	transcript	AAG04113.1	protein_coding	43831	c.573T>C	p.Asp191Asp	573/1263	573/1263	191/420
NC_002516.2	792114	PA0724	PA0724	A	G	0	0	0	0	1	1	0	missense_variant	MODERATE	transcript	AAG04113.1	protein_coding	43831	c.745A>G	p.Ser249Gly	745/1263	745/1263	249/420
NC_002516.2	792119	PA0724	PA0724	C	T	0	0	0	0	1	1	0	synonymous_variant	LOW	transcript	AAG04113.1	protein_coding	43831	c.750C>T	p.Asp250Asp	750/1263	750/1263	250/420
NC_002516.2	792124	PA0724	PA0724	G	A	0	0	0	0	1	1	0	missense_variant	MODERATE	transcript	AAG04113.1	protein_coding	43831	c.755G>A	p.Gly252Asp	755/1263	755/1263	252/420
NC_002516.2	792152	PA0724	PA0724	T	C	0	0	0	0	1	1	1	synonymous_variant	LOW	transcript	AAG04113.1	protein_coding	43831	c.783T>C	p.Asn261Asn	783/1263	783/1263	261/420
NC_002516.2	792275	PA0724	PA0724	C	T	0	0	0	0	1	0	0	synonymous_variant	LOW	transcript	AAG04113.1	protein_coding	43831	c.906C>T	p.Asn302Asn	906/1263	906/1263	302/420
NC_002516.2	792317	PA0724	PA0724	C	A	0	0	0	0	1	0	0	synonymous_variant	LOW	transcript	AAG04113.1	protein_coding	43831	c.948C>A	p.Pro316Pro	948/1263	948/1263	316/420
NC_002516.2	792326	PA0724	PA0724	C	T	0	0	0	0	1	0	0	synonymous_variant	LOW	transcript	AAG04113.1	protein_coding	43831	c.957C>T	p.Pro319Pro	957/1263	957/1263	319/420
NC_002516.2	792401	PA0724	PA0724	C	A	0	0	0	0	0	1	1	missense_variant	MODERATE	transcript	AAG04113.1	protein_coding	43831	c.1032C>A	p.Asp344Glu	1032/1263	1032/1263	344/420
NC_002516.2	792443	PA0724	PA0724	T	C	0	1	1	0	0	1	0	synonymous_variant	LOW	transcript	AAG04113.1	protein_coding	43831	c.1074T>C	p.Asp358Asp	1074/1263	1074/1263	358/420
NC_002516.2	792455	PA0724	PA0724	C	T	0	1	0	0	0	0	0	synonymous_variant	LOW	transcript	AAG04113.1	protein_coding	43831	c.1086C>T	p.Gly362Gly	1086/1263	1086/1263	362/420
NC_002516.2	792590	PA0724	PA0724	G	A	0	0	0	0	1	1	0	synonymous_variant	LOW	transcript	AAG04113.1	protein_coding	43831	c.1221G>A	p.Leu407Leu	1221/1263	1221/1263	407/420
NC_002516.2	792608	PA0724	PA0724	C	T	0	0	0	0	0	1	0	synonymous_variant	LOW	transcript	AAG04113.1	protein_coding	43831	c.1239C>T	p.Ala413Ala	1239/1263	1239/1263	413/420
NC_002516.2	792696	PA0725	PA0725	C	T	1	1	1	0	1	1	0	synonymous_variant	LOW	transcript	AAG04114.1	protein_coding	43831	c.60C>T	p.Asp20Asp	60/357	60/357	20/118
NC_002516.2	792834	PA0725	PA0725	C	T	1	1	1	0	1	1	0	synonymous_variant	LOW	transcript	AAG04114.1	protein_coding	43831	c.198C>T	p.Ser66Ser	198/357	198/357	66/118
NC_002516.2	792882	PA0725	PA0725	T	G	1	1	1	0	1	1	0	synonymous_variant	LOW	transcript	AAG04114.1	protein_coding	43831	c.246T>G	p.Gly82Gly	246/357	246/357	82/118
NC_002516.2	793143	PA0726	PA0726	T	C	0	1	1	1	0	0	1	synonymous_variant	LOW	transcript	AAG04115.1	protein_coding	43831	c.147T>C	p.Phe49Phe	147/1275	147/1275	49/424
NC_002516.2	793242	PA0726	PA0726	T	G	0	1	1	0	1	0	1	synonymous_variant	LOW	transcript	AAG04115.1	protein_coding	43831	c.246T>G	p.Gly82Gly	246/1275	246/1275	82/424
NC_002516.2	793284	PA0726	PA0726	A	G	1	0	1	0	0	0	0	synonymous_variant	LOW	transcript	AAG04115.1	protein_coding	43831	c.288A>G	p.Lys96Lys	288/1275	288/1275	96/424
NC_002516.2	793347	PA0726	PA0726	G	A	1	0	0	1	0	1	0	synonymous_variant	LOW	transcript	AAG04115.1	protein_coding	43831	c.351G>A	p.Ala117Ala	351/1275	351/1275	117/424
NC_002516.2	793389	PA0726	PA0726	T	C	1	0	1	1	0	1	0	synonymous_variant	LOW	transcript	AAG04115.1	protein_coding	43831	c.393T>C	p.His131His	393/1275	393/1275	131/424
NC_002516.2	793410	PA0726	PA0726	T	C	1	1	0	1	0	1	1	synonymous_variant	LOW	transcript	AAG04115.1	protein_coding	43831	c.414T>C	p.Ile138Ile	414/1275	414/1275	138/424
NC_002516.2	793641	PA0726	PA0726	G	A	0	1	1	0	0	0	1	synonymous_variant	LOW	transcript	AAG04115.1	protein_coding	43831	c.645G>A	p.Gln215Gln	645/1275	645/1275	215/424
NC_002516.2	793837	PA0726	PA0726	A	G	1	1	0	0	0	0	0	missense_variant	MODERATE	transcript	AAG04115.1	protein_coding	43831	c.841A>G	p.Thr281Ala	841/1275	841/1275	281/424
NC_002516.2	793950	PA0726	PA0726	T	C	1	1	1	1	0	0	0	synonymous_variant	LOW	transcript	AAG04115.1	protein_coding	43831	c.954T>C	p.Leu318Leu	954/1275	954/1275	318/424
NC_002516.2	793996	PA0726	PA0726	C	T	1	0	0	0	0	0	0	synonymous_variant	LOW	transcript	AAG04115.1	protein_coding	43831	c.1000C>T	p.Leu334Leu	1000/1275	1000/1275	334/424
NC_002516.2	794001	PA0726	PA0726	C	G	1	0	0	0	0	0	0	missense_variant	MODERATE	transcript	AAG04115.1	protein_coding	43831	c.1005C>G	p.Asp335Glu	1005/1275	1005/1275	335/424
NC_002516.2	794064	PA0726	PA0726	A	G	1	1	0	0	0	1	0	synonymous_variant	LOW	transcript	AAG04115.1	protein_coding	43831	c.1068A>G	p.Val356Val	1068/1275	1068/1275	356/424
NC_002516.2	794106	PA0726	PA0726	G	C	1	1	1	0	0	0	0	missense_variant	MODERATE	transcript	AAG04115.1	protein_coding	43831	c.1110G>C	p.Glu370Asp	1110/1275	1110/1275	370/424
NC_002516.2	794128	PA0726	PA0726	A	G	1	1	1	1	0	1	0	missense_variant	MODERATE	transcript	AAG04115.1	protein_coding	43831	c.1132A>G	p.Thr378Ala	1132/1275	1132/1275	378/424
NC_002516.2	794140	PA0726	PA0726	C	G	1	1	1	1	1	0	0	missense_variant	MODERATE	transcript	AAG04115.1	protein_coding	43831	c.1144C>G	p.Pro382Ala	1144/1275	1144/1275	382/424
NC_002516.2	794162	PA0726	PA0726	T	C	1	1	1	1	0	0	0	missense_variant	MODERATE	transcript	AAG04115.1	protein_coding	43831	c.1166T>C	p.Val389Ala	1166/1275	1166/1275	389/424
NC_002516.2	794178	PA0726	PA0726	T	C	1	0	0	1	1	0	0	synonymous_variant	LOW	transcript	AAG04115.1	protein_coding	43831	c.1182T>C	p.Val394Val	1182/1275	1182/1275	394/424
NC_002516.2	794184	PA0726	PA0726	C	G	1	0	0	1	1	0	0	synonymous_variant	LOW	transcript	AAG04115.1	protein_coding	43831	c.1188C>G	p.Ala396Ala	1188/1275	1188/1275	396/424
NC_002516.2	794195	PA0726	PA0726	C	T	1	0	0	0	0	0	0	missense_variant	MODERATE	transcript	AAG04115.1	protein_coding	43831	c.1199C>T	p.Ala400Val	1199/1275	1199/1275	400/424
NC_002516.2	794208	PA0726	PA0726	G	T	1	0	1	0	0	0	0	synonymous_variant	LOW	transcript	AAG04115.1	protein_coding	43831	c.1212G>T	p.Gly404Gly	1212/1275	1212/1275	404/424
NC_002516.2	794265	PA0726	PA0726	G	C	1	0	0	0	0	0	0	missense_variant	MODERATE	transcript	AAG04115.1	protein_coding	43831	c.1269G>C	p.Gln423His	1269/1275	1269/1275	423/424
NC_002516.2	794290	PA0726-PA0727	PA0726-PA0727	C	T	1	0	0	0	0	0	0	intergenic_region	MODIFIER	intergenic_region	PA0726-PA0727			n.794290C>T
NC_002516.2	794291	PA0726-PA0727	PA0726-PA0727	C	T	1	0	0	0	0	0	0	intergenic_region	MODIFIER	intergenic_region	PA0726-PA0727			n.794291C>T
NC_002516.2	794328	PA0726-PA0727	PA0726-PA0727	A	T	1	0	0	0	0	0	0	intergenic_region	MODIFIER	intergenic_region	PA0726-PA0727			n.794328A>T
NC_002516.2	794430	PA0726-PA0727	PA0726-PA0727	C	T	0	1	0	1	0	0	0	intergenic_region	MODIFIER	intergenic_region	PA0726-PA0727			n.794430C>T
NC_002516.2	794740	PA0727	PA0727	G	A	0	0	0	0	0	1	0	synonymous_variant	LOW	transcript	AAG04116.1	protein_coding	43831	c.240G>A	p.Glu80Glu	240/1293	240/1293	80/430
NC_002516.2	794755	PA0727	PA0727	C	T	0	0	0	1	0	1	0	synonymous_variant	LOW	transcript	AAG04116.1	protein_coding	43831	c.255C>T	p.Arg85Arg	255/1293	255/1293	85/430
NC_002516.2	794770	PA0727	PA0727	C	T	0	0	1	1	0	0	0	synonymous_variant	LOW	transcript	AAG04116.1	protein_coding	43831	c.270C>T	p.Ser90Ser	270/1293	270/1293	90/430
NC_002516.2	794797	PA0727	PA0727	T	C	0	0	1	0	0	0	0	synonymous_variant	LOW	transcript	AAG04116.1	protein_coding	43831	c.297T>C	p.Ala99Ala	297/1293	297/1293	99/430
NC_002516.2	794806	PA0727	PA0727	T	C	0	0	1	0	0	1	0	synonymous_variant	LOW	transcript	AAG04116.1	protein_coding	43831	c.306T>C	p.Gly102Gly	306/1293	306/1293	102/430
NC_002516.2	794818	PA0727	PA0727	A	G	1	0	1	0	1	0	0	synonymous_variant	LOW	transcript	AAG04116.1	protein_coding	43831	c.318A>G	p.Leu106Leu	318/1293	318/1293	106/430
NC_002516.2	794827	PA0727	PA0727	T	C	1	0	1	0	0	0	0	synonymous_variant	LOW	transcript	AAG04116.1	protein_coding	43831	c.327T>C	p.Asn109Asn	327/1293	327/1293	109/430
NC_002516.2	794875	PA0727	PA0727	A	G	1	0	1	0	0	0	0	synonymous_variant	LOW	transcript	AAG04116.1	protein_coding	43831	c.375A>G	p.Val125Val	375/1293	375/1293	125/430
NC_002516.2	794881	PA0727	PA0727	T	C	1	0	1	0	0	0	1	synonymous_variant	LOW	transcript	AAG04116.1	protein_coding	43831	c.381T>C	p.Pro127Pro	381/1293	381/1293	127/430
NC_002516.2	794888	PA0727	PA0727	C	A	1	0	0	0	0	0	0	missense_variant	MODERATE	transcript	AAG04116.1	protein_coding	43831	c.388C>A	p.Leu130Ile	388/1293	388/1293	130/430
NC_002516.2	794890	PA0727	PA0727	C	T	1	0	0	0	0	0	0	synonymous_variant	LOW	transcript	AAG04116.1	protein_coding	43831	c.390C>T	p.Leu130Leu	390/1293	390/1293	130/430
NC_002516.2	794893	PA0727	PA0727	T	C	1	0	1	0	0	0	1	synonymous_variant	LOW	transcript	AAG04116.1	protein_coding	43831	c.393T>C	p.Asp131Asp	393/1293	393/1293	131/430
NC_002516.2	794908	PA0727	PA0727	C	T	1	1	1	1	1	0	1	synonymous_variant	LOW	transcript	AAG04116.1	protein_coding	43831	c.408C>T	p.Arg136Arg	408/1293	408/1293	136/430
NC_002516.2	794962	PA0727	PA0727	A	G	0	1	0	0	0	0	0	synonymous_variant	LOW	transcript	AAG04116.1	protein_coding	43831	c.462A>G	p.Glu154Glu	462/1293	462/1293	154/430
NC_002516.2	795058	PA0727	PA0727	G	A	0	0	0	1	0	0	0	synonymous_variant	LOW	transcript	AAG04116.1	protein_coding	43831	c.558G>A	p.Val186Val	558/1293	558/1293	186/430
NC_002516.2	795061	PA0727	PA0727	A	G	0	0	0	1	0	0	0	synonymous_variant	LOW	transcript	AAG04116.1	protein_coding	43831	c.561A>G	p.Arg187Arg	561/1293	561/1293	187/430
NC_002516.2	795088	PA0727	PA0727	A	G	1	0	0	1	0	0	0	synonymous_variant	LOW	transcript	AAG04116.1	protein_coding	43831	c.588A>G	p.Glu196Glu	588/1293	588/1293	196/430
NC_002516.2	795136	PA0727	PA0727	C	T	0	0	0	0	0	1	0	synonymous_variant	LOW	transcript	AAG04116.1	protein_coding	43831	c.636C>T	p.Phe212Phe	636/1293	636/1293	212/430
NC_002516.2	795238	PA0727	PA0727	C	T	1	0	0	0	0	0	0	synonymous_variant	LOW	transcript	AAG04116.1	protein_coding	43831	c.738C>T	p.Asn246Asn	738/1293	738/1293	246/430
NC_002516.2	795289	PA0727	PA0727	C	G	0	0	1	0	1	0	0	synonymous_variant	LOW	transcript	AAG04116.1	protein_coding	43831	c.789C>G	p.Val263Val	789/1293	789/1293	263/430
NC_002516.2	795296	PA0727	PA0727	C	A	0	0	1	0	1	0	0	missense_variant	MODERATE	transcript	AAG04116.1	protein_coding	43831	c.796C>A	p.Leu266Ile	796/1293	796/1293	266/430
NC_002516.2	795301	PA0727	PA0727	A	G	0	0	1	0	1	0	0	synonymous_variant	LOW	transcript	AAG04116.1	protein_coding	43831	c.801A>G	p.Glu267Glu	801/1293	801/1293	267/430
NC_002516.2	795304	PA0727	PA0727	C	T	0	0	1	0	1	0	0	synonymous_variant	LOW	transcript	AAG04116.1	protein_coding	43831	c.804C>T	p.Phe268Phe	804/1293	804/1293	268/430
NC_002516.2	795309	PA0727	PA0727	T	A	0	0	1	0	1	0	0	missense_variant	MODERATE	transcript	AAG04116.1	protein_coding	43831	c.809T>A	p.Phe270Tyr	809/1293	809/1293	270/430
NC_002516.2	795310	PA0727	PA0727	C	T	0	0	1	0	1	0	0	synonymous_variant	LOW	transcript	AAG04116.1	protein_coding	43831	c.810C>T	p.Phe270Phe	810/1293	810/1293	270/430
NC_002516.2	795313	PA0727	PA0727	T	C	0	0	1	0	1	0	0	synonymous_variant	LOW	transcript	AAG04116.1	protein_coding	43831	c.813T>C	p.His271His	813/1293	813/1293	271/430
NC_002516.2	795349	PA0727	PA0727	C	T	0	0	1	0	1	0	1	synonymous_variant	LOW	transcript	AAG04116.1	protein_coding	43831	c.849C>T	p.Arg283Arg	849/1293	849/1293	283/430
NC_002516.2	795355	PA0727	PA0727	T	C	0	0	0	0	1	0	1	synonymous_variant	LOW	transcript	AAG04116.1	protein_coding	43831	c.855T>C	p.Ala285Ala	855/1293	855/1293	285/430
NC_002516.2	795370	PA0727	PA0727	T	C	0	0	0	0	0	0	1	synonymous_variant	LOW	transcript	AAG04116.1	protein_coding	43831	c.870T>C	p.Ile290Ile	870/1293	870/1293	290/430
NC_002516.2	795385	PA0727	PA0727	T	C	0	0	0	0	1	0	0	synonymous_variant	LOW	transcript	AAG04116.1	protein_coding	43831	c.885T>C	p.Tyr295Tyr	885/1293	885/1293	295/430
NC_002516.2	795391	PA0727	PA0727	G	C	0	0	0	0	1	0	0	synonymous_variant	LOW	transcript	AAG04116.1	protein_coding	43831	c.891G>C	p.Gly297Gly	891/1293	891/1293	297/430
NC_002516.2	795424	PA0727	PA0727	C	T	1	0	0	0	0	0	0	synonymous_variant	LOW	transcript	AAG04116.1	protein_coding	43831	c.924C>T	p.Tyr308Tyr	924/1293	924/1293	308/430
NC_002516.2	795667	PA0727	PA0727	T	C	0	0	1	0	0	0	0	synonymous_variant	LOW	transcript	AAG04116.1	protein_coding	43831	c.1167T>C	p.Arg389Arg	1167/1293	1167/1293	389/430
NC_002516.2	795671	PA0727	PA0727	C	T	0	0	1	0	0	0	0	synonymous_variant	LOW	transcript	AAG04116.1	protein_coding	43831	c.1171C>T	p.Leu391Leu	1171/1293	1171/1293	391/430
NC_002516.2	816529	PA0747-PA0749	PA0747-PA0749	G	GC	1	1	1	1	1	1	1	intergenic_region	MODIFIER	intergenic_region	PA0747-PA0749			n.816529_816530insC
NC_002516.2	891099	PA0812-PA0813	PA0812-PA0813	A	AC	1	1	1	1	1	1	1	intergenic_region	MODIFIER	intergenic_region	PA0812-PA0813			n.891099_891100insC
NC_002516.2	1116213	PA1029	PA1029	G	GC	1	1	1	1	1	1	1	frameshift_variant	HIGH	transcript	AAG04418.1	protein_coding	43831	c.1_2insC	p.Val1fs	2/288	2/288	1995-01-01
NC_002516.2	1193048	fliF	PA1101	T	A	0	0	0	0	0	0	1	missense_variant	MODERATE	transcript	AAG04490.1	protein_coding	43831	c.644T>A	p.Leu215Gln	644/1797	644/1797	215/598
NC_002516.2	1215657	PA1122	PA1122	A	AG	1	1	1	1	1	1	1	frameshift_variant	HIGH	transcript	AAG04511.1	protein_coding	43831	c.376dupG	p.Asp126fs	377/444	377/444	126/147
NC_002516.2	1275766	napA	PA1174	GA	G	1	1	1	1	1	1	1	frameshift_variant	HIGH	transcript	AAG04563.1	protein_coding	43831	c.32delT	p.Phe11fs	32/2490	32/2490	11/829
NC_002516.2	1440622	PA1327	PA1327	CA	C	1	1	1	1	1	1	1	frameshift_variant	HIGH	transcript	AAG04716.1	protein_coding	43831	c.1920delA	p.Pro642fs	1920/1971	1920/1971	640/656
NC_002516.2	1445357	PA1332-PA1333	PA1332-PA1333	A	AG	1	1	1	1	1	1	1	intergenic_region	MODIFIER	intergenic_region	PA1332-PA1333			n.1445357_1445358insG
NC_002516.2	1467482	PA1352-PA1353	PA1352-PA1353	A	AG	1	1	1	1	1	1	1	intergenic_region	MODIFIER	intergenic_region	PA1352-PA1353			n.1467482_1467483insG
NC_002516.2	1467483	PA1352-PA1353	PA1352-PA1353	C	CG	1	1	1	1	1	1	1	intergenic_region	MODIFIER	intergenic_region	PA1352-PA1353			n.1467483_1467484insG
NC_002516.2	1589438	PA1459	PA1459	G	C	1	1	1	1	1	1	1	missense_variant	MODERATE	transcript	AAG04848.1	protein_coding	43831	c.101G>C	p.Gly34Ala	101/1107	101/1107	34/368
NC_002516.2	1758965	gpsA	PA1614	C	A	1	1	1	1	1	1	1	missense_variant	MODERATE	transcript	AAG05003.1	protein_coding	43831	c.218C>A	p.Ala73Asp	218/1023	218/1023	73/340
NC_002516.2	1835045	masA	PA1685	G	GC	1	1	1	1	1	1	1	frameshift_variant	HIGH	transcript	AAG05074.1	protein_coding	43831	c.653_654insC	p.Ser219fs	654/750	654/750	218/249
NC_002516.2	2169348	exaA-exaB	PA1982-PA1983	A	AG	1	1	1	1	1	1	1	intergenic_region	MODIFIER	intergenic_region	PA1982-PA1983			n.2169348_2169349insG
NC_002516.2	2177380	PA1991	PA1991	CGCTGATCCT	C	1	1	0	1	0	1	0	conservative_inframe_deletion	MODERATE	transcript	AAG05379.1	protein_coding	43831	c.409_417delCTGATCCTG	p.Leu137_Leu139del	409/1164	409/1164	137/387
NC_002516.2	2177391	PA1991	PA1991	A	AAG	1	1	1	1	1	1	1	frameshift_variant	HIGH	transcript	AAG05379.1	protein_coding	43831	c.418_419insAG	p.Ile140fs	419/1164	419/1164	140/387
NC_002516.2	2186927	dhcB-atoB	PA2000-PA2001	G	GC	1	1	1	1	1	1	1	intergenic_region	MODIFIER	intergenic_region	PA2000-PA2001			n.2186927_2186928insC
NC_002516.2	2195457	PA2006-maiA	PA2006-PA2007	G	GC	1	1	1	1	1	1	1	intergenic_region	MODIFIER	intergenic_region	PA2006-PA2007			n.2195457_2195458insC
NC_002516.2	2239547	PA2046-PA2047	PA2046-PA2047	T	G	1	1	1	1	1	1	1	intergenic_region	MODIFIER	intergenic_region	PA2046-PA2047			n.2239547T>G
NC_002516.2	2239555	PA2046-PA2047	PA2046-PA2047	A	AG	1	1	1	1	1	1	1	intergenic_region	MODIFIER	intergenic_region	PA2046-PA2047			n.2239555_2239556insG
NC_002516.2	2342110	PA2127-cupA1	PA2127-PA2128	C	CT	1	1	1	1	1	1	1	intergenic_region	MODIFIER	intergenic_region	PA2127-PA2128			n.2342110_2342111insT
NC_002516.2	2355771	PA2139	PA2139	A	AG	1	1	1	1	1	1	1	frameshift_variant	HIGH	transcript	AAG05527.1	protein_coding	43831	c.88_89insG	p.Thr30fs	89/123	89/123	30/40
NC_002516.2	2356681	PA2141	PA2141	GC	G	1	1	1	1	1	1	1	frameshift_variant	HIGH	transcript	AAG05529.1	protein_coding	43831	c.517delC	p.Leu173fs	517/549	517/549	173/182
NC_002516.2	2532046	chiC-PA2301	PA2300-PA2301	G	GC	1	1	1	1	1	1	1	intergenic_region	MODIFIER	intergenic_region	PA2300-PA2301			n.2532046_2532047insC
NC_002516.2	2669175	pvdJ	PA2400	G	C	1	1	1	1	1	1	1	missense_variant	MODERATE	transcript	AAG05788.1	protein_coding	43831	c.2455C>G	p.Pro819Ala	2455/6474	2455/6474	819/2157
NC_002516.2	2753522	PA2452	PA2452	G	GC	1	1	1	1	1	1	1	frameshift_variant	HIGH	transcript	AAG05840.1	protein_coding	43831	c.923_924insG	p.His308fs	923/927	923/927	308/308
NC_002516.2	2807665	mexT	PA2492	G	C	1	1	1	1	1	1	1	missense_variant	MODERATE	transcript	AAG05880.1	protein_coding	43831	c.197G>C	p.Arg66Pro	197/1044	197/1044	66/347
NC_002516.2	2807693	mexT	PA2492	TCGGCCAGC	T	1	1	1	1	1	1	1	frameshift_variant	HIGH	transcript	AAG05880.1	protein_coding	43831	c.240_247delGCCGGCCA	p.Gln80fs	240/1044	240/1044	80/347
NC_002516.2	2807982	mexT	PA2492	T	A	1	1	1	1	1	1	1	missense_variant	MODERATE	transcript	AAG05880.1	protein_coding	43831	c.514T>A	p.Phe172Ile	514/1044	514/1044	172/347
NC_002516.2	3016844	PA2668	PA2668	G	GC	1	1	1	1	1	1	1	frameshift_variant	HIGH	transcript	AAG06056.1	protein_coding	43831	c.40dupG	p.Ala14fs	40/210	40/210	14/69
NC_002516.2	3083196	PA2727	PA2727	A	AG	1	1	1	1	1	1	1	frameshift_variant	HIGH	transcript	AAG06115.1	protein_coding	43831	c.3347_3348insG	p.His1116fs	3348/3633	3348/3633	1116/1210
NC_002516.2	3919508	PA3503-PA3504	PA3503-PA3504	G	GC	1	1	1	1	1	1	1	intergenic_region	MODIFIER	intergenic_region	PA3503-PA3504			n.3919508_3919509insC
NC_002516.2	4211609	PA3760	PA3760	A	C	0	0	0	0	0	0	1	missense_variant	MODERATE	transcript	AAG07147.1	protein_coding	43831	c.1315A>C	p.Thr439Pro	1315/2529	1315/2529	439/842
NC_002516.2	4212201	PA3760	PA3760	A	G	1	1	1	1	1	1	1	missense_variant	MODERATE	transcript	AAG07147.1	protein_coding	43831	c.1907A>G	p.His636Arg	1907/2529	1907/2529	636/842
NC_002516.2	4344266	narK1	PA3877	A	G	1	1	1	1	1	1	1	synonymous_variant	LOW	transcript	AAG07264.1	protein_coding	43831	c.570T>C	p.Leu190Leu	570/1296	570/1296	190/431
NC_002516.2	4448855	PA3969-amn	PA3969-PA3970	C	G	1	1	1	1	1	1	1	intergenic_region	MODIFIER	intergenic_region	PA3969-PA3970			n.4448855C>G
NC_002516.2	4448856	PA3969-amn	PA3969-PA3970	G	C	1	1	1	1	1	1	1	intergenic_region	MODIFIER	intergenic_region	PA3969-PA3970			n.4448856G>C
NC_002516.2	4539468	PA4059	PA4059	G	GC	1	1	1	1	1	1	1	frameshift_variant	HIGH	transcript	AAG07446.1	protein_coding	43831	c.314dupC	p.Arg106fs	315/378	315/378	105/125
NC_002516.2	4869855	PA4341	PA4341	T	G	1	1	1	1	1	1	1	missense_variant	MODERATE	transcript	AAG07729.1	protein_coding	43831	c.474A>C	p.Glu158Asp	474/771	474/771	158/256
NC_002516.2	4888194	PA4360	PA4360	A	AG	1	1	1	1	1	1	1	frameshift_variant	HIGH	transcript	AAG07748.1	protein_coding	43831	c.1_2insC	p.Val1fs	1/474	1/474	1/157
NC_002516.2	4924552	PA4394	PA4394	C	G	1	1	1	1	1	1	1	missense_variant	MODERATE	transcript	AAG07782.1	protein_coding	43831	c.532G>C	p.Val178Leu	532/837	532/837	178/278
NC_002516.2	4924553	PA4394	PA4394	G	C	1	1	1	1	1	1	1	synonymous_variant	LOW	transcript	AAG07782.1	protein_coding	43831	c.531C>G	p.Pro177Pro	531/837	531/837	177/278
NC_002516.2	5033101	PA4496-PA4497	PA4496-PA4497	G	GC	1	1	1	1	1	1	1	intergenic_region	MODIFIER	intergenic_region	PA4496-PA4497			n.5033101_5033102insC
NC_002516.2	5036891	PA4499-PA4500	PA4499-PA4500	A	C	1	1	1	1	1	1	1	intergenic_region	MODIFIER	intergenic_region	PA4499-PA4500			n.5036891A>C
NC_002516.2	5070594	pilB	PA4526	A	C	0	0	0	0	0	1	0	missense_variant	MODERATE	transcript	AAG07914.1	protein_coding	43831	c.832A>C	p.Thr278Pro	832/1701	832/1701	278/566
NC_002516.2	5070648	pilB	PA4526	A	AT	0	0	0	0	1	0	0	frameshift_variant	HIGH	transcript	AAG07914.1	protein_coding	43831	c.887dupT	p.Met296fs	888/1701	888/1701	296/566
NC_002516.2	5071543	pilB-pilD	PA4526-PA4528	AACTG	A	1	1	1	1	1	1	1	intergenic_region	MODIFIER	intergenic_region	PA4526-PA4528			n.5071544_5071547delACTG
NC_002516.2	5094308	pilS	PA4546	G	A	0	0	0	0	0	0	1	missense_variant	MODERATE	transcript	AAG07934.1	protein_coding	43831	c.931G>A	p.Gly311Ser	931/1593	931/1593	311/530
NC_002516.2	5094498	pilS	PA4546	AG	A	0	0	0	1	0	0	0	frameshift_variant	HIGH	transcript	AAG07934.1	protein_coding	43831	c.1123delG	p.Ala375fs	1123/1593	1123/1593	375/530
NC_002516.2	5100600	pilX	PA4553	AG	A	0	0	1	0	0	0	0	frameshift_variant	HIGH	transcript	AAG07941.1	protein_coding	43831	c.518delG	p.Ser173fs	518/588	518/588	173/195
NC_002516.2	5472415	PA4874-PA4875	PA4874-PA4875	C	CG	1	1	1	1	1	1	1	intergenic_region	MODIFIER	intergenic_region	PA4874-PA4875			n.5472415_5472416insG
NC_002516.2	5655220	PA5024	PA5024	C	CCGG	1	1	1	1	1	1	1	conservative_inframe_insertion	MODERATE	transcript	AAG08409.1	protein_coding	43831	c.418_420dupGGC	p.Gly140dup	421/717	421/717	141/238
NC_002516.2	5743461	hutU	PA5100	C	G	1	1	1	1	1	1	1	synonymous_variant	LOW	transcript	AAG08485.1	protein_coding	43831	c.1293G>C	p.Thr431Thr	1293/1680	1293/1680	431/559
NC_002516.2	5743462	hutU	PA5100	G	C	1	1	1	1	1	1	1	missense_variant	MODERATE	transcript	AAG08485.1	protein_coding	43831	c.1292C>G	p.Thr431Arg	1292/1680	1292/1680	431/559
NC_002516.2	6079222	dgcB	PA5399	A	G	1	1	1	1	1	1	1	synonymous_variant	LOW	transcript	AAG08784.1	protein_coding	43831	c.1179A>G	p.Leu393Leu	1179/1962	1179/1962	393/653
NC_002516.2	6098781	soxA	PA5418	G	C	1	1	1	1	1	1	1	synonymous_variant	LOW	transcript	AAG08803.1	protein_coding	43831	c.1758G>C	p.Gly586Gly	1758/3018	1758/3018	586/1005
NC_002516.2	6115455	mtr	PA5434	T	G	1	1	1	1	1	1	1	missense_variant	MODERATE	transcript	AAG08819.1	protein_coding	43831	c.858A>C	p.Lys286Asn	858/1254	858/1254	286/417

## Sheet: 141
CHROM	POS	gene_name	gene_id	REF	ALT	141_S	141_I1	141_L1	141_I2	141_L2	141_I3	141_L3	effect	impact	feature_type	feature_id	transcript_biotype	exon_intron_rank	nt_change	aa_change	cDNA_position_cDNA_len	protein_position	distance_to_feature
NC_002516.2	133	CHR_START-dnaA	CHR_START-PA0001	G	A	1	1	1	1	1	1	1	intergenic_region	MODIFIER	intergenic_region	CHR_START-PA0001			n.133G>A
NC_002516.2	136	CHR_START-dnaA	CHR_START-PA0001	T	C	1	1	1	1	1	1	1	intergenic_region	MODIFIER	intergenic_region	CHR_START-PA0001			n.136T>C
NC_002516.2	154	CHR_START-dnaA	CHR_START-PA0001	T	C	1	1	1	1	1	1	1	intergenic_region	MODIFIER	intergenic_region	CHR_START-PA0001			n.154T>C
NC_002516.2	167	CHR_START-dnaA	CHR_START-PA0001	T	C	1	1	1	1	1	1	1	intergenic_region	MODIFIER	intergenic_region	CHR_START-PA0001			n.167T>C
NC_002516.2	171	CHR_START-dnaA	CHR_START-PA0001	G	C	1	1	1	1	1	1	1	intergenic_region	MODIFIER	intergenic_region	CHR_START-PA0001			n.171G>C
NC_002516.2	352	CHR_START-dnaA	CHR_START-PA0001	C	A	1	1	1	1	1	1	1	intergenic_region	MODIFIER	intergenic_region	CHR_START-PA0001			n.352C>A
NC_002516.2	354	CHR_START-dnaA	CHR_START-PA0001	T	G	1	1	1	1	1	1	1	intergenic_region	MODIFIER	intergenic_region	CHR_START-PA0001			n.354T>G
NC_002516.2	416	CHR_START-dnaA	CHR_START-PA0001	C	A	1	1	1	1	1	1	1	intergenic_region	MODIFIER	intergenic_region	CHR_START-PA0001			n.416C>A
NC_002516.2	444	CHR_START-dnaA	CHR_START-PA0001	A	AT	1	1	1	1	1	1	1	intergenic_region	MODIFIER	intergenic_region	CHR_START-PA0001			n.444_445insT
NC_002516.2	734	dnaA	PA0001	T	C	1	1	1	1	1	1	1	synonymous_variant	LOW	transcript	AAG03391.1	protein_coding	43831	c.252T>C	p.Arg84Arg	252/1545	252/1545	84/514
NC_002516.2	839	dnaA	PA0001	A	G	1	1	1	1	1	1	1	synonymous_variant	LOW	transcript	AAG03391.1	protein_coding	43831	c.357A>G	p.Val119Val	357/1545	357/1545	119/514
NC_002516.2	893	dnaA	PA0001	T	C	1	1	1	1	1	1	1	synonymous_variant	LOW	transcript	AAG03391.1	protein_coding	43831	c.411T>C	p.Asp137Asp	411/1545	411/1545	137/514
NC_002516.2	947	dnaA	PA0001	T	A	1	1	1	1	1	1	1	synonymous_variant	LOW	transcript	AAG03391.1	protein_coding	43831	c.465T>A	p.Ala155Ala	465/1545	465/1545	155/514
NC_002516.2	953	dnaA	PA0001	A	C	1	1	1	1	1	1	1	synonymous_variant	LOW	transcript	AAG03391.1	protein_coding	43831	c.471A>C	p.Ala157Ala	471/1545	471/1545	157/514
NC_002516.2	956	dnaA	PA0001	G	A	1	1	1	1	1	1	1	synonymous_variant	LOW	transcript	AAG03391.1	protein_coding	43831	c.474G>A	p.Ala158Ala	474/1545	474/1545	158/514
NC_002516.2	959	dnaA	PA0001	T	C	1	1	1	1	1	1	1	synonymous_variant	LOW	transcript	AAG03391.1	protein_coding	43831	c.477T>C	p.Pro159Pro	477/1545	477/1545	159/514
NC_002516.2	965	dnaA	PA0001	G	A	1	1	1	1	1	1	1	synonymous_variant	LOW	transcript	AAG03391.1	protein_coding	43831	c.483G>A	p.Val161Val	483/1545	483/1545	161/514
NC_002516.2	995	dnaA	PA0001	T	C	1	1	1	1	1	1	1	synonymous_variant	LOW	transcript	AAG03391.1	protein_coding	43831	c.513T>C	p.Gly171Gly	513/1545	513/1545	171/514
NC_002516.2	1142	dnaA	PA0001	C	T	1	1	1	1	1	1	1	synonymous_variant	LOW	transcript	AAG03391.1	protein_coding	43831	c.660C>T	p.Gly220Gly	660/1545	660/1545	220/514
NC_002516.2	1316	dnaA	PA0001	A	G	1	1	1	1	1	1	1	synonymous_variant	LOW	transcript	AAG03391.1	protein_coding	43831	c.834A>G	p.Ala278Ala	834/1545	834/1545	278/514
NC_002516.2	1388	dnaA	PA0001	T	C	1	1	1	1	1	1	1	synonymous_variant	LOW	transcript	AAG03391.1	protein_coding	43831	c.906T>C	p.Asn302Asn	906/1545	906/1545	302/514
NC_002516.2	1472	dnaA	PA0001	A	G	1	1	1	1	1	1	1	synonymous_variant	LOW	transcript	AAG03391.1	protein_coding	43831	c.990A>G	p.Lys330Lys	990/1545	990/1545	330/514
NC_002516.2	1625	dnaA	PA0001	T	C	1	1	1	1	1	1	1	synonymous_variant	LOW	transcript	AAG03391.1	protein_coding	43831	c.1143T>C	p.Arg381Arg	1143/1545	1143/1545	381/514
NC_002516.2	1718	dnaA	PA0001	C	T	1	1	1	1	1	1	1	synonymous_variant	LOW	transcript	AAG03391.1	protein_coding	43831	c.1236C>T	p.Asp412Asp	1236/1545	1236/1545	412/514
NC_002516.2	1823	dnaA	PA0001	G	A	1	1	1	1	1	1	1	synonymous_variant	LOW	transcript	AAG03391.1	protein_coding	43831	c.1341G>A	p.Ser447Ser	1341/1545	1341/1545	447/514
NC_002516.2	2205	dnaN	PA0002	A	G	1	1	1	1	1	1	1	synonymous_variant	LOW	transcript	AAG03392.1	protein_coding	43831	c.150A>G	p.Glu50Glu	150/1104	150/1104	50/367
NC_002516.2	2346	dnaN	PA0002	T	C	1	1	1	1	1	1	1	synonymous_variant	LOW	transcript	AAG03392.1	protein_coding	43831	c.291T>C	p.Leu97Leu	291/1104	291/1104	97/367
NC_002516.2	2352	dnaN	PA0002	G	A	1	1	1	1	1	1	1	synonymous_variant	LOW	transcript	AAG03392.1	protein_coding	43831	c.297G>A	p.Val99Val	297/1104	297/1104	99/367
NC_002516.2	2412	dnaN	PA0002	A	G	1	1	1	1	1	1	1	synonymous_variant	LOW	transcript	AAG03392.1	protein_coding	43831	c.357A>G	p.Val119Val	357/1104	357/1104	119/367
NC_002516.2	2445	dnaN	PA0002	T	C	1	1	1	1	1	1	1	synonymous_variant	LOW	transcript	AAG03392.1	protein_coding	43831	c.390T>C	p.Ile130Ile	390/1104	390/1104	130/367
NC_002516.2	2535	dnaN	PA0002	G	T	1	1	1	1	1	1	1	synonymous_variant	LOW	transcript	AAG03392.1	protein_coding	43831	c.480G>T	p.Leu160Leu	480/1104	480/1104	160/367
NC_002516.2	2631	dnaN	PA0002	C	T	1	1	1	1	1	1	1	synonymous_variant	LOW	transcript	AAG03392.1	protein_coding	43831	c.576C>T	p.His192His	576/1104	576/1104	192/367
NC_002516.2	2796	dnaN	PA0002	T	C	1	1	1	1	1	1	1	synonymous_variant	LOW	transcript	AAG03392.1	protein_coding	43831	c.741T>C	p.Arg247Arg	741/1104	741/1104	247/367
NC_002516.2	2832	dnaN	PA0002	T	C	1	1	1	1	1	1	1	synonymous_variant	LOW	transcript	AAG03392.1	protein_coding	43831	c.777T>C	p.Gly259Gly	777/1104	777/1104	259/367
NC_002516.2	3009	dnaN	PA0002	A	C	1	1	1	1	1	1	1	synonymous_variant	LOW	transcript	AAG03392.1	protein_coding	43831	c.954A>C	p.Ile318Ile	954/1104	954/1104	318/367
NC_002516.2	3024	dnaN	PA0002	T	C	1	1	1	1	1	1	1	synonymous_variant	LOW	transcript	AAG03392.1	protein_coding	43831	c.969T>C	p.Ser323Ser	969/1104	969/1104	323/367
NC_002516.2	3160	dnaN-recF	PA0002-PA0003	A	T	1	1	1	1	1	1	1	intergenic_region	MODIFIER	intergenic_region	PA0002-PA0003			n.3160A>T
NC_002516.2	3163	dnaN-recF	PA0002-PA0003	T	C	1	1	1	1	1	1	1	intergenic_region	MODIFIER	intergenic_region	PA0002-PA0003			n.3163T>C
NC_002516.2	3276	recF	PA0003	G	A	1	1	1	1	1	1	1	synonymous_variant	LOW	transcript	AAG03393.1	protein_coding	43831	c.108G>A	p.Lys36Lys	108/1110	108/1110	36/369
NC_002516.2	3297	recF	PA0003	C	T	1	1	1	1	1	1	1	synonymous_variant	LOW	transcript	AAG03393.1	protein_coding	43831	c.129C>T	p.Ile43Ile	129/1110	129/1110	43/369
NC_002516.2	3306	recF	PA0003	G	C	1	1	1	1	1	1	1	synonymous_variant	LOW	transcript	AAG03393.1	protein_coding	43831	c.138G>C	p.Leu46Leu	138/1110	138/1110	46/369
NC_002516.2	3315	recF	PA0003	G	A	1	1	1	1	1	1	1	synonymous_variant	LOW	transcript	AAG03393.1	protein_coding	43831	c.147G>A	p.Ala49Ala	147/1110	147/1110	49/369
NC_002516.2	3330	recF	PA0003	T	C	1	1	1	1	1	1	1	synonymous_variant	LOW	transcript	AAG03393.1	protein_coding	43831	c.162T>C	p.Ser54Ser	162/1110	162/1110	54/369
NC_002516.2	3339	recF	PA0003	G	A	1	1	1	1	1	1	1	synonymous_variant	LOW	transcript	AAG03393.1	protein_coding	43831	c.171G>A	p.Leu57Leu	171/1110	171/1110	57/369
NC_002516.2	3402	recF	PA0003	C	T	1	1	1	1	1	1	1	synonymous_variant	LOW	transcript	AAG03393.1	protein_coding	43831	c.234C>T	p.Asn78Asn	234/1110	234/1110	78/369
NC_002516.2	3477	recF	PA0003	C	T	1	1	1	1	1	1	1	synonymous_variant	LOW	transcript	AAG03393.1	protein_coding	43831	c.309C>T	p.Ala103Ala	309/1110	309/1110	103/369
NC_002516.2	3480	recF	PA0003	G	A	1	1	1	1	1	1	1	synonymous_variant	LOW	transcript	AAG03393.1	protein_coding	43831	c.312G>A	p.Arg104Arg	312/1110	312/1110	104/369
NC_002516.2	3507	recF	PA0003	C	T	1	1	1	1	1	1	1	synonymous_variant	LOW	transcript	AAG03393.1	protein_coding	43831	c.339C>T	p.Leu113Leu	339/1110	339/1110	113/369
NC_002516.2	3531	recF	PA0003	C	T	1	1	1	1	1	1	1	synonymous_variant	LOW	transcript	AAG03393.1	protein_coding	43831	c.363C>T	p.Asp121Asp	363/1110	363/1110	121/369
NC_002516.2	3541	recF	PA0003	T	C	1	1	1	1	1	1	1	synonymous_variant	LOW	transcript	AAG03393.1	protein_coding	43831	c.373T>C	p.Leu125Leu	373/1110	373/1110	125/369
NC_002516.2	3567	recF	PA0003	G	A	1	1	1	1	1	1	1	synonymous_variant	LOW	transcript	AAG03393.1	protein_coding	43831	c.399G>A	p.Arg133Arg	399/1110	399/1110	133/369
NC_002516.2	3570	recF	PA0003	A	G	1	1	1	1	1	1	1	synonymous_variant	LOW	transcript	AAG03393.1	protein_coding	43831	c.402A>G	p.Arg134Arg	402/1110	402/1110	134/369
NC_002516.2	3747	recF	PA0003	C	T	1	1	1	1	1	1	1	synonymous_variant	LOW	transcript	AAG03393.1	protein_coding	43831	c.579C>T	p.Tyr193Tyr	579/1110	579/1110	193/369
NC_002516.2	3792	recF	PA0003	A	C	1	1	1	1	1	1	1	synonymous_variant	LOW	transcript	AAG03393.1	protein_coding	43831	c.624A>C	p.Thr208Thr	624/1110	624/1110	208/369
NC_002516.2	3873	recF	PA0003	T	C	1	1	1	1	1	1	1	synonymous_variant	LOW	transcript	AAG03393.1	protein_coding	43831	c.705T>C	p.Val235Val	705/1110	705/1110	235/369
NC_002516.2	3969	recF	PA0003	C	T	1	1	1	1	1	1	1	synonymous_variant	LOW	transcript	AAG03393.1	protein_coding	43831	c.801C>T	p.Ala267Ala	801/1110	801/1110	267/369
NC_002516.2	4595	gyrB	PA0004	C	T	1	1	1	1	1	1	1	synonymous_variant	LOW	transcript	AAG03394.1	protein_coding	43831	c.321C>T	p.Asp107Asp	321/2421	321/2421	107/806
NC_002516.2	4658	gyrB	PA0004	G	A	1	1	1	1	1	1	1	synonymous_variant	LOW	transcript	AAG03394.1	protein_coding	43831	c.384G>A	p.Leu128Leu	384/2421	384/2421	128/806
NC_002516.2	4670	gyrB	PA0004	A	G	1	1	1	1	1	1	1	synonymous_variant	LOW	transcript	AAG03394.1	protein_coding	43831	c.396A>G	p.Leu132Leu	396/2421	396/2421	132/806
NC_002516.2	4706	gyrB	PA0004	A	G	1	1	1	1	1	1	1	synonymous_variant	LOW	transcript	AAG03394.1	protein_coding	43831	c.432A>G	p.Glu144Glu	432/2421	432/2421	144/806
NC_002516.2	4772	gyrB	PA0004	C	T	1	1	1	1	1	1	1	synonymous_variant	LOW	transcript	AAG03394.1	protein_coding	43831	c.498C>T	p.Gly166Gly	498/2421	498/2421	166/806
NC_002516.2	4958	gyrB	PA0004	G	A	1	1	1	1	1	1	1	synonymous_variant	LOW	transcript	AAG03394.1	protein_coding	43831	c.684G>A	p.Glu228Glu	684/2421	684/2421	228/806
NC_002516.2	5117	gyrB	PA0004	C	T	1	1	1	1	1	1	1	synonymous_variant	LOW	transcript	AAG03394.1	protein_coding	43831	c.843C>T	p.Gly281Gly	843/2421	843/2421	281/806
NC_002516.2	5195	gyrB	PA0004	G	A	1	1	1	1	1	1	1	synonymous_variant	LOW	transcript	AAG03394.1	protein_coding	43831	c.921G>A	p.Lys307Lys	921/2421	921/2421	307/806
NC_002516.2	5261	gyrB	PA0004	A	G	1	1	1	1	1	1	1	synonymous_variant	LOW	transcript	AAG03394.1	protein_coding	43831	c.987A>G	p.Val329Val	987/2421	987/2421	329/806
NC_002516.2	5279	gyrB	PA0004	C	T	1	1	1	1	1	1	1	synonymous_variant	LOW	transcript	AAG03394.1	protein_coding	43831	c.1005C>T	p.Ser335Ser	1005/2421	1005/2421	335/806
NC_002516.2	5321	gyrB	PA0004	T	C	1	1	1	1	1	1	1	synonymous_variant	LOW	transcript	AAG03394.1	protein_coding	43831	c.1047T>C	p.Thr349Thr	1047/2421	1047/2421	349/806
NC_002516.2	5381	gyrB	PA0004	A	G	1	1	1	1	1	1	1	synonymous_variant	LOW	transcript	AAG03394.1	protein_coding	43831	c.1107A>G	p.Glu369Glu	1107/2421	1107/2421	369/806
NC_002516.2	5468	gyrB	PA0004	C	T	1	1	1	1	1	1	1	synonymous_variant	LOW	transcript	AAG03394.1	protein_coding	43831	c.1194C>T	p.Gly398Gly	1194/2421	1194/2421	398/806
NC_002516.2	5498	gyrB	PA0004	A	G	1	1	1	1	1	1	1	synonymous_variant	LOW	transcript	AAG03394.1	protein_coding	43831	c.1224A>G	p.Lys408Lys	1224/2421	1224/2421	408/806
NC_002516.2	5531	gyrB	PA0004	C	T	1	1	1	1	1	1	1	synonymous_variant	LOW	transcript	AAG03394.1	protein_coding	43831	c.1257C>T	p.Leu419Leu	1257/2421	1257/2421	419/806
NC_002516.2	5642	gyrB	PA0004	A	G	1	1	1	1	1	1	1	synonymous_variant	LOW	transcript	AAG03394.1	protein_coding	43831	c.1368A>G	p.Glu456Glu	1368/2421	1368/2421	456/806
NC_002516.2	5726	gyrB	PA0004	A	G	1	1	1	1	1	1	1	synonymous_variant	LOW	transcript	AAG03394.1	protein_coding	43831	c.1452A>G	p.Glu484Glu	1452/2421	1452/2421	484/806
NC_002516.2	5849	gyrB	PA0004	G	A	1	1	1	1	1	1	1	synonymous_variant	LOW	transcript	AAG03394.1	protein_coding	43831	c.1575G>A	p.Glu525Glu	1575/2421	1575/2421	525/806
NC_002516.2	5876	gyrB	PA0004	C	A	1	1	1	1	1	1	1	synonymous_variant	LOW	transcript	AAG03394.1	protein_coding	43831	c.1602C>A	p.Pro534Pro	1602/2421	1602/2421	534/806
NC_002516.2	5969	gyrB	PA0004	C	T	1	1	1	1	1	1	1	synonymous_variant	LOW	transcript	AAG03394.1	protein_coding	43831	c.1695C>T	p.Asp565Asp	1695/2421	1695/2421	565/806
NC_002516.2	6350	gyrB	PA0004	G	C	1	1	1	1	1	1	1	synonymous_variant	LOW	transcript	AAG03394.1	protein_coding	43831	c.2076G>C	p.Val692Val	2076/2421	2076/2421	692/806
NC_002516.2	6470	gyrB	PA0004	T	G	1	1	1	1	1	1	1	synonymous_variant	LOW	transcript	AAG03394.1	protein_coding	43831	c.2196T>G	p.Gly732Gly	2196/2421	2196/2421	732/806
NC_002516.2	6504	gyrB	PA0004	C	T	1	1	1	1	1	1	1	synonymous_variant	LOW	transcript	AAG03394.1	protein_coding	43831	c.2230C>T	p.Leu744Leu	2230/2421	2230/2421	744/806
NC_002516.2	6587	gyrB	PA0004	T	C	1	1	1	1	1	1	1	synonymous_variant	LOW	transcript	AAG03394.1	protein_coding	43831	c.2313T>C	p.Asp771Asp	2313/2421	2313/2421	771/806
NC_002516.2	6697	gyrB-lptA	PA0004-PA0005	A	G	1	1	1	1	1	1	1	intergenic_region	MODIFIER	intergenic_region	PA0004-PA0005			n.6697A>G
NC_002516.2	6777	gyrB-lptA	PA0004-PA0005	G	A	1	1	1	1	1	1	1	intergenic_region	MODIFIER	intergenic_region	PA0004-PA0005			n.6777G>A
NC_002516.2	6789	gyrB-lptA	PA0004-PA0005	T	C	1	1	1	1	1	1	1	intergenic_region	MODIFIER	intergenic_region	PA0004-PA0005			n.6789T>C
NC_002516.2	6791	gyrB-lptA	PA0004-PA0005	G	A	1	1	1	1	1	1	1	intergenic_region	MODIFIER	intergenic_region	PA0004-PA0005			n.6791G>A
NC_002516.2	6807	gyrB-lptA	PA0004-PA0005	G	GC	1	1	1	1	1	1	1	intergenic_region	MODIFIER	intergenic_region	PA0004-PA0005			n.6807_6808insC
NC_002516.2	6816	gyrB-lptA	PA0004-PA0005	A	G	1	1	1	1	1	1	1	intergenic_region	MODIFIER	intergenic_region	PA0004-PA0005			n.6816A>G
NC_002516.2	6823	gyrB-lptA	PA0004-PA0005	G	A	1	1	1	1	1	1	1	intergenic_region	MODIFIER	intergenic_region	PA0004-PA0005			n.6823G>A
NC_002516.2	6843	gyrB-lptA	PA0004-PA0005	G	A	1	1	1	1	1	1	1	intergenic_region	MODIFIER	intergenic_region	PA0004-PA0005			n.6843G>A
NC_002516.2	6908	gyrB-lptA	PA0004-PA0005	G	T	1	1	1	1	1	1	1	intergenic_region	MODIFIER	intergenic_region	PA0004-PA0005			n.6908G>T
NC_002516.2	6991	gyrB-lptA	PA0004-PA0005	A	G	1	1	1	1	1	1	1	intergenic_region	MODIFIER	intergenic_region	PA0004-PA0005			n.6991A>G
NC_002516.2	7132	lptA	PA0005	C	T	1	1	1	1	1	1	1	synonymous_variant	LOW	transcript	AAG03395.1	protein_coding	43831	c.660G>A	p.Pro220Pro	660/774	660/774	220/257
NC_002516.2	7288	lptA	PA0005	G	A	1	1	1	1	1	1	1	synonymous_variant	LOW	transcript	AAG03395.1	protein_coding	43831	c.504C>T	p.Ser168Ser	504/774	504/774	168/257
NC_002516.2	8621	PA0006-PA0007	PA0006-PA0007	G	A	1	1	1	1	1	1	1	intergenic_region	MODIFIER	intergenic_region	PA0006-PA0007			n.8621G>A
NC_002516.2	9164	PA0007	PA0007	C	A	1	1	1	1	1	1	1	missense_variant	MODERATE	transcript	AAG03397.1	protein_coding	43831	c.494C>A	p.Pro165Gln	494/1707	494/1707	165/568
NC_002516.2	9384	PA0007	PA0007	C	G	1	1	1	1	1	1	1	synonymous_variant	LOW	transcript	AAG03397.1	protein_coding	43831	c.714C>G	p.Ala238Ala	714/1707	714/1707	238/568
NC_002516.2	9513	PA0007	PA0007	G	A	1	1	1	1	1	1	1	synonymous_variant	LOW	transcript	AAG03397.1	protein_coding	43831	c.843G>A	p.Val281Val	843/1707	843/1707	281/568
NC_002516.2	9897	PA0007	PA0007	T	C	1	1	1	1	1	1	1	synonymous_variant	LOW	transcript	AAG03397.1	protein_coding	43831	c.1227T>C	p.Asp409Asp	1227/1707	1227/1707	409/568
NC_002516.2	9957	PA0007	PA0007	G	A	1	1	1	1	1	1	1	synonymous_variant	LOW	transcript	AAG03397.1	protein_coding	43831	c.1287G>A	p.Glu429Glu	1287/1707	1287/1707	429/568
NC_002516.2	9971	PA0007	PA0007	AGGC	A	1	1	1	1	1	1	1	disruptive_inframe_deletion	MODERATE	transcript	AAG03397.1	protein_coding	43831	c.1310_1312delCGG	p.Ala437del	1310/1707	1310/1707	437/568
NC_002516.2	10104	PA0007	PA0007	A	G	1	1	1	1	1	1	1	synonymous_variant	LOW	transcript	AAG03397.1	protein_coding	43831	c.1434A>G	p.Ala478Ala	1434/1707	1434/1707	478/568
NC_002516.2	10251	PA0007	PA0007	C	T	1	1	1	1	1	1	1	synonymous_variant	LOW	transcript	AAG03397.1	protein_coding	43831	c.1581C>T	p.Ser527Ser	1581/1707	1581/1707	527/568
NC_002516.2	10278	PA0007	PA0007	G	C	1	1	1	1	1	1	1	missense_variant	MODERATE	transcript	AAG03397.1	protein_coding	43831	c.1608G>C	p.Glu536Asp	1608/1707	1608/1707	536/568
NC_002516.2	10280	PA0007	PA0007	A	G	1	1	1	1	1	1	1	missense_variant	MODERATE	transcript	AAG03397.1	protein_coding	43831	c.1610A>G	p.Gln537Arg	1610/1707	1610/1707	537/568
NC_002516.2	10347	PA0007	PA0007	T	C	1	1	1	1	1	1	1	synonymous_variant	LOW	transcript	AAG03397.1	protein_coding	43831	c.1677T>C	p.Arg559Arg	1677/1707	1677/1707	559/568
NC_002516.2	10362	PA0007	PA0007	T	C	1	1	1	1	1	1	1	synonymous_variant	LOW	transcript	AAG03397.1	protein_coding	43831	c.1692T>C	p.Tyr564Tyr	1692/1707	1692/1707	564/568
NC_002516.2	10471	glyS	PA0008	G	A	1	1	1	1	1	1	1	missense_variant	MODERATE	transcript	AAG03398.1	protein_coding	43831	c.2018C>T	p.Ser673Leu	2018/2055	2018/2055	673/684
NC_002516.2	10512	glyS	PA0008	C	T	1	1	1	1	1	1	1	synonymous_variant	LOW	transcript	AAG03398.1	protein_coding	43831	c.1977G>A	p.Val659Val	1977/2055	1977/2055	659/684
NC_002516.2	10613	glyS	PA0008	C	T	1	1	1	1	1	1	1	missense_variant	MODERATE	transcript	AAG03398.1	protein_coding	43831	c.1876G>A	p.Ala626Thr	1876/2055	1876/2055	626/684
NC_002516.2	10699	glyS	PA0008	T	A	1	1	1	1	1	1	1	missense_variant	MODERATE	transcript	AAG03398.1	protein_coding	43831	c.1790A>T	p.Asp597Val	1790/2055	1790/2055	597/684
NC_002516.2	10705	glyS	PA0008	T	C	1	1	1	1	1	1	1	missense_variant	MODERATE	transcript	AAG03398.1	protein_coding	43831	c.1784A>G	p.Asn595Ser	1784/2055	1784/2055	595/684
NC_002516.2	10788	glyS	PA0008	C	T	1	1	1	1	1	1	1	synonymous_variant	LOW	transcript	AAG03398.1	protein_coding	43831	c.1701G>A	p.Gln567Gln	1701/2055	1701/2055	567/684
NC_002516.2	11031	glyS	PA0008	G	A	1	1	1	1	1	1	1	synonymous_variant	LOW	transcript	AAG03398.1	protein_coding	43831	c.1458C>T	p.Leu486Leu	1458/2055	1458/2055	486/684
NC_002516.2	11055	glyS	PA0008	A	G	1	1	1	1	1	1	1	synonymous_variant	LOW	transcript	AAG03398.1	protein_coding	43831	c.1434T>C	p.Ala478Ala	1434/2055	1434/2055	478/684
NC_002516.2	11061	glyS	PA0008	G	A	1	1	1	1	1	1	1	synonymous_variant	LOW	transcript	AAG03398.1	protein_coding	43831	c.1428C>T	p.Arg476Arg	1428/2055	1428/2055	476/684
NC_002516.2	11184	glyS	PA0008	G	A	1	1	1	1	1	1	1	synonymous_variant	LOW	transcript	AAG03398.1	protein_coding	43831	c.1305C>T	p.Gly435Gly	1305/2055	1305/2055	435/684
NC_002516.2	11283	glyS	PA0008	T	C	1	1	1	1	1	1	1	synonymous_variant	LOW	transcript	AAG03398.1	protein_coding	43831	c.1206A>G	p.Glu402Glu	1206/2055	1206/2055	402/684
NC_002516.2	11310	glyS	PA0008	C	T	1	1	1	1	1	1	1	synonymous_variant	LOW	transcript	AAG03398.1	protein_coding	43831	c.1179G>A	p.Ala393Ala	1179/2055	1179/2055	393/684
NC_002516.2	11319	glyS	PA0008	A	G	1	1	1	1	1	1	1	synonymous_variant	LOW	transcript	AAG03398.1	protein_coding	43831	c.1170T>C	p.Cys390Cys	1170/2055	1170/2055	390/684
NC_002516.2	11345	glyS	PA0008	A	C	1	1	1	1	1	1	1	missense_variant	MODERATE	transcript	AAG03398.1	protein_coding	43831	c.1144T>G	p.Ser382Ala	1144/2055	1144/2055	382/684
NC_002516.2	11571	glyS	PA0008	C	T	1	1	1	1	1	1	1	synonymous_variant	LOW	transcript	AAG03398.1	protein_coding	43831	c.918G>A	p.Ala306Ala	918/2055	918/2055	306/684
NC_002516.2	11607	glyS	PA0008	A	C	1	1	1	1	1	1	1	synonymous_variant	LOW	transcript	AAG03398.1	protein_coding	43831	c.882T>G	p.Pro294Pro	882/2055	882/2055	294/684
NC_002516.2	11700	glyS	PA0008	G	A	1	1	1	1	1	1	1	synonymous_variant	LOW	transcript	AAG03398.1	protein_coding	43831	c.789C>T	p.Arg263Arg	789/2055	789/2055	263/684
NC_002516.2	11736	glyS	PA0008	C	T	1	1	1	1	1	1	1	synonymous_variant	LOW	transcript	AAG03398.1	protein_coding	43831	c.753G>A	p.Glu251Glu	753/2055	753/2055	251/684
NC_002516.2	11745	glyS	PA0008	T	C	1	1	1	1	1	1	1	synonymous_variant	LOW	transcript	AAG03398.1	protein_coding	43831	c.744A>G	p.Ala248Ala	744/2055	744/2055	248/684
NC_002516.2	11793	glyS	PA0008	T	C	1	1	1	1	1	1	1	synonymous_variant	LOW	transcript	AAG03398.1	protein_coding	43831	c.696A>G	p.Gln232Gln	696/2055	696/2055	232/684
NC_002516.2	11808	glyS	PA0008	T	C	1	1	1	1	1	1	1	synonymous_variant	LOW	transcript	AAG03398.1	protein_coding	43831	c.681A>G	p.Glu227Glu	681/2055	681/2055	227/684
NC_002516.2	11832	glyS	PA0008	C	T	1	1	1	1	1	1	1	synonymous_variant	LOW	transcript	AAG03398.1	protein_coding	43831	c.657G>A	p.Glu219Glu	657/2055	657/2055	219/684
NC_002516.2	11883	glyS	PA0008	C	A	1	1	1	1	1	1	1	synonymous_variant	LOW	transcript	AAG03398.1	protein_coding	43831	c.606G>T	p.Leu202Leu	606/2055	606/2055	202/684
NC_002516.2	11940	glyS	PA0008	A	G	1	1	1	1	1	1	1	synonymous_variant	LOW	transcript	AAG03398.1	protein_coding	43831	c.549T>C	p.Arg183Arg	549/2055	549/2055	183/684
NC_002516.2	11988	glyS	PA0008	A	G	1	1	1	1	1	1	1	synonymous_variant	LOW	transcript	AAG03398.1	protein_coding	43831	c.501T>C	p.Asp167Asp	501/2055	501/2055	167/684
NC_002516.2	12105	glyS	PA0008	C	A	1	1	1	1	1	1	1	synonymous_variant	LOW	transcript	AAG03398.1	protein_coding	43831	c.384G>T	p.Pro128Pro	384/2055	384/2055	128/684
NC_002516.2	12145	glyS	PA0008	A	C	1	1	1	1	1	1	1	missense_variant	MODERATE	transcript	AAG03398.1	protein_coding	43831	c.344T>G	p.Ile115Ser	344/2055	344/2055	115/684
NC_002516.2	12363	glyS	PA0008	A	G	1	1	1	1	1	1	1	synonymous_variant	LOW	transcript	AAG03398.1	protein_coding	43831	c.126T>C	p.Tyr42Tyr	126/2055	126/2055	42/684
NC_002516.2	12368	glyS	PA0008	T	C	1	1	1	1	1	1	1	missense_variant	MODERATE	transcript	AAG03398.1	protein_coding	43831	c.121A>G	p.Ser41Gly	121/2055	121/2055	41/684
NC_002516.2	12396	glyS	PA0008	G	T	1	1	1	1	1	1	1	synonymous_variant	LOW	transcript	AAG03398.1	protein_coding	43831	c.93C>A	p.Ile31Ile	93/2055	93/2055	31/684
NC_002516.2	12521	glyQ	PA0009	G	A	1	1	1	1	1	1	1	synonymous_variant	LOW	transcript	AAG03399.1	protein_coding	43831	c.915C>T	p.Asp305Asp	915/948	915/948	305/315
NC_002516.2	12749	glyQ	PA0009	T	C	1	1	1	1	1	1	1	synonymous_variant	LOW	transcript	AAG03399.1	protein_coding	43831	c.687A>G	p.Glu229Glu	687/948	687/948	229/315
NC_002516.2	12806	glyQ	PA0009	A	G	1	1	1	1	1	1	1	synonymous_variant	LOW	transcript	AAG03399.1	protein_coding	43831	c.630T>C	p.Thr210Thr	630/948	630/948	210/315
NC_002516.2	12815	glyQ	PA0009	C	T	1	1	1	1	1	1	1	synonymous_variant	LOW	transcript	AAG03399.1	protein_coding	43831	c.621G>A	p.Glu207Glu	621/948	621/948	207/315
NC_002516.2	12911	glyQ	PA0009	G	A	1	1	1	1	1	1	1	synonymous_variant	LOW	transcript	AAG03399.1	protein_coding	43831	c.525C>T	p.Tyr175Tyr	525/948	525/948	175/315
NC_002516.2	13064	glyQ	PA0009	C	T	1	1	1	1	1	1	1	synonymous_variant	LOW	transcript	AAG03399.1	protein_coding	43831	c.372G>A	p.Glu124Glu	372/948	372/948	124/315
NC_002516.2	13112	glyQ	PA0009	G	A	1	1	1	1	1	1	1	synonymous_variant	LOW	transcript	AAG03399.1	protein_coding	43831	c.324C>T	p.Gly108Gly	324/948	324/948	108/315
NC_002516.2	13181	glyQ	PA0009	A	G	1	1	1	1	1	1	1	synonymous_variant	LOW	transcript	AAG03399.1	protein_coding	43831	c.255T>C	p.Phe85Phe	255/948	255/948	85/315
NC_002516.2	13223	glyQ	PA0009	G	A	1	1	1	1	1	1	1	synonymous_variant	LOW	transcript	AAG03399.1	protein_coding	43831	c.213C>T	p.Arg71Arg	213/948	213/948	71/315
NC_002516.2	13226	glyQ	PA0009	A	G	1	1	1	1	1	1	1	synonymous_variant	LOW	transcript	AAG03399.1	protein_coding	43831	c.210T>C	p.Gly70Gly	210/948	210/948	70/315
NC_002516.2	13367	glyQ	PA0009	T	G	1	1	1	1	1	1	1	synonymous_variant	LOW	transcript	AAG03399.1	protein_coding	43831	c.69A>C	p.Ala23Ala	69/948	69/948	23/315
NC_002516.2	13471	glyQ-tag	PA0009-PA0010	C	T	1	1	1	1	1	1	1	intergenic_region	MODIFIER	intergenic_region	PA0009-PA0010			n.13471C>T
NC_002516.2	13572	tag	PA0010	C	T	1	1	1	1	1	1	1	synonymous_variant	LOW	transcript	AAG03400.1	protein_coding	43831	c.33C>T	p.Pro11Pro	33/552	33/552	11/183
NC_002516.2	13593	tag	PA0010	T	C	1	1	1	1	1	1	1	synonymous_variant	LOW	transcript	AAG03400.1	protein_coding	43831	c.54T>C	p.Asp18Asp	54/552	54/552	18/183
NC_002516.2	13605	tag	PA0010	T	C	1	1	1	1	1	1	1	synonymous_variant	LOW	transcript	AAG03400.1	protein_coding	43831	c.66T>C	p.Gly22Gly	66/552	66/552	22/183
NC_002516.2	13668	tag	PA0010	A	G	1	1	1	1	1	1	1	synonymous_variant	LOW	transcript	AAG03400.1	protein_coding	43831	c.129A>G	p.Gly43Gly	129/552	129/552	43/183
NC_002516.2	13722	tag	PA0010	C	T	1	1	1	1	1	1	1	synonymous_variant	LOW	transcript	AAG03400.1	protein_coding	43831	c.183C>T	p.Phe61Phe	183/552	183/552	61/183
NC_002516.2	13728	tag	PA0010	C	T	1	1	1	1	1	1	1	synonymous_variant	LOW	transcript	AAG03400.1	protein_coding	43831	c.189C>T	p.Phe63Phe	189/552	189/552	63/183
NC_002516.2	13737	tag	PA0010	G	A	1	1	1	1	1	1	1	synonymous_variant	LOW	transcript	AAG03400.1	protein_coding	43831	c.198G>A	p.Gln66Gln	198/552	198/552	66/183
NC_002516.2	13746	tag	PA0010	A	G	1	1	1	1	1	1	1	synonymous_variant	LOW	transcript	AAG03400.1	protein_coding	43831	c.207A>G	p.Ala69Ala	207/552	207/552	69/183
NC_002516.2	13797	tag	PA0010	T	C	1	1	1	1	1	1	1	synonymous_variant	LOW	transcript	AAG03400.1	protein_coding	43831	c.258T>C	p.Ile86Ile	258/552	258/552	86/183
NC_002516.2	13917	tag	PA0010	C	T	1	1	1	1	1	1	1	synonymous_variant	LOW	transcript	AAG03400.1	protein_coding	43831	c.378C>T	p.Ala126Ala	378/552	378/552	126/183
NC_002516.2	14112	tag-PA0011	PA0010-PA0011	G	T	1	1	1	1	1	1	1	intergenic_region	MODIFIER	intergenic_region	PA0010-PA0011			n.14112G>T
NC_002516.2	14151	tag-PA0011	PA0010-PA0011	A	G	1	1	1	1	1	1	1	intergenic_region	MODIFIER	intergenic_region	PA0010-PA0011			n.14151A>G
NC_002516.2	14159	tag-PA0011	PA0010-PA0011	G	GC	1	1	1	1	1	1	1	intergenic_region	MODIFIER	intergenic_region	PA0010-PA0011			n.14159_14160insC
NC_002516.2	14187	tag-PA0011	PA0010-PA0011	A	C	1	1	1	1	1	1	1	intergenic_region	MODIFIER	intergenic_region	PA0010-PA0011			n.14187A>C
NC_002516.2	14291	PA0011	PA0011	G	A	1	1	1	1	1	1	1	synonymous_variant	LOW	transcript	AAG03401.1	protein_coding	43831	c.57G>A	p.Leu19Leu	57/888	57/888	19/295
NC_002516.2	14315	PA0011	PA0011	C	G	1	1	1	1	1	1	1	synonymous_variant	LOW	transcript	AAG03401.1	protein_coding	43831	c.81C>G	p.Val27Val	81/888	81/888	27/295
NC_002516.2	14318	PA0011	PA0011	G	T	1	1	1	1	1	1	1	synonymous_variant	LOW	transcript	AAG03401.1	protein_coding	43831	c.84G>T	p.Gly28Gly	84/888	84/888	28/295
NC_002516.2	14408	PA0011	PA0011	T	C	1	1	1	1	1	1	1	synonymous_variant	LOW	transcript	AAG03401.1	protein_coding	43831	c.174T>C	p.Ser58Ser	174/888	174/888	58/295
NC_002516.2	14412	PA0011	PA0011	A	G	1	1	1	1	1	1	1	missense_variant	MODERATE	transcript	AAG03401.1	protein_coding	43831	c.178A>G	p.Thr60Ala	178/888	178/888	60/295
NC_002516.2	14441	PA0011	PA0011	C	T	1	1	1	1	1	1	1	synonymous_variant	LOW	transcript	AAG03401.1	protein_coding	43831	c.207C>T	p.Ser69Ser	207/888	207/888	69/295
NC_002516.2	14480	PA0011	PA0011	C	T	1	1	1	1	1	1	1	synonymous_variant	LOW	transcript	AAG03401.1	protein_coding	43831	c.246C>T	p.Cys82Cys	246/888	246/888	82/295
NC_002516.2	14513	PA0011	PA0011	A	G	1	1	1	1	1	1	1	synonymous_variant	LOW	transcript	AAG03401.1	protein_coding	43831	c.279A>G	p.Arg93Arg	279/888	279/888	93/295
NC_002516.2	14720	PA0011	PA0011	T	C	1	1	1	1	1	1	1	synonymous_variant	LOW	transcript	AAG03401.1	protein_coding	43831	c.486T>C	p.Asn162Asn	486/888	486/888	162/295
NC_002516.2	14726	PA0011	PA0011	C	G	1	1	1	1	1	1	1	synonymous_variant	LOW	transcript	AAG03401.1	protein_coding	43831	c.492C>G	p.Val164Val	492/888	492/888	164/295
NC_002516.2	14741	PA0011	PA0011	G	T	1	1	1	1	1	1	1	synonymous_variant	LOW	transcript	AAG03401.1	protein_coding	43831	c.507G>T	p.Pro169Pro	507/888	507/888	169/295
NC_002516.2	14756	PA0011	PA0011	T	C	1	1	1	1	1	1	1	synonymous_variant	LOW	transcript	AAG03401.1	protein_coding	43831	c.522T>C	p.Ser174Ser	522/888	522/888	174/295
NC_002516.2	14804	PA0011	PA0011	C	T	1	1	1	1	1	1	1	synonymous_variant	LOW	transcript	AAG03401.1	protein_coding	43831	c.570C>T	p.Asp190Asp	570/888	570/888	190/295
NC_002516.2	14825	PA0011	PA0011	T	A	1	1	1	1	1	1	1	synonymous_variant	LOW	transcript	AAG03401.1	protein_coding	43831	c.591T>A	p.Ala197Ala	591/888	591/888	197/295
NC_002516.2	14870	PA0011	PA0011	G	A	1	1	1	1	1	1	1	synonymous_variant	LOW	transcript	AAG03401.1	protein_coding	43831	c.636G>A	p.Lys212Lys	636/888	636/888	212/295
NC_002516.2	14909	PA0011	PA0011	A	C	1	1	1	1	1	1	1	synonymous_variant	LOW	transcript	AAG03401.1	protein_coding	43831	c.675A>C	p.Gly225Gly	675/888	675/888	225/295
NC_002516.2	14981	PA0011	PA0011	C	T	1	1	1	1	1	1	1	synonymous_variant	LOW	transcript	AAG03401.1	protein_coding	43831	c.747C>T	p.Asp249Asp	747/888	747/888	249/295
NC_002516.2	15056	PA0011	PA0011	C	A	1	1	1	1	1	1	1	synonymous_variant	LOW	transcript	AAG03401.1	protein_coding	43831	c.822C>A	p.Pro274Pro	822/888	822/888	274/295
NC_002516.2	15119	PA0011	PA0011	T	C	1	1	1	1	1	1	1	synonymous_variant	LOW	transcript	AAG03401.1	protein_coding	43831	c.885T>C	p.Tyr295Tyr	885/888	885/888	295/295
NC_002516.2	15239	PA0012	PA0012	G	A	1	1	1	1	1	1	1	synonymous_variant	LOW	transcript	AAG03402.1	protein_coding	43831	c.33G>A	p.Pro11Pro	33/267	33/267	32448
NC_002516.2	15266	PA0012	PA0012	C	T	1	1	1	1	1	1	1	synonymous_variant	LOW	transcript	AAG03402.1	protein_coding	43831	c.60C>T	p.His20His	60/267	60/267	20/88
NC_002516.2	15270	PA0012	PA0012	T	C	1	1	1	1	1	1	1	synonymous_variant	LOW	transcript	AAG03402.1	protein_coding	43831	c.64T>C	p.Leu22Leu	64/267	64/267	22/88
NC_002516.2	15296	PA0012	PA0012	A	C	1	1	1	1	1	1	1	synonymous_variant	LOW	transcript	AAG03402.1	protein_coding	43831	c.90A>C	p.Thr30Thr	90/267	90/267	30/88
NC_002516.2	15305	PA0012	PA0012	C	G	1	1	1	1	1	1	1	synonymous_variant	LOW	transcript	AAG03402.1	protein_coding	43831	c.99C>G	p.Leu33Leu	99/267	99/267	33/88
NC_002516.2	15317	PA0012	PA0012	G	C	1	1	1	1	1	1	1	synonymous_variant	LOW	transcript	AAG03402.1	protein_coding	43831	c.111G>C	p.Gly37Gly	111/267	111/267	37/88
NC_002516.2	15386	PA0012	PA0012	T	C	1	1	1	1	1	1	1	synonymous_variant	LOW	transcript	AAG03402.1	protein_coding	43831	c.180T>C	p.Asp60Asp	180/267	180/267	60/88
NC_002516.2	15387	PA0012	PA0012	C	T	1	1	1	1	1	1	1	synonymous_variant	LOW	transcript	AAG03402.1	protein_coding	43831	c.181C>T	p.Leu61Leu	181/267	181/267	61/88
NC_002516.2	15428	PA0012	PA0012	A	G	1	1	1	1	1	1	1	synonymous_variant	LOW	transcript	AAG03402.1	protein_coding	43831	c.222A>G	p.Arg74Arg	222/267	222/267	74/88
NC_002516.2	15467	PA0012	PA0012	A	G	1	1	1	1	1	1	1	synonymous_variant	LOW	transcript	AAG03402.1	protein_coding	43831	c.261A>G	p.Glu87Glu	261/267	261/267	87/88
NC_002516.2	15577	PA0012-PA0013	PA0012-PA0013	C	T	1	1	1	1	1	1	1	intergenic_region	MODIFIER	intergenic_region	PA0012-PA0013			n.15577C>T
NC_002516.2	15617	PA0012-PA0013	PA0012-PA0013	C	T	1	1	1	1	1	1	1	intergenic_region	MODIFIER	intergenic_region	PA0012-PA0013			n.15617C>T
NC_002516.2	15683	PA0013	PA0013	T	A	1	1	1	1	1	1	1	missense_variant	MODERATE	transcript	AAG03403.1	protein_coding	43831	c.64T>A	p.Phe22Ile	64/654	64/654	22/217
NC_002516.2	15709	PA0013	PA0013	G	T	1	1	1	1	1	1	1	synonymous_variant	LOW	transcript	AAG03403.1	protein_coding	43831	c.90G>T	p.Leu30Leu	90/654	90/654	30/217
NC_002516.2	15803	PA0013	PA0013	T	C	1	1	1	1	1	1	1	synonymous_variant	LOW	transcript	AAG03403.1	protein_coding	43831	c.184T>C	p.Leu62Leu	184/654	184/654	62/217
NC_002516.2	15865	PA0013	PA0013	C	T	1	1	1	1	1	1	1	synonymous_variant	LOW	transcript	AAG03403.1	protein_coding	43831	c.246C>T	p.Ala82Ala	246/654	246/654	82/217
NC_002516.2	15925	PA0013	PA0013	G	C	1	1	1	1	1	1	1	synonymous_variant	LOW	transcript	AAG03403.1	protein_coding	43831	c.306G>C	p.Leu102Leu	306/654	306/654	102/217
NC_002516.2	15949	PA0013	PA0013	G	A	1	1	1	1	1	1	1	synonymous_variant	LOW	transcript	AAG03403.1	protein_coding	43831	c.330G>A	p.Arg110Arg	330/654	330/654	110/217
NC_002516.2	15952	PA0013	PA0013	A	C	1	1	1	1	1	1	1	synonymous_variant	LOW	transcript	AAG03403.1	protein_coding	43831	c.333A>C	p.Ile111Ile	333/654	333/654	111/217
NC_002516.2	15985	PA0013	PA0013	G	A	1	1	1	1	1	1	1	synonymous_variant	LOW	transcript	AAG03403.1	protein_coding	43831	c.366G>A	p.Gly122Gly	366/654	366/654	122/217
NC_002516.2	16027	PA0013	PA0013	C	G	1	1	1	1	1	1	1	synonymous_variant	LOW	transcript	AAG03403.1	protein_coding	43831	c.408C>G	p.Ser136Ser	408/654	408/654	136/217
NC_002516.2	16048	PA0013	PA0013	A	G	1	1	1	1	1	1	1	synonymous_variant	LOW	transcript	AAG03403.1	protein_coding	43831	c.429A>G	p.Pro143Pro	429/654	429/654	143/217
NC_002516.2	16093	PA0013	PA0013	C	T	1	1	1	1	1	1	1	synonymous_variant	LOW	transcript	AAG03403.1	protein_coding	43831	c.474C>T	p.Phe158Phe	474/654	474/654	158/217
NC_002516.2	16114	PA0013	PA0013	T	C	1	1	1	1	1	1	1	synonymous_variant	LOW	transcript	AAG03403.1	protein_coding	43831	c.495T>C	p.Arg165Arg	495/654	495/654	165/217
NC_002516.2	16138	PA0013	PA0013	G	A	1	1	1	1	1	1	1	synonymous_variant	LOW	transcript	AAG03403.1	protein_coding	43831	c.519G>A	p.Gln173Gln	519/654	519/654	173/217
NC_002516.2	16183	PA0013	PA0013	T	C	1	1	1	1	1	1	1	synonymous_variant	LOW	transcript	AAG03403.1	protein_coding	43831	c.564T>C	p.Ser188Ser	564/654	564/654	188/217
NC_002516.2	16207	PA0013	PA0013	G	A	1	1	1	1	1	1	1	synonymous_variant	LOW	transcript	AAG03403.1	protein_coding	43831	c.588G>A	p.Pro196Pro	588/654	588/654	196/217
NC_002516.2	16244	PA0013	PA0013	C	T	1	1	1	1	1	1	1	synonymous_variant	LOW	transcript	AAG03403.1	protein_coding	43831	c.625C>T	p.Leu209Leu	625/654	625/654	209/217
NC_002516.2	16288	PA0013-PA0014	PA0013-PA0014	A	G	1	1	1	1	1	1	1	intergenic_region	MODIFIER	intergenic_region	PA0013-PA0014			n.16288A>G
NC_002516.2	16289	PA0013-PA0014	PA0013-PA0014	T	C	1	1	1	1	1	1	1	intergenic_region	MODIFIER	intergenic_region	PA0013-PA0014			n.16289T>C
NC_002516.2	16310	PA0013-PA0014	PA0013-PA0014	C	T	1	1	1	1	1	1	1	intergenic_region	MODIFIER	intergenic_region	PA0013-PA0014			n.16310C>T
NC_002516.2	16312	PA0013-PA0014	PA0013-PA0014	G	A	1	1	1	1	1	1	1	intergenic_region	MODIFIER	intergenic_region	PA0013-PA0014			n.16312G>A
NC_002516.2	16313	PA0013-PA0014	PA0013-PA0014	T	C	1	1	1	1	1	1	1	intergenic_region	MODIFIER	intergenic_region	PA0013-PA0014			n.16313T>C
NC_002516.2	16315	PA0013-PA0014	PA0013-PA0014	A	G	1	1	1	1	1	1	1	intergenic_region	MODIFIER	intergenic_region	PA0013-PA0014			n.16315A>G
NC_002516.2	16333	PA0013-PA0014	PA0013-PA0014	A	G	1	1	1	1	1	1	1	intergenic_region	MODIFIER	intergenic_region	PA0013-PA0014			n.16333A>G
NC_002516.2	16413	PA0014	PA0014	G	T	1	1	1	1	1	1	1	synonymous_variant	LOW	transcript	AAG03404.1	protein_coding	43831	c.195C>A	p.Arg65Arg	195/273	195/273	65/90
NC_002516.2	16432	PA0014	PA0014	A	T	1	1	1	1	1	1	1	missense_variant	MODERATE	transcript	AAG03404.1	protein_coding	43831	c.176T>A	p.Leu59Gln	176/273	176/273	59/90
NC_002516.2	16473	PA0014	PA0014	G	A	1	1	1	1	1	1	1	synonymous_variant	LOW	transcript	AAG03404.1	protein_coding	43831	c.135C>T	p.Gly45Gly	135/273	135/273	45/90
NC_002516.2	16514	PA0014	PA0014	T	A	1	1	1	1	1	1	1	missense_variant	MODERATE	transcript	AAG03404.1	protein_coding	43831	c.94A>T	p.Met32Leu	94/273	94/273	32/90
NC_002516.2	16576	PA0014	PA0014	T	G	1	1	1	1	1	1	1	missense_variant	MODERATE	transcript	AAG03404.1	protein_coding	43831	c.32A>C	p.Tyr11Ser	32/273	32/273	33178
NC_002516.2	16635	PA0014-PA0015	PA0014-PA0015	A	T	1	1	1	1	1	1	1	intergenic_region	MODIFIER	intergenic_region	PA0014-PA0015			n.16635A>T
NC_002516.2	16654	PA0014-PA0015	PA0014-PA0015	T	G	1	1	1	1	1	1	1	intergenic_region	MODIFIER	intergenic_region	PA0014-PA0015			n.16654T>G
NC_002516.2	16683	PA0014-PA0015	PA0014-PA0015	G	A	1	1	1	1	1	1	1	intergenic_region	MODIFIER	intergenic_region	PA0014-PA0015			n.16683G>A
NC_002516.2	16691	PA0014-PA0015	PA0014-PA0015	T	C	1	1	1	1	1	1	1	intergenic_region	MODIFIER	intergenic_region	PA0014-PA0015			n.16691T>C
NC_002516.2	16758	PA0014-PA0015	PA0014-PA0015	T	A	1	1	1	1	1	1	1	intergenic_region	MODIFIER	intergenic_region	PA0014-PA0015			n.16758T>A
NC_002516.2	16785	PA0014-PA0015	PA0014-PA0015	T	C	1	1	1	1	1	1	1	intergenic_region	MODIFIER	intergenic_region	PA0014-PA0015			n.16785T>C
NC_002516.2	16827	PA0014-PA0015	PA0014-PA0015	C	G	1	1	1	1	1	1	1	intergenic_region	MODIFIER	intergenic_region	PA0014-PA0015			n.16827C>G
NC_002516.2	16867	PA0014-PA0015	PA0014-PA0015	C	T	1	1	1	1	1	1	1	intergenic_region	MODIFIER	intergenic_region	PA0014-PA0015			n.16867C>T
NC_002516.2	16875	PA0014-PA0015	PA0014-PA0015	C	T	1	1	1	1	1	1	1	intergenic_region	MODIFIER	intergenic_region	PA0014-PA0015			n.16875C>T
NC_002516.2	16883	PA0014-PA0015	PA0014-PA0015	A	G	1	1	1	1	1	1	1	intergenic_region	MODIFIER	intergenic_region	PA0014-PA0015			n.16883A>G
NC_002516.2	16889	PA0014-PA0015	PA0014-PA0015	T	C	1	1	1	1	1	1	1	intergenic_region	MODIFIER	intergenic_region	PA0014-PA0015			n.16889T>C
NC_002516.2	16982	PA0015	PA0015	G	T	1	1	1	1	1	1	1	missense_variant	MODERATE	transcript	AAG03405.1	protein_coding	43831	c.236C>A	p.Ala79Glu	236/318	236/318	79/105
NC_002516.2	17017	PA0015	PA0015	G	C	1	1	1	1	1	1	1	synonymous_variant	LOW	transcript	AAG03405.1	protein_coding	43831	c.201C>G	p.Leu67Leu	201/318	201/318	67/105
NC_002516.2	17038	PA0015	PA0015	C	T	1	1	1	1	1	1	1	synonymous_variant	LOW	transcript	AAG03405.1	protein_coding	43831	c.180G>A	p.Ala60Ala	180/318	180/318	60/105
NC_002516.2	17053	PA0015	PA0015	C	T	1	1	1	1	1	1	1	synonymous_variant	LOW	transcript	AAG03405.1	protein_coding	43831	c.165G>A	p.Lys55Lys	165/318	165/318	55/105
NC_002516.2	17065	PA0015	PA0015	G	A	1	1	1	1	1	1	1	synonymous_variant	LOW	transcript	AAG03405.1	protein_coding	43831	c.153C>T	p.Ser51Ser	153/318	153/318	51/105
NC_002516.2	17068	PA0015	PA0015	A	G	1	1	1	1	1	1	1	synonymous_variant	LOW	transcript	AAG03405.1	protein_coding	43831	c.150T>C	p.Tyr50Tyr	150/318	150/318	50/105
NC_002516.2	17086	PA0015	PA0015	T	C	1	1	1	1	1	1	1	synonymous_variant	LOW	transcript	AAG03405.1	protein_coding	43831	c.132A>G	p.Val44Val	132/318	132/318	44/105
NC_002516.2	17098	PA0015	PA0015	G	C	1	1	1	1	1	1	1	synonymous_variant	LOW	transcript	AAG03405.1	protein_coding	43831	c.120C>G	p.Leu40Leu	120/318	120/318	40/105
NC_002516.2	17101	PA0015	PA0015	G	A	1	1	1	1	1	1	1	synonymous_variant	LOW	transcript	AAG03405.1	protein_coding	43831	c.117C>T	p.His39His	117/318	117/318	39/105
NC_002516.2	17107	PA0015	PA0015	C	T	1	1	1	1	1	1	1	synonymous_variant	LOW	transcript	AAG03405.1	protein_coding	43831	c.111G>A	p.Ala37Ala	111/318	111/318	37/105
NC_002516.2	17110	PA0015	PA0015	C	G	1	1	1	1	1	1	1	synonymous_variant	LOW	transcript	AAG03405.1	protein_coding	43831	c.108G>C	p.Ala36Ala	108/318	108/318	36/105
NC_002516.2	17122	PA0015	PA0015	G	C	1	1	1	1	1	1	1	missense_variant	MODERATE	transcript	AAG03405.1	protein_coding	43831	c.96C>G	p.Asp32Glu	96/318	96/318	32/105
NC_002516.2	17125	PA0015	PA0015	G	T	1	1	1	1	1	1	1	synonymous_variant	LOW	transcript	AAG03405.1	protein_coding	43831	c.93C>A	p.Gly31Gly	93/318	93/318	31/105
NC_002516.2	17131	PA0015	PA0015	G	A	1	1	1	1	1	1	1	synonymous_variant	LOW	transcript	AAG03405.1	protein_coding	43831	c.87C>T	p.Asp29Asp	87/318	87/318	29/105
NC_002516.2	17137	PA0015	PA0015	G	A	1	1	1	1	1	1	1	synonymous_variant	LOW	transcript	AAG03405.1	protein_coding	43831	c.81C>T	p.Tyr27Tyr	81/318	81/318	27/105
NC_002516.2	17140	PA0015	PA0015	G	A	1	1	1	1	1	1	1	synonymous_variant	LOW	transcript	AAG03405.1	protein_coding	43831	c.78C>T	p.Gly26Gly	78/318	78/318	26/105
NC_002516.2	17178	PA0015	PA0015	C	T	1	1	1	1	1	1	1	missense_variant	MODERATE	transcript	AAG03405.1	protein_coding	43831	c.40G>A	p.Val14Met	40/318	40/318	14/105
NC_002516.2	17182	PA0015	PA0015	T	C	1	1	1	1	1	1	1	synonymous_variant	LOW	transcript	AAG03405.1	protein_coding	43831	c.36A>G	p.Lys12Lys	36/318	36/318	12/105
NC_002516.2	17188	PA0015	PA0015	C	G	1	1	1	1	1	1	1	synonymous_variant	LOW	transcript	AAG03405.1	protein_coding	43831	c.30G>C	p.Leu10Leu	30/318	30/318	10/105
NC_002516.2	17381	trkA	PA0016	G	A	1	0	1	1	0	0	1	synonymous_variant	LOW	transcript	AAG03406.1	protein_coding	43831	c.1359C>T	p.Gly453Gly	1359/1374	1359/1374	453/457
NC_002516.2	17384	trkA	PA0016	G	A	1	0	1	1	0	0	1	synonymous_variant	LOW	transcript	AAG03406.1	protein_coding	43831	c.1356C>T	p.Ala452Ala	1356/1374	1356/1374	452/457
NC_002516.2	17396	trkA	PA0016	T	A	1	0	1	1	0	0	1	synonymous_variant	LOW	transcript	AAG03406.1	protein_coding	43831	c.1344A>T	p.Arg448Arg	1344/1374	1344/1374	448/457
NC_002516.2	17405	trkA	PA0016	G	A	1	0	1	1	0	0	1	synonymous_variant	LOW	transcript	AAG03406.1	protein_coding	43831	c.1335C>T	p.Asp445Asp	1335/1374	1335/1374	445/457
NC_002516.2	17408	trkA	PA0016	T	G	1	0	1	1	0	0	1	synonymous_variant	LOW	transcript	AAG03406.1	protein_coding	43831	c.1332A>C	p.Arg444Arg	1332/1374	1332/1374	444/457
NC_002516.2	17591	trkA	PA0016	T	C	1	1	1	1	1	1	1	synonymous_variant	LOW	transcript	AAG03406.1	protein_coding	43831	c.1149A>G	p.Val383Val	1149/1374	1149/1374	383/457
NC_002516.2	17768	trkA	PA0016	T	C	1	1	1	1	1	1	1	synonymous_variant	LOW	transcript	AAG03406.1	protein_coding	43831	c.972A>G	p.Lys324Lys	972/1374	972/1374	324/457
NC_002516.2	17864	trkA	PA0016	T	C	1	1	1	1	1	1	1	synonymous_variant	LOW	transcript	AAG03406.1	protein_coding	43831	c.876A>G	p.Glu292Glu	876/1374	876/1374	292/457
NC_002516.2	17972	trkA	PA0016	T	C	1	1	1	1	1	1	1	synonymous_variant	LOW	transcript	AAG03406.1	protein_coding	43831	c.768A>G	p.Val256Val	768/1374	768/1374	256/457
NC_002516.2	18191	trkA	PA0016	G	A	1	1	1	1	1	1	1	synonymous_variant	LOW	transcript	AAG03406.1	protein_coding	43831	c.549C>T	p.Arg183Arg	549/1374	549/1374	183/457
NC_002516.2	18280	trkA	PA0016	A	G	1	1	1	1	1	1	1	synonymous_variant	LOW	transcript	AAG03406.1	protein_coding	43831	c.460T>C	p.Leu154Leu	460/1374	460/1374	154/457
NC_002516.2	18392	trkA	PA0016	G	A	1	1	1	1	1	1	1	synonymous_variant	LOW	transcript	AAG03406.1	protein_coding	43831	c.348C>T	p.Ile116Ile	348/1374	348/1374	116/457
NC_002516.2	18413	trkA	PA0016	C	G	1	1	1	1	1	1	1	synonymous_variant	LOW	transcript	AAG03406.1	protein_coding	43831	c.327G>C	p.Gly109Gly	327/1374	327/1374	109/457
NC_002516.2	18554	trkA	PA0016	G	A	1	1	1	1	1	1	1	synonymous_variant	LOW	transcript	AAG03406.1	protein_coding	43831	c.186C>T	p.Gly62Gly	186/1374	186/1374	62/457
NC_002516.2	19001	PA0017	PA0017	C	T	1	1	1	1	1	1	1	synonymous_variant	LOW	transcript	AAG03407.1	protein_coding	43831	c.1071G>A	p.Ala357Ala	1071/1305	1071/1305	357/434
NC_002516.2	19117	PA0017	PA0017	G	T	1	1	1	1	1	1	1	missense_variant	MODERATE	transcript	AAG03407.1	protein_coding	43831	c.955C>A	p.Leu319Ile	955/1305	955/1305	319/434
NC_002516.2	19184	PA0017	PA0017	G	A	1	1	1	1	1	1	1	synonymous_variant	LOW	transcript	AAG03407.1	protein_coding	43831	c.888C>T	p.Ser296Ser	888/1305	888/1305	296/434
NC_002516.2	19265	PA0017	PA0017	G	A	1	1	1	1	1	1	1	synonymous_variant	LOW	transcript	AAG03407.1	protein_coding	43831	c.807C>T	p.Ala269Ala	807/1305	807/1305	269/434
NC_002516.2	19270	PA0017	PA0017	G	A	1	1	1	1	1	1	1	synonymous_variant	LOW	transcript	AAG03407.1	protein_coding	43831	c.802C>T	p.Leu268Leu	802/1305	802/1305	268/434
NC_002516.2	19272	PA0017	PA0017	T	C	1	1	1	1	1	1	1	missense_variant	MODERATE	transcript	AAG03407.1	protein_coding	43831	c.800A>G	p.Glu267Gly	800/1305	800/1305	267/434
NC_002516.2	19316	PA0017	PA0017	A	G	1	1	1	1	1	1	1	synonymous_variant	LOW	transcript	AAG03407.1	protein_coding	43831	c.756T>C	p.Cys252Cys	756/1305	756/1305	252/434
NC_002516.2	19334	PA0017	PA0017	A	G	1	1	1	1	1	1	1	synonymous_variant	LOW	transcript	AAG03407.1	protein_coding	43831	c.738T>C	p.Arg246Arg	738/1305	738/1305	246/434
NC_002516.2	19337	PA0017	PA0017	C	T	1	1	1	1	1	1	1	synonymous_variant	LOW	transcript	AAG03407.1	protein_coding	43831	c.735G>A	p.Gln245Gln	735/1305	735/1305	245/434
NC_002516.2	19346	PA0017	PA0017	C	T	1	1	1	1	1	1	1	synonymous_variant	LOW	transcript	AAG03407.1	protein_coding	43831	c.726G>A	p.Ala242Ala	726/1305	726/1305	242/434
NC_002516.2	19352	PA0017	PA0017	T	C	1	1	1	1	1	1	1	synonymous_variant	LOW	transcript	AAG03407.1	protein_coding	43831	c.720A>G	p.Glu240Glu	720/1305	720/1305	240/434
NC_002516.2	19359	PA0017	PA0017	T	A	1	1	1	1	1	1	1	missense_variant	MODERATE	transcript	AAG03407.1	protein_coding	43831	c.713A>T	p.Gln238Leu	713/1305	713/1305	238/434
NC_002516.2	19361	PA0017	PA0017	C	T	1	1	1	1	1	1	1	synonymous_variant	LOW	transcript	AAG03407.1	protein_coding	43831	c.711G>A	p.Glu237Glu	711/1305	711/1305	237/434
NC_002516.2	19399	PA0017	PA0017	C	T	1	1	1	1	1	1	1	missense_variant	MODERATE	transcript	AAG03407.1	protein_coding	43831	c.673G>A	p.Val225Ile	673/1305	673/1305	225/434
NC_002516.2	19403	PA0017	PA0017	A	G	1	1	1	1	1	1	1	synonymous_variant	LOW	transcript	AAG03407.1	protein_coding	43831	c.669T>C	p.Gly223Gly	669/1305	669/1305	223/434
NC_002516.2	19418	PA0017	PA0017	C	T	1	1	1	1	1	1	1	synonymous_variant	LOW	transcript	AAG03407.1	protein_coding	43831	c.654G>A	p.Pro218Pro	654/1305	654/1305	218/434
NC_002516.2	19421	PA0017	PA0017	T	C	1	1	1	1	1	1	1	synonymous_variant	LOW	transcript	AAG03407.1	protein_coding	43831	c.651A>G	p.Leu217Leu	651/1305	651/1305	217/434
NC_002516.2	19424	PA0017	PA0017	T	C	1	1	1	1	1	1	1	synonymous_variant	LOW	transcript	AAG03407.1	protein_coding	43831	c.648A>G	p.Glu216Glu	648/1305	648/1305	216/434
NC_002516.2	19443	PA0017	PA0017	G	A	1	1	1	1	1	1	1	missense_variant	MODERATE	transcript	AAG03407.1	protein_coding	43831	c.629C>T	p.Ala210Val	629/1305	629/1305	210/434
NC_002516.2	19489	PA0017	PA0017	T	C	1	1	1	1	1	1	1	missense_variant	MODERATE	transcript	AAG03407.1	protein_coding	43831	c.583A>G	p.Lys195Glu	583/1305	583/1305	195/434
NC_002516.2	19490	PA0017	PA0017	G	T	1	1	1	1	1	1	1	synonymous_variant	LOW	transcript	AAG03407.1	protein_coding	43831	c.582C>A	p.Ile194Ile	582/1305	582/1305	194/434
NC_002516.2	19583	PA0017	PA0017	T	C	1	1	1	1	1	1	1	synonymous_variant	LOW	transcript	AAG03407.1	protein_coding	43831	c.489A>G	p.Ala163Ala	489/1305	489/1305	163/434
NC_002516.2	19601	PA0017	PA0017	C	T	1	1	1	1	1	1	1	synonymous_variant	LOW	transcript	AAG03407.1	protein_coding	43831	c.471G>A	p.Gln157Gln	471/1305	471/1305	157/434
NC_002516.2	19624	PA0017	PA0017	G	A	1	1	1	1	1	1	1	missense_variant	MODERATE	transcript	AAG03407.1	protein_coding	43831	c.448C>T	p.Leu150Phe	448/1305	448/1305	150/434
NC_002516.2	19661	PA0017	PA0017	T	C	1	1	1	1	1	1	1	synonymous_variant	LOW	transcript	AAG03407.1	protein_coding	43831	c.411A>G	p.Ser137Ser	411/1305	411/1305	137/434
NC_002516.2	19931	PA0017	PA0017	A	C	1	1	1	1	1	1	1	synonymous_variant	LOW	transcript	AAG03407.1	protein_coding	43831	c.141T>G	p.Ala47Ala	141/1305	141/1305	47/434
NC_002516.2	19958	PA0017	PA0017	G	A	1	1	1	1	1	1	1	synonymous_variant	LOW	transcript	AAG03407.1	protein_coding	43831	c.114C>T	p.Gly38Gly	114/1305	114/1305	38/434
NC_002516.2	19961	PA0017	PA0017	G	A	1	1	1	1	1	1	1	synonymous_variant	LOW	transcript	AAG03407.1	protein_coding	43831	c.111C>T	p.Arg37Arg	111/1305	111/1305	37/434
NC_002516.2	20107	fmt	PA0018	G	A	1	1	1	1	1	1	1	synonymous_variant	LOW	transcript	AAG03408.1	protein_coding	43831	c.906C>T	p.Arg302Arg	906/945	906/945	302/314
NC_002516.2	20149	fmt	PA0018	A	C	1	1	1	1	1	1	1	synonymous_variant	LOW	transcript	AAG03408.1	protein_coding	43831	c.864T>G	p.Pro288Pro	864/945	864/945	288/314
NC_002516.2	20262	fmt	PA0018	C	A	1	1	1	0	1	1	1	missense_variant	MODERATE	transcript	AAG03408.1	protein_coding	43831	c.751G>T	p.Ala251Ser	751/945	751/945	251/314
NC_002516.2	20281	fmt	PA0018	C	A	1	1	1	0	1	1	1	synonymous_variant	LOW	transcript	AAG03408.1	protein_coding	43831	c.732G>T	p.Ala244Ala	732/945	732/945	244/314
NC_002516.2	20333	fmt	PA0018	T	C	1	1	1	1	1	1	1	missense_variant	MODERATE	transcript	AAG03408.1	protein_coding	43831	c.680A>G	p.Gln227Arg	680/945	680/945	227/314
NC_002516.2	20374	fmt	PA0018	T	C	1	1	1	1	1	1	1	synonymous_variant	LOW	transcript	AAG03408.1	protein_coding	43831	c.639A>G	p.Ala213Ala	639/945	639/945	213/314
NC_002516.2	20391	fmt	PA0018	G	A	1	1	1	1	1	1	1	synonymous_variant	LOW	transcript	AAG03408.1	protein_coding	43831	c.622C>T	p.Leu208Leu	622/945	622/945	208/314
NC_002516.2	20427	fmt	PA0018	T	C	1	1	1	1	1	1	1	missense_variant	MODERATE	transcript	AAG03408.1	protein_coding	43831	c.586A>G	p.Ile196Val	586/945	586/945	196/314
NC_002516.2	20449	fmt	PA0018	G	T	1	1	1	1	1	1	1	synonymous_variant	LOW	transcript	AAG03408.1	protein_coding	43831	c.564C>A	p.Ala188Ala	564/945	564/945	188/314
NC_002516.2	20472	fmt	PA0018	T	C	1	1	1	1	1	1	1	missense_variant	MODERATE	transcript	AAG03408.1	protein_coding	43831	c.541A>G	p.Ile181Val	541/945	541/945	181/314
NC_002516.2	20503	fmt	PA0018	A	G	1	1	1	1	1	1	1	synonymous_variant	LOW	transcript	AAG03408.1	protein_coding	43831	c.510T>C	p.Asp170Asp	510/945	510/945	170/314
NC_002516.2	20581	fmt	PA0018	T	G	1	1	1	1	1	1	1	synonymous_variant	LOW	transcript	AAG03408.1	protein_coding	43831	c.432A>C	p.Ala144Ala	432/945	432/945	144/314
NC_002516.2	20650	fmt	PA0018	G	C	1	1	1	1	1	1	1	synonymous_variant	LOW	transcript	AAG03408.1	protein_coding	43831	c.363C>G	p.Ala121Ala	363/945	363/945	121/314
NC_002516.2	20773	fmt	PA0018	G	C	1	1	1	1	1	1	1	synonymous_variant	LOW	transcript	AAG03408.1	protein_coding	43831	c.240C>G	p.Ala80Ala	240/945	240/945	80/314
NC_002516.2	21656	def-PA0020	PA0019-PA0020	T	A	1	1	1	1	1	1	1	intergenic_region	MODIFIER	intergenic_region	PA0019-PA0020			n.21656T>A
NC_002516.2	21768	PA0020	PA0020	C	T	1	1	1	1	1	1	1	synonymous_variant	LOW	transcript	AAG03410.1	protein_coding	43831	c.57C>T	p.Ala19Ala	57/1026	57/1026	19/341
NC_002516.2	21912	PA0020	PA0020	C	T	1	1	1	1	1	1	1	synonymous_variant	LOW	transcript	AAG03410.1	protein_coding	43831	c.201C>T	p.His67His	201/1026	201/1026	67/341
NC_002516.2	22125	PA0020	PA0020	C	T	1	1	1	1	1	1	1	synonymous_variant	LOW	transcript	AAG03410.1	protein_coding	43831	c.414C>T	p.Ser138Ser	414/1026	414/1026	138/341
NC_002516.2	22191	PA0020	PA0020	C	T	1	1	1	1	1	1	1	synonymous_variant	LOW	transcript	AAG03410.1	protein_coding	43831	c.480C>T	p.Ala160Ala	480/1026	480/1026	160/341
NC_002516.2	22317	PA0020	PA0020	A	G	1	1	1	1	1	1	1	synonymous_variant	LOW	transcript	AAG03410.1	protein_coding	43831	c.606A>G	p.Val202Val	606/1026	606/1026	202/341
NC_002516.2	22347	PA0020	PA0020	A	G	1	1	1	1	1	1	1	synonymous_variant	LOW	transcript	AAG03410.1	protein_coding	43831	c.636A>G	p.Ala212Ala	636/1026	636/1026	212/341
NC_002516.2	22581	PA0020	PA0020	A	G	1	1	1	1	1	1	1	synonymous_variant	LOW	transcript	AAG03410.1	protein_coding	43831	c.870A>G	p.Glu290Glu	870/1026	870/1026	290/341
NC_002516.2	22668	PA0020	PA0020	G	A	1	1	1	1	1	1	1	synonymous_variant	LOW	transcript	AAG03410.1	protein_coding	43831	c.957G>A	p.Lys319Lys	957/1026	957/1026	319/341
NC_002516.2	22680	PA0020	PA0020	C	T	1	1	1	1	1	1	1	synonymous_variant	LOW	transcript	AAG03410.1	protein_coding	43831	c.969C>T	p.Ala323Ala	969/1026	969/1026	323/341
NC_002516.2	23004	PA0021	PA0021	A	G	1	1	1	1	1	1	1	missense_variant	MODERATE	transcript	AAG03411.1	protein_coding	43831	c.133A>G	p.Ser45Gly	133/1089	133/1089	45/362
NC_002516.2	23107	PA0021	PA0021	T	C	1	1	1	1	1	1	1	missense_variant	MODERATE	transcript	AAG03411.1	protein_coding	43831	c.236T>C	p.Leu79Pro	236/1089	236/1089	79/362
NC_002516.2	23429	PA0021	PA0021	G	C	1	1	1	1	1	1	1	synonymous_variant	LOW	transcript	AAG03411.1	protein_coding	43831	c.558G>C	p.Arg186Arg	558/1089	558/1089	186/362
NC_002516.2	23438	PA0021	PA0021	G	A	1	1	1	1	1	1	1	synonymous_variant	LOW	transcript	AAG03411.1	protein_coding	43831	c.567G>A	p.Glu189Glu	567/1089	567/1089	189/362
NC_002516.2	23954	PA0021	PA0021	C	T	1	1	1	1	1	1	1	synonymous_variant	LOW	transcript	AAG03411.1	protein_coding	43831	c.1083C>T	p.Ser361Ser	1083/1089	1083/1089	361/362
NC_002516.2	24224	PA0022	PA0022	T	C	1	1	1	1	1	1	1	missense_variant	MODERATE	transcript	AAG03412.1	protein_coding	43831	c.224T>C	p.Val75Ala	224/558	224/558	75/185
NC_002516.2	24245	PA0022	PA0022	G	C	1	1	1	1	1	1	1	missense_variant	MODERATE	transcript	AAG03412.1	protein_coding	43831	c.245G>C	p.Gly82Ala	245/558	245/558	82/185
NC_002516.2	24267	PA0022	PA0022	C	T	1	1	1	1	1	1	1	synonymous_variant	LOW	transcript	AAG03412.1	protein_coding	43831	c.267C>T	p.Thr89Thr	267/558	267/558	89/185
NC_002516.2	24348	PA0022	PA0022	T	C	1	1	1	1	1	1	1	synonymous_variant	LOW	transcript	AAG03412.1	protein_coding	43831	c.348T>C	p.His116His	348/558	348/558	116/185
NC_002516.2	24436	PA0022	PA0022	C	T	1	1	1	1	1	1	1	synonymous_variant	LOW	transcript	AAG03412.1	protein_coding	43831	c.436C>T	p.Leu146Leu	436/558	436/558	146/185
NC_002516.2	24450	PA0022	PA0022	A	G	1	1	1	1	1	1	1	synonymous_variant	LOW	transcript	AAG03412.1	protein_coding	43831	c.450A>G	p.Gln150Gln	450/558	450/558	150/185
NC_002516.2	24534	PA0022	PA0022	T	C	1	1	1	1	1	1	1	synonymous_variant	LOW	transcript	AAG03412.1	protein_coding	43831	c.534T>C	p.Thr178Thr	534/558	534/558	178/185
NC_002516.2	24537	PA0022	PA0022	A	G	1	1	1	1	1	1	1	synonymous_variant	LOW	transcript	AAG03412.1	protein_coding	43831	c.537A>G	p.Gly179Gly	537/558	537/558	179/185
NC_002516.2	24580	qor	PA0023	T	C	1	1	1	1	1	1	1	synonymous_variant	LOW	transcript	AAG03413.1	protein_coding	43831	c.966A>G	p.Val322Val	966/978	966/978	322/325
NC_002516.2	24604	qor	PA0023	T	C	1	1	1	1	1	1	1	synonymous_variant	LOW	transcript	AAG03413.1	protein_coding	43831	c.942A>G	p.Ala314Ala	942/978	942/978	314/325
NC_002516.2	24796	qor	PA0023	G	C	1	1	1	1	1	1	1	synonymous_variant	LOW	transcript	AAG03413.1	protein_coding	43831	c.750C>G	p.Leu250Leu	750/978	750/978	250/325
NC_002516.2	24808	qor	PA0023	G	A	1	1	1	1	1	1	1	synonymous_variant	LOW	transcript	AAG03413.1	protein_coding	43831	c.738C>T	p.Thr246Thr	738/978	738/978	246/325
NC_002516.2	24964	qor	PA0023	G	A	1	1	1	1	1	1	1	synonymous_variant	LOW	transcript	AAG03413.1	protein_coding	43831	c.582C>T	p.His194His	582/978	582/978	194/325
NC_002516.2	24970	qor	PA0023	G	A	1	1	1	1	1	1	1	synonymous_variant	LOW	transcript	AAG03413.1	protein_coding	43831	c.576C>T	p.Tyr192Tyr	576/978	576/978	192/325
NC_002516.2	25012	qor	PA0023	C	T	1	1	1	1	1	1	1	synonymous_variant	LOW	transcript	AAG03413.1	protein_coding	43831	c.534G>A	p.Ala178Ala	534/978	534/978	178/325
NC_002516.2	25045	qor	PA0023	T	C	1	1	1	1	1	1	1	synonymous_variant	LOW	transcript	AAG03413.1	protein_coding	43831	c.501A>G	p.Gln167Gln	501/978	501/978	167/325
NC_002516.2	25159	qor	PA0023	T	C	1	1	1	1	1	1	1	synonymous_variant	LOW	transcript	AAG03413.1	protein_coding	43831	c.387A>G	p.Gln129Gln	387/978	387/978	129/325
NC_002516.2	25273	qor	PA0023	G	C	1	1	1	1	1	1	1	synonymous_variant	LOW	transcript	AAG03413.1	protein_coding	43831	c.273C>G	p.Pro91Pro	273/978	273/978	91/325
NC_002516.2	25312	qor	PA0023	A	G	1	1	1	1	1	1	1	synonymous_variant	LOW	transcript	AAG03413.1	protein_coding	43831	c.234T>C	p.Arg78Arg	234/978	234/978	78/325
NC_002516.2	25316	qor	PA0023	G	C	1	1	1	1	1	1	1	missense_variant	MODERATE	transcript	AAG03413.1	protein_coding	43831	c.230C>G	p.Thr77Ser	230/978	230/978	77/325
NC_002516.2	25876	hemF	PA0024	G	A	1	1	1	1	1	1	1	synonymous_variant	LOW	transcript	AAG03414.1	protein_coding	43831	c.141G>A	p.Thr47Thr	141/918	141/918	47/305
NC_002516.2	25918	hemF	PA0024	G	A	1	1	1	1	1	1	1	synonymous_variant	LOW	transcript	AAG03414.1	protein_coding	43831	c.183G>A	p.Val61Val	183/918	183/918	61/305
NC_002516.2	25984	hemF	PA0024	C	T	1	1	1	1	1	1	1	synonymous_variant	LOW	transcript	AAG03414.1	protein_coding	43831	c.249C>T	p.Ala83Ala	249/918	249/918	83/305
NC_002516.2	26050	hemF	PA0024	G	T	1	1	1	1	1	1	1	synonymous_variant	LOW	transcript	AAG03414.1	protein_coding	43831	c.315G>T	p.Thr105Thr	315/918	315/918	105/305
NC_002516.2	26128	hemF	PA0024	T	C	1	1	1	1	1	1	1	synonymous_variant	LOW	transcript	AAG03414.1	protein_coding	43831	c.393T>C	p.Asp131Asp	393/918	393/918	131/305
NC_002516.2	26458	hemF	PA0024	T	C	1	1	1	1	1	1	1	synonymous_variant	LOW	transcript	AAG03414.1	protein_coding	43831	c.723T>C	p.Tyr241Tyr	723/918	723/918	241/305
NC_002516.2	26708	hemF-aroE	PA0024-PA0025	C	T	1	1	1	1	1	1	1	intergenic_region	MODIFIER	intergenic_region	PA0024-PA0025			n.26708C>T
NC_002516.2	26803	aroE	PA0025	G	A	1	1	1	1	1	1	1	synonymous_variant	LOW	transcript	AAG03415.1	protein_coding	43831	c.93G>A	p.Leu31Leu	93/825	93/825	31/274
NC_002516.2	26872	aroE	PA0025	C	A	1	1	1	1	1	1	1	synonymous_variant	LOW	transcript	AAG03415.1	protein_coding	43831	c.162C>A	p.Gly54Gly	162/825	162/825	54/274
NC_002516.2	26929	aroE	PA0025	G	A	1	1	1	1	1	1	1	synonymous_variant	LOW	transcript	AAG03415.1	protein_coding	43831	c.219G>A	p.Glu73Glu	219/825	219/825	73/274
NC_002516.2	27106	aroE	PA0025	T	C	1	1	1	1	1	1	1	synonymous_variant	LOW	transcript	AAG03415.1	protein_coding	43831	c.396T>C	p.Arg132Arg	396/825	396/825	132/274
NC_002516.2	27142	aroE	PA0025	G	A	1	1	1	1	1	1	1	synonymous_variant	LOW	transcript	AAG03415.1	protein_coding	43831	c.432G>A	p.Ala144Ala	432/825	432/825	144/274
NC_002516.2	27143	aroE	PA0025	G	C	1	1	1	1	1	1	1	missense_variant	MODERATE	transcript	AAG03415.1	protein_coding	43831	c.433G>C	p.Glu145Gln	433/825	433/825	145/274
NC_002516.2	27146	aroE	PA0025	T	C	1	1	1	1	1	1	1	synonymous_variant	LOW	transcript	AAG03415.1	protein_coding	43831	c.436T>C	p.Leu146Leu	436/825	436/825	146/274
NC_002516.2	27213	aroE	PA0025	C	T	1	1	1	1	1	1	1	missense_variant	MODERATE	transcript	AAG03415.1	protein_coding	43831	c.503C>T	p.Ala168Val	503/825	503/825	168/274
NC_002516.2	27219	aroE	PA0025	A	G	1	1	1	1	1	1	1	missense_variant	MODERATE	transcript	AAG03415.1	protein_coding	43831	c.509A>G	p.His170Arg	509/825	509/825	170/274
NC_002516.2	27301	aroE	PA0025	G	T	1	1	1	1	1	1	1	synonymous_variant	LOW	transcript	AAG03415.1	protein_coding	43831	c.591G>T	p.Pro197Pro	591/825	591/825	197/274
NC_002516.2	27314	aroE	PA0025	A	G	1	1	1	1	1	1	1	missense_variant	MODERATE	transcript	AAG03415.1	protein_coding	43831	c.604A>G	p.Ser202Gly	604/825	604/825	202/274
NC_002516.2	27325	aroE	PA0025	G	A	1	1	1	1	1	1	1	synonymous_variant	LOW	transcript	AAG03415.1	protein_coding	43831	c.615G>A	p.Glu205Glu	615/825	615/825	205/274
NC_002516.2	27373	aroE	PA0025	T	C	1	1	1	1	1	1	1	synonymous_variant	LOW	transcript	AAG03415.1	protein_coding	43831	c.663T>C	p.Thr221Thr	663/825	663/825	221/274
NC_002516.2	27376	aroE	PA0025	C	T	1	1	1	1	1	1	1	synonymous_variant	LOW	transcript	AAG03415.1	protein_coding	43831	c.666C>T	p.Ala222Ala	666/825	666/825	222/274
NC_002516.2	27394	aroE	PA0025	C	A	1	1	1	1	1	1	1	synonymous_variant	LOW	transcript	AAG03415.1	protein_coding	43831	c.684C>A	p.Ala228Ala	684/825	684/825	228/274
NC_002516.2	27496	aroE	PA0025	A	G	1	1	1	1	1	1	1	synonymous_variant	LOW	transcript	AAG03415.1	protein_coding	43831	c.786A>G	p.Pro262Pro	786/825	786/825	262/274
NC_002516.2	27517	aroE	PA0025	A	G	1	1	1	1	1	1	1	synonymous_variant	LOW	transcript	AAG03415.1	protein_coding	43831	c.807A>G	p.Arg269Arg	807/825	807/825	269/274
NC_002516.2	27520	aroE	PA0025	G	A	1	1	1	1	1	1	1	synonymous_variant	LOW	transcript	AAG03415.1	protein_coding	43831	c.810G>A	p.Gln270Gln	810/825	810/825	270/274
NC_002516.2	27544	aroE-plcB	PA0025-PA0026	G	C	1	1	1	1	1	1	1	intergenic_region	MODIFIER	intergenic_region	PA0025-PA0026			n.27544G>C
NC_002516.2	27560	aroE-plcB	PA0025-PA0026	A	G	1	1	1	1	1	1	1	intergenic_region	MODIFIER	intergenic_region	PA0025-PA0026			n.27560A>G
NC_002516.2	27735	plcB	PA0026	C	T	1	1	1	1	1	1	1	synonymous_variant	LOW	transcript	AAG03416.1	protein_coding	43831	c.90C>T	p.Asn30Asn	90/987	90/987	30/328
NC_002516.2	27747	plcB	PA0026	T	C	1	1	1	1	1	1	1	synonymous_variant	LOW	transcript	AAG03416.1	protein_coding	43831	c.102T>C	p.Asp34Asp	102/987	102/987	34/328
NC_002516.2	27900	plcB	PA0026	T	G	1	1	1	1	1	1	1	synonymous_variant	LOW	transcript	AAG03416.1	protein_coding	43831	c.255T>G	p.Gly85Gly	255/987	255/987	85/328
NC_002516.2	27996	plcB	PA0026	G	C	1	1	1	1	1	1	1	synonymous_variant	LOW	transcript	AAG03416.1	protein_coding	43831	c.351G>C	p.Arg117Arg	351/987	351/987	117/328
NC_002516.2	28095	plcB	PA0026	C	T	1	1	1	1	1	1	1	synonymous_variant	LOW	transcript	AAG03416.1	protein_coding	43831	c.450C>T	p.Tyr150Tyr	450/987	450/987	150/328
NC_002516.2	28161	plcB	PA0026	C	A	1	1	1	1	1	1	1	synonymous_variant	LOW	transcript	AAG03416.1	protein_coding	43831	c.516C>A	p.Thr172Thr	516/987	516/987	172/328
NC_002516.2	28179	plcB	PA0026	G	A	1	1	1	1	1	1	1	synonymous_variant	LOW	transcript	AAG03416.1	protein_coding	43831	c.534G>A	p.Glu178Glu	534/987	534/987	178/328
NC_002516.2	28221	plcB	PA0026	T	C	1	1	1	1	1	1	1	synonymous_variant	LOW	transcript	AAG03416.1	protein_coding	43831	c.576T>C	p.Asp192Asp	576/987	576/987	192/328
NC_002516.2	28272	plcB	PA0026	G	A	1	1	1	1	1	1	1	synonymous_variant	LOW	transcript	AAG03416.1	protein_coding	43831	c.627G>A	p.Gln209Gln	627/987	627/987	209/328
NC_002516.2	28287	plcB	PA0026	C	A	1	1	1	1	1	1	1	synonymous_variant	LOW	transcript	AAG03416.1	protein_coding	43831	c.642C>A	p.Ala214Ala	642/987	642/987	214/328
NC_002516.2	28293	plcB	PA0026	T	C	1	1	1	1	1	1	1	synonymous_variant	LOW	transcript	AAG03416.1	protein_coding	43831	c.648T>C	p.His216His	648/987	648/987	216/328
NC_002516.2	28377	plcB	PA0026	C	T	1	1	1	1	1	1	1	synonymous_variant	LOW	transcript	AAG03416.1	protein_coding	43831	c.732C>T	p.Asp244Asp	732/987	732/987	244/328
NC_002516.2	28395	plcB	PA0026	G	T	1	1	1	1	1	1	1	missense_variant	MODERATE	transcript	AAG03416.1	protein_coding	43831	c.750G>T	p.Lys250Asn	750/987	750/987	250/328
NC_002516.2	28458	plcB	PA0026	C	T	1	1	1	1	1	1	1	synonymous_variant	LOW	transcript	AAG03416.1	protein_coding	43831	c.813C>T	p.Arg271Arg	813/987	813/987	271/328
NC_002516.2	28462	plcB	PA0026	C	T	1	1	1	1	1	1	1	synonymous_variant	LOW	transcript	AAG03416.1	protein_coding	43831	c.817C>T	p.Leu273Leu	817/987	817/987	273/328
NC_002516.2	28476	plcB	PA0026	C	T	1	1	1	1	1	1	1	synonymous_variant	LOW	transcript	AAG03416.1	protein_coding	43831	c.831C>T	p.Thr277Thr	831/987	831/987	277/328
NC_002516.2	28494	plcB	PA0026	G	A	1	1	1	1	1	1	1	synonymous_variant	LOW	transcript	AAG03416.1	protein_coding	43831	c.849G>A	p.Ala283Ala	849/987	849/987	283/328
NC_002516.2	28503	plcB	PA0026	G	A	1	1	1	1	1	1	1	synonymous_variant	LOW	transcript	AAG03416.1	protein_coding	43831	c.858G>A	p.Glu286Glu	858/987	858/987	286/328
NC_002516.2	28604	plcB	PA0026	A	G	1	1	1	1	1	1	1	missense_variant	MODERATE	transcript	AAG03416.1	protein_coding	43831	c.959A>G	p.Asn320Ser	959/987	959/987	320/328
NC_002516.2	28667	PA0027	PA0027	A	G	1	1	1	1	1	1	1	missense_variant	MODERATE	transcript	AAG03417.1	protein_coding	43831	c.55A>G	p.Ile19Val	55/1287	55/1287	19/428
NC_002516.2	28671	PA0027	PA0027	T	C	1	1	1	1	1	1	1	missense_variant	MODERATE	transcript	AAG03417.1	protein_coding	43831	c.59T>C	p.Val20Ala	59/1287	59/1287	20/428
NC_002516.2	28672	PA0027	PA0027	C	T	1	1	1	1	1	1	1	synonymous_variant	LOW	transcript	AAG03417.1	protein_coding	43831	c.60C>T	p.Val20Val	60/1287	60/1287	20/428
NC_002516.2	28705	PA0027	PA0027	C	T	1	1	1	1	1	1	1	synonymous_variant	LOW	transcript	AAG03417.1	protein_coding	43831	c.93C>T	p.Val31Val	93/1287	93/1287	31/428
NC_002516.2	28763	PA0027	PA0027	A	G	1	1	1	1	1	1	1	missense_variant	MODERATE	transcript	AAG03417.1	protein_coding	43831	c.151A>G	p.Ile51Val	151/1287	151/1287	51/428
NC_002516.2	28769	PA0027	PA0027	T	C	1	1	1	1	1	1	1	synonymous_variant	LOW	transcript	AAG03417.1	protein_coding	43831	c.157T>C	p.Leu53Leu	157/1287	157/1287	53/428
NC_002516.2	28783	PA0027	PA0027	C	T	1	1	1	1	1	1	1	synonymous_variant	LOW	transcript	AAG03417.1	protein_coding	43831	c.171C>T	p.Ala57Ala	171/1287	171/1287	57/428
NC_002516.2	28903	PA0027	PA0027	C	G	1	1	1	1	1	1	1	missense_variant	MODERATE	transcript	AAG03417.1	protein_coding	43831	c.291C>G	p.Asp97Glu	291/1287	291/1287	97/428
NC_002516.2	28927	PA0027	PA0027	C	T	1	1	1	1	1	1	1	synonymous_variant	LOW	transcript	AAG03417.1	protein_coding	43831	c.315C>T	p.Gly105Gly	315/1287	315/1287	105/428
NC_002516.2	28988	PA0027	PA0027	C	A	1	1	1	1	1	1	1	missense_variant	MODERATE	transcript	AAG03417.1	protein_coding	43831	c.376C>A	p.Gln126Lys	376/1287	376/1287	126/428
NC_002516.2	29041	PA0027	PA0027	C	T	1	1	1	1	1	1	1	synonymous_variant	LOW	transcript	AAG03417.1	protein_coding	43831	c.429C>T	p.Ser143Ser	429/1287	429/1287	143/428
NC_002516.2	29088	PA0027	PA0027	G	A	1	1	1	1	1	1	1	missense_variant	MODERATE	transcript	AAG03417.1	protein_coding	43831	c.476G>A	p.Arg159His	476/1287	476/1287	159/428
NC_002516.2	29218	PA0027	PA0027	T	C	1	1	1	1	1	1	1	synonymous_variant	LOW	transcript	AAG03417.1	protein_coding	43831	c.606T>C	p.Ala202Ala	606/1287	606/1287	202/428
NC_002516.2	29555	PA0027	PA0027	G	A	1	1	1	1	1	1	1	missense_variant	MODERATE	transcript	AAG03417.1	protein_coding	43831	c.943G>A	p.Gly315Ser	943/1287	943/1287	315/428
NC_002516.2	29654	PA0027	PA0027	G	A	1	1	1	1	1	1	1	missense_variant	MODERATE	transcript	AAG03417.1	protein_coding	43831	c.1042G>A	p.Gly348Ser	1042/1287	1042/1287	348/428
NC_002516.2	29791	PA0027	PA0027	C	T	1	1	1	1	1	1	1	synonymous_variant	LOW	transcript	AAG03417.1	protein_coding	43831	c.1179C>T	p.Arg393Arg	1179/1287	1179/1287	393/428
NC_002516.2	29883	PA0027	PA0027	G	A	1	1	1	1	1	1	1	missense_variant	MODERATE	transcript	AAG03417.1	protein_coding	43831	c.1271G>A	p.Arg424Lys	1271/1287	1271/1287	424/428
NC_002516.2	29894	PA0027	PA0027	C	T	1	1	1	1	1	1	1	synonymous_variant	LOW	transcript	AAG03417.1	protein_coding	43831	c.1282C>T	p.Leu428Leu	1282/1287	1282/1287	428/428
NC_002516.2	29958	PA0028	PA0028	C	T	1	1	1	1	1	1	1	synonymous_variant	LOW	transcript	AAG03418.1	protein_coding	43831	c.63C>T	p.Ala21Ala	63/603	63/603	21/200
NC_002516.2	29976	PA0028	PA0028	T	C	1	1	1	1	1	1	1	synonymous_variant	LOW	transcript	AAG03418.1	protein_coding	43831	c.81T>C	p.Pro27Pro	81/603	81/603	27/200
NC_002516.2	29982	PA0028	PA0028	T	A	1	1	1	1	1	1	1	missense_variant	MODERATE	transcript	AAG03418.1	protein_coding	43831	c.87T>A	p.Asp29Glu	87/603	87/603	29/200
NC_002516.2	29987	PA0028	PA0028	C	T	1	1	1	1	1	1	1	missense_variant	MODERATE	transcript	AAG03418.1	protein_coding	43831	c.92C>T	p.Ala31Val	92/603	92/603	31/200
NC_002516.2	30007	PA0028	PA0028	T	C	1	1	1	1	1	1	1	missense_variant	MODERATE	transcript	AAG03418.1	protein_coding	43831	c.112T>C	p.Ser38Pro	112/603	112/603	38/200
NC_002516.2	30017	PA0028	PA0028	G	C	1	1	1	1	1	1	1	missense_variant	MODERATE	transcript	AAG03418.1	protein_coding	43831	c.122G>C	p.Arg41Thr	122/603	122/603	41/200
NC_002516.2	30022	PA0028	PA0028	G	C	1	1	1	1	1	1	1	missense_variant	MODERATE	transcript	AAG03418.1	protein_coding	43831	c.127G>C	p.Val43Leu	127/603	127/603	43/200
NC_002516.2	30030	PA0028	PA0028	A	G	1	1	1	1	1	1	1	synonymous_variant	LOW	transcript	AAG03418.1	protein_coding	43831	c.135A>G	p.Ala45Ala	135/603	135/603	45/200
NC_002516.2	30062	PA0028	PA0028	C	T	1	1	1	1	1	1	1	missense_variant	MODERATE	transcript	AAG03418.1	protein_coding	43831	c.167C>T	p.Pro56Leu	167/603	167/603	56/200
NC_002516.2	30087	PA0028	PA0028	A	G	1	1	1	1	1	1	1	synonymous_variant	LOW	transcript	AAG03418.1	protein_coding	43831	c.192A>G	p.Ala64Ala	192/603	192/603	64/200
NC_002516.2	30103	PA0028	PA0028	G	A	1	1	1	1	1	1	1	missense_variant	MODERATE	transcript	AAG03418.1	protein_coding	43831	c.208G>A	p.Ala70Thr	208/603	208/603	70/200
NC_002516.2	30116	PA0028	PA0028	T	C	1	1	1	1	1	1	1	missense_variant	MODERATE	transcript	AAG03418.1	protein_coding	43831	c.221T>C	p.Val74Ala	221/603	221/603	74/200
NC_002516.2	30167	PA0028	PA0028	A	C	1	1	1	1	1	1	1	missense_variant	MODERATE	transcript	AAG03418.1	protein_coding	43831	c.272A>C	p.Asp91Ala	272/603	272/603	91/200
NC_002516.2	30183	PA0028	PA0028	C	T	1	1	1	1	1	1	1	synonymous_variant	LOW	transcript	AAG03418.1	protein_coding	43831	c.288C>T	p.Arg96Arg	288/603	288/603	96/200
NC_002516.2	30210	PA0028	PA0028	A	G	1	1	1	1	1	1	1	synonymous_variant	LOW	transcript	AAG03418.1	protein_coding	43831	c.315A>G	p.Pro105Pro	315/603	315/603	105/200
NC_002516.2	30215	PA0028	PA0028	A	G	1	1	1	1	1	1	1	missense_variant	MODERATE	transcript	AAG03418.1	protein_coding	43831	c.320A>G	p.Gln107Arg	320/603	320/603	107/200
NC_002516.2	30261	PA0028	PA0028	C	G	1	1	1	1	1	1	1	synonymous_variant	LOW	transcript	AAG03418.1	protein_coding	43831	c.366C>G	p.Ala122Ala	366/603	366/603	122/200
NC_002516.2	30273	PA0028	PA0028	A	C	1	1	1	1	1	1	1	synonymous_variant	LOW	transcript	AAG03418.1	protein_coding	43831	c.378A>C	p.Arg126Arg	378/603	378/603	126/200
NC_002516.2	30321	PA0028	PA0028	A	C	1	1	1	1	1	1	1	synonymous_variant	LOW	transcript	AAG03418.1	protein_coding	43831	c.426A>C	p.Ile142Ile	426/603	426/603	142/200
NC_002516.2	30489	PA0028	PA0028	G	C	1	1	1	1	1	1	1	synonymous_variant	LOW	transcript	AAG03418.1	protein_coding	43831	c.594G>C	p.Ala198Ala	594/603	594/603	198/200
NC_002516.2	30571	PA0029	PA0029	G	A	1	1	1	1	1	1	1	synonymous_variant	LOW	transcript	AAG03419.1	protein_coding	43831	c.1485C>T	p.Ala495Ala	1485/1554	1485/1554	495/517
NC_002516.2	30595	PA0029	PA0029	G	T	1	1	1	1	1	1	1	synonymous_variant	LOW	transcript	AAG03419.1	protein_coding	43831	c.1461C>A	p.Gly487Gly	1461/1554	1461/1554	487/517
NC_002516.2	30630	PA0029	PA0029	A	G	1	1	1	1	1	1	1	synonymous_variant	LOW	transcript	AAG03419.1	protein_coding	43831	c.1426T>C	p.Leu476Leu	1426/1554	1426/1554	476/517
NC_002516.2	30788	PA0029	PA0029	C	T	1	1	1	1	1	1	1	missense_variant	MODERATE	transcript	AAG03419.1	protein_coding	43831	c.1268G>A	p.Arg423His	1268/1554	1268/1554	423/517
NC_002516.2	30828	PA0029	PA0029	C	A	1	1	1	1	1	1	1	missense_variant	MODERATE	transcript	AAG03419.1	protein_coding	43831	c.1228G>T	p.Val410Phe	1228/1554	1228/1554	410/517
NC_002516.2	30895	PA0029	PA0029	T	A	1	1	1	1	1	1	1	synonymous_variant	LOW	transcript	AAG03419.1	protein_coding	43831	c.1161A>T	p.Leu387Leu	1161/1554	1161/1554	387/517
NC_002516.2	30901	PA0029	PA0029	G	T	1	1	1	1	1	1	1	synonymous_variant	LOW	transcript	AAG03419.1	protein_coding	43831	c.1155C>A	p.Ala385Ala	1155/1554	1155/1554	385/517
NC_002516.2	30949	PA0029	PA0029	T	C	1	1	1	1	1	1	1	synonymous_variant	LOW	transcript	AAG03419.1	protein_coding	43831	c.1107A>G	p.Pro369Pro	1107/1554	1107/1554	369/517
NC_002516.2	31005	PA0029	PA0029	A	G	1	1	1	1	1	1	1	synonymous_variant	LOW	transcript	AAG03419.1	protein_coding	43831	c.1051T>C	p.Leu351Leu	1051/1554	1051/1554	351/517
NC_002516.2	31009	PA0029	PA0029	C	T	1	1	1	1	1	1	1	synonymous_variant	LOW	transcript	AAG03419.1	protein_coding	43831	c.1047G>A	p.Val349Val	1047/1554	1047/1554	349/517
NC_002516.2	31063	PA0029	PA0029	C	T	1	1	1	1	1	1	1	synonymous_variant	LOW	transcript	AAG03419.1	protein_coding	43831	c.993G>A	p.Ser331Ser	993/1554	993/1554	331/517
NC_002516.2	31093	PA0029	PA0029	A	C	1	1	1	1	1	1	1	synonymous_variant	LOW	transcript	AAG03419.1	protein_coding	43831	c.963T>G	p.Gly321Gly	963/1554	963/1554	321/517
NC_002516.2	31108	PA0029	PA0029	C	G	1	1	1	1	1	1	1	synonymous_variant	LOW	transcript	AAG03419.1	protein_coding	43831	c.948G>C	p.Leu316Leu	948/1554	948/1554	316/517
NC_002516.2	31129	PA0029	PA0029	G	A	1	1	1	1	1	1	1	synonymous_variant	LOW	transcript	AAG03419.1	protein_coding	43831	c.927C>T	p.Gly309Gly	927/1554	927/1554	309/517
NC_002516.2	31249	PA0029	PA0029	T	C	1	1	1	1	1	1	1	synonymous_variant	LOW	transcript	AAG03419.1	protein_coding	43831	c.807A>G	p.Leu269Leu	807/1554	807/1554	269/517
NC_002516.2	31334	PA0029	PA0029	C	G	1	1	1	1	1	1	1	missense_variant	MODERATE	transcript	AAG03419.1	protein_coding	43831	c.722G>C	p.Ser241Thr	722/1554	722/1554	241/517
NC_002516.2	31335	PA0029	PA0029	T	C	1	1	1	1	1	1	1	missense_variant	MODERATE	transcript	AAG03419.1	protein_coding	43831	c.721A>G	p.Ser241Gly	721/1554	721/1554	241/517
NC_002516.2	31391	PA0029	PA0029	C	A	1	1	1	1	1	1	1	missense_variant	MODERATE	transcript	AAG03419.1	protein_coding	43831	c.665G>T	p.Gly222Val	665/1554	665/1554	222/517
NC_002516.2	31453	PA0029	PA0029	C	T	1	1	1	1	1	1	1	synonymous_variant	LOW	transcript	AAG03419.1	protein_coding	43831	c.603G>A	p.Pro201Pro	603/1554	603/1554	201/517
NC_002516.2	31513	PA0029	PA0029	T	C	1	1	1	1	1	1	1	synonymous_variant	LOW	transcript	AAG03419.1	protein_coding	43831	c.543A>G	p.Pro181Pro	543/1554	543/1554	181/517
NC_002516.2	31519	PA0029	PA0029	A	G	1	1	1	1	1	1	1	synonymous_variant	LOW	transcript	AAG03419.1	protein_coding	43831	c.537T>C	p.Asp179Asp	537/1554	537/1554	179/517
NC_002516.2	31565	PA0029	PA0029	G	C	1	1	1	1	1	1	1	missense_variant	MODERATE	transcript	AAG03419.1	protein_coding	43831	c.491C>G	p.Ala164Gly	491/1554	491/1554	164/517
NC_002516.2	31643	PA0029	PA0029	G	C	1	1	1	1	1	1	1	missense_variant	MODERATE	transcript	AAG03419.1	protein_coding	43831	c.413C>G	p.Thr138Ser	413/1554	413/1554	138/517
NC_002516.2	31657	PA0029	PA0029	C	T	1	1	1	1	1	1	1	synonymous_variant	LOW	transcript	AAG03419.1	protein_coding	43831	c.399G>A	p.Val133Val	399/1554	399/1554	133/517
NC_002516.2	31687	PA0029	PA0029	C	A	1	1	1	1	1	1	1	synonymous_variant	LOW	transcript	AAG03419.1	protein_coding	43831	c.369G>T	p.Gly123Gly	369/1554	369/1554	123/517
NC_002516.2	31843	PA0029	PA0029	G	A	1	1	1	1	1	1	1	synonymous_variant	LOW	transcript	AAG03419.1	protein_coding	43831	c.213C>T	p.Tyr71Tyr	213/1554	213/1554	71/517
NC_002516.2	31882	PA0029	PA0029	C	T	1	1	1	1	1	1	1	synonymous_variant	LOW	transcript	AAG03419.1	protein_coding	43831	c.174G>A	p.Leu58Leu	174/1554	174/1554	58/517
NC_002516.2	31894	PA0029	PA0029	G	A	1	1	1	1	1	1	1	synonymous_variant	LOW	transcript	AAG03419.1	protein_coding	43831	c.162C>T	p.Tyr54Tyr	162/1554	162/1554	54/517
NC_002516.2	31915	PA0029	PA0029	C	T	1	1	1	1	1	1	1	synonymous_variant	LOW	transcript	AAG03419.1	protein_coding	43831	c.141G>A	p.Leu47Leu	141/1554	141/1554	47/517
NC_002516.2	31954	PA0029	PA0029	T	C	1	1	1	1	1	1	1	synonymous_variant	LOW	transcript	AAG03419.1	protein_coding	43831	c.102A>G	p.Ala34Ala	102/1554	102/1554	34/517
NC_002516.2	31963	PA0029	PA0029	T	C	1	1	1	1	1	1	1	synonymous_variant	LOW	transcript	AAG03419.1	protein_coding	43831	c.93A>G	p.Ala31Ala	93/1554	93/1554	31/517
NC_002516.2	32000	PA0029	PA0029	A	G	1	1	1	1	1	1	1	missense_variant	MODERATE	transcript	AAG03419.1	protein_coding	43831	c.56T>C	p.Met19Thr	56/1554	56/1554	19/517
NC_002516.2	32009	PA0029	PA0029	T	C	1	1	1	1	1	1	1	missense_variant	MODERATE	transcript	AAG03419.1	protein_coding	43831	c.47A>G	p.His16Arg	47/1554	47/1554	16/517
NC_002516.2	32044	PA0029	PA0029	G	A	1	1	1	1	1	1	1	synonymous_variant	LOW	transcript	AAG03419.1	protein_coding	43831	c.12C>T	p.Arg4Arg	12/1554	12/1554	4/517
NC_002516.2	32167	PA0030	PA0030	T	C	1	1	1	1	1	1	1	missense_variant	MODERATE	transcript	AAG03420.1	protein_coding	43831	c.817A>G	p.Thr273Ala	817/924	817/924	273/307
NC_002516.2	32525	PA0030	PA0030	A	G	1	1	1	1	1	1	1	synonymous_variant	LOW	transcript	AAG03420.1	protein_coding	43831	c.459T>C	p.Asn153Asn	459/924	459/924	153/307
NC_002516.2	32546	PA0030	PA0030	G	T	1	1	1	1	1	1	1	synonymous_variant	LOW	transcript	AAG03420.1	protein_coding	43831	c.438C>A	p.Ile146Ile	438/924	438/924	146/307
NC_002516.2	32584	PA0030	PA0030	C	T	1	1	1	1	1	1	1	missense_variant	MODERATE	transcript	AAG03420.1	protein_coding	43831	c.400G>A	p.Ala134Thr	400/924	400/924	134/307
NC_002516.2	32594	PA0030	PA0030	C	T	1	1	1	1	1	1	1	synonymous_variant	LOW	transcript	AAG03420.1	protein_coding	43831	c.390G>A	p.Glu130Glu	390/924	390/924	130/307
NC_002516.2	32624	PA0030	PA0030	G	A	1	1	1	1	1	1	1	synonymous_variant	LOW	transcript	AAG03420.1	protein_coding	43831	c.360C>T	p.Tyr120Tyr	360/924	360/924	120/307
NC_002516.2	32628	PA0030	PA0030	C	T	1	1	1	1	1	1	1	missense_variant	MODERATE	transcript	AAG03420.1	protein_coding	43831	c.356G>A	p.Arg119His	356/924	356/924	119/307
NC_002516.2	32987	PA0030-betC	PA0030-PA0031	G	A	1	1	1	1	1	1	1	intergenic_region	MODIFIER	intergenic_region	PA0030-PA0031			n.32987G>A
NC_002516.2	33075	betC	PA0031	A	G	1	1	1	1	1	1	1	synonymous_variant	LOW	transcript	AAG03421.1	protein_coding	43831	c.1437T>C	p.Asp479Asp	1437/1512	1437/1512	479/503
NC_002516.2	33084	betC	PA0031	C	T	1	1	1	1	1	1	1	synonymous_variant	LOW	transcript	AAG03421.1	protein_coding	43831	c.1428G>A	p.Pro476Pro	1428/1512	1428/1512	476/503
NC_002516.2	33100	betC	PA0031	C	T	1	1	1	1	1	1	1	missense_variant	MODERATE	transcript	AAG03421.1	protein_coding	43831	c.1412G>A	p.Ser471Asn	1412/1512	1412/1512	471/503
NC_002516.2	33264	betC	PA0031	T	C	1	1	1	1	1	1	1	synonymous_variant	LOW	transcript	AAG03421.1	protein_coding	43831	c.1248A>G	p.Glu416Glu	1248/1512	1248/1512	416/503
NC_002516.2	33273	betC	PA0031	A	G	1	1	1	1	1	1	1	synonymous_variant	LOW	transcript	AAG03421.1	protein_coding	43831	c.1239T>C	p.Asp413Asp	1239/1512	1239/1512	413/503
NC_002516.2	33415	betC	PA0031	C	T	1	1	1	1	1	1	1	missense_variant	MODERATE	transcript	AAG03421.1	protein_coding	43831	c.1097G>A	p.Arg366His	1097/1512	1097/1512	366/503
NC_002516.2	33552	betC	PA0031	C	T	1	1	1	1	1	1	1	synonymous_variant	LOW	transcript	AAG03421.1	protein_coding	43831	c.960G>A	p.Ala320Ala	960/1512	960/1512	320/503
NC_002516.2	33624	betC	PA0031	G	A	1	1	1	1	1	1	1	synonymous_variant	LOW	transcript	AAG03421.1	protein_coding	43831	c.888C>T	p.Leu296Leu	888/1512	888/1512	296/503
NC_002516.2	33672	betC	PA0031	C	G	1	1	1	1	1	1	1	synonymous_variant	LOW	transcript	AAG03421.1	protein_coding	43831	c.840G>C	p.Leu280Leu	840/1512	840/1512	280/503
NC_002516.2	33683	betC	PA0031	T	C	1	1	1	1	1	1	1	missense_variant	MODERATE	transcript	AAG03421.1	protein_coding	43831	c.829A>G	p.Lys277Glu	829/1512	829/1512	277/503
NC_002516.2	33758	betC	PA0031	C	T	1	1	1	1	1	1	1	missense_variant	MODERATE	transcript	AAG03421.1	protein_coding	43831	c.754G>A	p.Ala252Thr	754/1512	754/1512	252/503
NC_002516.2	33978	betC	PA0031	A	G	1	1	1	1	1	1	1	synonymous_variant	LOW	transcript	AAG03421.1	protein_coding	43831	c.534T>C	p.His178His	534/1512	534/1512	178/503
NC_002516.2	34254	betC	PA0031	G	A	1	1	1	1	1	1	1	synonymous_variant	LOW	transcript	AAG03421.1	protein_coding	43831	c.258C>T	p.Tyr86Tyr	258/1512	258/1512	86/503
NC_002516.2	34284	betC	PA0031	A	G	1	1	1	1	1	1	1	synonymous_variant	LOW	transcript	AAG03421.1	protein_coding	43831	c.228T>C	p.Ala76Ala	228/1512	228/1512	76/503
NC_002516.2	34314	betC	PA0031	T	C	1	1	1	1	1	1	1	synonymous_variant	LOW	transcript	AAG03421.1	protein_coding	43831	c.198A>G	p.Leu66Leu	198/1512	198/1512	66/503
NC_002516.2	34320	betC	PA0031	A	G	1	1	1	1	1	1	1	synonymous_variant	LOW	transcript	AAG03421.1	protein_coding	43831	c.192T>C	p.Gly64Gly	192/1512	192/1512	64/503
NC_002516.2	34506	betC	PA0031	C	T	1	1	1	1	1	1	1	synonymous_variant	LOW	transcript	AAG03421.1	protein_coding	43831	c.6G>A	p.Lys2Lys	6/1512	6/1512	2/503
NC_002516.2	34646	PA0032	PA0032	T	C	1	1	1	1	1	1	1	missense_variant	MODERATE	transcript	AAG03422.1	protein_coding	43831	c.23T>C	p.Leu8Pro	23/915	23/915	8/304
NC_002516.2	34674	PA0032	PA0032	G	A	1	1	1	1	1	1	1	synonymous_variant	LOW	transcript	AAG03422.1	protein_coding	43831	c.51G>A	p.Glu17Glu	51/915	51/915	17/304
NC_002516.2	34797	PA0032	PA0032	T	C	1	1	1	1	1	1	1	synonymous_variant	LOW	transcript	AAG03422.1	protein_coding	43831	c.174T>C	p.Val58Val	174/915	174/915	58/304
NC_002516.2	34833	PA0032	PA0032	T	C	1	1	1	1	1	1	1	synonymous_variant	LOW	transcript	AAG03422.1	protein_coding	43831	c.210T>C	p.Leu70Leu	210/915	210/915	70/304
NC_002516.2	34888	PA0032	PA0032	C	T	1	1	1	1	1	1	1	synonymous_variant	LOW	transcript	AAG03422.1	protein_coding	43831	c.265C>T	p.Leu89Leu	265/915	265/915	89/304
NC_002516.2	34908	PA0032	PA0032	C	T	1	1	1	1	1	1	1	synonymous_variant	LOW	transcript	AAG03422.1	protein_coding	43831	c.285C>T	p.His95His	285/915	285/915	95/304
NC_002516.2	34944	PA0032	PA0032	T	C	1	1	1	1	1	1	1	synonymous_variant	LOW	transcript	AAG03422.1	protein_coding	43831	c.321T>C	p.Ala107Ala	321/915	321/915	107/304
NC_002516.2	34980	PA0032	PA0032	T	C	1	1	1	1	1	1	1	synonymous_variant	LOW	transcript	AAG03422.1	protein_coding	43831	c.357T>C	p.His119His	357/915	357/915	119/304
NC_002516.2	34983	PA0032	PA0032	G	A	1	1	1	1	1	1	1	synonymous_variant	LOW	transcript	AAG03422.1	protein_coding	43831	c.360G>A	p.Gln120Gln	360/915	360/915	120/304
NC_002516.2	35055	PA0032	PA0032	C	T	1	1	1	1	1	1	1	synonymous_variant	LOW	transcript	AAG03422.1	protein_coding	43831	c.432C>T	p.Asp144Asp	432/915	432/915	144/304
NC_002516.2	35130	PA0032	PA0032	G	A	1	1	1	1	1	1	1	synonymous_variant	LOW	transcript	AAG03422.1	protein_coding	43831	c.507G>A	p.Pro169Pro	507/915	507/915	169/304
NC_002516.2	35371	PA0032	PA0032	C	T	1	1	1	1	1	1	1	synonymous_variant	LOW	transcript	AAG03422.1	protein_coding	43831	c.748C>T	p.Leu250Leu	748/915	748/915	250/304
NC_002516.2	35381	PA0032	PA0032	G	A	1	1	1	1	1	1	1	missense_variant	MODERATE	transcript	AAG03422.1	protein_coding	43831	c.758G>A	p.Gly253Asp	758/915	758/915	253/304
NC_002516.2	35415	PA0032	PA0032	T	A	1	1	1	1	1	1	1	synonymous_variant	LOW	transcript	AAG03422.1	protein_coding	43831	c.792T>A	p.Ile264Ile	792/915	792/915	264/304
NC_002516.2	35438	PA0032	PA0032	A	G	1	1	1	1	1	1	1	missense_variant	MODERATE	transcript	AAG03422.1	protein_coding	43831	c.815A>G	p.Tyr272Cys	815/915	815/915	272/304
NC_002516.2	35508	PA0032	PA0032	A	G	1	1	1	1	1	1	1	synonymous_variant	LOW	transcript	AAG03422.1	protein_coding	43831	c.885A>G	p.Leu295Leu	885/915	885/915	295/304
NC_002516.2	35701	PA0032-PA0033	PA0032-PA0033	G	A	1	1	1	1	1	1	1	intergenic_region	MODIFIER	intergenic_region	PA0032-PA0033			n.35701G>A
NC_002516.2	35728	PA0032-PA0033	PA0032-PA0033	G	A	1	1	1	1	1	1	1	intergenic_region	MODIFIER	intergenic_region	PA0032-PA0033			n.35728G>A
NC_002516.2	35825	PA0032-PA0033	PA0032-PA0033	C	G	1	1	1	1	1	1	1	intergenic_region	MODIFIER	intergenic_region	PA0032-PA0033			n.35825C>G
NC_002516.2	35869	PA0032-PA0033	PA0032-PA0033	G	A	1	1	1	1	1	1	1	intergenic_region	MODIFIER	intergenic_region	PA0032-PA0033			n.35869G>A
NC_002516.2	35920	PA0033	PA0033	G	A	1	1	1	1	1	1	1	synonymous_variant	LOW	transcript	AAG03423.1	protein_coding	43831	c.351C>T	p.Gly117Gly	351/366	351/366	117/121
NC_002516.2	36008	PA0033	PA0033	A	C	1	1	1	1	1	1	1	missense_variant	MODERATE	transcript	AAG03423.1	protein_coding	43831	c.263T>G	p.Leu88Arg	263/366	263/366	88/121
NC_002516.2	36064	PA0033	PA0033	C	A	1	1	1	1	1	1	1	synonymous_variant	LOW	transcript	AAG03423.1	protein_coding	43831	c.207G>T	p.Val69Val	207/366	207/366	69/121
NC_002516.2	36109	PA0033	PA0033	C	T	1	1	1	1	1	1	1	synonymous_variant	LOW	transcript	AAG03423.1	protein_coding	43831	c.162G>A	p.Ala54Ala	162/366	162/366	54/121
NC_002516.2	36169	PA0033	PA0033	G	A	1	1	1	1	1	1	1	synonymous_variant	LOW	transcript	AAG03423.1	protein_coding	43831	c.102C>T	p.Asp34Asp	102/366	102/366	34/121
NC_002516.2	36226	PA0033	PA0033	G	A	1	1	1	1	1	1	1	synonymous_variant	LOW	transcript	AAG03423.1	protein_coding	43831	c.45C>T	p.Asn15Asn	45/366	45/366	15/121
NC_002516.2	36512	PA0034	PA0034	G	A	1	1	1	1	1	1	1	synonymous_variant	LOW	transcript	AAG03424.1	protein_coding	43831	c.390C>T	p.Arg130Arg	390/624	390/624	130/207
NC_002516.2	36629	PA0034	PA0034	T	G	1	1	1	1	1	1	1	synonymous_variant	LOW	transcript	AAG03424.1	protein_coding	43831	c.273A>C	p.Arg91Arg	273/624	273/624	91/207
NC_002516.2	37452	trpA	PA0035	T	G	1	1	1	1	1	1	1	missense_variant	MODERATE	transcript	AAG03425.1	protein_coding	43831	c.442A>C	p.Ile148Leu	442/807	442/807	148/268
NC_002516.2	37678	trpA	PA0035	C	G	1	1	1	1	1	1	1	synonymous_variant	LOW	transcript	AAG03425.1	protein_coding	43831	c.216G>C	p.Leu72Leu	216/807	216/807	72/268
NC_002516.2	38331	trpB	PA0036	C	T	1	1	1	1	1	1	1	synonymous_variant	LOW	transcript	AAG03426.1	protein_coding	43831	c.768G>A	p.Val256Val	768/1209	768/1209	256/402
NC_002516.2	38724	trpB	PA0036	A	G	1	1	1	1	1	1	1	synonymous_variant	LOW	transcript	AAG03426.1	protein_coding	43831	c.375T>C	p.Thr125Thr	375/1209	375/1209	125/402
NC_002516.2	38919	trpB	PA0036	T	C	1	1	1	1	1	1	1	synonymous_variant	LOW	transcript	AAG03426.1	protein_coding	43831	c.180A>G	p.Arg60Arg	180/1209	180/1209	60/402
NC_002516.2	39102	trpB-trpI	PA0036-PA0037	G	A	1	1	1	1	1	1	1	intergenic_region	MODIFIER	intergenic_region	PA0036-PA0037			n.39102G>A
NC_002516.2	39144	trpB-trpI	PA0036-PA0037	C	A	1	1	1	1	1	1	1	intergenic_region	MODIFIER	intergenic_region	PA0036-PA0037			n.39144C>A
NC_002516.2	39149	trpB-trpI	PA0036-PA0037	T	C	1	1	1	1	1	1	1	intergenic_region	MODIFIER	intergenic_region	PA0036-PA0037			n.39149T>C
NC_002516.2	39153	trpB-trpI	PA0036-PA0037	A	G	1	1	1	1	1	1	1	intergenic_region	MODIFIER	intergenic_region	PA0036-PA0037			n.39153A>G
NC_002516.2	39171	trpB-trpI	PA0036-PA0037	G	T	1	1	1	1	1	1	1	intergenic_region	MODIFIER	intergenic_region	PA0036-PA0037			n.39171G>T
NC_002516.2	39172	trpB-trpI	PA0036-PA0037	G	T	1	1	1	1	1	1	1	intergenic_region	MODIFIER	intergenic_region	PA0036-PA0037			n.39172G>T
NC_002516.2	39339	trpI	PA0037	C	A	1	1	1	1	1	1	1	missense_variant	MODERATE	transcript	AAG03427.1	protein_coding	43831	c.138C>A	p.Asp46Glu	138/888	138/888	46/295
NC_002516.2	39365	trpI	PA0037	A	G	1	1	1	1	1	1	1	missense_variant	MODERATE	transcript	AAG03427.1	protein_coding	43831	c.164A>G	p.Lys55Arg	164/888	164/888	55/295
NC_002516.2	39372	trpI	PA0037	G	A	1	1	1	1	1	1	1	synonymous_variant	LOW	transcript	AAG03427.1	protein_coding	43831	c.171G>A	p.Gly57Gly	171/888	171/888	57/295
NC_002516.2	39375	trpI	PA0037	C	T	1	1	1	1	1	1	1	synonymous_variant	LOW	transcript	AAG03427.1	protein_coding	43831	c.174C>T	p.Arg58Arg	174/888	174/888	58/295
NC_002516.2	39411	trpI	PA0037	T	A	1	1	1	1	1	1	1	synonymous_variant	LOW	transcript	AAG03427.1	protein_coding	43831	c.210T>A	p.Arg70Arg	210/888	210/888	70/295
NC_002516.2	39504	trpI	PA0037	C	T	1	1	1	1	1	1	1	synonymous_variant	LOW	transcript	AAG03427.1	protein_coding	43831	c.303C>T	p.Pro101Pro	303/888	303/888	101/295
NC_002516.2	39545	trpI	PA0037	A	G	1	1	1	1	1	1	1	missense_variant	MODERATE	transcript	AAG03427.1	protein_coding	43831	c.344A>G	p.Gln115Arg	344/888	344/888	115/295
NC_002516.2	39681	trpI	PA0037	A	G	1	1	1	1	1	1	1	synonymous_variant	LOW	transcript	AAG03427.1	protein_coding	43831	c.480A>G	p.Glu160Glu	480/888	480/888	160/295
NC_002516.2	39687	trpI	PA0037	G	T	1	1	1	1	1	1	1	synonymous_variant	LOW	transcript	AAG03427.1	protein_coding	43831	c.486G>T	p.Ala162Ala	486/888	486/888	162/295
NC_002516.2	39688	trpI	PA0037	C	T	1	1	1	1	1	1	1	missense_variant	MODERATE	transcript	AAG03427.1	protein_coding	43831	c.487C>T	p.Pro163Ser	487/888	487/888	163/295
NC_002516.2	39702	trpI	PA0037	C	T	1	1	1	1	1	1	1	synonymous_variant	LOW	transcript	AAG03427.1	protein_coding	43831	c.501C>T	p.Gly167Gly	501/888	501/888	167/295
NC_002516.2	39709	trpI	PA0037	G	C	1	1	1	1	1	1	1	missense_variant	MODERATE	transcript	AAG03427.1	protein_coding	43831	c.508G>C	p.Val170Leu	508/888	508/888	170/295
NC_002516.2	39742	trpI	PA0037	G	T	1	1	1	1	1	1	1	missense_variant	MODERATE	transcript	AAG03427.1	protein_coding	43831	c.541G>T	p.Ala181Ser	541/888	541/888	181/295
NC_002516.2	39763	trpI	PA0037	C	T	1	1	1	1	1	1	1	synonymous_variant	LOW	transcript	AAG03427.1	protein_coding	43831	c.562C>T	p.Leu188Leu	562/888	562/888	188/295
NC_002516.2	39798	trpI	PA0037	A	G	1	1	1	1	1	1	1	synonymous_variant	LOW	transcript	AAG03427.1	protein_coding	43831	c.597A>G	p.Arg199Arg	597/888	597/888	199/295
NC_002516.2	39936	trpI	PA0037	G	A	1	1	1	1	1	1	1	synonymous_variant	LOW	transcript	AAG03427.1	protein_coding	43831	c.735G>A	p.Pro245Pro	735/888	735/888	245/295
NC_002516.2	39999	trpI	PA0037	T	C	1	1	1	1	1	1	1	synonymous_variant	LOW	transcript	AAG03427.1	protein_coding	43831	c.798T>C	p.Asp266Asp	798/888	798/888	266/295
NC_002516.2	40026	trpI	PA0037	A	G	1	1	1	1	1	1	1	synonymous_variant	LOW	transcript	AAG03427.1	protein_coding	43831	c.825A>G	p.Ala275Ala	825/888	825/888	275/295
NC_002516.2	40032	trpI	PA0037	C	G	1	1	1	1	1	1	1	synonymous_variant	LOW	transcript	AAG03427.1	protein_coding	43831	c.831C>G	p.Leu277Leu	831/888	831/888	277/295
NC_002516.2	40457	PA0038-PA0039	PA0038-PA0039	T	C	1	1	1	1	1	1	1	intergenic_region	MODIFIER	intergenic_region	PA0038-PA0039			n.40457T>C
NC_002516.2	40539	PA0038-PA0039	PA0038-PA0039	C	A	1	1	1	1	1	1	1	intergenic_region	MODIFIER	intergenic_region	PA0038-PA0039			n.40539C>A
NC_002516.2	40857	PA0039-PA0040	PA0039-PA0040	C	T	1	1	1	1	1	1	1	intergenic_region	MODIFIER	intergenic_region	PA0039-PA0040			n.40857C>T
NC_002516.2	40896	PA0039-PA0040	PA0039-PA0040	C	T	1	1	1	1	1	1	1	intergenic_region	MODIFIER	intergenic_region	PA0039-PA0040			n.40896C>T
NC_002516.2	40898	PA0039-PA0040	PA0039-PA0040	G	A	1	1	1	1	1	1	1	intergenic_region	MODIFIER	intergenic_region	PA0039-PA0040			n.40898G>A
NC_002516.2	40911	PA0039-PA0040	PA0039-PA0040	C	T	1	1	1	1	1	1	1	intergenic_region	MODIFIER	intergenic_region	PA0039-PA0040			n.40911C>T
NC_002516.2	40981	PA0039-PA0040	PA0039-PA0040	C	T	1	1	1	1	1	1	1	intergenic_region	MODIFIER	intergenic_region	PA0039-PA0040			n.40981C>T
NC_002516.2	40982	PA0039-PA0040	PA0039-PA0040	A	G	1	1	1	1	1	1	1	intergenic_region	MODIFIER	intergenic_region	PA0039-PA0040			n.40982A>G
NC_002516.2	41007	PA0039-PA0040	PA0039-PA0040	C	T	1	1	1	1	1	1	1	intergenic_region	MODIFIER	intergenic_region	PA0039-PA0040			n.41007C>T
NC_002516.2	41008	PA0039-PA0040	PA0039-PA0040	T	C	1	1	1	1	1	1	1	intergenic_region	MODIFIER	intergenic_region	PA0039-PA0040			n.41008T>C
NC_002516.2	41078	PA0039-PA0040	PA0039-PA0040	A	G	1	1	1	1	1	1	1	intergenic_region	MODIFIER	intergenic_region	PA0039-PA0040			n.41078A>G
NC_002516.2	41079	PA0039-PA0040	PA0039-PA0040	C	T	1	1	1	1	1	1	1	intergenic_region	MODIFIER	intergenic_region	PA0039-PA0040			n.41079C>T
NC_002516.2	41089	PA0039-PA0040	PA0039-PA0040	T	C	1	1	1	1	1	1	1	intergenic_region	MODIFIER	intergenic_region	PA0039-PA0040			n.41089T>C
NC_002516.2	41093	PA0039-PA0040	PA0039-PA0040	GT	G	1	1	1	1	1	1	1	intergenic_region	MODIFIER	intergenic_region	PA0039-PA0040			n.41094delT
NC_002516.2	41096	PA0039-PA0040	PA0039-PA0040	T	A	1	1	1	1	1	1	1	intergenic_region	MODIFIER	intergenic_region	PA0039-PA0040			n.41096T>A
NC_002516.2	41110	PA0039-PA0040	PA0039-PA0040	A	C	1	1	1	1	1	1	1	intergenic_region	MODIFIER	intergenic_region	PA0039-PA0040			n.41110A>C
NC_002516.2	41309	PA0040	PA0040	G	A	1	1	1	0	1	0	1	missense_variant	MODERATE	transcript	AAG03430.1	protein_coding	43831	c.197G>A	p.Gly66Asp	197/1689	197/1689	66/562
NC_002516.2	42231	PA0040	PA0040	C	T	1	1	1	1	1	1	1	synonymous_variant	LOW	transcript	AAG03430.1	protein_coding	43831	c.1119C>T	p.Ser373Ser	1119/1689	1119/1689	373/562
NC_002516.2	43633	PA0041	PA0041	G	A	1	1	1	1	1	1	1	synonymous_variant	LOW	transcript	AAG03431.1	protein_coding	43831	c.720G>A	p.Pro240Pro	720/10608	720/10608	240/3535
NC_002516.2	43636	PA0041	PA0041	G	A	1	1	1	1	1	1	1	synonymous_variant	LOW	transcript	AAG03431.1	protein_coding	43831	c.723G>A	p.Gln241Gln	723/10608	723/10608	241/3535
NC_002516.2	43783	PA0041	PA0041	T	C	1	1	1	1	1	1	1	synonymous_variant	LOW	transcript	AAG03431.1	protein_coding	43831	c.870T>C	p.Ser290Ser	870/10608	870/10608	290/3535
NC_002516.2	43932	PA0041	PA0041	T	C	1	1	1	1	1	1	1	missense_variant	MODERATE	transcript	AAG03431.1	protein_coding	43831	c.1019T>C	p.Val340Ala	1019/10608	1019/10608	340/3535
NC_002516.2	43939	PA0041	PA0041	G	C	1	1	1	1	1	1	1	missense_variant	MODERATE	transcript	AAG03431.1	protein_coding	43831	c.1026G>C	p.Glu342Asp	1026/10608	1026/10608	342/3535
NC_002516.2	43942	PA0041	PA0041	G	C	1	1	1	1	1	1	1	synonymous_variant	LOW	transcript	AAG03431.1	protein_coding	43831	c.1029G>C	p.Ala343Ala	1029/10608	1029/10608	343/3535
NC_002516.2	43947	PA0041	PA0041	A	G	1	1	1	1	1	1	1	missense_variant	MODERATE	transcript	AAG03431.1	protein_coding	43831	c.1034A>G	p.His345Arg	1034/10608	1034/10608	345/3535
NC_002516.2	43948	PA0041	PA0041	T	C	1	1	1	1	1	1	1	synonymous_variant	LOW	transcript	AAG03431.1	protein_coding	43831	c.1035T>C	p.His345His	1035/10608	1035/10608	345/3535
NC_002516.2	43949	PA0041	PA0041	A	C	1	1	1	1	1	1	1	missense_variant	MODERATE	transcript	AAG03431.1	protein_coding	43831	c.1036A>C	p.Ile346Leu	1036/10608	1036/10608	346/3535
NC_002516.2	43987	PA0041	PA0041	A	G	1	1	1	1	1	1	1	synonymous_variant	LOW	transcript	AAG03431.1	protein_coding	43831	c.1074A>G	p.Pro358Pro	1074/10608	1074/10608	358/3535
NC_002516.2	43996	PA0041	PA0041	A	G	1	1	1	1	1	1	1	synonymous_variant	LOW	transcript	AAG03431.1	protein_coding	43831	c.1083A>G	p.Arg361Arg	1083/10608	1083/10608	361/3535
NC_002516.2	44068	PA0041	PA0041	C	T	1	1	1	1	1	1	1	synonymous_variant	LOW	transcript	AAG03431.1	protein_coding	43831	c.1155C>T	p.Arg385Arg	1155/10608	1155/10608	385/3535
NC_002516.2	44145	PA0041	PA0041	C	G	1	1	1	1	0	1	1	missense_variant	MODERATE	transcript	AAG03431.1	protein_coding	43831	c.1232C>G	p.Ala411Gly	1232/10608	1232/10608	411/3535
NC_002516.2	44149	PA0041	PA0041	G	A	1	1	0	1	0	1	1	synonymous_variant	LOW	transcript	AAG03431.1	protein_coding	43831	c.1236G>A	p.Gly412Gly	1236/10608	1236/10608	412/3535
NC_002516.2	44317	PA0041	PA0041	T	C	1	1	1	1	1	1	1	synonymous_variant	LOW	transcript	AAG03431.1	protein_coding	43831	c.1404T>C	p.Asp468Asp	1404/10608	1404/10608	468/3535
NC_002516.2	44392	PA0041	PA0041	C	T	1	1	1	1	1	1	1	synonymous_variant	LOW	transcript	AAG03431.1	protein_coding	43831	c.1479C>T	p.Ser493Ser	1479/10608	1479/10608	493/3535
NC_002516.2	44449	PA0041	PA0041	T	C	1	1	1	1	1	1	1	synonymous_variant	LOW	transcript	AAG03431.1	protein_coding	43831	c.1536T>C	p.Ala512Ala	1536/10608	1536/10608	512/3535
NC_002516.2	44458	PA0041	PA0041	T	C	1	1	1	1	1	1	1	synonymous_variant	LOW	transcript	AAG03431.1	protein_coding	43831	c.1545T>C	p.Gly515Gly	1545/10608	1545/10608	515/3535
NC_002516.2	44540	PA0041	PA0041	T	C	1	1	1	1	1	1	1	synonymous_variant	LOW	transcript	AAG03431.1	protein_coding	43831	c.1627T>C	p.Leu543Leu	1627/10608	1627/10608	543/3535
NC_002516.2	44725	PA0041	PA0041	C	T	1	1	1	1	1	1	1	synonymous_variant	LOW	transcript	AAG03431.1	protein_coding	43831	c.1812C>T	p.Ala604Ala	1812/10608	1812/10608	604/3535
NC_002516.2	44950	PA0041	PA0041	A	G	1	1	1	1	1	1	1	synonymous_variant	LOW	transcript	AAG03431.1	protein_coding	43831	c.2037A>G	p.Ala679Ala	2037/10608	2037/10608	679/3535
NC_002516.2	45250	PA0041	PA0041	C	T	1	1	1	1	1	0	1	synonymous_variant	LOW	transcript	AAG03431.1	protein_coding	43831	c.2337C>T	p.Arg779Arg	2337/10608	2337/10608	779/3535
NC_002516.2	45398	PA0041	PA0041	G	C	1	1	1	1	1	1	1	missense_variant	MODERATE	transcript	AAG03431.1	protein_coding	43831	c.2485G>C	p.Asp829His	2485/10608	2485/10608	829/3535
NC_002516.2	45566	PA0041	PA0041	C	A	1	1	1	1	1	1	1	missense_variant	MODERATE	transcript	AAG03431.1	protein_coding	43831	c.2653C>A	p.Gln885Lys	2653/10608	2653/10608	885/3535
NC_002516.2	45794	PA0041	PA0041	A	G	1	1	1	1	1	1	1	missense_variant	MODERATE	transcript	AAG03431.1	protein_coding	43831	c.2881A>G	p.Ile961Val	2881/10608	2881/10608	961/3535
NC_002516.2	46002	PA0041	PA0041	A	G	1	1	1	1	1	1	1	missense_variant	MODERATE	transcript	AAG03431.1	protein_coding	43831	c.3089A>G	p.Asn1030Ser	3089/10608	3089/10608	1030/3535
NC_002516.2	46269	PA0041	PA0041	C	T	1	1	1	1	1	1	1	missense_variant	MODERATE	transcript	AAG03431.1	protein_coding	43831	c.3356C>T	p.Ala1119Val	3356/10608	3356/10608	1119/3535
NC_002516.2	46303	PA0041	PA0041	G	A	1	1	1	0	1	1	1	synonymous_variant	LOW	transcript	AAG03431.1	protein_coding	43831	c.3390G>A	p.Gln1130Gln	3390/10608	3390/10608	1130/3535
NC_002516.2	46304	PA0041	PA0041	T	C	1	1	1	0	1	1	1	synonymous_variant	LOW	transcript	AAG03431.1	protein_coding	43831	c.3391T>C	p.Leu1131Leu	3391/10608	3391/10608	1131/3535
NC_002516.2	46321	PA0041	PA0041	C	G	1	1	1	0	1	1	0	synonymous_variant	LOW	transcript	AAG03431.1	protein_coding	43831	c.3408C>G	p.Val1136Val	3408/10608	3408/10608	1136/3535
NC_002516.2	46585	PA0041	PA0041	C	T	1	1	1	1	1	1	1	synonymous_variant	LOW	transcript	AAG03431.1	protein_coding	43831	c.3672C>T	p.Gly1224Gly	3672/10608	3672/10608	1224/3535
NC_002516.2	46597	PA0041	PA0041	C	T	1	1	1	1	1	1	1	synonymous_variant	LOW	transcript	AAG03431.1	protein_coding	43831	c.3684C>T	p.Asp1228Asp	3684/10608	3684/10608	1228/3535
NC_002516.2	46650	PA0041	PA0041	G	A	1	1	1	1	1	1	1	missense_variant	MODERATE	transcript	AAG03431.1	protein_coding	43831	c.3737G>A	p.Ser1246Asn	3737/10608	3737/10608	1246/3535
NC_002516.2	46768	PA0041	PA0041	A	G	1	0	0	0	0	0	0	synonymous_variant	LOW	transcript	AAG03431.1	protein_coding	43831	c.3855A>G	p.Leu1285Leu	3855/10608	3855/10608	1285/3535
NC_002516.2	47470	PA0041	PA0041	T	G	1	1	1	1	1	1	1	missense_variant	MODERATE	transcript	AAG03431.1	protein_coding	43831	c.4557T>G	p.Asp1519Glu	4557/10608	4557/10608	1519/3535
NC_002516.2	47719	PA0041	PA0041	G	A	1	1	1	0	1	1	1	synonymous_variant	LOW	transcript	AAG03431.1	protein_coding	43831	c.4806G>A	p.Glu1602Glu	4806/10608	4806/10608	1602/3535
NC_002516.2	47722	PA0041	PA0041	T	C	1	1	1	0	1	1	1	synonymous_variant	LOW	transcript	AAG03431.1	protein_coding	43831	c.4809T>C	p.Ile1603Ile	4809/10608	4809/10608	1603/3535
NC_002516.2	47758	PA0041	PA0041	C	T	1	0	0	0	0	0	0	synonymous_variant	LOW	transcript	AAG03431.1	protein_coding	43831	c.4845C>T	p.His1615His	4845/10608	4845/10608	1615/3535
NC_002516.2	47815	PA0041	PA0041	C	T	1	1	1	1	1	1	1	synonymous_variant	LOW	transcript	AAG03431.1	protein_coding	43831	c.4902C>T	p.Gly1634Gly	4902/10608	4902/10608	1634/3535
NC_002516.2	47860	PA0041	PA0041	C	T	1	1	1	1	1	1	1	synonymous_variant	LOW	transcript	AAG03431.1	protein_coding	43831	c.4947C>T	p.Arg1649Arg	4947/10608	4947/10608	1649/3535
NC_002516.2	47887	PA0041	PA0041	C	T	1	1	1	1	1	1	1	synonymous_variant	LOW	transcript	AAG03431.1	protein_coding	43831	c.4974C>T	p.Gly1658Gly	4974/10608	4974/10608	1658/3535
NC_002516.2	48145	PA0041	PA0041	T	C	1	1	1	1	1	1	1	synonymous_variant	LOW	transcript	AAG03431.1	protein_coding	43831	c.5232T>C	p.Gly1744Gly	5232/10608	5232/10608	1744/3535
NC_002516.2	48160	PA0041	PA0041	C	T	1	1	1	1	1	1	1	synonymous_variant	LOW	transcript	AAG03431.1	protein_coding	43831	c.5247C>T	p.His1749His	5247/10608	5247/10608	1749/3535
NC_002516.2	48169	PA0041	PA0041	T	C	1	1	1	1	1	1	1	synonymous_variant	LOW	transcript	AAG03431.1	protein_coding	43831	c.5256T>C	p.Asn1752Asn	5256/10608	5256/10608	1752/3535
NC_002516.2	48338	PA0041	PA0041	T	C	1	1	1	1	1	0	0	synonymous_variant	LOW	transcript	AAG03431.1	protein_coding	43831	c.5425T>C	p.Leu1809Leu	5425/10608	5425/10608	1809/3535
NC_002516.2	48412	PA0041	PA0041	C	G	1	1	1	1	1	1	1	missense_variant	MODERATE	transcript	AAG03431.1	protein_coding	43831	c.5499C>G	p.Phe1833Leu	5499/10608	5499/10608	1833/3535
NC_002516.2	48421	PA0041	PA0041	C	G	1	1	1	1	1	1	1	missense_variant	MODERATE	transcript	AAG03431.1	protein_coding	43831	c.5508C>G	p.Asp1836Glu	5508/10608	5508/10608	1836/3535
NC_002516.2	48491	PA0041	PA0041	C	T	1	1	1	1	1	1	1	missense_variant	MODERATE	transcript	AAG03431.1	protein_coding	43831	c.5578C>T	p.Leu1860Phe	5578/10608	5578/10608	1860/3535
NC_002516.2	48526	PA0041	PA0041	T	C	1	1	1	1	1	1	1	synonymous_variant	LOW	transcript	AAG03431.1	protein_coding	43831	c.5613T>C	p.Gly1871Gly	5613/10608	5613/10608	1871/3535
NC_002516.2	48793	PA0041	PA0041	G	C	1	1	1	1	1	1	1	synonymous_variant	LOW	transcript	AAG03431.1	protein_coding	43831	c.5880G>C	p.Ala1960Ala	5880/10608	5880/10608	1960/3535
NC_002516.2	48817	PA0041	PA0041	C	T	1	1	1	1	1	1	1	synonymous_variant	LOW	transcript	AAG03431.1	protein_coding	43831	c.5904C>T	p.Arg1968Arg	5904/10608	5904/10608	1968/3535
NC_002516.2	48879	PA0041	PA0041	A	G	1	1	1	1	1	1	1	missense_variant	MODERATE	transcript	AAG03431.1	protein_coding	43831	c.5966A>G	p.Asn1989Ser	5966/10608	5966/10608	1989/3535
NC_002516.2	48961	PA0041	PA0041	G	C	1	1	1	1	1	1	1	synonymous_variant	LOW	transcript	AAG03431.1	protein_coding	43831	c.6048G>C	p.Ala2016Ala	6048/10608	6048/10608	2016/3535
NC_002516.2	48973	PA0041	PA0041	C	T	1	1	1	1	1	1	1	synonymous_variant	LOW	transcript	AAG03431.1	protein_coding	43831	c.6060C>T	p.Ser2020Ser	6060/10608	6060/10608	2020/3535
NC_002516.2	49084	PA0041	PA0041	C	T	1	1	1	1	1	1	1	synonymous_variant	LOW	transcript	AAG03431.1	protein_coding	43831	c.6171C>T	p.Gly2057Gly	6171/10608	6171/10608	2057/3535
NC_002516.2	49097	PA0041	PA0041	C	G	1	1	1	1	1	1	1	missense_variant	MODERATE	transcript	AAG03431.1	protein_coding	43831	c.6184C>G	p.Leu2062Val	6184/10608	6184/10608	2062/3535
NC_002516.2	49105	PA0041	PA0041	T	C	1	1	1	1	1	1	1	synonymous_variant	LOW	transcript	AAG03431.1	protein_coding	43831	c.6192T>C	p.Ser2064Ser	6192/10608	6192/10608	2064/3535
NC_002516.2	49282	PA0041	PA0041	T	C	1	1	1	1	1	1	1	synonymous_variant	LOW	transcript	AAG03431.1	protein_coding	43831	c.6369T>C	p.Asn2123Asn	6369/10608	6369/10608	2123/3535
NC_002516.2	49288	PA0041	PA0041	C	T	1	1	1	1	1	1	1	synonymous_variant	LOW	transcript	AAG03431.1	protein_coding	43831	c.6375C>T	p.Asp2125Asp	6375/10608	6375/10608	2125/3535
NC_002516.2	49300	PA0041	PA0041	G	C	1	1	1	1	1	1	1	synonymous_variant	LOW	transcript	AAG03431.1	protein_coding	43831	c.6387G>C	p.Ala2129Ala	6387/10608	6387/10608	2129/3535
NC_002516.2	49309	PA0041	PA0041	C	T	1	1	1	1	1	1	1	synonymous_variant	LOW	transcript	AAG03431.1	protein_coding	43831	c.6396C>T	p.Ile2132Ile	6396/10608	6396/10608	2132/3535
NC_002516.2	49474	PA0041	PA0041	C	T	1	1	1	1	1	1	1	synonymous_variant	LOW	transcript	AAG03431.1	protein_coding	43831	c.6561C>T	p.Thr2187Thr	6561/10608	6561/10608	2187/3535
NC_002516.2	49547	PA0041	PA0041	G	C	1	1	1	1	1	1	1	missense_variant	MODERATE	transcript	AAG03431.1	protein_coding	43831	c.6634G>C	p.Val2212Leu	6634/10608	6634/10608	2212/3535
NC_002516.2	49654	PA0041	PA0041	C	T	1	1	1	1	1	1	1	synonymous_variant	LOW	transcript	AAG03431.1	protein_coding	43831	c.6741C>T	p.Phe2247Phe	6741/10608	6741/10608	2247/3535
NC_002516.2	49672	PA0041	PA0041	T	C	1	1	1	1	1	1	1	synonymous_variant	LOW	transcript	AAG03431.1	protein_coding	43831	c.6759T>C	p.Phe2253Phe	6759/10608	6759/10608	2253/3535
NC_002516.2	49795	PA0041	PA0041	C	G	1	1	1	1	1	1	1	synonymous_variant	LOW	transcript	AAG03431.1	protein_coding	43831	c.6882C>G	p.Gly2294Gly	6882/10608	6882/10608	2294/3535
NC_002516.2	49819	PA0041	PA0041	C	T	1	1	1	1	1	1	1	synonymous_variant	LOW	transcript	AAG03431.1	protein_coding	43831	c.6906C>T	p.Gly2302Gly	6906/10608	6906/10608	2302/3535
NC_002516.2	49850	PA0041	PA0041	A	G	1	1	1	1	1	1	1	missense_variant	MODERATE	transcript	AAG03431.1	protein_coding	43831	c.6937A>G	p.Thr2313Ala	6937/10608	6937/10608	2313/3535
NC_002516.2	49861	PA0041	PA0041	T	C	1	1	1	1	1	1	1	synonymous_variant	LOW	transcript	AAG03431.1	protein_coding	43831	c.6948T>C	p.Gly2316Gly	6948/10608	6948/10608	2316/3535
NC_002516.2	50019	PA0041	PA0041	A	C	1	1	1	1	1	1	1	missense_variant	MODERATE	transcript	AAG03431.1	protein_coding	43831	c.7106A>C	p.Asp2369Ala	7106/10608	7106/10608	2369/3535
NC_002516.2	50128	PA0041	PA0041	G	A	1	1	1	1	1	1	1	synonymous_variant	LOW	transcript	AAG03431.1	protein_coding	43831	c.7215G>A	p.Ala2405Ala	7215/10608	7215/10608	2405/3535
NC_002516.2	50171	PA0041	PA0041	C	A	1	1	1	1	1	1	1	missense_variant	MODERATE	transcript	AAG03431.1	protein_coding	43831	c.7258C>A	p.Gln2420Lys	7258/10608	7258/10608	2420/3535
NC_002516.2	50173	PA0041	PA0041	A	G	1	1	1	1	1	1	1	synonymous_variant	LOW	transcript	AAG03431.1	protein_coding	43831	c.7260A>G	p.Gln2420Gln	7260/10608	7260/10608	2420/3535
NC_002516.2	50176	PA0041	PA0041	G	C	1	1	1	1	1	1	1	synonymous_variant	LOW	transcript	AAG03431.1	protein_coding	43831	c.7263G>C	p.Leu2421Leu	7263/10608	7263/10608	2421/3535
NC_002516.2	50179	PA0041	PA0041	C	G	1	1	1	1	1	1	1	missense_variant	MODERATE	transcript	AAG03431.1	protein_coding	43831	c.7266C>G	p.His2422Gln	7266/10608	7266/10608	2422/3535
NC_002516.2	50191	PA0041	PA0041	T	C	1	1	1	1	1	1	1	synonymous_variant	LOW	transcript	AAG03431.1	protein_coding	43831	c.7278T>C	p.Gly2426Gly	7278/10608	7278/10608	2426/3535
NC_002516.2	50197	PA0041	PA0041	C	T	1	1	1	1	1	1	1	synonymous_variant	LOW	transcript	AAG03431.1	protein_coding	43831	c.7284C>T	p.Gly2428Gly	7284/10608	7284/10608	2428/3535
NC_002516.2	50198	PA0041	PA0041	C	T	1	1	1	1	1	1	1	synonymous_variant	LOW	transcript	AAG03431.1	protein_coding	43831	c.7285C>T	p.Leu2429Leu	7285/10608	7285/10608	2429/3535
NC_002516.2	50271	PA0041	PA0041	A	G	1	1	1	1	1	0	1	missense_variant	MODERATE	transcript	AAG03431.1	protein_coding	43831	c.7358A>G	p.Lys2453Arg	7358/10608	7358/10608	2453/3535
NC_002516.2	50297	PA0041	PA0041	G	A	0	0	0	0	0	1	0	missense_variant	MODERATE	transcript	AAG03431.1	protein_coding	43831	c.7384G>A	p.Ala2462Thr	7384/10608	7384/10608	2462/3535
NC_002516.2	50315	PA0041	PA0041	C	T	0	0	0	0	0	1	0	synonymous_variant	LOW	transcript	AAG03431.1	protein_coding	43831	c.7402C>T	p.Leu2468Leu	7402/10608	7402/10608	2468/3535
NC_002516.2	50414	PA0041	PA0041	T	A	1	1	1	1	1	0	1	missense_variant	MODERATE	transcript	AAG03431.1	protein_coding	43831	c.7501T>A	p.Ser2501Thr	7501/10608	7501/10608	2501/3535
NC_002516.2	50415	PA0041	PA0041	C	G	1	1	1	1	1	0	1	missense_variant	MODERATE	transcript	AAG03431.1	protein_coding	43831	c.7502C>G	p.Ser2501Trp	7502/10608	7502/10608	2501/3535
NC_002516.2	50416	PA0041	PA0041	G	C	1	1	1	1	1	0	1	synonymous_variant	LOW	transcript	AAG03431.1	protein_coding	43831	c.7503G>C	p.Ser2501Ser	7503/10608	7503/10608	2501/3535
NC_002516.2	50422	PA0041	PA0041	G	A	1	1	1	1	1	0	1	synonymous_variant	LOW	transcript	AAG03431.1	protein_coding	43831	c.7509G>A	p.Thr2503Thr	7509/10608	7509/10608	2503/3535
NC_002516.2	50427	PA0041	PA0041	A	G	1	1	1	1	1	0	1	missense_variant	MODERATE	transcript	AAG03431.1	protein_coding	43831	c.7514A>G	p.Asp2505Gly	7514/10608	7514/10608	2505/3535
NC_002516.2	50431	PA0041	PA0041	C	G	1	1	1	1	1	0	1	missense_variant	MODERATE	transcript	AAG03431.1	protein_coding	43831	c.7518C>G	p.Asn2506Lys	7518/10608	7518/10608	2506/3535
NC_002516.2	50450	PA0041	PA0041	A	G	1	1	1	1	1	1	1	missense_variant	MODERATE	transcript	AAG03431.1	protein_coding	43831	c.7537A>G	p.Ile2513Val	7537/10608	7537/10608	2513/3535
NC_002516.2	50456	PA0041	PA0041	G	T	1	1	1	1	1	1	1	missense_variant	MODERATE	transcript	AAG03431.1	protein_coding	43831	c.7543G>T	p.Ala2515Ser	7543/10608	7543/10608	2515/3535
NC_002516.2	50464	PA0041	PA0041	G	A	1	1	1	1	1	1	1	synonymous_variant	LOW	transcript	AAG03431.1	protein_coding	43831	c.7551G>A	p.Lys2517Lys	7551/10608	7551/10608	2517/3535
NC_002516.2	50470	PA0041	PA0041	C	T	1	1	1	1	1	1	1	synonymous_variant	LOW	transcript	AAG03431.1	protein_coding	43831	c.7557C>T	p.Leu2519Leu	7557/10608	7557/10608	2519/3535
NC_002516.2	50527	PA0041	PA0041	T	C	1	1	1	1	1	1	1	synonymous_variant	LOW	transcript	AAG03431.1	protein_coding	43831	c.7614T>C	p.Arg2538Arg	7614/10608	7614/10608	2538/3535
NC_002516.2	50560	PA0041	PA0041	A	G	1	1	1	1	1	1	1	synonymous_variant	LOW	transcript	AAG03431.1	protein_coding	43831	c.7647A>G	p.Val2549Val	7647/10608	7647/10608	2549/3535
NC_002516.2	50617	PA0041	PA0041	A	G	1	1	1	1	1	1	1	synonymous_variant	LOW	transcript	AAG03431.1	protein_coding	43831	c.7704A>G	p.Glu2568Glu	7704/10608	7704/10608	2568/3535
NC_002516.2	50680	PA0041	PA0041	A	G	1	1	1	1	1	1	1	synonymous_variant	LOW	transcript	AAG03431.1	protein_coding	43831	c.7767A>G	p.Gly2589Gly	7767/10608	7767/10608	2589/3535
NC_002516.2	50800	PA0041	PA0041	G	A	0	0	0	1	0	1	1	synonymous_variant	LOW	transcript	AAG03431.1	protein_coding	43831	c.7887G>A	p.Thr2629Thr	7887/10608	7887/10608	2629/3535
NC_002516.2	50803	PA0041	PA0041	G	A	0	0	0	1	1	1	1	synonymous_variant	LOW	transcript	AAG03431.1	protein_coding	43831	c.7890G>A	p.Ser2630Ser	7890/10608	7890/10608	2630/3535
NC_002516.2	50809	PA0041	PA0041	C	A	0	1	1	0	0	0	0	synonymous_variant	LOW	transcript	AAG03431.1	protein_coding	43831	c.7896C>A	p.Leu2632Leu	7896/10608	7896/10608	2632/3535
NC_002516.2	50814	PA0041	PA0041	G	A	0	0	0	1	1	1	1	missense_variant	MODERATE	transcript	AAG03431.1	protein_coding	43831	c.7901G>A	p.Ser2634Asn	7901/10608	7901/10608	2634/3535
NC_002516.2	50842	PA0041	PA0041	C	T	0	1	1	0	0	0	0	synonymous_variant	LOW	transcript	AAG03431.1	protein_coding	43831	c.7929C>T	p.Ser2643Ser	7929/10608	7929/10608	2643/3535
NC_002516.2	50858	PA0041	PA0041	A	C	0	0	0	1	1	1	0	missense_variant	MODERATE	transcript	AAG03431.1	protein_coding	43831	c.7945A>C	p.Asn2649His	7945/10608	7945/10608	2649/3535
NC_002516.2	50860	PA0041	PA0041	C	T	0	0	0	1	1	1	0	synonymous_variant	LOW	transcript	AAG03431.1	protein_coding	43831	c.7947C>T	p.Asn2649Asn	7947/10608	7947/10608	2649/3535
NC_002516.2	50872	PA0041	PA0041	C	G	1	1	1	1	1	1	1	synonymous_variant	LOW	transcript	AAG03431.1	protein_coding	43831	c.7959C>G	p.Gly2653Gly	7959/10608	7959/10608	2653/3535
NC_002516.2	50879	PA0041	PA0041	T	C	1	1	1	1	1	1	1	synonymous_variant	LOW	transcript	AAG03431.1	protein_coding	43831	c.7966T>C	p.Leu2656Leu	7966/10608	7966/10608	2656/3535
NC_002516.2	50880	PA0041	PA0041	TGA	T	1	1	1	1	1	1	1	frameshift_variant	HIGH	transcript	AAG03431.1	protein_coding	43831	c.7968_7969delGA	p.Leu2656fs	7968/10608	7968/10608	2656/3535
NC_002516.2	50884	PA0041	PA0041	G	A	1	1	1	1	1	1	1	synonymous_variant	LOW	transcript	AAG03431.1	protein_coding	43831	c.7971G>A	p.Thr2657Thr	7971/10608	7971/10608	2657/3535
NC_002516.2	50887	PA0041	PA0041	G	GCA	1	1	1	1	1	1	1	frameshift_variant	HIGH	transcript	AAG03431.1	protein_coding	43831	c.7974_7975insCA	p.Val2659fs	7975/10608	7975/10608	2659/3535
NC_002516.2	50897	PA0041	PA0041	A	G	1	1	1	1	1	1	1	missense_variant	MODERATE	transcript	AAG03431.1	protein_coding	43831	c.7984A>G	p.Thr2662Ala	7984/10608	7984/10608	2662/3535
NC_002516.2	51031	PA0041	PA0041	C	T	0	0	0	1	1	0	0	synonymous_variant	LOW	transcript	AAG03431.1	protein_coding	43831	c.8118C>T	p.Gly2706Gly	8118/10608	8118/10608	2706/3535
NC_002516.2	51043	PA0041	PA0041	C	G	0	0	0	1	1	0	0	missense_variant	MODERATE	transcript	AAG03431.1	protein_coding	43831	c.8130C>G	p.Asp2710Glu	8130/10608	8130/10608	2710/3535
NC_002516.2	51046	PA0041	PA0041	C	T	0	0	0	1	0	0	0	synonymous_variant	LOW	transcript	AAG03431.1	protein_coding	43831	c.8133C>T	p.Ala2711Ala	8133/10608	8133/10608	2711/3535
NC_002516.2	51049	PA0041	PA0041	C	T	0	0	0	1	0	0	0	synonymous_variant	LOW	transcript	AAG03431.1	protein_coding	43831	c.8136C>T	p.Gly2712Gly	8136/10608	8136/10608	2712/3535
NC_002516.2	51171	PA0041	PA0041	A	G	0	1	0	1	1	0	0	missense_variant	MODERATE	transcript	AAG03431.1	protein_coding	43831	c.8258A>G	p.Asn2753Ser	8258/10608	8258/10608	2753/3535
NC_002516.2	51340	PA0041	PA0041	C	T	1	1	1	1	1	1	1	synonymous_variant	LOW	transcript	AAG03431.1	protein_coding	43831	c.8427C>T	p.Gly2809Gly	8427/10608	8427/10608	2809/3535
NC_002516.2	51486	PA0041	PA0041	C	G	0	0	0	1	0	0	0	missense_variant	MODERATE	transcript	AAG03431.1	protein_coding	43831	c.8573C>G	p.Thr2858Ser	8573/10608	8573/10608	2858/3535
NC_002516.2	51571	PA0041	PA0041	A	G	1	1	1	1	1	1	1	synonymous_variant	LOW	transcript	AAG03431.1	protein_coding	43831	c.8658A>G	p.Val2886Val	8658/10608	8658/10608	2886/3535
NC_002516.2	52213	PA0041	PA0041	A	G	1	1	1	1	1	1	1	synonymous_variant	LOW	transcript	AAG03431.1	protein_coding	43831	c.9300A>G	p.Glu3100Glu	9300/10608	9300/10608	3100/3535
NC_002516.2	52455	PA0041	PA0041	T	C	1	1	1	1	1	1	1	missense_variant	MODERATE	transcript	AAG03431.1	protein_coding	43831	c.9542T>C	p.Val3181Ala	9542/10608	9542/10608	3181/3535
NC_002516.2	52711	PA0041	PA0041	G	A	1	1	1	1	1	1	1	synonymous_variant	LOW	transcript	AAG03431.1	protein_coding	43831	c.9798G>A	p.Glu3266Glu	9798/10608	9798/10608	3266/3535
NC_002516.2	52717	PA0041	PA0041	G	T	1	1	1	1	1	1	1	synonymous_variant	LOW	transcript	AAG03431.1	protein_coding	43831	c.9804G>T	p.Val3268Val	9804/10608	9804/10608	3268/3535
NC_002516.2	52789	PA0041	PA0041	T	C	1	1	1	1	1	1	1	synonymous_variant	LOW	transcript	AAG03431.1	protein_coding	43831	c.9876T>C	p.Asn3292Asn	9876/10608	9876/10608	3292/3535
NC_002516.2	52792	PA0041	PA0041	T	C	1	1	1	1	1	1	1	synonymous_variant	LOW	transcript	AAG03431.1	protein_coding	43831	c.9879T>C	p.Val3293Val	9879/10608	9879/10608	3293/3535
NC_002516.2	52823	PA0041	PA0041	C	T	1	1	1	1	1	1	1	synonymous_variant	LOW	transcript	AAG03431.1	protein_coding	43831	c.9910C>T	p.Leu3304Leu	9910/10608	9910/10608	3304/3535
NC_002516.2	52855	PA0041	PA0041	T	C	1	1	1	1	1	1	1	synonymous_variant	LOW	transcript	AAG03431.1	protein_coding	43831	c.9942T>C	p.Gly3314Gly	9942/10608	9942/10608	3314/3535
NC_002516.2	52891	PA0041	PA0041	A	G	1	1	1	1	1	1	1	synonymous_variant	LOW	transcript	AAG03431.1	protein_coding	43831	c.9978A>G	p.Leu3326Leu	9978/10608	9978/10608	3326/3535
NC_002516.2	52958	PA0041	PA0041	A	T	1	1	1	1	1	1	1	missense_variant	MODERATE	transcript	AAG03431.1	protein_coding	43831	c.10045A>T	p.Thr3349Ser	10045/10608	10045/10608	3349/3535
NC_002516.2	53071	PA0041	PA0041	A	G	0	1	1	1	1	1	1	synonymous_variant	LOW	transcript	AAG03431.1	protein_coding	43831	c.10158A>G	p.Gly3386Gly	10158/10608	10158/10608	3386/3535
NC_002516.2	53089	PA0041	PA0041	A	G	0	1	1	1	1	1	1	synonymous_variant	LOW	transcript	AAG03431.1	protein_coding	43831	c.10176A>G	p.Pro3392Pro	10176/10608	10176/10608	3392/3535
NC_002516.2	53809	PA0041-PA0042	PA0041-PA0042	G	A	1	1	1	1	1	1	1	intergenic_region	MODIFIER	intergenic_region	PA0041-PA0042			n.53809G>A
NC_002516.2	53813	PA0041-PA0042	PA0041-PA0042	G	C	1	1	1	1	1	1	1	intergenic_region	MODIFIER	intergenic_region	PA0041-PA0042			n.53813G>C
NC_002516.2	53867	PA0041-PA0042	PA0041-PA0042	C	T	1	1	1	1	1	1	1	intergenic_region	MODIFIER	intergenic_region	PA0041-PA0042			n.53867C>T
NC_002516.2	53870	PA0041-PA0042	PA0041-PA0042	T	TG	1	1	1	1	1	1	1	intergenic_region	MODIFIER	intergenic_region	PA0041-PA0042			n.53870_53871insG
NC_002516.2	53872	PA0041-PA0042	PA0041-PA0042	A	T	1	1	1	1	1	1	1	intergenic_region	MODIFIER	intergenic_region	PA0041-PA0042			n.53872A>T
NC_002516.2	53878	PA0041-PA0042	PA0041-PA0042	TG	T	1	1	1	1	1	1	1	intergenic_region	MODIFIER	intergenic_region	PA0041-PA0042			n.53879delG
NC_002516.2	53904	PA0041-PA0042	PA0041-PA0042	T	C	1	1	1	1	1	1	1	intergenic_region	MODIFIER	intergenic_region	PA0041-PA0042			n.53904T>C
NC_002516.2	53912	PA0041-PA0042	PA0041-PA0042	G	A	1	1	0	0	0	1	1	intergenic_region	MODIFIER	intergenic_region	PA0041-PA0042			n.53912G>A
NC_002516.2	53947	PA0041-PA0042	PA0041-PA0042	A	G	1	1	1	1	1	1	1	intergenic_region	MODIFIER	intergenic_region	PA0041-PA0042			n.53947A>G
NC_002516.2	53948	PA0041-PA0042	PA0041-PA0042	G	A	1	1	1	1	1	1	1	intergenic_region	MODIFIER	intergenic_region	PA0041-PA0042			n.53948G>A
NC_002516.2	53952	PA0041-PA0042	PA0041-PA0042	A	G	1	1	1	1	1	1	1	intergenic_region	MODIFIER	intergenic_region	PA0041-PA0042			n.53952A>G
NC_002516.2	53965	PA0041-PA0042	PA0041-PA0042	AGC	A	1	1	1	1	1	1	1	intergenic_region	MODIFIER	intergenic_region	PA0041-PA0042			n.53966_53967delGC
NC_002516.2	53969	PA0041-PA0042	PA0041-PA0042	T	TAG	1	1	1	1	1	1	1	intergenic_region	MODIFIER	intergenic_region	PA0041-PA0042			n.53969_53970insAG
NC_002516.2	53973	PA0041-PA0042	PA0041-PA0042	A	G	1	1	1	1	1	1	1	intergenic_region	MODIFIER	intergenic_region	PA0041-PA0042			n.53973A>G
NC_002516.2	53975	PA0041-PA0042	PA0041-PA0042	A	C	1	1	1	1	1	1	1	intergenic_region	MODIFIER	intergenic_region	PA0041-PA0042			n.53975A>C
NC_002516.2	53977	PA0041-PA0042	PA0041-PA0042	T	A	1	1	1	1	1	1	1	intergenic_region	MODIFIER	intergenic_region	PA0041-PA0042			n.53977T>A
NC_002516.2	53978	PA0041-PA0042	PA0041-PA0042	G	T	1	1	1	1	1	1	1	intergenic_region	MODIFIER	intergenic_region	PA0041-PA0042			n.53978G>T
NC_002516.2	53984	PA0041-PA0042	PA0041-PA0042	C	A	1	1	1	1	1	1	1	intergenic_region	MODIFIER	intergenic_region	PA0041-PA0042			n.53984C>A
NC_002516.2	53990	PA0041-PA0042	PA0041-PA0042	T	C	1	1	1	1	1	1	1	intergenic_region	MODIFIER	intergenic_region	PA0041-PA0042			n.53990T>C
NC_002516.2	54073	PA0041-PA0042	PA0041-PA0042	T	C	1	1	0	0	0	0	0	intergenic_region	MODIFIER	intergenic_region	PA0041-PA0042			n.54073T>C
NC_002516.2	54292	PA0041-PA0042	PA0041-PA0042	A	G	0	0	1	0	0	0	0	intergenic_region	MODIFIER	intergenic_region	PA0041-PA0042			n.54292A>G
NC_002516.2	54296	PA0041-PA0042	PA0041-PA0042	A	C	0	0	1	0	0	0	0	intergenic_region	MODIFIER	intergenic_region	PA0041-PA0042			n.54296A>C
NC_002516.2	54301	PA0041-PA0042	PA0041-PA0042	G	A	0	0	1	0	0	0	0	intergenic_region	MODIFIER	intergenic_region	PA0041-PA0042			n.54301G>A
NC_002516.2	55050	PA0041-PA0042	PA0041-PA0042	C	CCTTGATGGACAGACTGGGAAACCGGCAAATTTAGGTGACTTCAAATCACTGCAATTATTGAGGACTAATTGATGATCA	1	0	0	0	0	0	0	intergenic_region	MODIFIER	intergenic_region	PA0041-PA0042			n.55050_55051insCTTGATGGACAGACTGGGAAACCGGCAAATTTAGGTGACTTCAAATCACTGCAATTATTGAGGACTAATTGATGATCA
NC_002516.2	55061	PA0041-PA0042	PA0041-PA0042	T	C	1	1	1	1	1	1	1	intergenic_region	MODIFIER	intergenic_region	PA0041-PA0042			n.55061T>C
NC_002516.2	55083	PA0041-PA0042	PA0041-PA0042	C	T	1	1	1	1	1	1	1	intergenic_region	MODIFIER	intergenic_region	PA0041-PA0042			n.55083C>T
NC_002516.2	55336	PA0041-PA0042	PA0041-PA0042	C	T	1	1	1	1	1	1	1	intergenic_region	MODIFIER	intergenic_region	PA0041-PA0042			n.55336C>T
NC_002516.2	55347	PA0041-PA0042	PA0041-PA0042	G	C	1	1	1	1	1	1	1	intergenic_region	MODIFIER	intergenic_region	PA0041-PA0042			n.55347G>C
NC_002516.2	55740	PA0041-PA0042	PA0041-PA0042	C	T	1	1	1	1	1	1	1	intergenic_region	MODIFIER	intergenic_region	PA0041-PA0042			n.55740C>T
NC_002516.2	55841	PA0041-PA0042	PA0041-PA0042	T	G	1	1	1	1	1	1	1	intergenic_region	MODIFIER	intergenic_region	PA0041-PA0042			n.55841T>G
NC_002516.2	55872	PA0041-PA0042	PA0041-PA0042	A	G	1	1	1	1	1	1	1	intergenic_region	MODIFIER	intergenic_region	PA0041-PA0042			n.55872A>G
NC_002516.2	56029	PA0041-PA0042	PA0041-PA0042	C	T	1	1	1	1	1	1	1	intergenic_region	MODIFIER	intergenic_region	PA0041-PA0042			n.56029C>T
NC_002516.2	56102	PA0041-PA0042	PA0041-PA0042	C	T	0	0	0	0	1	0	0	intergenic_region	MODIFIER	intergenic_region	PA0041-PA0042			n.56102C>T
NC_002516.2	56121	PA0041-PA0042	PA0041-PA0042	T	C	0	0	0	0	1	0	0	intergenic_region	MODIFIER	intergenic_region	PA0041-PA0042			n.56121T>C
NC_002516.2	56214	PA0041-PA0042	PA0041-PA0042	G	A	1	1	1	1	1	1	1	intergenic_region	MODIFIER	intergenic_region	PA0041-PA0042			n.56214G>A
NC_002516.2	56285	PA0041-PA0042	PA0041-PA0042	T	C	1	1	1	1	1	1	1	intergenic_region	MODIFIER	intergenic_region	PA0041-PA0042			n.56285T>C
NC_002516.2	56298	PA0041-PA0042	PA0041-PA0042	G	A	1	1	1	1	1	1	1	intergenic_region	MODIFIER	intergenic_region	PA0041-PA0042			n.56298G>A
NC_002516.2	56311	PA0041-PA0042	PA0041-PA0042	A	G	1	1	1	1	1	1	1	intergenic_region	MODIFIER	intergenic_region	PA0041-PA0042			n.56311A>G
NC_002516.2	56314	PA0041-PA0042	PA0041-PA0042	A	T	1	1	1	1	1	1	1	intergenic_region	MODIFIER	intergenic_region	PA0041-PA0042			n.56314A>T
NC_002516.2	56319	PA0041-PA0042	PA0041-PA0042	C	G	1	1	1	1	1	1	1	intergenic_region	MODIFIER	intergenic_region	PA0041-PA0042			n.56319C>G
NC_002516.2	56322	PA0041-PA0042	PA0041-PA0042	C	T	1	1	1	1	1	1	1	intergenic_region	MODIFIER	intergenic_region	PA0041-PA0042			n.56322C>T
NC_002516.2	56324	PA0041-PA0042	PA0041-PA0042	T	C	1	1	1	1	1	1	1	intergenic_region	MODIFIER	intergenic_region	PA0041-PA0042			n.56324T>C
NC_002516.2	56335	PA0041-PA0042	PA0041-PA0042	G	T	1	1	1	1	1	1	1	intergenic_region	MODIFIER	intergenic_region	PA0041-PA0042			n.56335G>T
NC_002516.2	56336	PA0041-PA0042	PA0041-PA0042	A	G	1	1	1	1	1	1	1	intergenic_region	MODIFIER	intergenic_region	PA0041-PA0042			n.56336A>G
NC_002516.2	56391	PA0041-PA0042	PA0041-PA0042	C	CT	1	1	1	1	1	1	1	intergenic_region	MODIFIER	intergenic_region	PA0041-PA0042			n.56391_56392insT
NC_002516.2	56398	PA0041-PA0042	PA0041-PA0042	C	G	1	1	1	1	1	1	1	intergenic_region	MODIFIER	intergenic_region	PA0041-PA0042			n.56398C>G
NC_002516.2	56543	PA0041-PA0042	PA0041-PA0042	C	A	1	1	1	1	1	1	1	intergenic_region	MODIFIER	intergenic_region	PA0041-PA0042			n.56543C>A
NC_002516.2	56589	PA0042	PA0042	T	C	1	1	1	1	1	1	1	missense_variant	MODERATE	transcript	AAG03432.1	protein_coding	43831	c.44T>C	p.Val15Ala	44/396	44/396	15/131
NC_002516.2	56650	PA0042	PA0042	G	A	1	1	1	1	1	1	1	synonymous_variant	LOW	transcript	AAG03432.1	protein_coding	43831	c.105G>A	p.Gln35Gln	105/396	105/396	35/131
NC_002516.2	56677	PA0042	PA0042	T	C	1	1	1	1	1	1	1	synonymous_variant	LOW	transcript	AAG03432.1	protein_coding	43831	c.132T>C	p.Asp44Asp	132/396	132/396	44/131
NC_002516.2	56707	PA0042	PA0042	T	C	1	1	1	1	1	1	1	synonymous_variant	LOW	transcript	AAG03432.1	protein_coding	43831	c.162T>C	p.Arg54Arg	162/396	162/396	54/131
NC_002516.2	56757	PA0042	PA0042	A	G	1	1	1	1	1	1	1	missense_variant	MODERATE	transcript	AAG03432.1	protein_coding	43831	c.212A>G	p.Asn71Ser	212/396	212/396	71/131
NC_002516.2	56946	PA0042-PA0043	PA0042-PA0043	G	A	1	1	1	1	1	1	1	intergenic_region	MODIFIER	intergenic_region	PA0042-PA0043			n.56946G>A
NC_002516.2	57005	PA0042-PA0043	PA0042-PA0043	G	C	1	1	1	1	1	1	1	intergenic_region	MODIFIER	intergenic_region	PA0042-PA0043			n.57005G>C
NC_002516.2	57027	PA0042-PA0043	PA0042-PA0043	A	G	1	1	1	1	1	1	1	intergenic_region	MODIFIER	intergenic_region	PA0042-PA0043			n.57027A>G
NC_002516.2	57049	PA0042-PA0043	PA0042-PA0043	C	T	1	1	1	1	1	1	1	intergenic_region	MODIFIER	intergenic_region	PA0042-PA0043			n.57049C>T
NC_002516.2	57103	PA0042-PA0043	PA0042-PA0043	TTGG	T	1	1	1	1	1	1	1	intergenic_region	MODIFIER	intergenic_region	PA0042-PA0043			n.57104_57106delTGG
NC_002516.2	57107	PA0042-PA0043	PA0042-PA0043	CCTT	C	1	1	1	1	1	1	1	intergenic_region	MODIFIER	intergenic_region	PA0042-PA0043			n.57108_57110delCTT
NC_002516.2	57169	PA0042-PA0043	PA0042-PA0043	T	C	1	1	1	1	1	1	1	intergenic_region	MODIFIER	intergenic_region	PA0042-PA0043			n.57169T>C
NC_002516.2	57196	PA0042-PA0043	PA0042-PA0043	A	G	1	1	1	1	1	1	1	intergenic_region	MODIFIER	intergenic_region	PA0042-PA0043			n.57196A>G
NC_002516.2	57263	PA0043	PA0043	T	C	1	1	1	1	1	1	1	synonymous_variant	LOW	transcript	AAG03433.1	protein_coding	43831	c.1332A>G	p.Leu444Leu	1332/1383	1332/1383	444/460
NC_002516.2	57428	PA0043	PA0043	G	C	1	1	1	1	1	1	1	synonymous_variant	LOW	transcript	AAG03433.1	protein_coding	43831	c.1167C>G	p.Leu389Leu	1167/1383	1167/1383	389/460
NC_002516.2	57430	PA0043	PA0043	G	A	1	1	1	1	1	1	1	missense_variant	MODERATE	transcript	AAG03433.1	protein_coding	43831	c.1165C>T	p.Leu389Phe	1165/1383	1165/1383	389/460
NC_002516.2	57496	PA0043	PA0043	A	G	1	1	1	1	1	1	1	synonymous_variant	LOW	transcript	AAG03433.1	protein_coding	43831	c.1099T>C	p.Leu367Leu	1099/1383	1099/1383	367/460
NC_002516.2	57545	PA0043	PA0043	T	C	1	1	1	1	1	1	1	synonymous_variant	LOW	transcript	AAG03433.1	protein_coding	43831	c.1050A>G	p.Glu350Glu	1050/1383	1050/1383	350/460
NC_002516.2	57668	PA0043	PA0043	T	C	1	1	1	1	1	1	1	synonymous_variant	LOW	transcript	AAG03433.1	protein_coding	43831	c.927A>G	p.Glu309Glu	927/1383	927/1383	309/460
NC_002516.2	57778	PA0043	PA0043	C	T	1	1	1	1	1	1	1	missense_variant	MODERATE	transcript	AAG03433.1	protein_coding	43831	c.817G>A	p.Glu273Lys	817/1383	817/1383	273/460
NC_002516.2	57962	PA0043	PA0043	A	G	1	1	1	1	1	1	1	synonymous_variant	LOW	transcript	AAG03433.1	protein_coding	43831	c.633T>C	p.Tyr211Tyr	633/1383	633/1383	211/460
NC_002516.2	57973	PA0043	PA0043	T	C	1	1	1	1	1	1	1	missense_variant	MODERATE	transcript	AAG03433.1	protein_coding	43831	c.622A>G	p.Asn208Asp	622/1383	622/1383	208/460
NC_002516.2	58001	PA0043	PA0043	A	G	1	1	1	1	1	1	1	synonymous_variant	LOW	transcript	AAG03433.1	protein_coding	43831	c.594T>C	p.Ile198Ile	594/1383	594/1383	198/460
NC_002516.2	58028	PA0043	PA0043	T	C	1	1	1	1	1	1	1	synonymous_variant	LOW	transcript	AAG03433.1	protein_coding	43831	c.567A>G	p.Leu189Leu	567/1383	567/1383	189/460
NC_002516.2	58295	PA0043	PA0043	C	G	1	1	1	1	1	1	1	synonymous_variant	LOW	transcript	AAG03433.1	protein_coding	43831	c.300G>C	p.Leu100Leu	300/1383	300/1383	100/460
NC_002516.2	58409	PA0043	PA0043	G	A	1	1	1	1	1	1	1	synonymous_variant	LOW	transcript	AAG03433.1	protein_coding	43831	c.186C>T	p.Leu62Leu	186/1383	186/1383	62/460
NC_002516.2	58508	PA0043	PA0043	T	A	1	1	1	1	1	1	1	synonymous_variant	LOW	transcript	AAG03433.1	protein_coding	43831	c.87A>T	p.Ala29Ala	87/1383	87/1383	29/460
NC_002516.2	58566	PA0043	PA0043	A	C	1	1	1	1	1	1	1	missense_variant	MODERATE	transcript	AAG03433.1	protein_coding	43831	c.29T>G	p.Leu10Arg	29/1383	29/1383	10/460
NC_002516.2	58570	PA0043	PA0043	C	G	1	1	1	1	1	1	1	missense_variant	MODERATE	transcript	AAG03433.1	protein_coding	43831	c.25G>C	p.Ala9Pro	25/1383	25/1383	9/460
NC_002516.2	58574	PA0043	PA0043	T	G	1	1	1	1	1	1	1	synonymous_variant	LOW	transcript	AAG03433.1	protein_coding	43831	c.21A>C	p.Arg7Arg	21/1383	21/1383	7/460
NC_002516.2	58585	PA0043	PA0043	A	G	1	1	1	1	1	1	1	missense_variant	MODERATE	transcript	AAG03433.1	protein_coding	43831	c.10T>C	p.Trp4Arg	10/1383	10/1383	4/460
NC_002516.2	58586	PA0043	PA0043	A	G	1	1	1	1	1	1	1	synonymous_variant	LOW	transcript	AAG03433.1	protein_coding	43831	c.9T>C	p.Tyr3Tyr	9/1383	9/1383	3/460
NC_002516.2	58589	PA0043	PA0043	TC	T	1	1	1	1	1	1	1	frameshift_variant	HIGH	transcript	AAG03433.1	protein_coding	43831	c.5delG	p.Gly2fs	5/1383	5/1383	2/460
NC_002516.2	58650	PA0043-exoT	PA0043-PA0044	T	G	1	1	1	1	1	1	1	intergenic_region	MODIFIER	intergenic_region	PA0043-PA0044			n.58650T>G
NC_002516.2	58688	PA0043-exoT	PA0043-PA0044	A	G	1	1	1	1	1	1	1	intergenic_region	MODIFIER	intergenic_region	PA0043-PA0044			n.58688A>G
NC_002516.2	58693	PA0043-exoT	PA0043-PA0044	C	T	1	1	1	1	1	1	1	intergenic_region	MODIFIER	intergenic_region	PA0043-PA0044			n.58693C>T
NC_002516.2	58887	exoT	PA0044	T	C	1	1	1	1	1	1	1	synonymous_variant	LOW	transcript	AAG03434.1	protein_coding	43831	c.102T>C	p.Thr34Thr	102/1374	102/1374	34/457
NC_002516.2	58927	exoT	PA0044	C	G	1	1	1	1	1	1	1	missense_variant	MODERATE	transcript	AAG03434.1	protein_coding	43831	c.142C>G	p.Pro48Ala	142/1374	142/1374	48/457
NC_002516.2	58962	exoT	PA0044	T	C	1	1	1	1	1	1	1	synonymous_variant	LOW	transcript	AAG03434.1	protein_coding	43831	c.177T>C	p.Ala59Ala	177/1374	177/1374	59/457
NC_002516.2	59021	exoT	PA0044	G	C	1	1	1	1	1	1	1	missense_variant	MODERATE	transcript	AAG03434.1	protein_coding	43831	c.236G>C	p.Arg79Pro	236/1374	236/1374	79/457
NC_002516.2	59023	exoT	PA0044	G	C	1	1	1	1	1	1	1	missense_variant	MODERATE	transcript	AAG03434.1	protein_coding	43831	c.238G>C	p.Ala80Pro	238/1374	238/1374	80/457
NC_002516.2	59029	exoT	PA0044	G	A	1	1	1	1	1	1	1	missense_variant	MODERATE	transcript	AAG03434.1	protein_coding	43831	c.244G>A	p.Ala82Thr	244/1374	244/1374	82/457
NC_002516.2	59184	exoT	PA0044	G	A	1	1	1	1	1	1	1	synonymous_variant	LOW	transcript	AAG03434.1	protein_coding	43831	c.399G>A	p.Arg133Arg	399/1374	399/1374	133/457
NC_002516.2	59226	exoT	PA0044	T	C	1	1	1	1	1	1	1	synonymous_variant	LOW	transcript	AAG03434.1	protein_coding	43831	c.441T>C	p.Ala147Ala	441/1374	441/1374	147/457
NC_002516.2	59232	exoT	PA0044	A	C	1	1	1	1	1	1	1	synonymous_variant	LOW	transcript	AAG03434.1	protein_coding	43831	c.447A>C	p.Arg149Arg	447/1374	447/1374	149/457
NC_002516.2	59236	exoT	PA0044	C	T	1	1	1	1	1	1	1	synonymous_variant	LOW	transcript	AAG03434.1	protein_coding	43831	c.451C>T	p.Leu151Leu	451/1374	451/1374	151/457
NC_002516.2	59358	exoT	PA0044	C	T	1	1	1	1	1	1	1	synonymous_variant	LOW	transcript	AAG03434.1	protein_coding	43831	c.573C>T	p.Gly191Gly	573/1374	573/1374	191/457
NC_002516.2	59366	exoT	PA0044	C	T	1	1	1	1	1	1	1	missense_variant	MODERATE	transcript	AAG03434.1	protein_coding	43831	c.581C>T	p.Ala194Val	581/1374	581/1374	194/457
NC_002516.2	59383	exoT	PA0044	A	G	1	1	1	1	1	1	1	missense_variant	MODERATE	transcript	AAG03434.1	protein_coding	43831	c.598A>G	p.Ser200Gly	598/1374	598/1374	200/457
NC_002516.2	59547	exoT	PA0044	G	A	1	1	1	1	1	1	1	synonymous_variant	LOW	transcript	AAG03434.1	protein_coding	43831	c.762G>A	p.Gln254Gln	762/1374	762/1374	254/457
NC_002516.2	59640	exoT	PA0044	G	T	1	1	1	1	1	1	1	synonymous_variant	LOW	transcript	AAG03434.1	protein_coding	43831	c.855G>T	p.Arg285Arg	855/1374	855/1374	285/457
NC_002516.2	59723	exoT	PA0044	C	A	1	1	1	1	1	1	1	missense_variant	MODERATE	transcript	AAG03434.1	protein_coding	43831	c.938C>A	p.Pro313Gln	938/1374	938/1374	313/457
NC_002516.2	59916	exoT	PA0044	A	C	1	1	1	1	1	1	1	synonymous_variant	LOW	transcript	AAG03434.1	protein_coding	43831	c.1131A>C	p.Ile377Ile	1131/1374	1131/1374	377/457
NC_002516.2	59973	exoT	PA0044	G	A	1	1	1	1	1	1	1	synonymous_variant	LOW	transcript	AAG03434.1	protein_coding	43831	c.1188G>A	p.Val396Val	1188/1374	1188/1374	396/457
NC_002516.2	59976	exoT	PA0044	T	G	1	1	1	1	1	1	1	synonymous_variant	LOW	transcript	AAG03434.1	protein_coding	43831	c.1191T>G	p.Leu397Leu	1191/1374	1191/1374	397/457
NC_002516.2	59982	exoT	PA0044	T	C	1	1	1	1	1	1	1	synonymous_variant	LOW	transcript	AAG03434.1	protein_coding	43831	c.1197T>C	p.Ser399Ser	1197/1374	1197/1374	399/457
NC_002516.2	59994	exoT	PA0044	G	A	1	1	1	1	1	1	1	synonymous_variant	LOW	transcript	AAG03434.1	protein_coding	43831	c.1209G>A	p.Gly403Gly	1209/1374	1209/1374	403/457
NC_002516.2	60109	exoT	PA0044	C	T	1	1	1	1	1	1	1	missense_variant	MODERATE	transcript	AAG03434.1	protein_coding	43831	c.1324C>T	p.Pro442Ser	1324/1374	1324/1374	442/457
NC_002516.2	60117	exoT	PA0044	A	G	1	1	1	1	1	1	1	synonymous_variant	LOW	transcript	AAG03434.1	protein_coding	43831	c.1332A>G	p.Glu444Glu	1332/1374	1332/1374	444/457
NC_002516.2	60176	exoT-PA0045	PA0044-PA0045	A	G	1	1	1	1	1	1	1	intergenic_region	MODIFIER	intergenic_region	PA0044-PA0045			n.60176A>G
NC_002516.2	60205	exoT-PA0045	PA0044-PA0045	A	G	1	1	1	1	1	1	1	intergenic_region	MODIFIER	intergenic_region	PA0044-PA0045			n.60205A>G
NC_002516.2	60220	exoT-PA0045	PA0044-PA0045	C	T	1	1	1	1	1	1	1	intergenic_region	MODIFIER	intergenic_region	PA0044-PA0045			n.60220C>T
NC_002516.2	60222	exoT-PA0045	PA0044-PA0045	T	C	1	1	1	1	1	1	1	intergenic_region	MODIFIER	intergenic_region	PA0044-PA0045			n.60222T>C
NC_002516.2	60231	exoT-PA0045	PA0044-PA0045	A	G	1	1	1	1	1	1	1	intergenic_region	MODIFIER	intergenic_region	PA0044-PA0045			n.60231A>G
NC_002516.2	60246	exoT-PA0045	PA0044-PA0045	A	G	1	1	1	1	1	1	1	intergenic_region	MODIFIER	intergenic_region	PA0044-PA0045			n.60246A>G
NC_002516.2	60260	exoT-PA0045	PA0044-PA0045	C	T	1	1	1	1	1	1	1	intergenic_region	MODIFIER	intergenic_region	PA0044-PA0045			n.60260C>T
NC_002516.2	60261	exoT-PA0045	PA0044-PA0045	A	G	1	1	1	1	1	1	1	intergenic_region	MODIFIER	intergenic_region	PA0044-PA0045			n.60261A>G
NC_002516.2	60272	exoT-PA0045	PA0044-PA0045	A	G	1	1	1	1	1	1	1	intergenic_region	MODIFIER	intergenic_region	PA0044-PA0045			n.60272A>G
NC_002516.2	60273	exoT-PA0045	PA0044-PA0045	G	C	1	1	1	1	1	1	1	intergenic_region	MODIFIER	intergenic_region	PA0044-PA0045			n.60273G>C
NC_002516.2	60279	exoT-PA0045	PA0044-PA0045	C	T	1	1	1	1	1	1	1	intergenic_region	MODIFIER	intergenic_region	PA0044-PA0045			n.60279C>T
NC_002516.2	60287	exoT-PA0045	PA0044-PA0045	T	C	1	1	1	1	1	1	1	intergenic_region	MODIFIER	intergenic_region	PA0044-PA0045			n.60287T>C
NC_002516.2	60291	exoT-PA0045	PA0044-PA0045	A	G	1	1	1	1	1	1	1	intergenic_region	MODIFIER	intergenic_region	PA0044-PA0045			n.60291A>G
NC_002516.2	60293	exoT-PA0045	PA0044-PA0045	C	T	1	1	1	1	1	1	1	intergenic_region	MODIFIER	intergenic_region	PA0044-PA0045			n.60293C>T
NC_002516.2	60300	exoT-PA0045	PA0044-PA0045	C	T	1	1	1	1	1	1	1	intergenic_region	MODIFIER	intergenic_region	PA0044-PA0045			n.60300C>T
NC_002516.2	60302	exoT-PA0045	PA0044-PA0045	A	G	1	1	1	1	1	1	1	intergenic_region	MODIFIER	intergenic_region	PA0044-PA0045			n.60302A>G
NC_002516.2	60334	exoT-PA0045	PA0044-PA0045	G	A	1	1	1	1	1	1	1	intergenic_region	MODIFIER	intergenic_region	PA0044-PA0045			n.60334G>A
NC_002516.2	60414	exoT-PA0045	PA0044-PA0045	G	A	1	1	1	1	1	1	1	intergenic_region	MODIFIER	intergenic_region	PA0044-PA0045			n.60414G>A
NC_002516.2	60445	exoT-PA0045	PA0044-PA0045	G	C	1	1	1	1	1	1	1	intergenic_region	MODIFIER	intergenic_region	PA0044-PA0045			n.60445G>C
NC_002516.2	60481	exoT-PA0045	PA0044-PA0045	T	C	1	1	1	1	1	1	1	intergenic_region	MODIFIER	intergenic_region	PA0044-PA0045			n.60481T>C
NC_002516.2	60486	exoT-PA0045	PA0044-PA0045	G	T	1	1	1	1	1	1	1	intergenic_region	MODIFIER	intergenic_region	PA0044-PA0045			n.60486G>T
NC_002516.2	60496	exoT-PA0045	PA0044-PA0045	T	C	1	1	1	1	1	1	1	intergenic_region	MODIFIER	intergenic_region	PA0044-PA0045			n.60496T>C
NC_002516.2	60596	exoT-PA0045	PA0044-PA0045	C	A	1	1	1	1	1	1	1	intergenic_region	MODIFIER	intergenic_region	PA0044-PA0045			n.60596C>A
NC_002516.2	60616	exoT-PA0045	PA0044-PA0045	G	A	1	1	1	1	1	1	1	intergenic_region	MODIFIER	intergenic_region	PA0044-PA0045			n.60616G>A
NC_002516.2	60784	PA0045	PA0045	A	C	1	1	1	1	1	1	1	synonymous_variant	LOW	transcript	AAG03435.1	protein_coding	43831	c.129A>C	p.Pro43Pro	129/687	129/687	43/228
NC_002516.2	61033	PA0045	PA0045	C	T	1	1	1	1	1	1	1	synonymous_variant	LOW	transcript	AAG03435.1	protein_coding	43831	c.378C>T	p.Asp126Asp	378/687	378/687	126/228
NC_002516.2	61078	PA0045	PA0045	T	C	1	1	1	1	1	1	1	synonymous_variant	LOW	transcript	AAG03435.1	protein_coding	43831	c.423T>C	p.Phe141Phe	423/687	423/687	141/228
NC_002516.2	61087	PA0045	PA0045	C	T	1	1	1	1	1	1	1	synonymous_variant	LOW	transcript	AAG03435.1	protein_coding	43831	c.432C>T	p.Leu144Leu	432/687	432/687	144/228
NC_002516.2	61591	PA0046	PA0046	G	A	1	1	1	1	1	1	1	synonymous_variant	LOW	transcript	AAG03436.1	protein_coding	43831	c.219G>A	p.Gln73Gln	219/354	219/354	73/117
NC_002516.2	61675	PA0046	PA0046	G	T	1	1	1	1	1	1	1	synonymous_variant	LOW	transcript	AAG03436.1	protein_coding	43831	c.303G>T	p.Ser101Ser	303/354	303/354	101/117
NC_002516.2	61679	PA0046	PA0046	A	G	1	1	1	1	1	1	1	missense_variant	MODERATE	transcript	AAG03436.1	protein_coding	43831	c.307A>G	p.Thr103Ala	307/354	307/354	103/117
NC_002516.2	61750	PA0046-PA0047	PA0046-PA0047	T	G	1	1	1	1	1	1	1	intergenic_region	MODIFIER	intergenic_region	PA0046-PA0047			n.61750T>G
NC_002516.2	61809	PA0046-PA0047	PA0046-PA0047	T	C	1	1	1	1	1	1	1	intergenic_region	MODIFIER	intergenic_region	PA0046-PA0047			n.61809T>C
NC_002516.2	61977	PA0047	PA0047	C	T	1	1	1	1	1	1	1	synonymous_variant	LOW	transcript	AAG03437.1	protein_coding	43831	c.99C>T	p.Arg33Arg	99/510	99/510	33/169
NC_002516.2	62151	PA0047	PA0047	A	T	1	1	1	1	1	1	1	synonymous_variant	LOW	transcript	AAG03437.1	protein_coding	43831	c.273A>T	p.Arg91Arg	273/510	273/510	91/169
NC_002516.2	62232	PA0047	PA0047	C	T	1	1	1	1	1	1	1	synonymous_variant	LOW	transcript	AAG03437.1	protein_coding	43831	c.354C>T	p.Gly118Gly	354/510	354/510	118/169
NC_002516.2	62361	PA0047	PA0047	C	G	1	1	1	1	1	1	1	synonymous_variant	LOW	transcript	AAG03437.1	protein_coding	43831	c.483C>G	p.Pro161Pro	483/510	483/510	161/169
NC_002516.2	62415	PA0048	PA0048	T	C	1	1	1	1	1	1	1	synonymous_variant	LOW	transcript	AAG03438.1	protein_coding	43831	c.372A>G	p.Glu124Glu	372/384	372/384	124/127
NC_002516.2	62574	PA0048	PA0048	T	C	1	1	1	1	1	1	1	synonymous_variant	LOW	transcript	AAG03438.1	protein_coding	43831	c.213A>G	p.Leu71Leu	213/384	213/384	71/127
NC_002516.2	62653	PA0048	PA0048	A	G	1	1	1	1	1	1	1	missense_variant	MODERATE	transcript	AAG03438.1	protein_coding	43831	c.134T>C	p.Val45Ala	134/384	134/384	45/127
NC_002516.2	62708	PA0048	PA0048	T	C	1	1	1	1	1	1	1	missense_variant	MODERATE	transcript	AAG03438.1	protein_coding	43831	c.79A>G	p.Ile27Val	79/384	79/384	27/127
NC_002516.2	62745	PA0048	PA0048	G	A	1	1	1	1	1	1	1	synonymous_variant	LOW	transcript	AAG03438.1	protein_coding	43831	c.42C>T	p.Asn14Asn	42/384	42/384	14/127
NC_002516.2	62751	PA0048	PA0048	C	T	1	1	1	1	1	1	1	synonymous_variant	LOW	transcript	AAG03438.1	protein_coding	43831	c.36G>A	p.Gln12Gln	36/384	36/384	12/127
NC_002516.2	62803	PA0048-PA0049	PA0048-PA0049	CAG	C	1	1	1	1	1	1	1	intergenic_region	MODIFIER	intergenic_region	PA0048-PA0049			n.62804_62805delAG
NC_002516.2	62869	PA0048-PA0049	PA0048-PA0049	C	G	1	1	1	1	1	1	1	intergenic_region	MODIFIER	intergenic_region	PA0048-PA0049			n.62869C>G
NC_002516.2	62876	PA0048-PA0049	PA0048-PA0049	C	T	1	1	1	1	1	1	1	intergenic_region	MODIFIER	intergenic_region	PA0048-PA0049			n.62876C>T
NC_002516.2	62901	PA0048-PA0049	PA0048-PA0049	C	T	1	1	1	1	1	1	1	intergenic_region	MODIFIER	intergenic_region	PA0048-PA0049			n.62901C>T
NC_002516.2	62961	PA0048-PA0049	PA0048-PA0049	T	C	1	1	1	1	1	1	1	intergenic_region	MODIFIER	intergenic_region	PA0048-PA0049			n.62961T>C
NC_002516.2	62973	PA0048-PA0049	PA0048-PA0049	G	T	1	1	1	1	1	1	1	intergenic_region	MODIFIER	intergenic_region	PA0048-PA0049			n.62973G>T
NC_002516.2	62986	PA0048-PA0049	PA0048-PA0049	C	T	1	1	1	1	1	1	1	intergenic_region	MODIFIER	intergenic_region	PA0048-PA0049			n.62986C>T
NC_002516.2	62989	PA0048-PA0049	PA0048-PA0049	C	G	1	1	1	1	1	1	1	intergenic_region	MODIFIER	intergenic_region	PA0048-PA0049			n.62989C>G
NC_002516.2	62994	PA0048-PA0049	PA0048-PA0049	C	A	1	1	1	1	1	1	1	intergenic_region	MODIFIER	intergenic_region	PA0048-PA0049			n.62994C>A
NC_002516.2	63023	PA0048-PA0049	PA0048-PA0049	C	T	1	1	1	1	1	1	1	intergenic_region	MODIFIER	intergenic_region	PA0048-PA0049			n.63023C>T
NC_002516.2	63057	PA0048-PA0049	PA0048-PA0049	C	T	1	1	1	1	1	1	1	intergenic_region	MODIFIER	intergenic_region	PA0048-PA0049			n.63057C>T
NC_002516.2	63081	PA0049	PA0049	G	C	1	1	1	1	1	1	1	missense_variant	MODERATE	transcript	AAG03439.1	protein_coding	43831	c.1649C>G	p.Ala550Gly	1649/1662	1649/1662	550/553
NC_002516.2	63082	PA0049	PA0049	C	G	1	1	1	1	1	1	1	missense_variant	MODERATE	transcript	AAG03439.1	protein_coding	43831	c.1648G>C	p.Ala550Pro	1648/1662	1648/1662	550/553
NC_002516.2	63407	PA0049	PA0049	T	C	1	1	1	1	1	1	1	synonymous_variant	LOW	transcript	AAG03439.1	protein_coding	43831	c.1323A>G	p.Gly441Gly	1323/1662	1323/1662	441/553
NC_002516.2	63539	PA0049	PA0049	A	G	1	1	1	1	1	1	1	synonymous_variant	LOW	transcript	AAG03439.1	protein_coding	43831	c.1191T>C	p.Thr397Thr	1191/1662	1191/1662	397/553
NC_002516.2	63616	PA0049	PA0049	T	C	1	1	1	1	1	1	1	missense_variant	MODERATE	transcript	AAG03439.1	protein_coding	43831	c.1114A>G	p.Ser372Gly	1114/1662	1114/1662	372/553
NC_002516.2	63620	PA0049	PA0049	G	A	1	1	1	1	1	1	1	synonymous_variant	LOW	transcript	AAG03439.1	protein_coding	43831	c.1110C>T	p.Ser370Ser	1110/1662	1110/1662	370/553
NC_002516.2	63688	PA0049	PA0049	C	T	1	1	1	1	1	1	1	missense_variant	MODERATE	transcript	AAG03439.1	protein_coding	43831	c.1042G>A	p.Ala348Thr	1042/1662	1042/1662	348/553
NC_002516.2	63692	PA0049	PA0049	G	A	1	1	1	1	1	1	1	synonymous_variant	LOW	transcript	AAG03439.1	protein_coding	43831	c.1038C>T	p.Gly346Gly	1038/1662	1038/1662	346/553
NC_002516.2	63719	PA0049	PA0049	A	G	1	1	1	1	1	1	1	synonymous_variant	LOW	transcript	AAG03439.1	protein_coding	43831	c.1011T>C	p.Leu337Leu	1011/1662	1011/1662	337/553
NC_002516.2	63794	PA0049	PA0049	G	A	1	1	1	1	1	1	1	synonymous_variant	LOW	transcript	AAG03439.1	protein_coding	43831	c.936C>T	p.Arg312Arg	936/1662	936/1662	312/553
NC_002516.2	63809	PA0049	PA0049	C	T	1	1	1	1	1	1	1	synonymous_variant	LOW	transcript	AAG03439.1	protein_coding	43831	c.921G>A	p.Glu307Glu	921/1662	921/1662	307/553
NC_002516.2	63878	PA0049	PA0049	G	A	1	1	1	1	1	1	1	synonymous_variant	LOW	transcript	AAG03439.1	protein_coding	43831	c.852C>T	p.Arg284Arg	852/1662	852/1662	284/553
NC_002516.2	63959	PA0049	PA0049	A	G	1	1	1	1	1	1	1	synonymous_variant	LOW	transcript	AAG03439.1	protein_coding	43831	c.771T>C	p.Arg257Arg	771/1662	771/1662	257/553
NC_002516.2	64139	PA0049	PA0049	T	C	1	1	1	1	1	1	1	synonymous_variant	LOW	transcript	AAG03439.1	protein_coding	43831	c.591A>G	p.Pro197Pro	591/1662	591/1662	197/553
NC_002516.2	64181	PA0049	PA0049	G	A	1	1	1	1	1	1	1	synonymous_variant	LOW	transcript	AAG03439.1	protein_coding	43831	c.549C>T	p.Arg183Arg	549/1662	549/1662	183/553
NC_002516.2	64193	PA0049	PA0049	T	C	1	1	1	1	1	1	1	synonymous_variant	LOW	transcript	AAG03439.1	protein_coding	43831	c.537A>G	p.Ala179Ala	537/1662	537/1662	179/553
NC_002516.2	64218	PA0049	PA0049	T	C	1	1	1	1	1	1	1	missense_variant	MODERATE	transcript	AAG03439.1	protein_coding	43831	c.512A>G	p.His171Arg	512/1662	512/1662	171/553
NC_002516.2	64325	PA0049	PA0049	A	C	1	1	1	1	1	1	1	synonymous_variant	LOW	transcript	AAG03439.1	protein_coding	43831	c.405T>G	p.Gly135Gly	405/1662	405/1662	135/553
NC_002516.2	64476	PA0049	PA0049	C	G	1	1	1	1	1	1	1	missense_variant	MODERATE	transcript	AAG03439.1	protein_coding	43831	c.254G>C	p.Gly85Ala	254/1662	254/1662	85/553
NC_002516.2	64511	PA0049	PA0049	A	G	1	1	1	1	1	1	1	synonymous_variant	LOW	transcript	AAG03439.1	protein_coding	43831	c.219T>C	p.His73His	219/1662	219/1662	73/553
NC_002516.2	64541	PA0049	PA0049	C	T	1	1	1	1	1	1	1	synonymous_variant	LOW	transcript	AAG03439.1	protein_coding	43831	c.189G>A	p.Leu63Leu	189/1662	189/1662	63/553
NC_002516.2	64617	PA0049	PA0049	T	G	1	1	1	1	1	1	1	missense_variant	MODERATE	transcript	AAG03439.1	protein_coding	43831	c.113A>C	p.Lys38Thr	113/1662	113/1662	38/553
NC_002516.2	64657	PA0049	PA0049	C	T	1	1	1	1	1	1	1	missense_variant	MODERATE	transcript	AAG03439.1	protein_coding	43831	c.73G>A	p.Ala25Thr	73/1662	73/1662	25/553
NC_002516.2	64667	PA0049	PA0049	C	G	1	1	1	1	1	1	1	synonymous_variant	LOW	transcript	AAG03439.1	protein_coding	43831	c.63G>C	p.Leu21Leu	63/1662	63/1662	21/553
NC_002516.2	64690	PA0049	PA0049	T	C	1	1	1	1	1	1	1	missense_variant	MODERATE	transcript	AAG03439.1	protein_coding	43831	c.40A>G	p.Thr14Ala	40/1662	40/1662	14/553
NC_002516.2	64884	PA0049-PA0050	PA0049-PA0050	C	T	1	1	1	1	1	1	1	intergenic_region	MODIFIER	intergenic_region	PA0049-PA0050			n.64884C>T
NC_002516.2	64887	PA0049-PA0050	PA0049-PA0050	G	A	1	1	1	1	1	1	1	intergenic_region	MODIFIER	intergenic_region	PA0049-PA0050			n.64887G>A
NC_002516.2	68284	PA0052	PA0052	T	G	1	1	1	1	1	1	1	synonymous_variant	LOW	transcript	AAG03442.1	protein_coding	43831	c.333A>C	p.Ile111Ile	333/429	333/429	111/142
NC_002516.2	68286	PA0052	PA0052	T	C	1	1	1	1	1	1	1	missense_variant	MODERATE	transcript	AAG03442.1	protein_coding	43831	c.331A>G	p.Ile111Val	331/429	331/429	111/142
NC_002516.2	68341	PA0052	PA0052	G	C	1	1	1	1	1	1	1	synonymous_variant	LOW	transcript	AAG03442.1	protein_coding	43831	c.276C>G	p.Thr92Thr	276/429	276/429	92/142
NC_002516.2	68392	PA0052	PA0052	G	A	1	1	1	1	1	1	1	synonymous_variant	LOW	transcript	AAG03442.1	protein_coding	43831	c.225C>T	p.Tyr75Tyr	225/429	225/429	75/142
NC_002516.2	68639	PA0052-PA0053	PA0052-PA0053	A	G	1	1	1	1	1	1	1	intergenic_region	MODIFIER	intergenic_region	PA0052-PA0053			n.68639A>G
NC_002516.2	68665	PA0052-PA0053	PA0052-PA0053	A	T	1	1	1	1	1	1	1	intergenic_region	MODIFIER	intergenic_region	PA0052-PA0053			n.68665A>T
NC_002516.2	69135	PA0052-PA0053	PA0052-PA0053	A	T	1	1	1	1	1	1	1	intergenic_region	MODIFIER	intergenic_region	PA0052-PA0053			n.69135A>T
NC_002516.2	69188	PA0052-PA0053	PA0052-PA0053	T	C	1	1	1	1	1	1	1	intergenic_region	MODIFIER	intergenic_region	PA0052-PA0053			n.69188T>C
NC_002516.2	69247	PA0052-PA0053	PA0052-PA0053	T	C	1	1	1	1	1	1	1	intergenic_region	MODIFIER	intergenic_region	PA0052-PA0053			n.69247T>C
NC_002516.2	69266	PA0052-PA0053	PA0052-PA0053	T	C	1	1	1	1	1	1	1	intergenic_region	MODIFIER	intergenic_region	PA0052-PA0053			n.69266T>C
NC_002516.2	69352	PA0053	PA0053	G	A	1	1	1	1	1	1	1	synonymous_variant	LOW	transcript	AAG03443.1	protein_coding	43831	c.81G>A	p.Glu27Glu	81/255	81/255	27/84
NC_002516.2	69627	PA0054	PA0054	A	G	1	1	1	1	1	1	1	synonymous_variant	LOW	transcript	AAG03444.1	protein_coding	43831	c.465T>C	p.His155His	465/549	465/549	155/182
NC_002516.2	69748	PA0054	PA0054	C	T	1	1	1	1	1	1	1	missense_variant	MODERATE	transcript	AAG03444.1	protein_coding	43831	c.344G>A	p.Arg115His	344/549	344/549	115/182
NC_002516.2	69771	PA0054	PA0054	G	A	1	1	1	1	1	1	1	synonymous_variant	LOW	transcript	AAG03444.1	protein_coding	43831	c.321C>T	p.Arg107Arg	321/549	321/549	107/182
NC_002516.2	69855	PA0054	PA0054	C	T	1	1	1	1	1	1	1	synonymous_variant	LOW	transcript	AAG03444.1	protein_coding	43831	c.237G>A	p.Val79Val	237/549	237/549	79/182
NC_002516.2	69869	PA0054	PA0054	G	A	1	1	1	1	1	1	1	missense_variant	MODERATE	transcript	AAG03444.1	protein_coding	43831	c.223C>T	p.Arg75Cys	223/549	223/549	75/182
NC_002516.2	69934	PA0054	PA0054	A	G	1	1	1	1	1	1	1	missense_variant	MODERATE	transcript	AAG03444.1	protein_coding	43831	c.158T>C	p.Met53Thr	158/549	158/549	53/182
NC_002516.2	69935	PA0054	PA0054	T	C	1	1	1	1	1	1	1	missense_variant	MODERATE	transcript	AAG03444.1	protein_coding	43831	c.157A>G	p.Met53Val	157/549	157/549	53/182
NC_002516.2	70014	PA0054	PA0054	C	A	1	1	1	1	1	1	1	synonymous_variant	LOW	transcript	AAG03444.1	protein_coding	43831	c.78G>T	p.Leu26Leu	78/549	78/549	26/182
NC_002516.2	70017	PA0054	PA0054	G	T	1	1	1	1	1	1	1	synonymous_variant	LOW	transcript	AAG03444.1	protein_coding	43831	c.75C>A	p.Gly25Gly	75/549	75/549	25/182
NC_002516.2	70071	PA0054	PA0054	G	T	1	1	1	1	1	1	1	missense_variant	MODERATE	transcript	AAG03444.1	protein_coding	43831	c.21C>A	p.Asp7Glu	21/549	21/549	7/182
NC_002516.2	70163	PA0055	PA0055	T	C	1	1	1	1	1	1	1	synonymous_variant	LOW	transcript	AAG03445.1	protein_coding	43831	c.474A>G	p.Glu158Glu	474/507	474/507	158/168
NC_002516.2	70355	PA0055	PA0055	A	G	1	1	1	1	1	1	1	synonymous_variant	LOW	transcript	AAG03445.1	protein_coding	43831	c.282T>C	p.Ala94Ala	282/507	282/507	94/168
NC_002516.2	70668	PA0055-PA0056	PA0055-PA0056	T	C	1	1	1	1	1	1	1	intergenic_region	MODIFIER	intergenic_region	PA0055-PA0056			n.70668T>C
NC_002516.2	71032	PA0056	PA0056	G	A	1	1	1	1	1	1	1	synonymous_variant	LOW	transcript	AAG03446.1	protein_coding	43831	c.591C>T	p.Arg197Arg	591/921	591/921	197/306
NC_002516.2	71179	PA0056	PA0056	C	T	1	1	1	1	1	1	1	synonymous_variant	LOW	transcript	AAG03446.1	protein_coding	43831	c.444G>A	p.Gln148Gln	444/921	444/921	148/306
NC_002516.2	71344	PA0056	PA0056	A	G	1	1	1	1	1	1	1	synonymous_variant	LOW	transcript	AAG03446.1	protein_coding	43831	c.279T>C	p.Thr93Thr	279/921	279/921	93/306
NC_002516.2	71431	PA0056	PA0056	C	T	1	1	1	1	1	1	1	synonymous_variant	LOW	transcript	AAG03446.1	protein_coding	43831	c.192G>A	p.Glu64Glu	192/921	192/921	64/306
NC_002516.2	71505	PA0056	PA0056	A	G	1	1	1	1	1	1	1	synonymous_variant	LOW	transcript	AAG03446.1	protein_coding	43831	c.118T>C	p.Leu40Leu	118/921	118/921	40/306
NC_002516.2	71548	PA0056	PA0056	A	G	1	1	1	1	1	1	1	synonymous_variant	LOW	transcript	AAG03446.1	protein_coding	43831	c.75T>C	p.Arg25Arg	75/921	75/921	25/306
NC_002516.2	71587	PA0056	PA0056	T	C	1	1	1	1	1	1	1	synonymous_variant	LOW	transcript	AAG03446.1	protein_coding	43831	c.36A>G	p.Glu12Glu	36/921	36/921	12/306
NC_002516.2	71673	PA0056-PA0057	PA0056-PA0057	G	A	1	1	1	1	1	1	1	intergenic_region	MODIFIER	intergenic_region	PA0056-PA0057			n.71673G>A
NC_002516.2	71754	PA0057	PA0057	T	A	1	1	1	1	1	1	1	missense_variant	MODERATE	transcript	AAG03447.1	protein_coding	43831	c.25T>A	p.Ser9Thr	25/888	25/888	9/295
NC_002516.2	71783	PA0057	PA0057	G	T	1	1	1	1	1	1	1	synonymous_variant	LOW	transcript	AAG03447.1	protein_coding	43831	c.54G>T	p.Gly18Gly	54/888	54/888	18/295
NC_002516.2	71880	PA0057	PA0057	G	C	1	1	1	1	1	1	1	missense_variant	MODERATE	transcript	AAG03447.1	protein_coding	43831	c.151G>C	p.Val51Leu	151/888	151/888	51/295
NC_002516.2	72263	PA0057	PA0057	T	C	1	1	1	1	1	1	1	synonymous_variant	LOW	transcript	AAG03447.1	protein_coding	43831	c.534T>C	p.Ile178Ile	534/888	534/888	178/295
NC_002516.2	72284	PA0057	PA0057	T	C	1	1	1	1	1	1	1	synonymous_variant	LOW	transcript	AAG03447.1	protein_coding	43831	c.555T>C	p.Val185Val	555/888	555/888	185/295
NC_002516.2	72339	PA0057	PA0057	C	A	1	1	1	1	1	1	1	missense_variant	MODERATE	transcript	AAG03447.1	protein_coding	43831	c.610C>A	p.Gln204Lys	610/888	610/888	204/295
NC_002516.2	72407	PA0057	PA0057	G	A	1	1	1	1	1	1	1	synonymous_variant	LOW	transcript	AAG03447.1	protein_coding	43831	c.678G>A	p.Val226Val	678/888	678/888	226/295
NC_002516.2	72475	PA0057	PA0057	A	G	1	1	1	1	1	1	1	missense_variant	MODERATE	transcript	AAG03447.1	protein_coding	43831	c.746A>G	p.Lys249Arg	746/888	746/888	249/295
NC_002516.2	72761	PA0058	PA0058	T	C	1	1	1	1	1	1	1	missense_variant	MODERATE	transcript	AAG03448.1	protein_coding	43831	c.82T>C	p.Cys28Arg	82/705	82/705	28/234
NC_002516.2	72841	PA0058	PA0058	T	C	1	1	1	1	1	1	1	synonymous_variant	LOW	transcript	AAG03448.1	protein_coding	43831	c.162T>C	p.Gly54Gly	162/705	162/705	54/234
NC_002516.2	72865	PA0058	PA0058	T	C	1	1	1	1	1	1	1	synonymous_variant	LOW	transcript	AAG03448.1	protein_coding	43831	c.186T>C	p.His62His	186/705	186/705	62/234
NC_002516.2	72883	PA0058	PA0058	A	G	1	1	1	1	1	1	1	synonymous_variant	LOW	transcript	AAG03448.1	protein_coding	43831	c.204A>G	p.Gln68Gln	204/705	204/705	68/234
NC_002516.2	72892	PA0058	PA0058	C	T	1	1	1	1	1	1	1	synonymous_variant	LOW	transcript	AAG03448.1	protein_coding	43831	c.213C>T	p.Gly71Gly	213/705	213/705	71/234
NC_002516.2	73011	PA0058	PA0058	C	A	1	1	1	1	1	1	1	missense_variant	MODERATE	transcript	AAG03448.1	protein_coding	43831	c.332C>A	p.Ala111Glu	332/705	332/705	111/234
NC_002516.2	73031	PA0058	PA0058	C	T	1	1	1	1	1	1	1	missense_variant	MODERATE	transcript	AAG03448.1	protein_coding	43831	c.352C>T	p.Arg118Cys	352/705	352/705	118/234
NC_002516.2	73073	PA0058	PA0058	G	A	1	1	1	1	1	1	1	missense_variant	MODERATE	transcript	AAG03448.1	protein_coding	43831	c.394G>A	p.Val132Met	394/705	394/705	132/234
NC_002516.2	73075	PA0058	PA0058	G	A	1	1	1	1	1	1	1	synonymous_variant	LOW	transcript	AAG03448.1	protein_coding	43831	c.396G>A	p.Val132Val	396/705	396/705	132/234
NC_002516.2	73089	PA0058	PA0058	G	C	1	1	1	1	1	1	1	missense_variant	MODERATE	transcript	AAG03448.1	protein_coding	43831	c.410G>C	p.Gly137Ala	410/705	410/705	137/234
NC_002516.2	73192	PA0058	PA0058	T	C	1	1	1	1	1	1	1	synonymous_variant	LOW	transcript	AAG03448.1	protein_coding	43831	c.513T>C	p.Arg171Arg	513/705	513/705	171/234
NC_002516.2	73289	PA0058	PA0058	C	A	1	1	1	1	1	1	1	synonymous_variant	LOW	transcript	AAG03448.1	protein_coding	43831	c.610C>A	p.Arg204Arg	610/705	610/705	204/234
NC_002516.2	73295	PA0058	PA0058	T	C	1	1	1	1	1	1	1	missense_variant	MODERATE	transcript	AAG03448.1	protein_coding	43831	c.616T>C	p.Phe206Leu	616/705	616/705	206/234
NC_002516.2	73313	PA0058	PA0058	C	T	1	1	1	1	1	1	1	missense_variant	MODERATE	transcript	AAG03448.1	protein_coding	43831	c.634C>T	p.Arg212Cys	634/705	634/705	212/234
NC_002516.2	73438	PA0058-osmC	PA0058-PA0059	G	A	1	1	1	1	1	1	1	intergenic_region	MODIFIER	intergenic_region	PA0058-PA0059			n.73438G>A
NC_002516.2	73527	osmC	PA0059	A	G	1	1	1	1	1	1	1	synonymous_variant	LOW	transcript	AAG03449.1	protein_coding	43831	c.60A>G	p.Gln20Gln	60/456	60/456	20/151
NC_002516.2	73563	osmC	PA0059	T	C	1	1	1	1	1	1	1	synonymous_variant	LOW	transcript	AAG03449.1	protein_coding	43831	c.96T>C	p.Thr32Thr	96/456	96/456	32/151
NC_002516.2	74061	PA0060	PA0060	A	G	1	1	1	1	1	1	1	missense_variant	MODERATE	transcript	AAG03450.1	protein_coding	43831	c.28A>G	p.Thr10Ala	28/234	28/234	28399
NC_002516.2	74088	PA0060	PA0060	G	T	1	1	1	1	1	1	1	missense_variant	MODERATE	transcript	AAG03450.1	protein_coding	43831	c.55G>T	p.Ala19Ser	55/234	55/234	19/77
NC_002516.2	74102	PA0060	PA0060	G	T	1	1	1	1	1	1	1	synonymous_variant	LOW	transcript	AAG03450.1	protein_coding	43831	c.69G>T	p.Pro23Pro	69/234	69/234	23/77
NC_002516.2	74333	PA0061	PA0061	A	G	1	1	1	1	1	1	1	synonymous_variant	LOW	transcript	AAG03451.1	protein_coding	43831	c.384T>C	p.Arg128Arg	384/438	384/438	128/145
NC_002516.2	74468	PA0061	PA0061	C	G	1	1	1	1	1	1	1	synonymous_variant	LOW	transcript	AAG03451.1	protein_coding	43831	c.249G>C	p.Gly83Gly	249/438	249/438	83/145
NC_002516.2	74699	PA0061	PA0061	A	G	1	1	1	1	1	1	1	synonymous_variant	LOW	transcript	AAG03451.1	protein_coding	43831	c.18T>C	p.Arg6Arg	18/438	18/438	6/145
NC_002516.2	74712	PA0061	PA0061	C	T	1	1	1	1	1	1	1	missense_variant	MODERATE	transcript	AAG03451.1	protein_coding	43831	c.5G>A	p.Arg2His	5/438	5/438	2/145
NC_002516.2	74735	PA0061-PA0062	PA0061-PA0062	T	C	1	1	1	1	1	1	1	intergenic_region	MODIFIER	intergenic_region	PA0061-PA0062			n.74735T>C
NC_002516.2	74983	PA0062	PA0062	G	A	1	1	1	1	1	1	1	synonymous_variant	LOW	transcript	AAG03452.1	protein_coding	43831	c.207C>T	p.Tyr69Tyr	207/417	207/417	69/138
NC_002516.2	75511	PA0063	PA0063	C	T	1	1	1	1	1	1	1	synonymous_variant	LOW	transcript	AAG03453.1	protein_coding	43831	c.231C>T	p.Arg77Arg	231/1128	231/1128	77/375
NC_002516.2	75539	PA0063	PA0063	A	C	1	1	1	1	1	1	1	missense_variant	MODERATE	transcript	AAG03453.1	protein_coding	43831	c.259A>C	p.Lys87Gln	259/1128	259/1128	87/375
NC_002516.2	75540	PA0063	PA0063	A	G	1	1	1	1	1	1	1	missense_variant	MODERATE	transcript	AAG03453.1	protein_coding	43831	c.260A>G	p.Lys87Arg	260/1128	260/1128	87/375
NC_002516.2	75685	PA0063	PA0063	T	C	1	1	1	1	1	1	1	synonymous_variant	LOW	transcript	AAG03453.1	protein_coding	43831	c.405T>C	p.His135His	405/1128	405/1128	135/375
NC_002516.2	76087	PA0063	PA0063	T	C	1	1	1	1	1	1	1	synonymous_variant	LOW	transcript	AAG03453.1	protein_coding	43831	c.807T>C	p.Leu269Leu	807/1128	807/1128	269/375
NC_002516.2	76096	PA0063	PA0063	G	T	1	1	1	1	1	1	1	synonymous_variant	LOW	transcript	AAG03453.1	protein_coding	43831	c.816G>T	p.Gly272Gly	816/1128	816/1128	272/375
NC_002516.2	76097	PA0063	PA0063	C	T	1	1	1	1	1	1	1	missense_variant	MODERATE	transcript	AAG03453.1	protein_coding	43831	c.817C>T	p.Pro273Ser	817/1128	817/1128	273/375
NC_002516.2	76396	PA0063	PA0063	C	T	1	1	1	1	1	1	1	synonymous_variant	LOW	transcript	AAG03453.1	protein_coding	43831	c.1116C>T	p.Ala372Ala	1116/1128	1116/1128	372/375
NC_002516.2	76484	PA0064	PA0064	A	G	1	1	1	1	1	1	1	synonymous_variant	LOW	transcript	AAG03454.1	protein_coding	43831	c.916T>C	p.Leu306Leu	916/984	916/984	306/327
NC_002516.2	76590	PA0064	PA0064	G	C	1	1	1	1	1	1	1	synonymous_variant	LOW	transcript	AAG03454.1	protein_coding	43831	c.810C>G	p.Val270Val	810/984	810/984	270/327
NC_002516.2	76706	PA0064	PA0064	A	G	1	1	1	1	1	1	1	synonymous_variant	LOW	transcript	AAG03454.1	protein_coding	43831	c.694T>C	p.Leu232Leu	694/984	694/984	232/327
NC_002516.2	77073	PA0064	PA0064	A	G	1	1	1	1	1	1	1	synonymous_variant	LOW	transcript	AAG03454.1	protein_coding	43831	c.327T>C	p.Gly109Gly	327/984	327/984	109/327
NC_002516.2	77241	PA0064	PA0064	A	G	1	1	1	1	1	1	1	synonymous_variant	LOW	transcript	AAG03454.1	protein_coding	43831	c.159T>C	p.Ile53Ile	159/984	159/984	53/327
NC_002516.2	77271	PA0064	PA0064	T	C	1	1	1	1	1	1	1	synonymous_variant	LOW	transcript	AAG03454.1	protein_coding	43831	c.129A>G	p.Val43Val	129/984	129/984	43/327
NC_002516.2	77388	PA0064	PA0064	G	A	1	1	1	1	1	1	1	synonymous_variant	LOW	transcript	AAG03454.1	protein_coding	43831	c.12C>T	p.Asn4Asn	12/984	12/984	4/327
NC_002516.2	77651	PA0065	PA0065	C	G	1	1	1	1	1	1	1	missense_variant	MODERATE	transcript	AAG03455.1	protein_coding	43831	c.447G>C	p.Glu149Asp	447/666	447/666	149/221
NC_002516.2	77735	PA0065	PA0065	G	C	1	1	1	1	1	1	1	synonymous_variant	LOW	transcript	AAG03455.1	protein_coding	43831	c.363C>G	p.Arg121Arg	363/666	363/666	121/221
NC_002516.2	77996	PA0065	PA0065	G	A	1	1	1	1	1	1	1	synonymous_variant	LOW	transcript	AAG03455.1	protein_coding	43831	c.102C>T	p.Leu34Leu	102/666	102/666	34/221
NC_002516.2	78032	PA0065	PA0065	T	C	1	1	1	1	1	1	1	synonymous_variant	LOW	transcript	AAG03455.1	protein_coding	43831	c.66A>G	p.Pro22Pro	66/666	66/666	22/221
NC_002516.2	78276	PA0066	PA0066	T	C	1	1	1	1	1	1	1	synonymous_variant	LOW	transcript	AAG03456.1	protein_coding	43831	c.357A>G	p.Glu119Glu	357/543	357/543	119/180
NC_002516.2	78395	PA0066	PA0066	T	C	1	1	1	1	1	1	1	missense_variant	MODERATE	transcript	AAG03456.1	protein_coding	43831	c.238A>G	p.Ser80Gly	238/543	238/543	80/180
NC_002516.2	78724	prlC	PA0067	C	T	1	1	1	1	1	1	1	synonymous_variant	LOW	transcript	AAG03457.1	protein_coding	43831	c.15C>T	p.Pro5Pro	15/2046	15/2046	5/681
NC_002516.2	78849	prlC	PA0067	A	G	1	1	1	1	1	1	1	missense_variant	MODERATE	transcript	AAG03457.1	protein_coding	43831	c.140A>G	p.Glu47Gly	140/2046	140/2046	47/681
NC_002516.2	78901	prlC	PA0067	T	C	1	1	1	1	1	1	1	synonymous_variant	LOW	transcript	AAG03457.1	protein_coding	43831	c.192T>C	p.Arg64Arg	192/2046	192/2046	64/681
NC_002516.2	78999	prlC	PA0067	C	T	1	1	1	1	1	1	1	missense_variant	MODERATE	transcript	AAG03457.1	protein_coding	43831	c.290C>T	p.Ala97Val	290/2046	290/2046	97/681
NC_002516.2	79111	prlC	PA0067	C	T	1	1	1	1	1	1	1	synonymous_variant	LOW	transcript	AAG03457.1	protein_coding	43831	c.402C>T	p.His134His	402/2046	402/2046	134/681
NC_002516.2	79171	prlC	PA0067	T	C	1	1	1	1	1	1	1	synonymous_variant	LOW	transcript	AAG03457.1	protein_coding	43831	c.462T>C	p.Tyr154Tyr	462/2046	462/2046	154/681
NC_002516.2	79378	prlC	PA0067	A	G	1	1	1	1	1	1	1	synonymous_variant	LOW	transcript	AAG03457.1	protein_coding	43831	c.669A>G	p.Ala223Ala	669/2046	669/2046	223/681
NC_002516.2	79432	prlC	PA0067	C	T	1	1	1	1	1	1	1	synonymous_variant	LOW	transcript	AAG03457.1	protein_coding	43831	c.723C>T	p.Tyr241Tyr	723/2046	723/2046	241/681
NC_002516.2	79508	prlC	PA0067	T	C	1	1	1	1	1	1	1	synonymous_variant	LOW	transcript	AAG03457.1	protein_coding	43831	c.799T>C	p.Leu267Leu	799/2046	799/2046	267/681
NC_002516.2	79691	prlC	PA0067	A	G	1	1	1	1	1	1	1	missense_variant	MODERATE	transcript	AAG03457.1	protein_coding	43831	c.982A>G	p.Thr328Ala	982/2046	982/2046	328/681
NC_002516.2	79867	prlC	PA0067	A	G	1	1	1	1	1	1	1	synonymous_variant	LOW	transcript	AAG03457.1	protein_coding	43831	c.1158A>G	p.Glu386Glu	1158/2046	1158/2046	386/681
NC_002516.2	80041	prlC	PA0067	A	G	1	1	1	1	1	1	1	synonymous_variant	LOW	transcript	AAG03457.1	protein_coding	43831	c.1332A>G	p.Leu444Leu	1332/2046	1332/2046	444/681
NC_002516.2	80104	prlC	PA0067	T	C	1	1	1	1	1	1	1	synonymous_variant	LOW	transcript	AAG03457.1	protein_coding	43831	c.1395T>C	p.Thr465Thr	1395/2046	1395/2046	465/681
NC_002516.2	80242	prlC	PA0067	A	G	1	1	1	1	1	1	1	synonymous_variant	LOW	transcript	AAG03457.1	protein_coding	43831	c.1533A>G	p.Glu511Glu	1533/2046	1533/2046	511/681
NC_002516.2	80286	prlC	PA0067	T	A	1	1	1	1	1	1	1	missense_variant	MODERATE	transcript	AAG03457.1	protein_coding	43831	c.1577T>A	p.Val526Glu	1577/2046	1577/2046	526/681
NC_002516.2	80518	prlC	PA0067	C	T	1	1	1	1	1	1	1	synonymous_variant	LOW	transcript	AAG03457.1	protein_coding	43831	c.1809C>T	p.Gly603Gly	1809/2046	1809/2046	603/681
NC_002516.2	80620	prlC	PA0067	G	T	1	1	1	1	1	1	1	synonymous_variant	LOW	transcript	AAG03457.1	protein_coding	43831	c.1911G>T	p.Gly637Gly	1911/2046	1911/2046	637/681
NC_002516.2	80623	prlC	PA0067	T	C	1	1	1	1	1	1	1	synonymous_variant	LOW	transcript	AAG03457.1	protein_coding	43831	c.1914T>C	p.Arg638Arg	1914/2046	1914/2046	638/681
NC_002516.2	80695	prlC	PA0067	T	G	1	1	1	1	1	1	1	synonymous_variant	LOW	transcript	AAG03457.1	protein_coding	43831	c.1986T>G	p.Gly662Gly	1986/2046	1986/2046	662/681
NC_002516.2	80713	prlC	PA0067	C	T	1	1	1	1	1	1	1	synonymous_variant	LOW	transcript	AAG03457.1	protein_coding	43831	c.2004C>T	p.Asp668Asp	2004/2046	2004/2046	668/681
NC_002516.2	81028	PA0068-PA0069	PA0068-PA0069	C	G	1	1	1	1	1	1	1	intergenic_region	MODIFIER	intergenic_region	PA0068-PA0069			n.81028C>G
NC_002516.2	81086	PA0068-PA0069	PA0068-PA0069	C	T	1	1	1	1	1	1	1	intergenic_region	MODIFIER	intergenic_region	PA0068-PA0069			n.81086C>T
NC_002516.2	81087	PA0068-PA0069	PA0068-PA0069	C	T	1	1	1	1	1	1	1	intergenic_region	MODIFIER	intergenic_region	PA0068-PA0069			n.81087C>T
NC_002516.2	81097	PA0068-PA0069	PA0068-PA0069	A	G	1	1	1	1	1	1	1	intergenic_region	MODIFIER	intergenic_region	PA0068-PA0069			n.81097A>G
NC_002516.2	81172	PA0069	PA0069	C	T	1	1	1	1	1	1	1	synonymous_variant	LOW	transcript	AAG03459.1	protein_coding	43831	c.57C>T	p.Arg19Arg	57/1059	57/1059	19/352
NC_002516.2	81298	PA0069	PA0069	C	T	1	1	1	1	1	1	1	synonymous_variant	LOW	transcript	AAG03459.1	protein_coding	43831	c.183C>T	p.Leu61Leu	183/1059	183/1059	61/352
NC_002516.2	81310	PA0069	PA0069	T	C	1	1	1	1	1	1	1	synonymous_variant	LOW	transcript	AAG03459.1	protein_coding	43831	c.195T>C	p.Arg65Arg	195/1059	195/1059	65/352
NC_002516.2	81340	PA0069	PA0069	T	C	1	1	1	1	1	1	1	synonymous_variant	LOW	transcript	AAG03459.1	protein_coding	43831	c.225T>C	p.His75His	225/1059	225/1059	75/352
NC_002516.2	81583	PA0069	PA0069	C	T	1	1	1	1	1	1	1	synonymous_variant	LOW	transcript	AAG03459.1	protein_coding	43831	c.468C>T	p.His156His	468/1059	468/1059	156/352
NC_002516.2	81649	PA0069	PA0069	G	C	1	1	1	1	1	1	1	synonymous_variant	LOW	transcript	AAG03459.1	protein_coding	43831	c.534G>C	p.Ala178Ala	534/1059	534/1059	178/352
NC_002516.2	81703	PA0069	PA0069	G	C	1	1	1	1	1	1	1	synonymous_variant	LOW	transcript	AAG03459.1	protein_coding	43831	c.588G>C	p.Leu196Leu	588/1059	588/1059	196/352
NC_002516.2	81745	PA0069	PA0069	A	G	1	1	1	1	1	1	1	synonymous_variant	LOW	transcript	AAG03459.1	protein_coding	43831	c.630A>G	p.Arg210Arg	630/1059	630/1059	210/352
NC_002516.2	82000	PA0069	PA0069	C	T	1	1	1	1	1	1	1	synonymous_variant	LOW	transcript	AAG03459.1	protein_coding	43831	c.885C>T	p.Gly295Gly	885/1059	885/1059	295/352
NC_002516.2	82183	PA0069-PA0070	PA0069-PA0070	C	T	1	1	1	1	1	1	1	intergenic_region	MODIFIER	intergenic_region	PA0069-PA0070			n.82183C>T
NC_002516.2	82184	PA0069-PA0070	PA0069-PA0070	C	T	1	1	1	1	1	1	1	intergenic_region	MODIFIER	intergenic_region	PA0069-PA0070			n.82184C>T
NC_002516.2	82237	PA0069-PA0070	PA0069-PA0070	A	G	1	1	1	1	1	1	1	intergenic_region	MODIFIER	intergenic_region	PA0069-PA0070			n.82237A>G
NC_002516.2	82253	PA0069-PA0070	PA0069-PA0070	A	G	1	1	1	1	1	1	1	intergenic_region	MODIFIER	intergenic_region	PA0069-PA0070			n.82253A>G
NC_002516.2	82268	PA0069-PA0070	PA0069-PA0070	C	CG	1	1	1	1	1	1	1	intergenic_region	MODIFIER	intergenic_region	PA0069-PA0070			n.82268_82269insG
NC_002516.2	82402	PA0069-PA0070	PA0069-PA0070	G	A	1	1	1	1	1	1	1	intergenic_region	MODIFIER	intergenic_region	PA0069-PA0070			n.82402G>A
NC_002516.2	82594	PA0070	PA0070	C	T	1	1	1	1	1	1	1	missense_variant	MODERATE	transcript	AAG03460.1	protein_coding	43831	c.725G>A	p.Ser242Asn	725/915	725/915	242/304
NC_002516.2	82745	PA0070	PA0070	A	G	1	1	1	1	1	1	1	synonymous_variant	LOW	transcript	AAG03460.1	protein_coding	43831	c.574T>C	p.Leu192Leu	574/915	574/915	192/304
NC_002516.2	82758	PA0070	PA0070	C	T	1	1	1	1	1	1	1	synonymous_variant	LOW	transcript	AAG03460.1	protein_coding	43831	c.561G>A	p.Gln187Gln	561/915	561/915	187/304
NC_002516.2	82827	PA0070	PA0070	A	G	1	1	1	1	1	1	1	synonymous_variant	LOW	transcript	AAG03460.1	protein_coding	43831	c.492T>C	p.Gly164Gly	492/915	492/915	164/304
NC_002516.2	82944	PA0070	PA0070	G	A	1	1	1	1	1	1	1	synonymous_variant	LOW	transcript	AAG03460.1	protein_coding	43831	c.375C>T	p.Arg125Arg	375/915	375/915	125/304
NC_002516.2	82956	PA0070	PA0070	A	G	1	1	1	1	1	1	1	synonymous_variant	LOW	transcript	AAG03460.1	protein_coding	43831	c.363T>C	p.Asp121Asp	363/915	363/915	121/304
NC_002516.2	82974	PA0070	PA0070	C	T	1	1	1	1	1	1	1	synonymous_variant	LOW	transcript	AAG03460.1	protein_coding	43831	c.345G>A	p.Lys115Lys	345/915	345/915	115/304
NC_002516.2	83130	PA0070	PA0070	T	C	1	1	1	1	1	1	1	synonymous_variant	LOW	transcript	AAG03460.1	protein_coding	43831	c.189A>G	p.Ala63Ala	189/915	189/915	63/304
NC_002516.2	84286	PA0071	PA0071	C	G	1	1	1	1	1	1	1	synonymous_variant	LOW	transcript	AAG03461.1	protein_coding	43831	c.807G>C	p.Gly269Gly	807/1713	807/1713	269/570
NC_002516.2	84385	PA0071	PA0071	T	C	1	1	1	1	1	1	1	synonymous_variant	LOW	transcript	AAG03461.1	protein_coding	43831	c.708A>G	p.Glu236Glu	708/1713	708/1713	236/570
NC_002516.2	84397	PA0071	PA0071	T	G	1	1	1	1	1	1	1	synonymous_variant	LOW	transcript	AAG03461.1	protein_coding	43831	c.696A>C	p.Val232Val	696/1713	696/1713	232/570
NC_002516.2	84604	PA0071	PA0071	T	C	1	1	1	1	1	1	1	synonymous_variant	LOW	transcript	AAG03461.1	protein_coding	43831	c.489A>G	p.Gly163Gly	489/1713	489/1713	163/570
NC_002516.2	84676	PA0071	PA0071	G	A	1	1	1	1	1	1	1	synonymous_variant	LOW	transcript	AAG03461.1	protein_coding	43831	c.417C>T	p.Tyr139Tyr	417/1713	417/1713	139/570
NC_002516.2	85342	PA0072	PA0072	G	A	1	1	1	1	1	1	1	synonymous_variant	LOW	transcript	AAG03462.1	protein_coding	43831	c.943C>T	p.Leu315Leu	943/1200	943/1200	315/399
NC_002516.2	85370	PA0072	PA0072	T	C	1	1	1	1	1	1	1	synonymous_variant	LOW	transcript	AAG03462.1	protein_coding	43831	c.915A>G	p.Leu305Leu	915/1200	915/1200	305/399
NC_002516.2	85385	PA0072	PA0072	C	G	1	1	1	1	1	1	1	synonymous_variant	LOW	transcript	AAG03462.1	protein_coding	43831	c.900G>C	p.Arg300Arg	900/1200	900/1200	300/399
NC_002516.2	85502	PA0072	PA0072	C	T	1	1	1	1	1	1	1	synonymous_variant	LOW	transcript	AAG03462.1	protein_coding	43831	c.783G>A	p.Val261Val	783/1200	783/1200	261/399
NC_002516.2	85535	PA0072	PA0072	T	C	1	1	1	1	1	1	1	synonymous_variant	LOW	transcript	AAG03462.1	protein_coding	43831	c.750A>G	p.Glu250Glu	750/1200	750/1200	250/399
NC_002516.2	85544	PA0072	PA0072	A	G	1	1	1	1	1	1	1	synonymous_variant	LOW	transcript	AAG03462.1	protein_coding	43831	c.741T>C	p.Ser247Ser	741/1200	741/1200	247/399
NC_002516.2	85580	PA0072	PA0072	A	G	1	1	1	1	1	1	1	synonymous_variant	LOW	transcript	AAG03462.1	protein_coding	43831	c.705T>C	p.Asp235Asp	705/1200	705/1200	235/399
NC_002516.2	85589	PA0072	PA0072	T	G	1	1	1	1	1	1	1	synonymous_variant	LOW	transcript	AAG03462.1	protein_coding	43831	c.696A>C	p.Arg232Arg	696/1200	696/1200	232/399
NC_002516.2	85592	PA0072	PA0072	G	A	1	1	1	1	1	1	1	synonymous_variant	LOW	transcript	AAG03462.1	protein_coding	43831	c.693C>T	p.Ala231Ala	693/1200	693/1200	231/399
NC_002516.2	85610	PA0072	PA0072	C	T	1	1	1	1	1	1	1	synonymous_variant	LOW	transcript	AAG03462.1	protein_coding	43831	c.675G>A	p.Pro225Pro	675/1200	675/1200	225/399
NC_002516.2	85631	PA0072	PA0072	G	T	1	1	1	1	1	1	1	synonymous_variant	LOW	transcript	AAG03462.1	protein_coding	43831	c.654C>A	p.Thr218Thr	654/1200	654/1200	218/399
NC_002516.2	85646	PA0072	PA0072	T	C	1	1	1	1	1	1	1	synonymous_variant	LOW	transcript	AAG03462.1	protein_coding	43831	c.639A>G	p.Gly213Gly	639/1200	639/1200	213/399
NC_002516.2	85666	PA0072	PA0072	C	A	1	1	1	1	1	1	1	missense_variant	MODERATE	transcript	AAG03462.1	protein_coding	43831	c.619G>T	p.Ala207Ser	619/1200	619/1200	207/399
NC_002516.2	85676	PA0072	PA0072	A	G	1	1	1	1	1	1	1	synonymous_variant	LOW	transcript	AAG03462.1	protein_coding	43831	c.609T>C	p.Gly203Gly	609/1200	609/1200	203/399
NC_002516.2	85718	PA0072	PA0072	G	C	1	1	1	1	1	1	1	synonymous_variant	LOW	transcript	AAG03462.1	protein_coding	43831	c.567C>G	p.Ala189Ala	567/1200	567/1200	189/399
NC_002516.2	85751	PA0072	PA0072	C	T	1	1	1	1	1	1	1	synonymous_variant	LOW	transcript	AAG03462.1	protein_coding	43831	c.534G>A	p.Pro178Pro	534/1200	534/1200	178/399
NC_002516.2	85760	PA0072	PA0072	C	T	1	1	1	1	1	1	1	synonymous_variant	LOW	transcript	AAG03462.1	protein_coding	43831	c.525G>A	p.Ala175Ala	525/1200	525/1200	175/399
NC_002516.2	86146	PA0072	PA0072	T	C	1	1	1	1	1	1	1	missense_variant	MODERATE	transcript	AAG03462.1	protein_coding	43831	c.139A>G	p.Ser47Gly	139/1200	139/1200	47/399
NC_002516.2	86186	PA0072	PA0072	G	A	1	1	1	1	1	1	1	synonymous_variant	LOW	transcript	AAG03462.1	protein_coding	43831	c.99C>T	p.Thr33Thr	99/1200	99/1200	33/399
NC_002516.2	86243	PA0072	PA0072	G	A	1	1	1	1	1	1	1	synonymous_variant	LOW	transcript	AAG03462.1	protein_coding	43831	c.42C>T	p.Tyr14Tyr	42/1200	42/1200	14/399
NC_002516.2	86362	PA0073	PA0073	G	C	1	1	1	1	1	1	1	synonymous_variant	LOW	transcript	AAG03463.1	protein_coding	43831	c.642C>G	p.Ala214Ala	642/720	642/720	214/239
NC_002516.2	86371	PA0073	PA0073	A	G	1	1	1	1	1	1	1	synonymous_variant	LOW	transcript	AAG03463.1	protein_coding	43831	c.633T>C	p.Ala211Ala	633/720	633/720	211/239
NC_002516.2	86380	PA0073	PA0073	T	C	1	1	1	1	1	1	1	synonymous_variant	LOW	transcript	AAG03463.1	protein_coding	43831	c.624A>G	p.Glu208Glu	624/720	624/720	208/239
NC_002516.2	86463	PA0073	PA0073	G	A	1	1	1	1	1	1	1	synonymous_variant	LOW	transcript	AAG03463.1	protein_coding	43831	c.541C>T	p.Leu181Leu	541/720	541/720	181/239
NC_002516.2	86464	PA0073	PA0073	C	G	1	1	1	1	1	1	1	synonymous_variant	LOW	transcript	AAG03463.1	protein_coding	43831	c.540G>C	p.Pro180Pro	540/720	540/720	180/239
NC_002516.2	86516	PA0073	PA0073	G	A	1	1	1	1	1	1	1	missense_variant	MODERATE	transcript	AAG03463.1	protein_coding	43831	c.488C>T	p.Ala163Val	488/720	488/720	163/239
NC_002516.2	86560	PA0073	PA0073	T	C	1	1	1	1	1	1	1	synonymous_variant	LOW	transcript	AAG03463.1	protein_coding	43831	c.444A>G	p.Leu148Leu	444/720	444/720	148/239
NC_002516.2	86620	PA0073	PA0073	T	C	1	1	1	1	1	1	1	synonymous_variant	LOW	transcript	AAG03463.1	protein_coding	43831	c.384A>G	p.Val128Val	384/720	384/720	128/239
NC_002516.2	86659	PA0073	PA0073	C	T	1	1	1	1	1	1	1	synonymous_variant	LOW	transcript	AAG03463.1	protein_coding	43831	c.345G>A	p.Leu115Leu	345/720	345/720	115/239
NC_002516.2	86662	PA0073	PA0073	T	A	1	1	1	1	1	1	1	synonymous_variant	LOW	transcript	AAG03463.1	protein_coding	43831	c.342A>T	p.Gly114Gly	342/720	342/720	114/239
NC_002516.2	86716	PA0073	PA0073	G	A	1	1	1	1	1	1	1	synonymous_variant	LOW	transcript	AAG03463.1	protein_coding	43831	c.288C>T	p.Tyr96Tyr	288/720	288/720	96/239
NC_002516.2	86760	PA0073	PA0073	G	A	1	1	1	1	1	1	1	missense_variant	MODERATE	transcript	AAG03463.1	protein_coding	43831	c.244C>T	p.Arg82Cys	244/720	244/720	82/239
NC_002516.2	86957	PA0073	PA0073	C	T	1	1	1	1	1	1	1	missense_variant	MODERATE	transcript	AAG03463.1	protein_coding	43831	c.47G>A	p.Arg16His	47/720	47/720	16/239
NC_002516.2	86959	PA0073	PA0073	A	G	1	1	1	1	1	1	1	synonymous_variant	LOW	transcript	AAG03463.1	protein_coding	43831	c.45T>C	p.Gly15Gly	45/720	45/720	15/239
NC_002516.2	87117	ppkA	PA0074	C	T	1	1	1	1	1	1	1	synonymous_variant	LOW	transcript	AAG03464.1	protein_coding	43831	c.2982G>A	p.Leu994Leu	2982/3099	2982/3099	994/1032
NC_002516.2	87144	ppkA	PA0074	G	A	1	1	1	1	1	1	1	synonymous_variant	LOW	transcript	AAG03464.1	protein_coding	43831	c.2955C>T	p.Ala985Ala	2955/3099	2955/3099	985/1032
NC_002516.2	87228	ppkA	PA0074	T	C	1	1	1	1	1	1	1	synonymous_variant	LOW	transcript	AAG03464.1	protein_coding	43831	c.2871A>G	p.Val957Val	2871/3099	2871/3099	957/1032
NC_002516.2	87263	ppkA	PA0074	G	A	1	1	1	1	1	1	1	synonymous_variant	LOW	transcript	AAG03464.1	protein_coding	43831	c.2836C>T	p.Leu946Leu	2836/3099	2836/3099	946/1032
NC_002516.2	87264	ppkA	PA0074	T	C	1	1	1	1	1	1	1	synonymous_variant	LOW	transcript	AAG03464.1	protein_coding	43831	c.2835A>G	p.Gln945Gln	2835/3099	2835/3099	945/1032
NC_002516.2	87279	ppkA	PA0074	G	A	1	1	1	1	1	1	1	synonymous_variant	LOW	transcript	AAG03464.1	protein_coding	43831	c.2820C>T	p.Ser940Ser	2820/3099	2820/3099	940/1032
NC_002516.2	87795	ppkA	PA0074	A	G	1	1	1	1	1	1	1	synonymous_variant	LOW	transcript	AAG03464.1	protein_coding	43831	c.2304T>C	p.Tyr768Tyr	2304/3099	2304/3099	768/1032
NC_002516.2	88122	ppkA	PA0074	A	G	1	1	1	1	1	1	1	synonymous_variant	LOW	transcript	AAG03464.1	protein_coding	43831	c.1977T>C	p.Gly659Gly	1977/3099	1977/3099	659/1032
NC_002516.2	88206	ppkA	PA0074	G	A	1	1	1	1	1	1	1	synonymous_variant	LOW	transcript	AAG03464.1	protein_coding	43831	c.1893C>T	p.Asp631Asp	1893/3099	1893/3099	631/1032
NC_002516.2	88338	ppkA	PA0074	G	A	1	1	1	1	1	1	1	synonymous_variant	LOW	transcript	AAG03464.1	protein_coding	43831	c.1761C>T	p.Gly587Gly	1761/3099	1761/3099	587/1032
NC_002516.2	88389	ppkA	PA0074	G	A	1	1	1	1	1	1	1	synonymous_variant	LOW	transcript	AAG03464.1	protein_coding	43831	c.1710C>T	p.Asp570Asp	1710/3099	1710/3099	570/1032
NC_002516.2	88494	ppkA	PA0074	A	G	1	1	1	1	1	1	1	synonymous_variant	LOW	transcript	AAG03464.1	protein_coding	43831	c.1605T>C	p.Asp535Asp	1605/3099	1605/3099	535/1032
NC_002516.2	88548	ppkA	PA0074	C	T	1	1	1	1	1	1	1	synonymous_variant	LOW	transcript	AAG03464.1	protein_coding	43831	c.1551G>A	p.Glu517Glu	1551/3099	1551/3099	517/1032
NC_002516.2	88578	ppkA	PA0074	C	T	1	1	1	1	1	1	1	synonymous_variant	LOW	transcript	AAG03464.1	protein_coding	43831	c.1521G>A	p.Val507Val	1521/3099	1521/3099	507/1032
NC_002516.2	88584	ppkA	PA0074	C	T	1	1	1	1	1	1	1	synonymous_variant	LOW	transcript	AAG03464.1	protein_coding	43831	c.1515G>A	p.Ala505Ala	1515/3099	1515/3099	505/1032
NC_002516.2	88647	ppkA	PA0074	A	G	1	1	1	1	1	1	1	synonymous_variant	LOW	transcript	AAG03464.1	protein_coding	43831	c.1452T>C	p.Ala484Ala	1452/3099	1452/3099	484/1032
NC_002516.2	88769	ppkA	PA0074	G	T	1	1	1	1	1	1	1	synonymous_variant	LOW	transcript	AAG03464.1	protein_coding	43831	c.1330C>A	p.Arg444Arg	1330/3099	1330/3099	444/1032
NC_002516.2	88962	ppkA	PA0074	G	A	1	1	1	1	1	1	1	synonymous_variant	LOW	transcript	AAG03464.1	protein_coding	43831	c.1137C>T	p.Asp379Asp	1137/3099	1137/3099	379/1032
NC_002516.2	89036	ppkA	PA0074	A	G	1	1	1	1	1	1	1	synonymous_variant	LOW	transcript	AAG03464.1	protein_coding	43831	c.1063T>C	p.Leu355Leu	1063/3099	1063/3099	355/1032
NC_002516.2	89061	ppkA	PA0074	T	C	1	1	1	1	1	1	1	synonymous_variant	LOW	transcript	AAG03464.1	protein_coding	43831	c.1038A>G	p.Pro346Pro	1038/3099	1038/3099	346/1032
NC_002516.2	89078	ppkA	PA0074	A	G	1	1	1	1	1	1	1	synonymous_variant	LOW	transcript	AAG03464.1	protein_coding	43831	c.1021T>C	p.Leu341Leu	1021/3099	1021/3099	341/1032
NC_002516.2	89107	ppkA	PA0074	G	A	1	1	1	1	1	1	1	missense_variant	MODERATE	transcript	AAG03464.1	protein_coding	43831	c.992C>T	p.Ala331Val	992/3099	992/3099	331/1032
NC_002516.2	89130	ppkA	PA0074	A	G	1	1	1	1	1	1	1	synonymous_variant	LOW	transcript	AAG03464.1	protein_coding	43831	c.969T>C	p.Pro323Pro	969/3099	969/3099	323/1032
NC_002516.2	89133	ppkA	PA0074	C	T	1	1	1	1	1	1	1	synonymous_variant	LOW	transcript	AAG03464.1	protein_coding	43831	c.966G>A	p.Pro322Pro	966/3099	966/3099	322/1032
NC_002516.2	89219	ppkA	PA0074	G	C	1	1	1	1	1	1	1	missense_variant	MODERATE	transcript	AAG03464.1	protein_coding	43831	c.880C>G	p.Pro294Ala	880/3099	880/3099	294/1032
NC_002516.2	89301	ppkA	PA0074	G	C	1	1	1	1	1	1	1	synonymous_variant	LOW	transcript	AAG03464.1	protein_coding	43831	c.798C>G	p.Ala266Ala	798/3099	798/3099	266/1032
NC_002516.2	89336	ppkA	PA0074	A	G	1	1	1	1	1	1	1	synonymous_variant	LOW	transcript	AAG03464.1	protein_coding	43831	c.763T>C	p.Leu255Leu	763/3099	763/3099	255/1032
NC_002516.2	89381	ppkA	PA0074	A	G	1	1	1	1	1	1	1	synonymous_variant	LOW	transcript	AAG03464.1	protein_coding	43831	c.718T>C	p.Leu240Leu	718/3099	718/3099	240/1032
NC_002516.2	89388	ppkA	PA0074	C	G	1	1	1	1	1	1	1	synonymous_variant	LOW	transcript	AAG03464.1	protein_coding	43831	c.711G>C	p.Leu237Leu	711/3099	711/3099	237/1032
NC_002516.2	89423	ppkA	PA0074	G	A	1	1	1	1	1	1	1	synonymous_variant	LOW	transcript	AAG03464.1	protein_coding	43831	c.676C>T	p.Leu226Leu	676/3099	676/3099	226/1032
NC_002516.2	89433	ppkA	PA0074	C	T	1	1	1	1	1	1	1	synonymous_variant	LOW	transcript	AAG03464.1	protein_coding	43831	c.666G>A	p.Pro222Pro	666/3099	666/3099	222/1032
NC_002516.2	89469	ppkA	PA0074	G	A	1	1	1	1	1	1	1	synonymous_variant	LOW	transcript	AAG03464.1	protein_coding	43831	c.630C>T	p.Asp210Asp	630/3099	630/3099	210/1032
NC_002516.2	89529	ppkA	PA0074	G	A	1	1	1	1	1	1	1	synonymous_variant	LOW	transcript	AAG03464.1	protein_coding	43831	c.570C>T	p.Tyr190Tyr	570/3099	570/3099	190/1032
NC_002516.2	89697	ppkA	PA0074	G	A	1	1	1	1	1	1	1	synonymous_variant	LOW	transcript	AAG03464.1	protein_coding	43831	c.402C>T	p.Asn134Asn	402/3099	402/3099	134/1032
NC_002516.2	89776	ppkA	PA0074	G	A	1	1	1	1	1	1	1	missense_variant	MODERATE	transcript	AAG03464.1	protein_coding	43831	c.323C>T	p.Ala108Val	323/3099	323/3099	108/1032
NC_002516.2	89785	ppkA	PA0074	T	A	1	1	1	1	1	1	1	missense_variant	MODERATE	transcript	AAG03464.1	protein_coding	43831	c.314A>T	p.Gln105Leu	314/3099	314/3099	105/1032
NC_002516.2	89802	ppkA	PA0074	C	T	1	1	1	1	1	1	1	synonymous_variant	LOW	transcript	AAG03464.1	protein_coding	43831	c.297G>A	p.Gln99Gln	297/3099	297/3099	99/1032
NC_002516.2	89994	ppkA	PA0074	C	T	1	1	1	1	1	1	1	synonymous_variant	LOW	transcript	AAG03464.1	protein_coding	43831	c.105G>A	p.Ala35Ala	105/3099	105/3099	35/1032
NC_002516.2	90009	ppkA	PA0074	C	A	1	1	1	1	1	1	1	synonymous_variant	LOW	transcript	AAG03464.1	protein_coding	43831	c.90G>T	p.Leu30Leu	90/3099	90/3099	30/1032
NC_002516.2	90296	pppA	PA0075	G	C	1	1	1	1	1	1	1	missense_variant	MODERATE	transcript	AAG03465.1	protein_coding	43831	c.539C>G	p.Ala180Gly	539/729	539/729	180/242
NC_002516.2	90309	pppA	PA0075	G	A	1	1	1	1	1	1	1	synonymous_variant	LOW	transcript	AAG03465.1	protein_coding	43831	c.526C>T	p.Leu176Leu	526/729	526/729	176/242
NC_002516.2	90316	pppA	PA0075	T	C	1	1	1	1	1	1	1	synonymous_variant	LOW	transcript	AAG03465.1	protein_coding	43831	c.519A>G	p.Gln173Gln	519/729	519/729	173/242
NC_002516.2	90331	pppA	PA0075	G	A	1	1	1	1	1	1	1	synonymous_variant	LOW	transcript	AAG03465.1	protein_coding	43831	c.504C>T	p.Val168Val	504/729	504/729	168/242
NC_002516.2	90562	pppA	PA0075	A	G	1	1	1	1	1	1	1	synonymous_variant	LOW	transcript	AAG03465.1	protein_coding	43831	c.273T>C	p.Ala91Ala	273/729	273/729	91/242
NC_002516.2	90565	pppA	PA0075	C	T	1	1	1	1	1	1	1	synonymous_variant	LOW	transcript	AAG03465.1	protein_coding	43831	c.270G>A	p.Glu90Glu	270/729	270/729	90/242
NC_002516.2	90735	pppA	PA0075	C	A	1	1	1	1	1	1	1	missense_variant	MODERATE	transcript	AAG03465.1	protein_coding	43831	c.100G>T	p.Ala34Ser	100/729	100/729	34/242
NC_002516.2	91099	PA0076	PA0076	C	A	1	1	1	1	1	1	1	synonymous_variant	LOW	transcript	AAG03466.1	protein_coding	43831	c.426G>T	p.Pro142Pro	426/681	426/681	142/226
NC_002516.2	91104	PA0076	PA0076	C	G	1	1	1	1	1	1	1	missense_variant	MODERATE	transcript	AAG03466.1	protein_coding	43831	c.421G>C	p.Ala141Pro	421/681	421/681	141/226
NC_002516.2	91186	PA0076	PA0076	T	C	1	1	1	1	1	1	1	synonymous_variant	LOW	transcript	AAG03466.1	protein_coding	43831	c.339A>G	p.Glu113Glu	339/681	339/681	113/226
NC_002516.2	91240	PA0076	PA0076	T	C	1	1	1	1	1	1	1	synonymous_variant	LOW	transcript	AAG03466.1	protein_coding	43831	c.285A>G	p.Leu95Leu	285/681	285/681	95/226
NC_002516.2	91396	PA0076	PA0076	C	T	1	1	1	1	1	1	1	synonymous_variant	LOW	transcript	AAG03466.1	protein_coding	43831	c.129G>A	p.Glu43Glu	129/681	129/681	43/226
NC_002516.2	91707	icmF1	PA0077	T	C	1	1	1	1	1	1	1	synonymous_variant	LOW	transcript	AAG03467.1	protein_coding	43831	c.3120A>G	p.Glu1040Glu	3120/3306	3120/3306	1040/1101
NC_002516.2	91752	icmF1	PA0077	C	G	1	1	1	1	1	1	1	synonymous_variant	LOW	transcript	AAG03467.1	protein_coding	43831	c.3075G>C	p.Thr1025Thr	3075/3306	3075/3306	1025/1101
NC_002516.2	91821	icmF1	PA0077	G	A	1	1	1	1	1	1	1	synonymous_variant	LOW	transcript	AAG03467.1	protein_coding	43831	c.3006C>T	p.Asp1002Asp	3006/3306	3006/3306	1002/1101
NC_002516.2	91956	icmF1	PA0077	C	T	1	1	1	1	1	1	1	synonymous_variant	LOW	transcript	AAG03467.1	protein_coding	43831	c.2871G>A	p.Ala957Ala	2871/3306	2871/3306	957/1101
NC_002516.2	91968	icmF1	PA0077	A	G	1	1	1	1	1	1	1	synonymous_variant	LOW	transcript	AAG03467.1	protein_coding	43831	c.2859T>C	p.Thr953Thr	2859/3306	2859/3306	953/1101
NC_002516.2	92118	icmF1	PA0077	T	C	1	1	1	1	1	1	1	synonymous_variant	LOW	transcript	AAG03467.1	protein_coding	43831	c.2709A>G	p.Glu903Glu	2709/3306	2709/3306	903/1101
NC_002516.2	92175	icmF1	PA0077	T	C	1	1	1	1	1	1	1	synonymous_variant	LOW	transcript	AAG03467.1	protein_coding	43831	c.2652A>G	p.Gln884Gln	2652/3306	2652/3306	884/1101
NC_002516.2	92424	icmF1	PA0077	T	C	1	1	1	1	1	1	1	synonymous_variant	LOW	transcript	AAG03467.1	protein_coding	43831	c.2403A>G	p.Glu801Glu	2403/3306	2403/3306	801/1101
NC_002516.2	92484	icmF1	PA0077	G	A	1	1	1	1	1	1	1	synonymous_variant	LOW	transcript	AAG03467.1	protein_coding	43831	c.2343C>T	p.Asn781Asn	2343/3306	2343/3306	781/1101
NC_002516.2	92526	icmF1	PA0077	C	T	1	1	1	1	1	1	1	synonymous_variant	LOW	transcript	AAG03467.1	protein_coding	43831	c.2301G>A	p.Gln767Gln	2301/3306	2301/3306	767/1101
NC_002516.2	92546	icmF1	PA0077	C	T	1	1	1	1	1	1	1	missense_variant	MODERATE	transcript	AAG03467.1	protein_coding	43831	c.2281G>A	p.Ala761Thr	2281/3306	2281/3306	761/1101
NC_002516.2	92676	icmF1	PA0077	T	C	1	1	1	1	1	1	1	synonymous_variant	LOW	transcript	AAG03467.1	protein_coding	43831	c.2151A>G	p.Ala717Ala	2151/3306	2151/3306	717/1101
NC_002516.2	93180	icmF1	PA0077	T	C	1	1	1	1	1	1	1	synonymous_variant	LOW	transcript	AAG03467.1	protein_coding	43831	c.1647A>G	p.Arg549Arg	1647/3306	1647/3306	549/1101
NC_002516.2	93384	icmF1	PA0077	G	T	1	1	1	1	1	1	1	synonymous_variant	LOW	transcript	AAG03467.1	protein_coding	43831	c.1443C>A	p.Ile481Ile	1443/3306	1443/3306	481/1101
NC_002516.2	93516	icmF1	PA0077	A	G	1	1	1	1	1	1	1	synonymous_variant	LOW	transcript	AAG03467.1	protein_coding	43831	c.1311T>C	p.Asn437Asn	1311/3306	1311/3306	437/1101
NC_002516.2	93804	icmF1	PA0077	G	A	1	1	1	1	1	1	1	synonymous_variant	LOW	transcript	AAG03467.1	protein_coding	43831	c.1023C>T	p.Tyr341Tyr	1023/3306	1023/3306	341/1101
NC_002516.2	93846	icmF1	PA0077	G	A	1	1	1	1	1	1	1	synonymous_variant	LOW	transcript	AAG03467.1	protein_coding	43831	c.981C>T	p.Asp327Asp	981/3306	981/3306	327/1101
NC_002516.2	94242	icmF1	PA0077	C	T	1	1	1	1	1	1	1	synonymous_variant	LOW	transcript	AAG03467.1	protein_coding	43831	c.585G>A	p.Leu195Leu	585/3306	585/3306	195/1101
NC_002516.2	94314	icmF1	PA0077	T	C	1	1	1	1	1	1	1	synonymous_variant	LOW	transcript	AAG03467.1	protein_coding	43831	c.513A>G	p.Ala171Ala	513/3306	513/3306	171/1101
NC_002516.2	94365	icmF1	PA0077	C	G	1	1	1	1	1	1	1	synonymous_variant	LOW	transcript	AAG03467.1	protein_coding	43831	c.462G>C	p.Leu154Leu	462/3306	462/3306	154/1101
NC_002516.2	94587	icmF1	PA0077	C	T	1	1	1	1	1	1	1	synonymous_variant	LOW	transcript	AAG03467.1	protein_coding	43831	c.240G>A	p.Gln80Gln	240/3306	240/3306	80/1101
NC_002516.2	94608	icmF1	PA0077	G	C	1	1	1	1	1	1	1	synonymous_variant	LOW	transcript	AAG03467.1	protein_coding	43831	c.219C>G	p.Leu73Leu	219/3306	219/3306	73/1101
NC_002516.2	94676	icmF1	PA0077	A	G	1	1	1	1	1	1	1	synonymous_variant	LOW	transcript	AAG03467.1	protein_coding	43831	c.151T>C	p.Leu51Leu	151/3306	151/3306	51/1101
NC_002516.2	94709	icmF1	PA0077	A	G	1	1	1	1	1	1	1	synonymous_variant	LOW	transcript	AAG03467.1	protein_coding	43831	c.118T>C	p.Leu40Leu	118/3306	118/3306	40/1101
NC_002516.2	94767	icmF1	PA0077	C	T	1	1	1	1	1	1	1	synonymous_variant	LOW	transcript	AAG03467.1	protein_coding	43831	c.60G>A	p.Glu20Glu	60/3306	60/3306	20/1101
NC_002516.2	94934	icmF1-PA0078	PA0077-PA0078	A	G	1	1	1	1	1	1	1	intergenic_region	MODIFIER	intergenic_region	PA0077-PA0078			n.94934A>G
NC_002516.2	95081	PA0078	PA0078	C	T	1	1	1	1	1	1	1	synonymous_variant	LOW	transcript	AAG03468.1	protein_coding	43831	c.1317G>A	p.Val439Val	1317/1350	1317/1350	439/449
NC_002516.2	95117	PA0078	PA0078	A	G	1	1	1	1	1	1	1	synonymous_variant	LOW	transcript	AAG03468.1	protein_coding	43831	c.1281T>C	p.Asn427Asn	1281/1350	1281/1350	427/449
NC_002516.2	95393	PA0078	PA0078	G	A	1	1	1	1	1	1	1	synonymous_variant	LOW	transcript	AAG03468.1	protein_coding	43831	c.1005C>T	p.Arg335Arg	1005/1350	1005/1350	335/449
NC_002516.2	95438	PA0078	PA0078	T	C	1	1	1	1	1	1	1	synonymous_variant	LOW	transcript	AAG03468.1	protein_coding	43831	c.960A>G	p.Arg320Arg	960/1350	960/1350	320/449
NC_002516.2	95480	PA0078	PA0078	T	C	1	1	1	1	1	1	1	synonymous_variant	LOW	transcript	AAG03468.1	protein_coding	43831	c.918A>G	p.Pro306Pro	918/1350	918/1350	306/449
NC_002516.2	95588	PA0078	PA0078	C	T	1	1	1	1	1	1	1	synonymous_variant	LOW	transcript	AAG03468.1	protein_coding	43831	c.810G>A	p.Lys270Lys	810/1350	810/1350	270/449
NC_002516.2	95611	PA0078	PA0078	A	G	1	1	1	1	1	1	1	synonymous_variant	LOW	transcript	AAG03468.1	protein_coding	43831	c.787T>C	p.Leu263Leu	787/1350	787/1350	263/449
NC_002516.2	95623	PA0078	PA0078	A	G	1	1	1	1	1	1	1	synonymous_variant	LOW	transcript	AAG03468.1	protein_coding	43831	c.775T>C	p.Leu259Leu	775/1350	775/1350	259/449
NC_002516.2	95705	PA0078	PA0078	C	T	1	1	1	1	1	1	1	synonymous_variant	LOW	transcript	AAG03468.1	protein_coding	43831	c.693G>A	p.Pro231Pro	693/1350	693/1350	231/449
NC_002516.2	95954	PA0078	PA0078	C	T	1	1	1	1	1	1	1	synonymous_variant	LOW	transcript	AAG03468.1	protein_coding	43831	c.444G>A	p.Gln148Gln	444/1350	444/1350	148/449
NC_002516.2	95987	PA0078	PA0078	C	T	1	1	1	1	1	1	1	synonymous_variant	LOW	transcript	AAG03468.1	protein_coding	43831	c.411G>A	p.Thr137Thr	411/1350	411/1350	137/449
NC_002516.2	96176	PA0078	PA0078	T	C	1	1	1	1	1	1	1	synonymous_variant	LOW	transcript	AAG03468.1	protein_coding	43831	c.222A>G	p.Pro74Pro	222/1350	222/1350	74/449
NC_002516.2	96596	PA0079	PA0079	T	C	1	1	1	1	1	1	1	synonymous_variant	LOW	transcript	AAG03469.1	protein_coding	43831	c.1143A>G	p.Gln381Gln	1143/1335	1143/1335	381/444
NC_002516.2	96917	PA0079	PA0079	G	A	1	1	1	1	1	1	1	synonymous_variant	LOW	transcript	AAG03469.1	protein_coding	43831	c.822C>T	p.Cys274Cys	822/1335	822/1335	274/444
NC_002516.2	96962	PA0079	PA0079	C	G	1	1	1	1	1	1	1	synonymous_variant	LOW	transcript	AAG03469.1	protein_coding	43831	c.777G>C	p.Pro259Pro	777/1335	777/1335	259/444
NC_002516.2	97070	PA0079	PA0079	G	T	1	1	1	1	1	1	1	synonymous_variant	LOW	transcript	AAG03469.1	protein_coding	43831	c.669C>A	p.Ala223Ala	669/1335	669/1335	223/444
NC_002516.2	97160	PA0079	PA0079	A	G	1	1	1	1	1	1	1	synonymous_variant	LOW	transcript	AAG03469.1	protein_coding	43831	c.579T>C	p.Ile193Ile	579/1335	579/1335	193/444
NC_002516.2	97169	PA0079	PA0079	T	C	1	1	1	1	1	1	1	synonymous_variant	LOW	transcript	AAG03469.1	protein_coding	43831	c.570A>G	p.Val190Val	570/1335	570/1335	190/444
NC_002516.2	97187	PA0079	PA0079	C	T	1	1	1	1	1	1	1	synonymous_variant	LOW	transcript	AAG03469.1	protein_coding	43831	c.552G>A	p.Glu184Glu	552/1335	552/1335	184/444
NC_002516.2	97310	PA0079	PA0079	T	C	1	1	1	1	1	1	1	synonymous_variant	LOW	transcript	AAG03469.1	protein_coding	43831	c.429A>G	p.Pro143Pro	429/1335	429/1335	143/444
NC_002516.2	97313	PA0079	PA0079	C	T	1	1	1	1	1	1	1	synonymous_variant	LOW	transcript	AAG03469.1	protein_coding	43831	c.426G>A	p.Ala142Ala	426/1335	426/1335	142/444
NC_002516.2	97400	PA0079	PA0079	T	C	1	1	1	1	1	1	1	synonymous_variant	LOW	transcript	AAG03469.1	protein_coding	43831	c.339A>G	p.Val113Val	339/1335	339/1335	113/444
NC_002516.2	97454	PA0079	PA0079	A	G	1	1	1	1	1	1	1	synonymous_variant	LOW	transcript	AAG03469.1	protein_coding	43831	c.285T>C	p.Asp95Asp	285/1335	285/1335	95/444
NC_002516.2	97457	PA0079	PA0079	A	G	1	1	1	1	1	1	1	synonymous_variant	LOW	transcript	AAG03469.1	protein_coding	43831	c.282T>C	p.Arg94Arg	282/1335	282/1335	94/444
NC_002516.2	97523	PA0079	PA0079	A	G	1	1	1	1	1	1	1	synonymous_variant	LOW	transcript	AAG03469.1	protein_coding	43831	c.216T>C	p.Gly72Gly	216/1335	216/1335	72/444
NC_002516.2	97982	PA0080	PA0080	A	G	1	1	1	1	1	1	1	synonymous_variant	LOW	transcript	AAG03470.1	protein_coding	43831	c.237T>C	p.Gly79Gly	237/465	237/465	79/154
NC_002516.2	98836	fha1	PA0081	T	C	1	1	1	1	1	1	1	synonymous_variant	LOW	transcript	AAG03471.1	protein_coding	43831	c.921A>G	p.Gln307Gln	921/1494	921/1494	307/497
NC_002516.2	98859	fha1	PA0081	A	T	1	1	1	1	1	1	1	missense_variant	MODERATE	transcript	AAG03471.1	protein_coding	43831	c.898T>A	p.Ser300Thr	898/1494	898/1494	300/497
NC_002516.2	98891	fha1	PA0081	G	T	1	1	1	1	1	1	1	missense_variant	MODERATE	transcript	AAG03471.1	protein_coding	43831	c.866C>A	p.Ala289Glu	866/1494	866/1494	289/497
NC_002516.2	98901	fha1	PA0081	CTGGCTGTGGCTGTGGCTG	C	0	1	1	0	1	1	1	conservative_inframe_deletion	MODERATE	transcript	AAG03471.1	protein_coding	43831	c.838_855delCAGCCACAGCCACAGCCA	p.Gln280_Pro285del	855/1494	838/1494	280/497
NC_002516.2	99123	fha1	PA0081	C	T	1	1	1	1	1	1	1	missense_variant	MODERATE	transcript	AAG03471.1	protein_coding	43831	c.634G>A	p.Ala212Thr	634/1494	634/1494	212/497
NC_002516.2	99322	fha1	PA0081	GGGCGCCGGTTCGGCGAAGGCA	G	1	1	1	1	1	1	1	disruptive_inframe_deletion	MODERATE	transcript	AAG03471.1	protein_coding	43831	c.414_434delTGCCTTCGCCGAACCGGCGCC	p.Ala139_Pro145del	434/1494	414/1494	138/497
NC_002516.2	99880	fha1-PA0082	PA0081-PA0082	A	C	1	1	1	1	1	1	1	intergenic_region	MODIFIER	intergenic_region	PA0081-PA0082			n.99880A>C
NC_002516.2	99888	fha1-PA0082	PA0081-PA0082	A	G	1	1	1	1	1	1	1	intergenic_region	MODIFIER	intergenic_region	PA0081-PA0082			n.99888A>G
NC_002516.2	100027	fha1-PA0082	PA0081-PA0082	A	G	1	1	1	1	1	1	1	intergenic_region	MODIFIER	intergenic_region	PA0081-PA0082			n.100027A>G
NC_002516.2	100046	fha1-PA0082	PA0081-PA0082	T	C	1	1	1	1	1	1	1	intergenic_region	MODIFIER	intergenic_region	PA0081-PA0082			n.100046T>C
NC_002516.2	100101	fha1-PA0082	PA0081-PA0082	T	C	1	1	1	1	1	1	1	intergenic_region	MODIFIER	intergenic_region	PA0081-PA0082			n.100101T>C
NC_002516.2	100273	PA0082	PA0082	G	A	1	1	1	1	1	1	1	synonymous_variant	LOW	transcript	AAG03472.1	protein_coding	43831	c.150G>A	p.Glu50Glu	150/1035	150/1035	50/344
NC_002516.2	100366	PA0082	PA0082	C	T	1	1	1	1	1	1	1	synonymous_variant	LOW	transcript	AAG03472.1	protein_coding	43831	c.243C>T	p.Asn81Asn	243/1035	243/1035	81/344
NC_002516.2	100409	PA0082	PA0082	C	T	1	1	1	1	1	1	1	synonymous_variant	LOW	transcript	AAG03472.1	protein_coding	43831	c.286C>T	p.Leu96Leu	286/1035	286/1035	96/344
NC_002516.2	100454	PA0082	PA0082	T	C	1	1	1	1	1	1	1	synonymous_variant	LOW	transcript	AAG03472.1	protein_coding	43831	c.331T>C	p.Leu111Leu	331/1035	331/1035	111/344
NC_002516.2	100714	PA0082	PA0082	T	G	1	1	1	1	1	1	1	missense_variant	MODERATE	transcript	AAG03472.1	protein_coding	43831	c.591T>G	p.Asp197Glu	591/1035	591/1035	197/344
NC_002516.2	100780	PA0082	PA0082	A	C	1	1	1	1	1	1	1	synonymous_variant	LOW	transcript	AAG03472.1	protein_coding	43831	c.657A>C	p.Gly219Gly	657/1035	657/1035	219/344
NC_002516.2	100862	PA0082	PA0082	T	C	1	1	1	1	1	1	1	missense_variant	MODERATE	transcript	AAG03472.1	protein_coding	43831	c.739T>C	p.Ser247Pro	739/1035	739/1035	247/344
NC_002516.2	100876	PA0082	PA0082	T	C	1	1	1	1	1	1	1	synonymous_variant	LOW	transcript	AAG03472.1	protein_coding	43831	c.753T>C	p.Gly251Gly	753/1035	753/1035	251/344
NC_002516.2	100882	PA0082	PA0082	G	A	1	1	1	1	1	1	1	synonymous_variant	LOW	transcript	AAG03472.1	protein_coding	43831	c.759G>A	p.Glu253Glu	759/1035	759/1035	253/344
NC_002516.2	100887	PA0082	PA0082	T	C	1	1	1	1	1	1	1	missense_variant	MODERATE	transcript	AAG03472.1	protein_coding	43831	c.764T>C	p.Val255Ala	764/1035	764/1035	255/344
NC_002516.2	100902	PA0082	PA0082	T	G	1	1	1	1	1	1	1	missense_variant	MODERATE	transcript	AAG03472.1	protein_coding	43831	c.779T>G	p.Val260Gly	779/1035	779/1035	260/344
NC_002516.2	100906	PA0082	PA0082	T	C	1	1	1	1	1	1	1	synonymous_variant	LOW	transcript	AAG03472.1	protein_coding	43831	c.783T>C	p.Gly261Gly	783/1035	783/1035	261/344
NC_002516.2	100923	PA0082	PA0082	C	T	1	1	1	1	1	1	1	missense_variant	MODERATE	transcript	AAG03472.1	protein_coding	43831	c.800C>T	p.Ala267Val	800/1035	800/1035	267/344
NC_002516.2	100945	PA0082	PA0082	A	T	1	1	1	1	1	1	1	synonymous_variant	LOW	transcript	AAG03472.1	protein_coding	43831	c.822A>T	p.Arg274Arg	822/1035	822/1035	274/344
NC_002516.2	100951	PA0082	PA0082	C	T	1	1	1	1	1	1	1	synonymous_variant	LOW	transcript	AAG03472.1	protein_coding	43831	c.828C>T	p.Ser276Ser	828/1035	828/1035	276/344
NC_002516.2	100954	PA0082	PA0082	C	T	1	1	1	1	1	1	1	synonymous_variant	LOW	transcript	AAG03472.1	protein_coding	43831	c.831C>T	p.Gly277Gly	831/1035	831/1035	277/344
NC_002516.2	100993	PA0082	PA0082	T	C	1	1	1	1	1	1	1	synonymous_variant	LOW	transcript	AAG03472.1	protein_coding	43831	c.870T>C	p.Asp290Asp	870/1035	870/1035	290/344
NC_002516.2	101032	PA0082	PA0082	T	C	1	1	1	1	1	1	1	synonymous_variant	LOW	transcript	AAG03472.1	protein_coding	43831	c.909T>C	p.Ser303Ser	909/1035	909/1035	303/344
NC_002516.2	101045	PA0082	PA0082	C	T	1	1	1	1	1	1	1	synonymous_variant	LOW	transcript	AAG03472.1	protein_coding	43831	c.922C>T	p.Leu308Leu	922/1035	922/1035	308/344
NC_002516.2	101065	PA0082	PA0082	A	G	1	1	1	1	1	1	1	synonymous_variant	LOW	transcript	AAG03472.1	protein_coding	43831	c.942A>G	p.Thr314Thr	942/1035	942/1035	314/344
NC_002516.2	101324	PA0083	PA0083	G	A	1	1	1	1	1	1	1	synonymous_variant	LOW	transcript	AAG03473.1	protein_coding	43831	c.78G>A	p.Glu26Glu	78/519	78/519	26/172
NC_002516.2	101468	PA0083	PA0083	G	C	1	1	1	1	1	1	1	synonymous_variant	LOW	transcript	AAG03473.1	protein_coding	43831	c.222G>C	p.Leu74Leu	222/519	222/519	74/172
NC_002516.2	101499	PA0083	PA0083	G	A	1	1	1	1	1	1	1	missense_variant	MODERATE	transcript	AAG03473.1	protein_coding	43831	c.253G>A	p.Val85Ile	253/519	253/519	85/172
NC_002516.2	101630	PA0083	PA0083	G	A	1	1	1	1	1	1	1	synonymous_variant	LOW	transcript	AAG03473.1	protein_coding	43831	c.384G>A	p.Gln128Gln	384/519	384/519	128/172
NC_002516.2	101997	PA0084	PA0084	C	A	1	1	1	1	1	1	1	missense_variant	MODERATE	transcript	AAG03474.1	protein_coding	43831	c.220C>A	p.Leu74Ile	220/1497	220/1497	74/498
NC_002516.2	101999	PA0084	PA0084	T	C	1	1	1	1	1	1	1	synonymous_variant	LOW	transcript	AAG03474.1	protein_coding	43831	c.222T>C	p.Leu74Leu	222/1497	222/1497	74/498
NC_002516.2	102308	PA0084	PA0084	G	A	1	1	1	1	1	1	1	synonymous_variant	LOW	transcript	AAG03474.1	protein_coding	43831	c.531G>A	p.Glu177Glu	531/1497	531/1497	177/498
NC_002516.2	102392	PA0084	PA0084	T	C	1	1	1	1	1	1	1	synonymous_variant	LOW	transcript	AAG03474.1	protein_coding	43831	c.615T>C	p.Gly205Gly	615/1497	615/1497	205/498
NC_002516.2	102683	PA0084	PA0084	G	A	1	1	1	1	1	1	1	synonymous_variant	LOW	transcript	AAG03474.1	protein_coding	43831	c.906G>A	p.Arg302Arg	906/1497	906/1497	302/498
NC_002516.2	103616	hcp1	PA0085	C	T	1	1	1	1	1	1	1	synonymous_variant	LOW	transcript	AAG03475.1	protein_coding	43831	c.267C>T	p.Ala89Ala	267/489	267/489	89/162
NC_002516.2	103619	hcp1	PA0085	C	T	1	1	1	1	1	1	1	synonymous_variant	LOW	transcript	AAG03475.1	protein_coding	43831	c.270C>T	p.Gly90Gly	270/489	270/489	90/162
NC_002516.2	103829	hcp1	PA0085	G	A	1	1	1	1	1	1	1	synonymous_variant	LOW	transcript	AAG03475.1	protein_coding	43831	c.480G>A	p.Val160Val	480/489	480/489	160/162
NC_002516.2	103889	hcp1-PA0086	PA0085-PA0086	A	G	1	1	1	1	1	1	1	intergenic_region	MODIFIER	intergenic_region	PA0085-PA0086			n.103889A>G
NC_002516.2	103901	hcp1-PA0086	PA0085-PA0086	A	G	1	1	1	1	1	1	1	intergenic_region	MODIFIER	intergenic_region	PA0085-PA0086			n.103901A>G
NC_002516.2	103911	hcp1-PA0086	PA0085-PA0086	G	T	1	1	1	1	1	1	1	intergenic_region	MODIFIER	intergenic_region	PA0085-PA0086			n.103911G>T
NC_002516.2	103922	hcp1-PA0086	PA0085-PA0086	C	T	1	1	1	1	1	1	1	intergenic_region	MODIFIER	intergenic_region	PA0085-PA0086			n.103922C>T
NC_002516.2	104197	PA0086	PA0086	C	T	1	1	1	1	1	1	1	synonymous_variant	LOW	transcript	AAG03476.1	protein_coding	43831	c.192C>T	p.Gly64Gly	192/846	192/846	64/281
NC_002516.2	104446	PA0086	PA0086	C	T	1	1	1	1	1	1	1	synonymous_variant	LOW	transcript	AAG03476.1	protein_coding	43831	c.441C>T	p.Asp147Asp	441/846	441/846	147/281
NC_002516.2	104467	PA0086	PA0086	T	G	1	1	1	1	1	1	1	synonymous_variant	LOW	transcript	AAG03476.1	protein_coding	43831	c.462T>G	p.Gly154Gly	462/846	462/846	154/281
NC_002516.2	104521	PA0086	PA0086	C	T	1	1	1	1	1	1	1	synonymous_variant	LOW	transcript	AAG03476.1	protein_coding	43831	c.516C>T	p.Gly172Gly	516/846	516/846	172/281
NC_002516.2	104527	PA0086	PA0086	G	A	1	1	1	1	1	1	1	synonymous_variant	LOW	transcript	AAG03476.1	protein_coding	43831	c.522G>A	p.Val174Val	522/846	522/846	174/281
NC_002516.2	104536	PA0086	PA0086	A	G	1	1	1	1	1	1	1	synonymous_variant	LOW	transcript	AAG03476.1	protein_coding	43831	c.531A>G	p.Val177Val	531/846	531/846	177/281
NC_002516.2	104617	PA0086	PA0086	T	C	1	1	1	1	1	1	1	synonymous_variant	LOW	transcript	AAG03476.1	protein_coding	43831	c.612T>C	p.Asp204Asp	612/846	612/846	204/281
NC_002516.2	104656	PA0086	PA0086	T	C	1	1	1	1	1	1	1	synonymous_variant	LOW	transcript	AAG03476.1	protein_coding	43831	c.651T>C	p.Gly217Gly	651/846	651/846	217/281
NC_002516.2	104731	PA0086	PA0086	A	G	1	1	1	1	1	1	1	synonymous_variant	LOW	transcript	AAG03476.1	protein_coding	43831	c.726A>G	p.Gly242Gly	726/846	726/846	242/281
NC_002516.2	104824	PA0086	PA0086	A	G	1	1	1	1	1	1	1	synonymous_variant	LOW	transcript	AAG03476.1	protein_coding	43831	c.819A>G	p.Glu273Glu	819/846	819/846	273/281
NC_002516.2	104965	PA0087	PA0087	A	G	1	1	1	1	1	1	1	missense_variant	MODERATE	transcript	AAG03477.1	protein_coding	43831	c.113A>G	p.Asn38Ser	113/510	113/510	38/169
NC_002516.2	104970	PA0087	PA0087	C	T	1	1	1	1	1	1	1	synonymous_variant	LOW	transcript	AAG03477.1	protein_coding	43831	c.118C>T	p.Leu40Leu	118/510	118/510	40/169
NC_002516.2	105017	PA0087	PA0087	T	C	1	1	1	1	1	1	1	synonymous_variant	LOW	transcript	AAG03477.1	protein_coding	43831	c.165T>C	p.Thr55Thr	165/510	165/510	55/169
NC_002516.2	105113	PA0087	PA0087	C	T	1	1	1	1	1	1	1	synonymous_variant	LOW	transcript	AAG03477.1	protein_coding	43831	c.261C>T	p.Ser87Ser	261/510	261/510	87/169
NC_002516.2	105254	PA0087	PA0087	G	A	1	1	1	1	1	1	1	synonymous_variant	LOW	transcript	AAG03477.1	protein_coding	43831	c.402G>A	p.Glu134Glu	402/510	402/510	134/169
NC_002516.2	105260	PA0087	PA0087	C	T	1	1	1	1	1	1	1	synonymous_variant	LOW	transcript	AAG03477.1	protein_coding	43831	c.408C>T	p.Asp136Asp	408/510	408/510	136/169
NC_002516.2	105311	PA0087	PA0087	C	T	1	1	1	1	1	1	1	synonymous_variant	LOW	transcript	AAG03477.1	protein_coding	43831	c.459C>T	p.Asp153Asp	459/510	459/510	153/169
NC_002516.2	105436	PA0088	PA0088	A	G	1	1	1	1	1	1	1	synonymous_variant	LOW	transcript	AAG03478.1	protein_coding	43831	c.78A>G	p.Glu26Glu	78/1860	78/1860	26/619
NC_002516.2	105532	PA0088	PA0088	G	A	1	1	1	1	1	1	1	synonymous_variant	LOW	transcript	AAG03478.1	protein_coding	43831	c.174G>A	p.Ala58Ala	174/1860	174/1860	58/619
NC_002516.2	105584	PA0088	PA0088	T	C	1	1	1	1	1	1	1	synonymous_variant	LOW	transcript	AAG03478.1	protein_coding	43831	c.226T>C	p.Leu76Leu	226/1860	226/1860	76/619
NC_002516.2	105686	PA0088	PA0088	A	G	1	1	1	1	1	1	1	missense_variant	MODERATE	transcript	AAG03478.1	protein_coding	43831	c.328A>G	p.Ile110Val	328/1860	328/1860	110/619
NC_002516.2	106088	PA0088	PA0088	C	T	1	1	1	1	1	1	1	synonymous_variant	LOW	transcript	AAG03478.1	protein_coding	43831	c.730C>T	p.Leu244Leu	730/1860	730/1860	244/619
NC_002516.2	106279	PA0088	PA0088	A	G	1	1	1	1	1	1	1	synonymous_variant	LOW	transcript	AAG03478.1	protein_coding	43831	c.921A>G	p.Ala307Ala	921/1860	921/1860	307/619
NC_002516.2	106486	PA0088	PA0088	C	T	1	1	1	1	1	1	1	synonymous_variant	LOW	transcript	AAG03478.1	protein_coding	43831	c.1128C>T	p.Asp376Asp	1128/1860	1128/1860	376/619
NC_002516.2	106522	PA0088	PA0088	A	C	1	1	1	1	1	1	1	missense_variant	MODERATE	transcript	AAG03478.1	protein_coding	43831	c.1164A>C	p.Arg388Ser	1164/1860	1164/1860	388/619
NC_002516.2	106585	PA0088	PA0088	C	T	1	1	1	1	1	1	1	synonymous_variant	LOW	transcript	AAG03478.1	protein_coding	43831	c.1227C>T	p.Tyr409Tyr	1227/1860	1227/1860	409/619
NC_002516.2	106630	PA0088	PA0088	G	A	1	1	1	1	1	1	1	synonymous_variant	LOW	transcript	AAG03478.1	protein_coding	43831	c.1272G>A	p.Ala424Ala	1272/1860	1272/1860	424/619
NC_002516.2	106661	PA0088	PA0088	A	G	1	1	1	1	1	1	1	missense_variant	MODERATE	transcript	AAG03478.1	protein_coding	43831	c.1303A>G	p.Ile435Val	1303/1860	1303/1860	435/619
NC_002516.2	106726	PA0088	PA0088	C	T	1	1	1	1	1	1	1	synonymous_variant	LOW	transcript	AAG03478.1	protein_coding	43831	c.1368C>T	p.Asp456Asp	1368/1860	1368/1860	456/619
NC_002516.2	106747	PA0088	PA0088	G	C	1	1	1	1	1	1	1	synonymous_variant	LOW	transcript	AAG03478.1	protein_coding	43831	c.1389G>C	p.Ala463Ala	1389/1860	1389/1860	463/619
NC_002516.2	106804	PA0088	PA0088	C	A	1	1	1	1	1	1	1	synonymous_variant	LOW	transcript	AAG03478.1	protein_coding	43831	c.1446C>A	p.Ala482Ala	1446/1860	1446/1860	482/619
NC_002516.2	106837	PA0088	PA0088	G	A	1	1	1	1	1	1	1	synonymous_variant	LOW	transcript	AAG03478.1	protein_coding	43831	c.1479G>A	p.Gln493Gln	1479/1860	1479/1860	493/619
NC_002516.2	106940	PA0088	PA0088	T	C	1	1	1	1	1	1	1	synonymous_variant	LOW	transcript	AAG03478.1	protein_coding	43831	c.1582T>C	p.Leu528Leu	1582/1860	1582/1860	528/619
NC_002516.2	106978	PA0088	PA0088	T	C	1	1	1	1	1	1	1	synonymous_variant	LOW	transcript	AAG03478.1	protein_coding	43831	c.1620T>C	p.Pro540Pro	1620/1860	1620/1860	540/619
NC_002516.2	107092	PA0088	PA0088	T	C	1	1	1	1	1	1	1	synonymous_variant	LOW	transcript	AAG03478.1	protein_coding	43831	c.1734T>C	p.Ala578Ala	1734/1860	1734/1860	578/619
NC_002516.2	107131	PA0088	PA0088	C	T	1	1	1	1	1	1	1	synonymous_variant	LOW	transcript	AAG03478.1	protein_coding	43831	c.1773C>T	p.Asn591Asn	1773/1860	1773/1860	591/619
NC_002516.2	107212	PA0089	PA0089	C	T	1	1	1	1	1	1	1	missense_variant	MODERATE	transcript	AAG03479.1	protein_coding	43831	c.31C>T	p.Pro11Ser	31/1047	31/1047	11/348
NC_002516.2	107212	PA0088	PA0088	C	T	1	1	1	1	1	1	1	synonymous_variant	LOW	transcript	AAG03478.1	protein_coding	43831	c.1854C>T	p.Asn618Asn	1854/1860	1854/1860	618/619
NC_002516.2	107256	PA0089	PA0089	T	C	1	1	1	1	1	1	1	synonymous_variant	LOW	transcript	AAG03479.1	protein_coding	43831	c.75T>C	p.Tyr25Tyr	75/1047	75/1047	25/348
NC_002516.2	107559	PA0089	PA0089	C	T	1	1	1	1	1	1	1	synonymous_variant	LOW	transcript	AAG03479.1	protein_coding	43831	c.378C>T	p.His126His	378/1047	378/1047	126/348
NC_002516.2	107595	PA0089	PA0089	C	G	1	1	1	1	1	1	1	synonymous_variant	LOW	transcript	AAG03479.1	protein_coding	43831	c.414C>G	p.Ala138Ala	414/1047	414/1047	138/348
NC_002516.2	107664	PA0089	PA0089	C	G	1	1	1	1	1	1	1	synonymous_variant	LOW	transcript	AAG03479.1	protein_coding	43831	c.483C>G	p.Leu161Leu	483/1047	483/1047	161/348
NC_002516.2	107712	PA0089	PA0089	T	C	1	1	1	1	1	1	1	synonymous_variant	LOW	transcript	AAG03479.1	protein_coding	43831	c.531T>C	p.Asp177Asp	531/1047	531/1047	177/348
NC_002516.2	107832	PA0089	PA0089	A	G	1	1	1	1	1	1	1	synonymous_variant	LOW	transcript	AAG03479.1	protein_coding	43831	c.651A>G	p.Gln217Gln	651/1047	651/1047	217/348
NC_002516.2	107949	PA0089	PA0089	G	T	1	1	1	1	1	1	1	synonymous_variant	LOW	transcript	AAG03479.1	protein_coding	43831	c.768G>T	p.Gly256Gly	768/1047	768/1047	256/348
NC_002516.2	108451	clpV1	PA0090	T	C	1	1	1	1	1	1	1	synonymous_variant	LOW	transcript	AAG03480.1	protein_coding	43831	c.231T>C	p.Arg77Arg	231/2709	231/2709	77/902
NC_002516.2	108502	clpV1	PA0090	A	G	1	1	1	1	1	1	1	synonymous_variant	LOW	transcript	AAG03480.1	protein_coding	43831	c.282A>G	p.Glu94Glu	282/2709	282/2709	94/902
NC_002516.2	108645	clpV1	PA0090	A	G	1	1	1	1	1	1	1	missense_variant	MODERATE	transcript	AAG03480.1	protein_coding	43831	c.425A>G	p.Lys142Arg	425/2709	425/2709	142/902
NC_002516.2	108832	clpV1	PA0090	C	T	1	1	1	1	1	1	1	synonymous_variant	LOW	transcript	AAG03480.1	protein_coding	43831	c.612C>T	p.Arg204Arg	612/2709	612/2709	204/902
NC_002516.2	109186	clpV1	PA0090	C	A	1	1	1	1	1	1	1	synonymous_variant	LOW	transcript	AAG03480.1	protein_coding	43831	c.966C>A	p.Gly322Gly	966/2709	966/2709	322/902
NC_002516.2	109249	clpV1	PA0090	A	G	1	1	1	1	1	1	1	synonymous_variant	LOW	transcript	AAG03480.1	protein_coding	43831	c.1029A>G	p.Ala343Ala	1029/2709	1029/2709	343/902
NC_002516.2	109369	clpV1	PA0090	C	T	1	1	1	1	1	1	1	synonymous_variant	LOW	transcript	AAG03480.1	protein_coding	43831	c.1149C>T	p.Gly383Gly	1149/2709	1149/2709	383/902
NC_002516.2	109397	clpV1	PA0090	C	A	1	1	1	1	1	1	1	missense_variant	MODERATE	transcript	AAG03480.1	protein_coding	43831	c.1177C>A	p.Gln393Lys	1177/2709	1177/2709	393/902
NC_002516.2	109564	clpV1	PA0090	T	G	1	1	1	1	1	1	1	synonymous_variant	LOW	transcript	AAG03480.1	protein_coding	43831	c.1344T>G	p.Arg448Arg	1344/2709	1344/2709	448/902
NC_002516.2	109753	clpV1	PA0090	T	C	1	1	1	1	1	1	1	synonymous_variant	LOW	transcript	AAG03480.1	protein_coding	43831	c.1533T>C	p.Arg511Arg	1533/2709	1533/2709	511/902
NC_002516.2	109780	clpV1	PA0090	T	C	1	1	1	1	1	1	1	synonymous_variant	LOW	transcript	AAG03480.1	protein_coding	43831	c.1560T>C	p.Asp520Asp	1560/2709	1560/2709	520/902
NC_002516.2	109812	clpV1	PA0090	T	C	1	1	1	1	1	1	1	missense_variant	MODERATE	transcript	AAG03480.1	protein_coding	43831	c.1592T>C	p.Val531Ala	1592/2709	1592/2709	531/902
NC_002516.2	110017	clpV1	PA0090	G	A	1	1	1	1	1	1	1	synonymous_variant	LOW	transcript	AAG03480.1	protein_coding	43831	c.1797G>A	p.Arg599Arg	1797/2709	1797/2709	599/902
NC_002516.2	110170	clpV1	PA0090	A	G	1	1	1	1	1	1	1	synonymous_variant	LOW	transcript	AAG03480.1	protein_coding	43831	c.1950A>G	p.Ala650Ala	1950/2709	1950/2709	650/902
NC_002516.2	110209	clpV1	PA0090	T	C	1	1	1	1	1	1	1	synonymous_variant	LOW	transcript	AAG03480.1	protein_coding	43831	c.1989T>C	p.Asn663Asn	1989/2709	1989/2709	663/902
NC_002516.2	110338	clpV1	PA0090	C	T	1	1	1	1	1	1	1	synonymous_variant	LOW	transcript	AAG03480.1	protein_coding	43831	c.2118C>T	p.Tyr706Tyr	2118/2709	2118/2709	706/902
NC_002516.2	110656	clpV1	PA0090	T	C	1	1	1	1	1	1	1	synonymous_variant	LOW	transcript	AAG03480.1	protein_coding	43831	c.2436T>C	p.Ile812Ile	2436/2709	2436/2709	812/902
NC_002516.2	110755	clpV1	PA0090	C	T	1	1	1	1	1	1	1	synonymous_variant	LOW	transcript	AAG03480.1	protein_coding	43831	c.2535C>T	p.Arg845Arg	2535/2709	2535/2709	845/902
NC_002516.2	111018	vgrG1	PA0091	C	G	1	1	1	1	1	1	1	missense_variant	MODERATE	transcript	AAG03481.1	protein_coding	43831	c.43C>G	p.Pro15Ala	43/1932	43/1932	15/643
NC_002516.2	111104	vgrG1	PA0091	T	C	1	1	1	1	1	1	1	synonymous_variant	LOW	transcript	AAG03481.1	protein_coding	43831	c.129T>C	p.Asn43Asn	129/1932	129/1932	43/643
NC_002516.2	111122	vgrG1	PA0091	G	A	1	1	1	1	1	1	1	synonymous_variant	LOW	transcript	AAG03481.1	protein_coding	43831	c.147G>A	p.Glu49Glu	147/1932	147/1932	49/643
NC_002516.2	111247	vgrG1	PA0091	C	T	1	1	1	1	1	1	1	missense_variant	MODERATE	transcript	AAG03481.1	protein_coding	43831	c.272C>T	p.Ala91Val	272/1932	272/1932	91/643
NC_002516.2	111338	vgrG1	PA0091	G	A	1	1	1	1	1	1	1	synonymous_variant	LOW	transcript	AAG03481.1	protein_coding	43831	c.363G>A	p.Val121Val	363/1932	363/1932	121/643
NC_002516.2	111345	vgrG1	PA0091	A	G	1	1	1	1	1	1	1	missense_variant	MODERATE	transcript	AAG03481.1	protein_coding	43831	c.370A>G	p.Asn124Asp	370/1932	370/1932	124/643
NC_002516.2	111356	vgrG1	PA0091	T	C	1	1	1	1	1	1	1	synonymous_variant	LOW	transcript	AAG03481.1	protein_coding	43831	c.381T>C	p.Phe127Phe	381/1932	381/1932	127/643
NC_002516.2	111359	vgrG1	PA0091	C	G	1	1	1	1	1	1	1	synonymous_variant	LOW	transcript	AAG03481.1	protein_coding	43831	c.384C>G	p.Ser128Ser	384/1932	384/1932	128/643
NC_002516.2	111362	vgrG1	PA0091	T	C	1	1	1	1	1	1	1	synonymous_variant	LOW	transcript	AAG03481.1	protein_coding	43831	c.387T>C	p.Asp129Asp	387/1932	387/1932	129/643
NC_002516.2	111497	vgrG1	PA0091	C	T	1	1	1	1	1	1	1	synonymous_variant	LOW	transcript	AAG03481.1	protein_coding	43831	c.522C>T	p.Arg174Arg	522/1932	522/1932	174/643
NC_002516.2	111797	vgrG1	PA0091	C	T	1	1	1	1	1	1	1	synonymous_variant	LOW	transcript	AAG03481.1	protein_coding	43831	c.822C>T	p.Asn274Asn	822/1932	822/1932	274/643
NC_002516.2	112016	vgrG1	PA0091	C	G	1	1	1	1	1	1	1	missense_variant	MODERATE	transcript	AAG03481.1	protein_coding	43831	c.1041C>G	p.Ile347Met	1041/1932	1041/1932	347/643
NC_002516.2	112058	vgrG1	PA0091	A	G	1	1	1	1	1	1	1	synonymous_variant	LOW	transcript	AAG03481.1	protein_coding	43831	c.1083A>G	p.Val361Val	1083/1932	1083/1932	361/643
NC_002516.2	112097	vgrG1	PA0091	A	G	1	1	1	1	1	1	1	synonymous_variant	LOW	transcript	AAG03481.1	protein_coding	43831	c.1122A>G	p.Gly374Gly	1122/1932	1122/1932	374/643
NC_002516.2	112316	vgrG1	PA0091	G	T	1	1	1	1	1	1	1	synonymous_variant	LOW	transcript	AAG03481.1	protein_coding	43831	c.1341G>T	p.Gly447Gly	1341/1932	1341/1932	447/643
NC_002516.2	112614	vgrG1	PA0091	T	C	1	1	1	1	1	1	1	synonymous_variant	LOW	transcript	AAG03481.1	protein_coding	43831	c.1639T>C	p.Leu547Leu	1639/1932	1639/1932	547/643
NC_002516.2	112622	vgrG1	PA0091	C	T	1	1	1	1	1	1	1	synonymous_variant	LOW	transcript	AAG03481.1	protein_coding	43831	c.1647C>T	p.Gly549Gly	1647/1932	1647/1932	549/643
NC_002516.2	112704	vgrG1	PA0091	G	C	1	1	1	1	1	1	1	missense_variant	MODERATE	transcript	AAG03481.1	protein_coding	43831	c.1729G>C	p.Val577Leu	1729/1932	1729/1932	577/643
NC_002516.2	112817	vgrG1	PA0091	C	T	1	1	1	1	1	1	1	synonymous_variant	LOW	transcript	AAG03481.1	protein_coding	43831	c.1842C>T	p.Gly614Gly	1842/1932	1842/1932	614/643
NC_002516.2	112955	vgrG1-PA0092	PA0091-PA0092	C	T	1	1	1	1	1	1	1	intergenic_region	MODIFIER	intergenic_region	PA0091-PA0092			n.112955C>T
NC_002516.2	113037	PA0092	PA0092	C	T	1	1	1	1	1	1	1	synonymous_variant	LOW	transcript	AAG03482.1	protein_coding	43831	c.270G>A	p.Lys90Lys	270/285	270/285	90/94
NC_002516.2	113109	PA0092	PA0092	T	C	1	1	1	1	1	1	1	synonymous_variant	LOW	transcript	AAG03482.1	protein_coding	43831	c.198A>G	p.Glu66Glu	198/285	198/285	66/94
NC_002516.2	113112	PA0092	PA0092	G	C	1	1	1	1	1	1	1	missense_variant	MODERATE	transcript	AAG03482.1	protein_coding	43831	c.195C>G	p.Asp65Glu	195/285	195/285	65/94
NC_002516.2	113118	PA0092	PA0092	T	C	1	1	1	1	1	1	1	synonymous_variant	LOW	transcript	AAG03482.1	protein_coding	43831	c.189A>G	p.Glu63Glu	189/285	189/285	63/94
NC_002516.2	113121	PA0092	PA0092	C	T	1	1	1	1	1	1	1	synonymous_variant	LOW	transcript	AAG03482.1	protein_coding	43831	c.186G>A	p.Lys62Lys	186/285	186/285	62/94
NC_002516.2	113125	PA0092	PA0092	A	C	1	1	1	1	1	1	1	missense_variant	MODERATE	transcript	AAG03482.1	protein_coding	43831	c.182T>G	p.Val61Gly	182/285	182/285	61/94
NC_002516.2	113135	PA0092	PA0092	T	C	1	1	1	1	1	1	1	missense_variant	MODERATE	transcript	AAG03482.1	protein_coding	43831	c.172A>G	p.Ser58Gly	172/285	172/285	58/94
NC_002516.2	113141	PA0092	PA0092	G	A	1	1	1	1	1	1	1	missense_variant	MODERATE	transcript	AAG03482.1	protein_coding	43831	c.166C>T	p.Leu56Phe	166/285	166/285	56/94
NC_002516.2	113143	PA0092	PA0092	G	C	1	1	1	1	1	1	1	missense_variant	MODERATE	transcript	AAG03482.1	protein_coding	43831	c.164C>G	p.Thr55Ser	164/285	164/285	55/94
NC_002516.2	113147	PA0092	PA0092	A	G	1	1	1	1	1	1	1	synonymous_variant	LOW	transcript	AAG03482.1	protein_coding	43831	c.160T>C	p.Leu54Leu	160/285	160/285	54/94
NC_002516.2	113156	PA0092	PA0092	G	A	1	1	1	1	1	1	1	synonymous_variant	LOW	transcript	AAG03482.1	protein_coding	43831	c.151C>T	p.Leu51Leu	151/285	151/285	51/94
NC_002516.2	113157	PA0092	PA0092	T	C	1	1	1	1	1	1	1	synonymous_variant	LOW	transcript	AAG03482.1	protein_coding	43831	c.150A>G	p.Ala50Ala	150/285	150/285	50/94
NC_002516.2	113166	PA0092	PA0092	A	G	1	1	1	1	1	1	1	synonymous_variant	LOW	transcript	AAG03482.1	protein_coding	43831	c.141T>C	p.Asp47Asp	141/285	141/285	47/94
NC_002516.2	113187	PA0092	PA0092	G	C	1	1	1	1	1	1	1	synonymous_variant	LOW	transcript	AAG03482.1	protein_coding	43831	c.120C>G	p.Val40Val	120/285	120/285	40/94
NC_002516.2	113191	PA0092	PA0092	GAC	G	1	1	1	1	1	1	1	frameshift_variant	HIGH	transcript	AAG03482.1	protein_coding	43831	c.114_115delGT	p.Arg38fs	115/285	114/285	38/94
NC_002516.2	113195	PA0092	PA0092	TGA	T	1	1	1	1	1	1	1	frameshift_variant	HIGH	transcript	AAG03482.1	protein_coding	43831	c.110_111delTC	p.Ile37fs	111/285	110/285	37/94
NC_002516.2	113198	PA0092	PA0092	T	TTCAG	1	1	1	1	1	1	1	frameshift_variant	HIGH	transcript	AAG03482.1	protein_coding	43831	c.108_109insCTGA	p.Ile37fs	108/285	108/285	36/94
NC_002516.2	113203	PA0092	PA0092	T	A	1	1	1	1	1	1	1	missense_variant	MODERATE	transcript	AAG03482.1	protein_coding	43831	c.104A>T	p.Gln35Leu	104/285	104/285	35/94
NC_002516.2	113208	PA0092	PA0092	T	C	1	1	1	1	1	1	1	synonymous_variant	LOW	transcript	AAG03482.1	protein_coding	43831	c.99A>G	p.Gln33Gln	99/285	99/285	33/94
NC_002516.2	113218	PA0092	PA0092	G	A	1	1	1	1	1	1	1	missense_variant	MODERATE	transcript	AAG03482.1	protein_coding	43831	c.89C>T	p.Ala30Val	89/285	89/285	30/94
NC_002516.2	113220	PA0092	PA0092	A	G	1	1	1	1	1	1	1	synonymous_variant	LOW	transcript	AAG03482.1	protein_coding	43831	c.87T>C	p.Ser29Ser	87/285	87/285	29/94
NC_002516.2	113223	PA0092	PA0092	C	G	1	1	1	1	1	1	1	synonymous_variant	LOW	transcript	AAG03482.1	protein_coding	43831	c.84G>C	p.Leu28Leu	84/285	84/285	28/94
NC_002516.2	113229	PA0092	PA0092	G	C	1	1	1	1	1	1	1	synonymous_variant	LOW	transcript	AAG03482.1	protein_coding	43831	c.78C>G	p.Val26Val	78/285	78/285	26/94
NC_002516.2	113231	PA0092	PA0092	C	T	1	1	1	1	1	1	1	missense_variant	MODERATE	transcript	AAG03482.1	protein_coding	43831	c.76G>A	p.Val26Ile	76/285	76/285	26/94
NC_002516.2	113233	PA0092	PA0092	T	C	1	1	1	1	1	1	1	missense_variant	MODERATE	transcript	AAG03482.1	protein_coding	43831	c.74A>G	p.Glu25Gly	74/285	74/285	25/94
NC_002516.2	113236	PA0092	PA0092	T	C	1	1	1	1	1	1	1	missense_variant	MODERATE	transcript	AAG03482.1	protein_coding	43831	c.71A>G	p.Tyr24Cys	71/285	71/285	24/94
NC_002516.2	113239	PA0092	PA0092	C	T	1	1	1	1	1	1	1	missense_variant	MODERATE	transcript	AAG03482.1	protein_coding	43831	c.68G>A	p.Gly23Glu	68/285	68/285	23/94
NC_002516.2	113240	PA0092	PA0092	C	G	1	1	1	1	1	1	1	missense_variant	MODERATE	transcript	AAG03482.1	protein_coding	43831	c.67G>C	p.Gly23Arg	67/285	67/285	23/94
NC_002516.2	113246	PA0092	PA0092	A	G	1	1	1	1	1	1	1	missense_variant	MODERATE	transcript	AAG03482.1	protein_coding	43831	c.61T>C	p.Tyr21His	61/285	61/285	21/94
NC_002516.2	113247	PA0092	PA0092	G	C	1	1	1	1	1	1	1	synonymous_variant	LOW	transcript	AAG03482.1	protein_coding	43831	c.60C>G	p.Arg20Arg	60/285	60/285	20/94
NC_002516.2	113259	PA0092	PA0092	G	C	1	1	1	1	1	1	1	missense_variant	MODERATE	transcript	AAG03482.1	protein_coding	43831	c.48C>G	p.Asp16Glu	48/285	48/285	16/94
NC_002516.2	113263	PA0092	PA0092	A	G	1	1	1	1	1	1	1	missense_variant	MODERATE	transcript	AAG03482.1	protein_coding	43831	c.44T>C	p.Val15Ala	44/285	44/285	15/94
NC_002516.2	113277	PA0092	PA0092	A	G	0	0	0	0	0	1	1	synonymous_variant	LOW	transcript	AAG03482.1	protein_coding	43831	c.30T>C	p.Ala10Ala	30/285	30/285	34608
NC_002516.2	113283	PA0092	PA0092	G	T	0	0	0	0	0	1	1	missense_variant	MODERATE	transcript	AAG03482.1	protein_coding	43831	c.24C>A	p.Asp8Glu	24/285	24/285	34547
NC_002516.2	113288	PA0092	PA0092	T	C	0	0	0	0	0	1	1	missense_variant	MODERATE	transcript	AAG03482.1	protein_coding	43831	c.19A>G	p.Ile7Val	19/285	19/285	34516
NC_002516.2	113289	PA0092	PA0092	G	A	0	0	0	0	0	1	1	synonymous_variant	LOW	transcript	AAG03482.1	protein_coding	43831	c.18C>T	p.Tyr6Tyr	18/285	18/285	34486
NC_002516.2	113291	PA0092	PA0092	A	AG	0	0	0	0	0	1	0	frameshift_variant	HIGH	transcript	AAG03482.1	protein_coding	43831	c.15_16insC	p.Tyr6fs	15/285	15/285	34455
NC_002516.2	113293	PA0092	PA0092	T	TCA	0	0	0	0	0	1	0	frameshift_variant	HIGH	transcript	AAG03482.1	protein_coding	43831	c.13_14insTG	p.Glu5fs	13/285	13/285	34455
NC_002516.2	113295	PA0092	PA0092	G	GGGGGAC	0	0	0	0	0	1	0	disruptive_inframe_insertion	MODERATE	transcript	AAG03482.1	protein_coding	43831	c.11_12insGTCCCC	p.Ile4delinsMetSerPro	11/285	11/285	34425
NC_002516.2	113297	PA0092	PA0092	T	C	0	0	0	0	0	0	1	missense_variant	MODERATE	transcript	AAG03482.1	protein_coding	43831	c.10A>G	p.Ile4Val	10/285	10/285	34425
NC_002516.2	113300	PA0092	PA0092	G	C	0	0	0	0	0	1	0	missense_variant	MODERATE	transcript	AAG03482.1	protein_coding	43831	c.7C>G	p.Pro3Ala	7/285	7/285	34394
NC_002516.2	113302	PA0092	PA0092	G	GCGCCGCT	0	0	0	0	0	1	0	frameshift_variant	HIGH	transcript	AAG03482.1	protein_coding	43831	c.4_5insAGCGGCG	p.Thr2fs	4/285	4/285	34366
NC_002516.2	113302	PA0093	PA0093	G	GCGCCGCT	0	0	0	0	0	1	0	frameshift_variant&splice_region_variant	HIGH	transcript	AAG03483.1	protein_coding	43831	c.1293_*1insAGCGGCG		1293/1293	1293/1293	431/430
NC_002516.2	113960	PA0093	PA0093	G	C	1	1	1	1	1	1	1	synonymous_variant	LOW	transcript	AAG03483.1	protein_coding	43831	c.636C>G	p.Gly212Gly	636/1293	636/1293	212/430
NC_002516.2	114029	PA0093	PA0093	T	A	1	1	1	1	1	1	1	synonymous_variant	LOW	transcript	AAG03483.1	protein_coding	43831	c.567A>T	p.Leu189Leu	567/1293	567/1293	189/430
NC_002516.2	114127	PA0093	PA0093	T	C	1	1	1	1	1	1	1	missense_variant	MODERATE	transcript	AAG03483.1	protein_coding	43831	c.469A>G	p.Asn157Asp	469/1293	469/1293	157/430
NC_002516.2	114209	PA0093	PA0093	C	G	1	1	1	1	1	1	1	synonymous_variant	LOW	transcript	AAG03483.1	protein_coding	43831	c.387G>C	p.Ala129Ala	387/1293	387/1293	129/430
NC_002516.2	114284	PA0093	PA0093	A	G	1	1	1	1	1	1	1	synonymous_variant	LOW	transcript	AAG03483.1	protein_coding	43831	c.312T>C	p.Val104Val	312/1293	312/1293	104/430
NC_002516.2	114314	PA0093	PA0093	A	G	1	1	1	1	1	1	1	synonymous_variant	LOW	transcript	AAG03483.1	protein_coding	43831	c.282T>C	p.Ser94Ser	282/1293	282/1293	94/430
NC_002516.2	114509	PA0093	PA0093	T	G	1	1	1	1	1	1	1	synonymous_variant	LOW	transcript	AAG03483.1	protein_coding	43831	c.87A>C	p.Gly29Gly	87/1293	87/1293	29/430
NC_002516.2	114515	PA0093	PA0093	C	A	1	1	1	1	1	1	1	synonymous_variant	LOW	transcript	AAG03483.1	protein_coding	43831	c.81G>T	p.Val27Val	81/1293	81/1293	27/430
NC_002516.2	114542	PA0093	PA0093	A	C	1	1	1	1	1	1	1	synonymous_variant	LOW	transcript	AAG03483.1	protein_coding	43831	c.54T>G	p.Gly18Gly	54/1293	54/1293	18/430
NC_002516.2	114548	PA0093	PA0093	A	G	1	1	1	1	1	1	1	synonymous_variant	LOW	transcript	AAG03483.1	protein_coding	43831	c.48T>C	p.Gly16Gly	48/1293	48/1293	16/430
NC_002516.2	114557	PA0093	PA0093	T	G	1	1	1	1	1	1	1	synonymous_variant	LOW	transcript	AAG03483.1	protein_coding	43831	c.39A>C	p.Ile13Ile	39/1293	39/1293	13/430
NC_002516.2	114572	PA0093	PA0093	T	G	1	1	1	1	1	1	1	synonymous_variant	LOW	transcript	AAG03483.1	protein_coding	43831	c.24A>C	p.Arg8Arg	24/1293	24/1293	8/430
NC_002516.2	114597	PA0093-PA0094	PA0093-PA0094	C	G	1	1	1	1	1	1	1	intergenic_region	MODIFIER	intergenic_region	PA0093-PA0094			n.114597C>G
NC_002516.2	114600	PA0093-PA0094	PA0093-PA0094	C	T	1	1	1	1	1	1	1	intergenic_region	MODIFIER	intergenic_region	PA0093-PA0094			n.114600C>T
NC_002516.2	114603	PA0093-PA0094	PA0093-PA0094	T	C	1	1	1	1	1	1	1	intergenic_region	MODIFIER	intergenic_region	PA0093-PA0094			n.114603T>C
NC_002516.2	114604	PA0093-PA0094	PA0093-PA0094	A	G	1	1	1	1	1	1	1	intergenic_region	MODIFIER	intergenic_region	PA0093-PA0094			n.114604A>G
NC_002516.2	114609	PA0093-PA0094	PA0093-PA0094	G	A	1	1	1	1	1	1	1	intergenic_region	MODIFIER	intergenic_region	PA0093-PA0094			n.114609G>A
NC_002516.2	114610	PA0093-PA0094	PA0093-PA0094	G	A	1	1	1	1	1	1	1	intergenic_region	MODIFIER	intergenic_region	PA0093-PA0094			n.114610G>A
NC_002516.2	114614	PA0094	PA0094	GC	G	1	1	1	1	1	1	1	frameshift_variant	HIGH	transcript	AAG03484.1	protein_coding	43831	c.431delG	p.Ser144fs	431/435	431/435	144/144
NC_002516.2	114616	PA0094	PA0094	TA	T	1	1	1	1	1	1	1	frameshift_variant	HIGH	transcript	AAG03484.1	protein_coding	43831	c.429delT	p.Ser144fs	429/435	429/435	143/144
NC_002516.2	114619	PA0094	PA0094	G	GCC	1	1	1	1	1	1	1	frameshift_variant	HIGH	transcript	AAG03484.1	protein_coding	43831	c.426_427insGG	p.Pro143fs	426/435	426/435	142/144
NC_002516.2	114622	PA0094	PA0094	T	C	1	1	1	1	1	1	1	missense_variant	MODERATE	transcript	AAG03484.1	protein_coding	43831	c.424A>G	p.Thr142Ala	424/435	424/435	142/144
NC_002516.2	114623	PA0094	PA0094	C	G	1	1	1	1	1	1	1	synonymous_variant	LOW	transcript	AAG03484.1	protein_coding	43831	c.423G>C	p.Pro141Pro	423/435	423/435	141/144
NC_002516.2	114632	PA0094	PA0094	G	A	1	1	1	1	1	1	1	synonymous_variant	LOW	transcript	AAG03484.1	protein_coding	43831	c.414C>T	p.Val138Val	414/435	414/435	138/144
NC_002516.2	114716	PA0094	PA0094	C	G	1	1	1	1	1	1	1	synonymous_variant	LOW	transcript	AAG03484.1	protein_coding	43831	c.330G>C	p.Ala110Ala	330/435	330/435	110/144
NC_002516.2	114737	PA0094	PA0094	T	C	1	1	1	1	1	1	1	synonymous_variant	LOW	transcript	AAG03484.1	protein_coding	43831	c.309A>G	p.Val103Val	309/435	309/435	103/144
NC_002516.2	114761	PA0094	PA0094	G	A	1	1	1	1	1	1	1	synonymous_variant	LOW	transcript	AAG03484.1	protein_coding	43831	c.285C>T	p.Gly95Gly	285/435	285/435	95/144
NC_002516.2	114764	PA0094	PA0094	C	T	1	1	1	1	1	1	1	synonymous_variant	LOW	transcript	AAG03484.1	protein_coding	43831	c.282G>A	p.Glu94Glu	282/435	282/435	94/144
NC_002516.2	114866	PA0094	PA0094	T	C	1	1	1	1	1	1	1	synonymous_variant	LOW	transcript	AAG03484.1	protein_coding	43831	c.180A>G	p.Glu60Glu	180/435	180/435	60/144
NC_002516.2	114901	PA0094	PA0094	C	T	1	1	1	1	1	1	1	missense_variant	MODERATE	transcript	AAG03484.1	protein_coding	43831	c.145G>A	p.Ala49Thr	145/435	145/435	49/144
NC_002516.2	114920	PA0094	PA0094	A	G	1	1	1	1	1	1	1	synonymous_variant	LOW	transcript	AAG03484.1	protein_coding	43831	c.126T>C	p.Arg42Arg	126/435	126/435	42/144
NC_002516.2	115202	PA0094-PA0095	PA0094-PA0095	G	A	1	1	1	1	1	1	1	intergenic_region	MODIFIER	intergenic_region	PA0094-PA0095			n.115202G>A
NC_002516.2	115205	PA0094-PA0095	PA0094-PA0095	A	G	1	1	1	1	1	1	1	intergenic_region	MODIFIER	intergenic_region	PA0094-PA0095			n.115205A>G
NC_002516.2	115244	PA0094-PA0095	PA0094-PA0095	T	G	1	1	1	1	1	1	1	intergenic_region	MODIFIER	intergenic_region	PA0094-PA0095			n.115244T>G
NC_002516.2	115508	PA0095	PA0095	G	A	1	1	1	1	1	1	1	synonymous_variant	LOW	transcript	AAG03485.1	protein_coding	43831	c.210G>A	p.Arg70Arg	210/2226	210/2226	70/741
NC_002516.2	115535	PA0095	PA0095	T	C	1	1	1	1	1	1	1	synonymous_variant	LOW	transcript	AAG03485.1	protein_coding	43831	c.237T>C	p.Ala79Ala	237/2226	237/2226	79/741
NC_002516.2	115547	PA0095	PA0095	A	C	1	1	1	1	1	1	1	synonymous_variant	LOW	transcript	AAG03485.1	protein_coding	43831	c.249A>C	p.Gly83Gly	249/2226	249/2226	83/741
NC_002516.2	115619	PA0095	PA0095	C	G	1	1	1	1	1	1	1	synonymous_variant	LOW	transcript	AAG03485.1	protein_coding	43831	c.321C>G	p.Ser107Ser	321/2226	321/2226	107/741
NC_002516.2	115673	PA0095	PA0095	C	T	1	1	1	1	1	1	1	synonymous_variant	LOW	transcript	AAG03485.1	protein_coding	43831	c.375C>T	p.Phe125Phe	375/2226	375/2226	125/741
NC_002516.2	115685	PA0095	PA0095	C	T	1	1	1	1	1	1	1	synonymous_variant	LOW	transcript	AAG03485.1	protein_coding	43831	c.387C>T	p.Gly129Gly	387/2226	387/2226	129/741
NC_002516.2	115955	PA0095	PA0095	G	A	1	1	1	1	1	1	1	synonymous_variant	LOW	transcript	AAG03485.1	protein_coding	43831	c.657G>A	p.Ala219Ala	657/2226	657/2226	219/741
NC_002516.2	116024	PA0095	PA0095	G	A	1	1	1	1	1	1	1	synonymous_variant	LOW	transcript	AAG03485.1	protein_coding	43831	c.726G>A	p.Glu242Glu	726/2226	726/2226	242/741
NC_002516.2	116030	PA0095	PA0095	T	C	1	1	1	1	1	1	1	synonymous_variant	LOW	transcript	AAG03485.1	protein_coding	43831	c.732T>C	p.Arg244Arg	732/2226	732/2226	244/741
NC_002516.2	116081	PA0095	PA0095	C	T	1	1	1	1	1	1	1	synonymous_variant	LOW	transcript	AAG03485.1	protein_coding	43831	c.783C>T	p.Tyr261Tyr	783/2226	783/2226	261/741
NC_002516.2	116132	PA0095	PA0095	T	C	1	1	1	1	1	1	1	synonymous_variant	LOW	transcript	AAG03485.1	protein_coding	43831	c.834T>C	p.Arg278Arg	834/2226	834/2226	278/741
NC_002516.2	116150	PA0095	PA0095	G	C	1	1	1	1	1	1	1	synonymous_variant	LOW	transcript	AAG03485.1	protein_coding	43831	c.852G>C	p.Ala284Ala	852/2226	852/2226	284/741
NC_002516.2	116156	PA0095	PA0095	C	T	1	1	1	1	1	1	1	synonymous_variant	LOW	transcript	AAG03485.1	protein_coding	43831	c.858C>T	p.Tyr286Tyr	858/2226	858/2226	286/741
NC_002516.2	116159	PA0095	PA0095	A	G	1	1	1	1	1	1	1	synonymous_variant	LOW	transcript	AAG03485.1	protein_coding	43831	c.861A>G	p.Glu287Glu	861/2226	861/2226	287/741
NC_002516.2	116165	PA0095	PA0095	G	A	1	1	1	1	1	1	1	synonymous_variant	LOW	transcript	AAG03485.1	protein_coding	43831	c.867G>A	p.Val289Val	867/2226	867/2226	289/741
NC_002516.2	116225	PA0095	PA0095	C	T	1	1	1	1	1	1	1	synonymous_variant	LOW	transcript	AAG03485.1	protein_coding	43831	c.927C>T	p.Tyr309Tyr	927/2226	927/2226	309/741
NC_002516.2	116266	PA0095	PA0095	C	T	1	1	1	1	1	1	1	missense_variant	MODERATE	transcript	AAG03485.1	protein_coding	43831	c.968C>T	p.Ala323Val	968/2226	968/2226	323/741
NC_002516.2	116267	PA0095	PA0095	C	T	1	1	1	1	1	1	1	synonymous_variant	LOW	transcript	AAG03485.1	protein_coding	43831	c.969C>T	p.Ala323Ala	969/2226	969/2226	323/741
NC_002516.2	116384	PA0095	PA0095	T	C	1	1	1	1	1	1	1	synonymous_variant	LOW	transcript	AAG03485.1	protein_coding	43831	c.1086T>C	p.Thr362Thr	1086/2226	1086/2226	362/741
NC_002516.2	116414	PA0095	PA0095	T	C	1	1	1	1	1	1	1	synonymous_variant	LOW	transcript	AAG03485.1	protein_coding	43831	c.1116T>C	p.Thr372Thr	1116/2226	1116/2226	372/741
NC_002516.2	116429	PA0095	PA0095	G	T	1	1	1	1	1	1	1	synonymous_variant	LOW	transcript	AAG03485.1	protein_coding	43831	c.1131G>T	p.Gly377Gly	1131/2226	1131/2226	377/741
NC_002516.2	116480	PA0095	PA0095	C	T	0	1	0	1	1	1	0	synonymous_variant	LOW	transcript	AAG03485.1	protein_coding	43831	c.1182C>T	p.His394His	1182/2226	1182/2226	394/741
NC_002516.2	116492	PA0095	PA0095	T	C	0	1	0	1	1	1	0	synonymous_variant	LOW	transcript	AAG03485.1	protein_coding	43831	c.1194T>C	p.Asp398Asp	1194/2226	1194/2226	398/741
NC_002516.2	116507	PA0095	PA0095	G	C	0	1	0	0	1	1	0	synonymous_variant	LOW	transcript	AAG03485.1	protein_coding	43831	c.1209G>C	p.Ser403Ser	1209/2226	1209/2226	403/741
NC_002516.2	116894	PA0095	PA0095	C	G	1	1	1	1	1	1	1	synonymous_variant	LOW	transcript	AAG03485.1	protein_coding	43831	c.1596C>G	p.Thr532Thr	1596/2226	1596/2226	532/741
NC_002516.2	116945	PA0095	PA0095	A	C	0	0	1	1	1	1	1	synonymous_variant	LOW	transcript	AAG03485.1	protein_coding	43831	c.1647A>C	p.Ile549Ile	1647/2226	1647/2226	549/741
NC_002516.2	116947	PA0095	PA0095	C	G	1	0	1	1	1	1	1	missense_variant	MODERATE	transcript	AAG03485.1	protein_coding	43831	c.1649C>G	p.Thr550Ser	1649/2226	1649/2226	550/741
NC_002516.2	117386	PA0095	PA0095	T	C	1	1	1	1	1	1	1	synonymous_variant	LOW	transcript	AAG03485.1	protein_coding	43831	c.2088T>C	p.Gly696Gly	2088/2226	2088/2226	696/741
NC_002516.2	117455	PA0095	PA0095	A	T	1	1	1	1	1	1	1	synonymous_variant	LOW	transcript	AAG03485.1	protein_coding	43831	c.2157A>T	p.Gly719Gly	2157/2226	2157/2226	719/741
NC_002516.2	117582	PA0096	PA0096	A	G	1	1	1	1	1	1	1	missense_variant	MODERATE	transcript	AAG03486.1	protein_coding	43831	c.31A>G	p.Thr11Ala	31/450	31/450	11/149
NC_002516.2	117638	PA0096	PA0096	G	A	1	1	1	1	1	1	1	synonymous_variant	LOW	transcript	AAG03486.1	protein_coding	43831	c.87G>A	p.Val29Val	87/450	87/450	29/149
NC_002516.2	117647	PA0096	PA0096	C	T	1	1	1	1	1	1	1	synonymous_variant	LOW	transcript	AAG03486.1	protein_coding	43831	c.96C>T	p.Ala32Ala	96/450	96/450	32/149
NC_002516.2	117707	PA0096	PA0096	C	T	1	1	1	1	1	1	1	synonymous_variant	LOW	transcript	AAG03486.1	protein_coding	43831	c.156C>T	p.Thr52Thr	156/450	156/450	52/149
NC_002516.2	117731	PA0096	PA0096	C	T	1	1	1	1	1	1	1	synonymous_variant	LOW	transcript	AAG03486.1	protein_coding	43831	c.180C>T	p.Asp60Asp	180/450	180/450	60/149
NC_002516.2	117819	PA0096	PA0096	G	GCGCTGGCGGCGC	1	1	1	1	1	1	1	conservative_inframe_insertion	MODERATE	transcript	AAG03486.1	protein_coding	43831	c.276_277insGCGCCGCTGGCG	p.Ala92_Gln93insAlaProLeuAla	277/450	277/450	93/149
NC_002516.2	117884	PA0096	PA0096	T	C	1	1	1	1	1	1	1	synonymous_variant	LOW	transcript	AAG03486.1	protein_coding	43831	c.333T>C	p.Cys111Cys	333/450	333/450	111/149
NC_002516.2	118086	PA0097	PA0097	G	A	1	1	1	1	1	1	1	synonymous_variant	LOW	transcript	AAG03487.1	protein_coding	43831	c.156G>A	p.Glu52Glu	156/1200	156/1200	52/399
NC_002516.2	118165	PA0097	PA0097	A	G	1	1	1	1	1	1	1	missense_variant	MODERATE	transcript	AAG03487.1	protein_coding	43831	c.235A>G	p.Thr79Ala	235/1200	235/1200	79/399
NC_002516.2	118185	PA0097	PA0097	A	G	1	1	1	1	1	1	1	synonymous_variant	LOW	transcript	AAG03487.1	protein_coding	43831	c.255A>G	p.Glu85Glu	255/1200	255/1200	85/399
NC_002516.2	118204	PA0097	PA0097	T	C	1	1	1	1	1	1	1	missense_variant	MODERATE	transcript	AAG03487.1	protein_coding	43831	c.274T>C	p.Phe92Leu	274/1200	274/1200	92/399
NC_002516.2	118269	PA0097	PA0097	G	C	1	1	1	1	1	1	1	synonymous_variant	LOW	transcript	AAG03487.1	protein_coding	43831	c.339G>C	p.Leu113Leu	339/1200	339/1200	113/399
NC_002516.2	118275	PA0097	PA0097	C	T	1	1	1	1	1	1	1	synonymous_variant	LOW	transcript	AAG03487.1	protein_coding	43831	c.345C>T	p.Ser115Ser	345/1200	345/1200	115/399
NC_002516.2	118338	PA0097	PA0097	G	C	1	1	1	1	1	1	1	synonymous_variant	LOW	transcript	AAG03487.1	protein_coding	43831	c.408G>C	p.Val136Val	408/1200	408/1200	136/399
NC_002516.2	118410	PA0097	PA0097	G	C	1	1	1	1	1	1	1	synonymous_variant	LOW	transcript	AAG03487.1	protein_coding	43831	c.480G>C	p.Ala160Ala	480/1200	480/1200	160/399
NC_002516.2	118423	PA0097	PA0097	A	C	1	1	1	1	1	1	1	missense_variant	MODERATE	transcript	AAG03487.1	protein_coding	43831	c.493A>C	p.Ser165Arg	493/1200	493/1200	165/399
NC_002516.2	118482	PA0097	PA0097	C	T	1	1	1	1	1	1	1	synonymous_variant	LOW	transcript	AAG03487.1	protein_coding	43831	c.552C>T	p.Pro184Pro	552/1200	552/1200	184/399
NC_002516.2	118494	PA0097	PA0097	T	G	1	1	1	1	1	1	1	missense_variant	MODERATE	transcript	AAG03487.1	protein_coding	43831	c.564T>G	p.Asp188Glu	564/1200	564/1200	188/399
NC_002516.2	118515	PA0097	PA0097	C	T	1	1	1	1	1	1	1	synonymous_variant	LOW	transcript	AAG03487.1	protein_coding	43831	c.585C>T	p.Ala195Ala	585/1200	585/1200	195/399
NC_002516.2	118550	PA0097	PA0097	C	T	1	1	1	1	1	1	1	missense_variant	MODERATE	transcript	AAG03487.1	protein_coding	43831	c.620C>T	p.Ala207Val	620/1200	620/1200	207/399
NC_002516.2	118553	PA0097	PA0097	A	C	1	1	1	1	1	1	1	missense_variant	MODERATE	transcript	AAG03487.1	protein_coding	43831	c.623A>C	p.Glu208Ala	623/1200	623/1200	208/399
NC_002516.2	118589	PA0097	PA0097	T	C	1	1	1	1	1	1	1	missense_variant	MODERATE	transcript	AAG03487.1	protein_coding	43831	c.659T>C	p.Leu220Pro	659/1200	659/1200	220/399
NC_002516.2	118614	PA0097	PA0097	C	T	1	1	1	1	1	1	1	synonymous_variant	LOW	transcript	AAG03487.1	protein_coding	43831	c.684C>T	p.His228His	684/1200	684/1200	228/399
NC_002516.2	118617	PA0097	PA0097	C	A	1	1	1	1	1	1	1	synonymous_variant	LOW	transcript	AAG03487.1	protein_coding	43831	c.687C>A	p.Gly229Gly	687/1200	687/1200	229/399
NC_002516.2	118650	PA0097	PA0097	C	T	1	1	1	1	1	1	1	synonymous_variant	LOW	transcript	AAG03487.1	protein_coding	43831	c.720C>T	p.Gly240Gly	720/1200	720/1200	240/399
NC_002516.2	118656	PA0097	PA0097	C	T	1	1	1	1	1	1	1	synonymous_variant	LOW	transcript	AAG03487.1	protein_coding	43831	c.726C>T	p.His242His	726/1200	726/1200	242/399
NC_002516.2	118683	PA0097	PA0097	C	T	1	1	1	1	1	1	1	synonymous_variant	LOW	transcript	AAG03487.1	protein_coding	43831	c.753C>T	p.Gly251Gly	753/1200	753/1200	251/399
NC_002516.2	118702	PA0097	PA0097	C	T	1	1	1	1	1	1	1	synonymous_variant	LOW	transcript	AAG03487.1	protein_coding	43831	c.772C>T	p.Leu258Leu	772/1200	772/1200	258/399
NC_002516.2	118710	PA0097	PA0097	G	C	1	1	1	1	1	1	1	missense_variant	MODERATE	transcript	AAG03487.1	protein_coding	43831	c.780G>C	p.Glu260Asp	780/1200	780/1200	260/399
NC_002516.2	118713	PA0097	PA0097	C	G	1	1	1	1	1	1	1	synonymous_variant	LOW	transcript	AAG03487.1	protein_coding	43831	c.783C>G	p.Arg261Arg	783/1200	783/1200	261/399
NC_002516.2	118761	PA0097	PA0097	G	A	1	1	1	1	1	1	1	synonymous_variant	LOW	transcript	AAG03487.1	protein_coding	43831	c.831G>A	p.Ala277Ala	831/1200	831/1200	277/399
NC_002516.2	118833	PA0097	PA0097	G	A	1	1	1	1	1	1	1	synonymous_variant	LOW	transcript	AAG03487.1	protein_coding	43831	c.903G>A	p.Glu301Glu	903/1200	903/1200	301/399
NC_002516.2	118855	PA0097	PA0097	C	T	1	1	1	1	1	1	1	missense_variant	MODERATE	transcript	AAG03487.1	protein_coding	43831	c.925C>T	p.Arg309Cys	925/1200	925/1200	309/399
NC_002516.2	118863	PA0097	PA0097	G	T	1	1	1	1	1	1	1	missense_variant	MODERATE	transcript	AAG03487.1	protein_coding	43831	c.933G>T	p.Glu311Asp	933/1200	933/1200	311/399
NC_002516.2	118898	PA0097	PA0097	A	G	1	1	1	1	1	1	1	missense_variant	MODERATE	transcript	AAG03487.1	protein_coding	43831	c.968A>G	p.His323Arg	968/1200	968/1200	323/399
NC_002516.2	118953	PA0097	PA0097	C	G	1	1	1	1	1	1	1	synonymous_variant	LOW	transcript	AAG03487.1	protein_coding	43831	c.1023C>G	p.Arg341Arg	1023/1200	1023/1200	341/399
NC_002516.2	118974	PA0097	PA0097	T	C	1	1	1	1	1	1	1	synonymous_variant	LOW	transcript	AAG03487.1	protein_coding	43831	c.1044T>C	p.Ile348Ile	1044/1200	1044/1200	348/399
NC_002516.2	119034	PA0097	PA0097	C	G	1	1	1	1	1	1	1	synonymous_variant	LOW	transcript	AAG03487.1	protein_coding	43831	c.1104C>G	p.Ser368Ser	1104/1200	1104/1200	368/399
NC_002516.2	119055	PA0097	PA0097	C	T	1	1	1	1	1	1	1	synonymous_variant	LOW	transcript	AAG03487.1	protein_coding	43831	c.1125C>T	p.Arg375Arg	1125/1200	1125/1200	375/399
NC_002516.2	119091	PA0097	PA0097	G	A	1	1	1	1	1	1	1	synonymous_variant	LOW	transcript	AAG03487.1	protein_coding	43831	c.1161G>A	p.Ala387Ala	1161/1200	1161/1200	387/399
NC_002516.2	119092	PA0097	PA0097	T	C	1	1	1	1	1	1	1	synonymous_variant	LOW	transcript	AAG03487.1	protein_coding	43831	c.1162T>C	p.Leu388Leu	1162/1200	1162/1200	388/399
NC_002516.2	119096	PA0097	PA0097	C	T	1	1	1	1	1	1	1	missense_variant	MODERATE	transcript	AAG03487.1	protein_coding	43831	c.1166C>T	p.Ala389Val	1166/1200	1166/1200	389/399
NC_002516.2	119101	PA0097	PA0097	A	G	1	1	1	1	1	1	1	missense_variant	MODERATE	transcript	AAG03487.1	protein_coding	43831	c.1171A>G	p.Ser391Gly	1171/1200	1171/1200	391/399
NC_002516.2	119137	PA0098	PA0098	C	T	1	1	1	1	1	1	1	missense_variant	MODERATE	transcript	AAG03488.1	protein_coding	43831	c.11C>T	p.Ala4Val	11/1038	11/1038	4/345
NC_002516.2	119165	PA0098	PA0098	C	A	1	1	1	1	1	1	1	synonymous_variant	LOW	transcript	AAG03488.1	protein_coding	43831	c.39C>A	p.Val13Val	39/1038	39/1038	13/345
NC_002516.2	119177	PA0098	PA0098	T	C	1	1	1	1	1	1	1	synonymous_variant	LOW	transcript	AAG03488.1	protein_coding	43831	c.51T>C	p.Gly17Gly	51/1038	51/1038	17/345
NC_002516.2	119234	PA0098	PA0098	A	G	1	1	1	1	1	1	1	synonymous_variant	LOW	transcript	AAG03488.1	protein_coding	43831	c.108A>G	p.Glu36Glu	108/1038	108/1038	36/345
NC_002516.2	119237	PA0098	PA0098	C	G	1	1	1	1	1	1	1	synonymous_variant	LOW	transcript	AAG03488.1	protein_coding	43831	c.111C>G	p.Thr37Thr	111/1038	111/1038	37/345
NC_002516.2	119283	PA0098	PA0098	C	G	1	1	1	1	1	1	1	missense_variant	MODERATE	transcript	AAG03488.1	protein_coding	43831	c.157C>G	p.Pro53Ala	157/1038	157/1038	53/345
NC_002516.2	119291	PA0098	PA0098	G	A	1	1	1	1	1	1	1	synonymous_variant	LOW	transcript	AAG03488.1	protein_coding	43831	c.165G>A	p.Glu55Glu	165/1038	165/1038	55/345
NC_002516.2	119827	PA0098	PA0098	G	C	1	1	1	1	1	1	1	missense_variant	MODERATE	transcript	AAG03488.1	protein_coding	43831	c.701G>C	p.Ser234Thr	701/1038	701/1038	234/345
NC_002516.2	119885	PA0098	PA0098	C	T	1	1	1	1	1	1	1	synonymous_variant	LOW	transcript	AAG03488.1	protein_coding	43831	c.759C>T	p.Tyr253Tyr	759/1038	759/1038	253/345
NC_002516.2	120026	PA0098	PA0098	T	C	1	1	1	1	1	1	1	synonymous_variant	LOW	transcript	AAG03488.1	protein_coding	43831	c.900T>C	p.Gly300Gly	900/1038	900/1038	300/345
NC_002516.2	120110	PA0098	PA0098	T	C	1	1	1	1	1	1	1	synonymous_variant	LOW	transcript	AAG03488.1	protein_coding	43831	c.984T>C	p.Asp328Asp	984/1038	984/1038	328/345
NC_002516.2	120216	PA0099	PA0099	A	G	1	1	1	1	1	1	1	missense_variant	MODERATE	transcript	AAG03489.1	protein_coding	43831	c.53A>G	p.Asn18Ser	53/1161	53/1161	18/386
NC_002516.2	120345	PA0099	PA0099	C	G	1	1	1	1	1	1	1	missense_variant	MODERATE	transcript	AAG03489.1	protein_coding	43831	c.182C>G	p.Thr61Ser	182/1161	182/1161	61/386
NC_002516.2	120562	PA0099	PA0099	T	C	1	1	1	1	1	1	1	synonymous_variant	LOW	transcript	AAG03489.1	protein_coding	43831	c.399T>C	p.Pro133Pro	399/1161	399/1161	133/386
NC_002516.2	120610	PA0099	PA0099	T	G	1	1	1	1	1	1	1	synonymous_variant	LOW	transcript	AAG03489.1	protein_coding	43831	c.447T>G	p.Ala149Ala	447/1161	447/1161	149/386
NC_002516.2	120664	PA0099	PA0099	C	T	1	1	1	1	1	1	1	synonymous_variant	LOW	transcript	AAG03489.1	protein_coding	43831	c.501C>T	p.Asp167Asp	501/1161	501/1161	167/386
NC_002516.2	120697	PA0099	PA0099	T	A	1	1	1	1	1	1	1	synonymous_variant	LOW	transcript	AAG03489.1	protein_coding	43831	c.534T>A	p.Ala178Ala	534/1161	534/1161	178/386
NC_002516.2	120701	PA0099	PA0099	C	T	1	1	1	1	1	1	1	missense_variant	MODERATE	transcript	AAG03489.1	protein_coding	43831	c.538C>T	p.Leu180Phe	538/1161	538/1161	180/386
NC_002516.2	120703	PA0099	PA0099	T	G	1	1	1	1	1	1	1	synonymous_variant	LOW	transcript	AAG03489.1	protein_coding	43831	c.540T>G	p.Leu180Leu	540/1161	540/1161	180/386
NC_002516.2	120739	PA0099	PA0099	C	T	1	1	1	1	1	1	1	synonymous_variant	LOW	transcript	AAG03489.1	protein_coding	43831	c.576C>T	p.Asn192Asn	576/1161	576/1161	192/386
NC_002516.2	121303	PA0099	PA0099	C	T	1	1	1	1	1	1	1	synonymous_variant	LOW	transcript	AAG03489.1	protein_coding	43831	c.1140C>T	p.Ala380Ala	1140/1161	1140/1161	380/386
NC_002516.2	121321	PA0099	PA0099	C	T	1	1	1	1	1	1	1	synonymous_variant	LOW	transcript	AAG03489.1	protein_coding	43831	c.1158C>T	p.Arg386Arg	1158/1161	1158/1161	386/386
NC_002516.2	121390	PA0100	PA0100	C	T	1	1	1	1	1	1	1	synonymous_variant	LOW	transcript	AAG03490.1	protein_coding	43831	c.45C>T	p.Val15Val	45/921	45/921	15/306
NC_002516.2	121561	PA0100	PA0100	G	A	1	1	1	1	1	1	1	synonymous_variant	LOW	transcript	AAG03490.1	protein_coding	43831	c.216G>A	p.Pro72Pro	216/921	216/921	72/306
NC_002516.2	121563	PA0100	PA0100	T	C	1	1	1	1	1	1	1	missense_variant	MODERATE	transcript	AAG03490.1	protein_coding	43831	c.218T>C	p.Val73Ala	218/921	218/921	73/306
NC_002516.2	121660	PA0100	PA0100	C	T	1	1	1	1	1	1	1	synonymous_variant	LOW	transcript	AAG03490.1	protein_coding	43831	c.315C>T	p.Ile105Ile	315/921	315/921	105/306
NC_002516.2	121691	PA0100	PA0100	T	A	1	1	1	1	1	1	1	missense_variant	MODERATE	transcript	AAG03490.1	protein_coding	43831	c.346T>A	p.Cys116Ser	346/921	346/921	116/306
NC_002516.2	121699	PA0100	PA0100	C	T	1	1	1	1	1	1	1	synonymous_variant	LOW	transcript	AAG03490.1	protein_coding	43831	c.354C>T	p.Asp118Asp	354/921	354/921	118/306
NC_002516.2	121765	PA0100	PA0100	T	C	1	1	1	1	1	1	1	synonymous_variant	LOW	transcript	AAG03490.1	protein_coding	43831	c.420T>C	p.Arg140Arg	420/921	420/921	140/306
NC_002516.2	121776	PA0100	PA0100	C	G	1	1	1	1	1	1	1	missense_variant	MODERATE	transcript	AAG03490.1	protein_coding	43831	c.431C>G	p.Thr144Ser	431/921	431/921	144/306
NC_002516.2	121783	PA0100	PA0100	T	A	1	1	1	1	1	1	1	synonymous_variant	LOW	transcript	AAG03490.1	protein_coding	43831	c.438T>A	p.Ala146Ala	438/921	438/921	146/306
NC_002516.2	121978	PA0100	PA0100	T	C	1	1	1	1	1	1	1	synonymous_variant	LOW	transcript	AAG03490.1	protein_coding	43831	c.633T>C	p.Cys211Cys	633/921	633/921	211/306
NC_002516.2	122083	PA0100	PA0100	A	C	1	1	1	1	1	1	1	synonymous_variant	LOW	transcript	AAG03490.1	protein_coding	43831	c.738A>C	p.Ala246Ala	738/921	738/921	246/306
NC_002516.2	122117	PA0100	PA0100	C	T	1	1	1	1	1	1	1	synonymous_variant	LOW	transcript	AAG03490.1	protein_coding	43831	c.772C>T	p.Leu258Leu	772/921	772/921	258/306
NC_002516.2	122301	PA0101	PA0101	A	T	1	1	1	1	1	1	1	missense_variant	MODERATE	transcript	AAG03491.1	protein_coding	43831	c.54A>T	p.Glu18Asp	54/1248	54/1248	18/415
NC_002516.2	122307	PA0101	PA0101	C	A	1	1	1	1	1	1	1	synonymous_variant	LOW	transcript	AAG03491.1	protein_coding	43831	c.60C>A	p.Ala20Ala	60/1248	60/1248	20/415
NC_002516.2	122334	PA0101	PA0101	C	G	1	1	1	1	1	1	1	synonymous_variant	LOW	transcript	AAG03491.1	protein_coding	43831	c.87C>G	p.Ala29Ala	87/1248	87/1248	29/415
NC_002516.2	122340	PA0101	PA0101	T	C	1	1	1	1	1	1	1	synonymous_variant	LOW	transcript	AAG03491.1	protein_coding	43831	c.93T>C	p.Arg31Arg	93/1248	93/1248	31/415
NC_002516.2	122409	PA0101	PA0101	G	A	1	1	1	1	1	1	1	synonymous_variant	LOW	transcript	AAG03491.1	protein_coding	43831	c.162G>A	p.Leu54Leu	162/1248	162/1248	54/415
NC_002516.2	122410	PA0101	PA0101	G	A	1	1	1	1	1	1	1	missense_variant	MODERATE	transcript	AAG03491.1	protein_coding	43831	c.163G>A	p.Ala55Thr	163/1248	163/1248	55/415
NC_002516.2	122445	PA0101	PA0101	C	G	1	1	1	1	1	1	1	synonymous_variant	LOW	transcript	AAG03491.1	protein_coding	43831	c.198C>G	p.Leu66Leu	198/1248	198/1248	66/415
NC_002516.2	122477	PA0101	PA0101	C	T	1	1	1	1	1	1	1	missense_variant	MODERATE	transcript	AAG03491.1	protein_coding	43831	c.230C>T	p.Ala77Val	230/1248	230/1248	77/415
NC_002516.2	122508	PA0101	PA0101	A	T	1	1	1	1	1	1	1	synonymous_variant	LOW	transcript	AAG03491.1	protein_coding	43831	c.261A>T	p.Ala87Ala	261/1248	261/1248	87/415
NC_002516.2	122532	PA0101	PA0101	G	A	1	1	1	1	1	1	1	synonymous_variant	LOW	transcript	AAG03491.1	protein_coding	43831	c.285G>A	p.Arg95Arg	285/1248	285/1248	95/415
NC_002516.2	122613	PA0101	PA0101	G	A	1	1	1	1	1	1	1	synonymous_variant	LOW	transcript	AAG03491.1	protein_coding	43831	c.366G>A	p.Ala122Ala	366/1248	366/1248	122/415
NC_002516.2	122778	PA0101	PA0101	G	A	1	1	1	1	1	1	1	synonymous_variant	LOW	transcript	AAG03491.1	protein_coding	43831	c.531G>A	p.Glu177Glu	531/1248	531/1248	177/415
NC_002516.2	122787	PA0101	PA0101	G	A	1	1	1	1	1	1	1	synonymous_variant	LOW	transcript	AAG03491.1	protein_coding	43831	c.540G>A	p.Arg180Arg	540/1248	540/1248	180/415
NC_002516.2	122808	PA0101	PA0101	T	C	1	1	1	1	1	1	1	synonymous_variant	LOW	transcript	AAG03491.1	protein_coding	43831	c.561T>C	p.Ile187Ile	561/1248	561/1248	187/415
NC_002516.2	122817	PA0101	PA0101	T	C	1	1	1	1	1	1	1	synonymous_variant	LOW	transcript	AAG03491.1	protein_coding	43831	c.570T>C	p.Tyr190Tyr	570/1248	570/1248	190/415
NC_002516.2	122829	PA0101	PA0101	T	C	1	1	1	1	1	1	1	synonymous_variant	LOW	transcript	AAG03491.1	protein_coding	43831	c.582T>C	p.Asp194Asp	582/1248	582/1248	194/415
NC_002516.2	122898	PA0101	PA0101	A	G	1	1	1	1	1	1	1	synonymous_variant	LOW	transcript	AAG03491.1	protein_coding	43831	c.651A>G	p.Pro217Pro	651/1248	651/1248	217/415
NC_002516.2	122976	PA0101	PA0101	C	T	1	1	1	1	1	1	1	synonymous_variant	LOW	transcript	AAG03491.1	protein_coding	43831	c.729C>T	p.Asp243Asp	729/1248	729/1248	243/415
NC_002516.2	122978	PA0101	PA0101	C	T	1	1	1	1	1	1	1	missense_variant	MODERATE	transcript	AAG03491.1	protein_coding	43831	c.731C>T	p.Thr244Ile	731/1248	731/1248	244/415
NC_002516.2	122994	PA0101	PA0101	T	C	1	1	1	1	1	1	1	synonymous_variant	LOW	transcript	AAG03491.1	protein_coding	43831	c.747T>C	p.Ile249Ile	747/1248	747/1248	249/415
NC_002516.2	123000	PA0101	PA0101	A	G	1	1	1	1	1	1	1	synonymous_variant	LOW	transcript	AAG03491.1	protein_coding	43831	c.753A>G	p.Gln251Gln	753/1248	753/1248	251/415
NC_002516.2	123001	PA0101	PA0101	C	T	1	1	1	1	1	1	1	synonymous_variant	LOW	transcript	AAG03491.1	protein_coding	43831	c.754C>T	p.Leu252Leu	754/1248	754/1248	252/415
NC_002516.2	123018	PA0101	PA0101	C	G	1	1	1	1	1	1	1	missense_variant	MODERATE	transcript	AAG03491.1	protein_coding	43831	c.771C>G	p.Asp257Glu	771/1248	771/1248	257/415
NC_002516.2	123048	PA0101	PA0101	C	T	1	1	1	1	1	1	1	synonymous_variant	LOW	transcript	AAG03491.1	protein_coding	43831	c.801C>T	p.Gly267Gly	801/1248	801/1248	267/415
NC_002516.2	123105	PA0101	PA0101	T	C	1	1	1	1	1	1	1	synonymous_variant	LOW	transcript	AAG03491.1	protein_coding	43831	c.858T>C	p.Ser286Ser	858/1248	858/1248	286/415
NC_002516.2	123160	PA0101	PA0101	C	T	1	1	1	1	1	1	1	synonymous_variant	LOW	transcript	AAG03491.1	protein_coding	43831	c.913C>T	p.Leu305Leu	913/1248	913/1248	305/415
NC_002516.2	123218	PA0101	PA0101	T	C	1	1	1	1	1	1	1	missense_variant	MODERATE	transcript	AAG03491.1	protein_coding	43831	c.971T>C	p.Leu324Pro	971/1248	971/1248	324/415
NC_002516.2	123228	PA0101	PA0101	C	G	1	1	1	1	1	1	1	missense_variant	MODERATE	transcript	AAG03491.1	protein_coding	43831	c.981C>G	p.Asp327Glu	981/1248	981/1248	327/415
NC_002516.2	123260	PA0101	PA0101	G	C	1	1	1	1	1	1	1	missense_variant	MODERATE	transcript	AAG03491.1	protein_coding	43831	c.1013G>C	p.Ser338Thr	1013/1248	1013/1248	338/415
NC_002516.2	123268	PA0101	PA0101	G	C	1	1	1	1	1	1	1	missense_variant	MODERATE	transcript	AAG03491.1	protein_coding	43831	c.1021G>C	p.Glu341Gln	1021/1248	1021/1248	341/415
NC_002516.2	123297	PA0101	PA0101	T	G	1	1	1	1	1	1	1	synonymous_variant	LOW	transcript	AAG03491.1	protein_coding	43831	c.1050T>G	p.Arg350Arg	1050/1248	1050/1248	350/415
NC_002516.2	123301	PA0101	PA0101	A	C	1	1	1	1	1	1	1	missense_variant	MODERATE	transcript	AAG03491.1	protein_coding	43831	c.1054A>C	p.Asn352His	1054/1248	1054/1248	352/415
NC_002516.2	123320	PA0101	PA0101	C	G	1	1	1	1	1	1	1	missense_variant	MODERATE	transcript	AAG03491.1	protein_coding	43831	c.1073C>G	p.Ala358Gly	1073/1248	1073/1248	358/415
NC_002516.2	123351	PA0101	PA0101	G	C	1	1	1	1	1	1	1	synonymous_variant	LOW	transcript	AAG03491.1	protein_coding	43831	c.1104G>C	p.Leu368Leu	1104/1248	1104/1248	368/415
NC_002516.2	123354	PA0101	PA0101	C	T	1	1	1	1	1	1	1	synonymous_variant	LOW	transcript	AAG03491.1	protein_coding	43831	c.1107C>T	p.Gly369Gly	1107/1248	1107/1248	369/415
NC_002516.2	123408	PA0101	PA0101	T	C	1	1	1	1	1	1	0	synonymous_variant	LOW	transcript	AAG03491.1	protein_coding	43831	c.1161T>C	p.Ala387Ala	1161/1248	1161/1248	387/415
NC_002516.2	123411	PA0101	PA0101	G	A	1	1	1	1	1	1	0	synonymous_variant	LOW	transcript	AAG03491.1	protein_coding	43831	c.1164G>A	p.Ala388Ala	1164/1248	1164/1248	388/415
NC_002516.2	123417	PA0101	PA0101	C	T	1	1	1	1	1	1	0	synonymous_variant	LOW	transcript	AAG03491.1	protein_coding	43831	c.1170C>T	p.Cys390Cys	1170/1248	1170/1248	390/415
NC_002516.2	123423	PA0101	PA0101	G	C	1	1	1	1	1	1	0	synonymous_variant	LOW	transcript	AAG03491.1	protein_coding	43831	c.1176G>C	p.Leu392Leu	1176/1248	1176/1248	392/415
NC_002516.2	123429	PA0101	PA0101	C	T	1	1	1	1	1	1	0	synonymous_variant	LOW	transcript	AAG03491.1	protein_coding	43831	c.1182C>T	p.Arg394Arg	1182/1248	1182/1248	394/415
NC_002516.2	123438	PA0101	PA0101	G	T	1	1	1	1	1	1	0	synonymous_variant	LOW	transcript	AAG03491.1	protein_coding	43831	c.1191G>T	p.Pro397Pro	1191/1248	1191/1248	397/415
NC_002516.2	123460	PA0101	PA0101	G	A	1	1	1	1	1	1	0	missense_variant	MODERATE	transcript	AAG03491.1	protein_coding	43831	c.1213G>A	p.Gly405Ser	1213/1248	1213/1248	405/415
NC_002516.2	123462	PA0101	PA0101	T	C	1	1	1	1	1	1	0	synonymous_variant	LOW	transcript	AAG03491.1	protein_coding	43831	c.1215T>C	p.Gly405Gly	1215/1248	1215/1248	405/415
NC_002516.2	123465	PA0101	PA0101	G	T	1	1	1	1	1	1	0	synonymous_variant	LOW	transcript	AAG03491.1	protein_coding	43831	c.1218G>T	p.Ala406Ala	1218/1248	1218/1248	406/415
NC_002516.2	123471	PA0101	PA0101	G	A	1	1	1	1	1	1	0	synonymous_variant	LOW	transcript	AAG03491.1	protein_coding	43831	c.1224G>A	p.Val408Val	1224/1248	1224/1248	408/415
NC_002516.2	123477	PA0101	PA0101	C	G	1	1	1	1	1	1	0	synonymous_variant	LOW	transcript	AAG03491.1	protein_coding	43831	c.1230C>G	p.Arg410Arg	1230/1248	1230/1248	410/415
NC_002516.2	123482	PA0101	PA0101	T	G	1	1	1	1	1	1	0	missense_variant	MODERATE	transcript	AAG03491.1	protein_coding	43831	c.1235T>G	p.Leu412Arg	1235/1248	1235/1248	412/415
NC_002516.2	123485	PA0101	PA0101	A	C	1	1	1	1	1	1	0	missense_variant	MODERATE	transcript	AAG03491.1	protein_coding	43831	c.1238A>C	p.Asp413Ala	1238/1248	1238/1248	413/415
NC_002516.2	123490	PA0101	PA0101	T	C	1	1	1	1	1	1	0	missense_variant	MODERATE	transcript	AAG03491.1	protein_coding	43831	c.1243T>C	p.Phe415Leu	1243/1248	1243/1248	415/415
NC_002516.2	123493	PA0101	PA0101	T	C	1	1	1	1	1	1	0	stop_lost&splice_region_variant	HIGH	transcript	AAG03491.1	protein_coding	43831	c.1246T>C	p.Ter416Argext*?	1246/1248	1246/1248	416/415
NC_002516.2	123495	PA0101	PA0101	A	C	1	1	1	1	1	1	0	stop_lost&splice_region_variant	HIGH	transcript	AAG03491.1	protein_coding	43831	c.1248A>C	p.Ter416Cysext*?	1248/1248	1248/1248	416/415
NC_002516.2	123500	PA0101-PA0102	PA0101-PA0102	T	G	1	1	1	1	1	1	0	intergenic_region	MODIFIER	intergenic_region	PA0101-PA0102			n.123500T>G
NC_002516.2	123505	PA0101-PA0102	PA0101-PA0102	GGCA	G	1	1	1	1	1	1	0	intergenic_region	MODIFIER	intergenic_region	PA0101-PA0102			n.123506_123508delGCA
NC_002516.2	123512	PA0101-PA0102	PA0101-PA0102	G	GC	1	1	1	1	1	1	0	intergenic_region	MODIFIER	intergenic_region	PA0101-PA0102			n.123512_123513insC
NC_002516.2	123515	PA0101-PA0102	PA0101-PA0102	GGC	G	1	1	1	1	1	1	0	intergenic_region	MODIFIER	intergenic_region	PA0101-PA0102			n.123516_123517delGC
NC_002516.2	123519	PA0101-PA0102	PA0101-PA0102	A	G	1	1	1	1	1	1	0	intergenic_region	MODIFIER	intergenic_region	PA0101-PA0102			n.123519A>G
NC_002516.2	123522	PA0101-PA0102	PA0101-PA0102	TCA	T	1	1	1	1	1	1	0	intergenic_region	MODIFIER	intergenic_region	PA0101-PA0102			n.123523_123524delCA
NC_002516.2	123525	PA0101-PA0102	PA0101-PA0102	TG	T	1	1	1	1	1	1	0	intergenic_region	MODIFIER	intergenic_region	PA0101-PA0102			n.123526delG
NC_002516.2	123527	PA0101-PA0102	PA0101-PA0102	G	T	1	1	1	1	1	1	0	intergenic_region	MODIFIER	intergenic_region	PA0101-PA0102			n.123527G>T
NC_002516.2	123531	PA0101-PA0102	PA0101-PA0102	C	T	1	1	1	1	1	1	0	intergenic_region	MODIFIER	intergenic_region	PA0101-PA0102			n.123531C>T
NC_002516.2	123532	PA0101-PA0102	PA0101-PA0102	TGG	T	1	1	1	1	1	1	0	intergenic_region	MODIFIER	intergenic_region	PA0101-PA0102			n.123533_123534delGG
NC_002516.2	123537	PA0101-PA0102	PA0101-PA0102	CG	C	1	1	1	1	1	1	0	intergenic_region	MODIFIER	intergenic_region	PA0101-PA0102			n.123538delG
NC_002516.2	123540	PA0101-PA0102	PA0101-PA0102	TG	T	1	1	1	1	1	1	0	intergenic_region	MODIFIER	intergenic_region	PA0101-PA0102			n.123541delG
NC_002516.2	123544	PA0101-PA0102	PA0101-PA0102	CCGGG	C	1	1	1	1	1	1	0	intergenic_region	MODIFIER	intergenic_region	PA0101-PA0102			n.123545_123548delCGGG
NC_002516.2	123572	PA0101-PA0102	PA0101-PA0102	T	C	1	1	1	1	1	1	0	intergenic_region	MODIFIER	intergenic_region	PA0101-PA0102			n.123572T>C
NC_002516.2	123581	PA0101-PA0102	PA0101-PA0102	C	T	1	1	1	1	1	1	0	intergenic_region	MODIFIER	intergenic_region	PA0101-PA0102			n.123581C>T
NC_002516.2	123584	PA0101-PA0102	PA0101-PA0102	A	G	1	1	1	1	1	1	0	intergenic_region	MODIFIER	intergenic_region	PA0101-PA0102			n.123584A>G
NC_002516.2	123593	PA0101-PA0102	PA0101-PA0102	C	G	1	1	1	1	1	1	0	intergenic_region	MODIFIER	intergenic_region	PA0101-PA0102			n.123593C>G
NC_002516.2	123619	PA0101-PA0102	PA0101-PA0102	G	A	1	1	1	1	1	1	1	intergenic_region	MODIFIER	intergenic_region	PA0101-PA0102			n.123619G>A
NC_002516.2	123641	PA0101-PA0102	PA0101-PA0102	T	C	1	1	1	1	1	1	1	intergenic_region	MODIFIER	intergenic_region	PA0101-PA0102			n.123641T>C
NC_002516.2	123690	PA0101-PA0102	PA0101-PA0102	G	A	1	1	1	1	1	1	1	intergenic_region	MODIFIER	intergenic_region	PA0101-PA0102			n.123690G>A
NC_002516.2	123751	PA0101-PA0102	PA0101-PA0102	C	T	1	1	1	1	1	1	1	intergenic_region	MODIFIER	intergenic_region	PA0101-PA0102			n.123751C>T
NC_002516.2	123754	PA0101-PA0102	PA0101-PA0102	C	T	1	1	1	1	1	1	1	intergenic_region	MODIFIER	intergenic_region	PA0101-PA0102			n.123754C>T
NC_002516.2	123766	PA0101-PA0102	PA0101-PA0102	A	G	1	1	1	1	1	1	1	intergenic_region	MODIFIER	intergenic_region	PA0101-PA0102			n.123766A>G
NC_002516.2	123767	PA0101-PA0102	PA0101-PA0102	T	C	1	1	1	1	1	1	1	intergenic_region	MODIFIER	intergenic_region	PA0101-PA0102			n.123767T>C
NC_002516.2	123774	PA0101-PA0102	PA0101-PA0102	C	T	1	1	1	1	1	1	1	intergenic_region	MODIFIER	intergenic_region	PA0101-PA0102			n.123774C>T
NC_002516.2	123776	PA0101-PA0102	PA0101-PA0102	T	C	1	1	1	1	1	1	1	intergenic_region	MODIFIER	intergenic_region	PA0101-PA0102			n.123776T>C
NC_002516.2	123799	PA0101-PA0102	PA0101-PA0102	C	T	1	1	1	1	1	1	1	intergenic_region	MODIFIER	intergenic_region	PA0101-PA0102			n.123799C>T
NC_002516.2	123810	PA0101-PA0102	PA0101-PA0102	T	A	1	1	1	1	1	1	1	intergenic_region	MODIFIER	intergenic_region	PA0101-PA0102			n.123810T>A
NC_002516.2	123852	PA0101-PA0102	PA0101-PA0102	C	T	1	1	1	1	1	1	1	intergenic_region	MODIFIER	intergenic_region	PA0101-PA0102			n.123852C>T
NC_002516.2	123930	PA0102	PA0102	T	C	1	1	1	1	1	1	1	synonymous_variant	LOW	transcript	AAG03492.1	protein_coding	43831	c.60T>C	p.Asp20Asp	60/729	60/729	20/242
NC_002516.2	124074	PA0102	PA0102	G	A	1	1	1	1	1	1	1	synonymous_variant	LOW	transcript	AAG03492.1	protein_coding	43831	c.204G>A	p.Glu68Glu	204/729	204/729	68/242
NC_002516.2	124110	PA0102	PA0102	C	T	1	1	1	1	1	1	1	synonymous_variant	LOW	transcript	AAG03492.1	protein_coding	43831	c.240C>T	p.Val80Val	240/729	240/729	80/242
NC_002516.2	124158	PA0102	PA0102	T	C	1	1	1	1	1	1	1	synonymous_variant	LOW	transcript	AAG03492.1	protein_coding	43831	c.288T>C	p.Gly96Gly	288/729	288/729	96/242
NC_002516.2	124185	PA0102	PA0102	T	C	1	1	1	1	1	1	1	synonymous_variant	LOW	transcript	AAG03492.1	protein_coding	43831	c.315T>C	p.Ala105Ala	315/729	315/729	105/242
NC_002516.2	124386	PA0102	PA0102	A	G	1	1	1	1	1	1	1	synonymous_variant	LOW	transcript	AAG03492.1	protein_coding	43831	c.516A>G	p.Glu172Glu	516/729	516/729	172/242
NC_002516.2	124569	PA0102	PA0102	C	T	1	1	1	1	1	1	1	synonymous_variant	LOW	transcript	AAG03492.1	protein_coding	43831	c.699C>T	p.Ala233Ala	699/729	699/729	233/242
NC_002516.2	124592	PA0102	PA0102	G	A	1	1	1	1	1	1	1	missense_variant	MODERATE	transcript	AAG03492.1	protein_coding	43831	c.722G>A	p.Ser241Asn	722/729	722/729	241/242
NC_002516.2	124749	PA0102-PA0103	PA0102-PA0103	G	A	1	1	1	1	1	1	1	intergenic_region	MODIFIER	intergenic_region	PA0102-PA0103			n.124749G>A
NC_002516.2	124760	PA0102-PA0103	PA0102-PA0103	T	C	1	1	1	1	1	1	1	intergenic_region	MODIFIER	intergenic_region	PA0102-PA0103			n.124760T>C
NC_002516.2	125073	PA0103	PA0103	C	G	1	1	1	1	1	1	1	synonymous_variant	LOW	transcript	AAG03493.1	protein_coding	43831	c.264C>G	p.Ala88Ala	264/1572	264/1572	88/523
NC_002516.2	125157	PA0103	PA0103	C	T	1	1	1	1	1	1	1	synonymous_variant	LOW	transcript	AAG03493.1	protein_coding	43831	c.348C>T	p.Thr116Thr	348/1572	348/1572	116/523
NC_002516.2	125282	PA0103	PA0103	A	G	1	1	1	1	1	1	1	missense_variant	MODERATE	transcript	AAG03493.1	protein_coding	43831	c.473A>G	p.Gln158Arg	473/1572	473/1572	158/523
NC_002516.2	125415	PA0103	PA0103	T	C	1	1	1	1	1	1	1	synonymous_variant	LOW	transcript	AAG03493.1	protein_coding	43831	c.606T>C	p.Gly202Gly	606/1572	606/1572	202/523
NC_002516.2	125513	PA0103	PA0103	T	A	1	1	1	1	1	1	1	missense_variant	MODERATE	transcript	AAG03493.1	protein_coding	43831	c.704T>A	p.Val235Asp	704/1572	704/1572	235/523
NC_002516.2	125682	PA0103	PA0103	T	G	1	1	1	1	1	1	1	synonymous_variant	LOW	transcript	AAG03493.1	protein_coding	43831	c.873T>G	p.Gly291Gly	873/1572	873/1572	291/523
NC_002516.2	125760	PA0103	PA0103	T	C	1	1	1	1	1	1	1	synonymous_variant	LOW	transcript	AAG03493.1	protein_coding	43831	c.951T>C	p.Asn317Asn	951/1572	951/1572	317/523
NC_002516.2	125772	PA0103	PA0103	A	C	1	1	1	1	1	1	1	synonymous_variant	LOW	transcript	AAG03493.1	protein_coding	43831	c.963A>C	p.Arg321Arg	963/1572	963/1572	321/523
NC_002516.2	125806	PA0103	PA0103	T	C	1	1	1	1	1	1	1	synonymous_variant	LOW	transcript	AAG03493.1	protein_coding	43831	c.997T>C	p.Leu333Leu	997/1572	997/1572	333/523
NC_002516.2	125811	PA0103	PA0103	C	T	1	1	1	1	1	1	1	synonymous_variant	LOW	transcript	AAG03493.1	protein_coding	43831	c.1002C>T	p.Leu334Leu	1002/1572	1002/1572	334/523
NC_002516.2	125839	PA0103	PA0103	C	T	1	1	1	1	1	1	1	synonymous_variant	LOW	transcript	AAG03493.1	protein_coding	43831	c.1030C>T	p.Leu344Leu	1030/1572	1030/1572	344/523
NC_002516.2	125913	PA0103	PA0103	C	T	1	1	1	1	1	1	1	synonymous_variant	LOW	transcript	AAG03493.1	protein_coding	43831	c.1104C>T	p.Ala368Ala	1104/1572	1104/1572	368/523
NC_002516.2	125976	PA0103	PA0103	C	G	1	1	1	1	1	1	1	synonymous_variant	LOW	transcript	AAG03493.1	protein_coding	43831	c.1167C>G	p.Ala389Ala	1167/1572	1167/1572	389/523
NC_002516.2	125992	PA0103	PA0103	C	T	1	1	1	1	1	1	1	synonymous_variant	LOW	transcript	AAG03493.1	protein_coding	43831	c.1183C>T	p.Leu395Leu	1183/1572	1183/1572	395/523
NC_002516.2	126090	PA0103	PA0103	T	C	1	1	1	1	1	1	1	synonymous_variant	LOW	transcript	AAG03493.1	protein_coding	43831	c.1281T>C	p.His427His	1281/1572	1281/1572	427/523
NC_002516.2	126096	PA0103	PA0103	C	G	1	1	1	1	1	1	1	synonymous_variant	LOW	transcript	AAG03493.1	protein_coding	43831	c.1287C>G	p.Ala429Ala	1287/1572	1287/1572	429/523
NC_002516.2	126174	PA0103	PA0103	G	C	1	1	1	1	1	1	1	synonymous_variant	LOW	transcript	AAG03493.1	protein_coding	43831	c.1365G>C	p.Gly455Gly	1365/1572	1365/1572	455/523
NC_002516.2	126198	PA0103	PA0103	T	C	1	1	1	1	1	1	1	synonymous_variant	LOW	transcript	AAG03493.1	protein_coding	43831	c.1389T>C	p.Asp463Asp	1389/1572	1389/1572	463/523
NC_002516.2	126288	PA0103	PA0103	A	G	1	1	1	1	1	1	1	synonymous_variant	LOW	transcript	AAG03493.1	protein_coding	43831	c.1479A>G	p.Glu493Glu	1479/1572	1479/1572	493/523
NC_002516.2	126491	PA0103-PA0104	PA0103-PA0104	G	A	1	1	1	1	1	1	1	intergenic_region	MODIFIER	intergenic_region	PA0103-PA0104			n.126491G>A
NC_002516.2	126515	PA0103-PA0104	PA0103-PA0104	T	C	1	1	1	1	1	1	1	intergenic_region	MODIFIER	intergenic_region	PA0103-PA0104			n.126515T>C
NC_002516.2	126518	PA0104	PA0104	A	G	1	1	1	1	1	1	1	start_lost	HIGH	transcript	AAG03494.1	protein_coding	43831	c.1A>G	p.Met1?	1/597	1/597	1/198
NC_002516.2	126587	PA0104	PA0104	T	C	1	1	1	1	1	1	1	missense_variant	MODERATE	transcript	AAG03494.1	protein_coding	43831	c.70T>C	p.Tyr24His	70/597	70/597	24/198
NC_002516.2	126602	PA0104	PA0104	T	C	1	1	1	1	1	1	1	missense_variant	MODERATE	transcript	AAG03494.1	protein_coding	43831	c.85T>C	p.Trp29Arg	85/597	85/597	29/198
NC_002516.2	126605	PA0104	PA0104	G	A	1	1	1	1	1	1	1	missense_variant	MODERATE	transcript	AAG03494.1	protein_coding	43831	c.88G>A	p.Asp30Asn	88/597	88/597	30/198
NC_002516.2	126611	PA0104	PA0104	T	C	1	1	1	1	1	1	1	missense_variant	MODERATE	transcript	AAG03494.1	protein_coding	43831	c.94T>C	p.Cys32Arg	94/597	94/597	32/198
NC_002516.2	126632	PA0104	PA0104	G	A	1	1	1	1	1	1	1	missense_variant	MODERATE	transcript	AAG03494.1	protein_coding	43831	c.115G>A	p.Val39Ile	115/597	115/597	39/198
NC_002516.2	126671	PA0104	PA0104	G	A	1	1	1	1	1	1	1	missense_variant	MODERATE	transcript	AAG03494.1	protein_coding	43831	c.154G>A	p.Val52Ile	154/597	154/597	52/198
NC_002516.2	126909	PA0104	PA0104	T	C	1	1	1	1	1	1	1	missense_variant	MODERATE	transcript	AAG03494.1	protein_coding	43831	c.392T>C	p.Val131Ala	392/597	392/597	131/198
NC_002516.2	127043	PA0104	PA0104	A	T	1	1	1	1	1	1	1	stop_gained	HIGH	transcript	AAG03494.1	protein_coding	43831	c.526A>T	p.Arg176*	526/597	526/597	176/198
NC_002516.2	127221	PA0104-coxB	PA0104-PA0105	C	T	1	1	1	1	1	1	1	intergenic_region	MODIFIER	intergenic_region	PA0104-PA0105			n.127221C>T
NC_002516.2	127611	coxB	PA0105	C	T	1	1	1	1	1	1	1	synonymous_variant	LOW	transcript	AAG03495.1	protein_coding	43831	c.234C>T	p.His78His	234/1125	234/1125	78/374
NC_002516.2	127827	coxB	PA0105	T	C	1	1	1	1	1	1	1	synonymous_variant	LOW	transcript	AAG03495.1	protein_coding	43831	c.450T>C	p.Asp150Asp	450/1125	450/1125	150/374
NC_002516.2	127872	coxB	PA0105	G	A	1	1	1	1	1	1	1	synonymous_variant	LOW	transcript	AAG03495.1	protein_coding	43831	c.495G>A	p.Glu165Glu	495/1125	495/1125	165/374
NC_002516.2	128037	coxB	PA0105	T	C	1	1	1	1	1	1	1	synonymous_variant	LOW	transcript	AAG03495.1	protein_coding	43831	c.660T>C	p.Tyr220Tyr	660/1125	660/1125	220/374
NC_002516.2	128136	coxB	PA0105	G	A	1	1	1	1	1	1	1	synonymous_variant	LOW	transcript	AAG03495.1	protein_coding	43831	c.759G>A	p.Lys253Lys	759/1125	759/1125	253/374
NC_002516.2	128154	coxB	PA0105	G	C	1	1	1	1	1	1	1	synonymous_variant	LOW	transcript	AAG03495.1	protein_coding	43831	c.777G>C	p.Ala259Ala	777/1125	777/1125	259/374
NC_002516.2	128166	coxB	PA0105	A	G	1	1	1	1	1	1	1	synonymous_variant	LOW	transcript	AAG03495.1	protein_coding	43831	c.789A>G	p.Glu263Glu	789/1125	789/1125	263/374
NC_002516.2	128197	coxB	PA0105	T	C	1	1	1	1	1	1	1	synonymous_variant	LOW	transcript	AAG03495.1	protein_coding	43831	c.820T>C	p.Leu274Leu	820/1125	820/1125	274/374
NC_002516.2	128205	coxB	PA0105	G	C	1	1	1	1	1	1	1	synonymous_variant	LOW	transcript	AAG03495.1	protein_coding	43831	c.828G>C	p.Ala276Ala	828/1125	828/1125	276/374
NC_002516.2	128208	coxB	PA0105	C	T	1	1	1	1	1	1	1	synonymous_variant	LOW	transcript	AAG03495.1	protein_coding	43831	c.831C>T	p.Arg277Arg	831/1125	831/1125	277/374
NC_002516.2	128329	coxB	PA0105	C	T	1	1	1	1	1	1	1	synonymous_variant	LOW	transcript	AAG03495.1	protein_coding	43831	c.952C>T	p.Leu318Leu	952/1125	952/1125	318/374
NC_002516.2	128604	coxA	PA0106	C	T	1	1	1	1	1	1	1	synonymous_variant	LOW	transcript	AAG03496.1	protein_coding	43831	c.93C>T	p.Asn31Asn	93/1593	93/1593	31/530
NC_002516.2	128911	coxA	PA0106	A	T	1	1	1	1	1	1	1	missense_variant	MODERATE	transcript	AAG03496.1	protein_coding	43831	c.400A>T	p.Thr134Ser	400/1593	400/1593	134/530
NC_002516.2	128914	coxA	PA0106	T	C	1	1	1	1	1	1	1	synonymous_variant	LOW	transcript	AAG03496.1	protein_coding	43831	c.403T>C	p.Leu135Leu	403/1593	403/1593	135/530
NC_002516.2	128934	coxA	PA0106	C	T	1	1	1	1	1	1	1	synonymous_variant	LOW	transcript	AAG03496.1	protein_coding	43831	c.423C>T	p.Gly141Gly	423/1593	423/1593	141/530
NC_002516.2	128958	coxA	PA0106	T	C	1	1	1	1	1	1	1	synonymous_variant	LOW	transcript	AAG03496.1	protein_coding	43831	c.447T>C	p.Tyr149Tyr	447/1593	447/1593	149/530
NC_002516.2	129147	coxA	PA0106	T	G	1	1	1	1	1	1	1	synonymous_variant	LOW	transcript	AAG03496.1	protein_coding	43831	c.636T>G	p.Leu212Leu	636/1593	636/1593	212/530
NC_002516.2	129165	coxA	PA0106	T	G	1	1	1	1	1	1	1	synonymous_variant	LOW	transcript	AAG03496.1	protein_coding	43831	c.654T>G	p.Pro218Pro	654/1593	654/1593	218/530
NC_002516.2	129651	coxA	PA0106	A	G	1	1	1	1	1	1	1	synonymous_variant	LOW	transcript	AAG03496.1	protein_coding	43831	c.1140A>G	p.Ala380Ala	1140/1593	1140/1593	380/530
NC_002516.2	129741	coxA	PA0106	T	C	1	1	1	1	1	1	1	synonymous_variant	LOW	transcript	AAG03496.1	protein_coding	43831	c.1230T>C	p.Ala410Ala	1230/1593	1230/1593	410/530
NC_002516.2	129858	coxA	PA0106	C	T	1	1	1	1	1	1	1	synonymous_variant	LOW	transcript	AAG03496.1	protein_coding	43831	c.1347C>T	p.Gly449Gly	1347/1593	1347/1593	449/530
NC_002516.2	130113	coxA-PA0107	PA0106-PA0107	T	C	1	1	1	1	1	1	1	intergenic_region	MODIFIER	intergenic_region	PA0106-PA0107			n.130113T>C
NC_002516.2	130213	PA0107	PA0107	T	C	1	1	1	1	1	1	1	synonymous_variant	LOW	transcript	AAG03497.1	protein_coding	43831	c.99T>C	p.Tyr33Tyr	99/555	99/555	33/184
NC_002516.2	130276	PA0107	PA0107	A	G	1	1	1	1	1	1	1	synonymous_variant	LOW	transcript	AAG03497.1	protein_coding	43831	c.162A>G	p.Glu54Glu	162/555	162/555	54/184
NC_002516.2	130435	PA0107	PA0107	G	A	1	1	1	1	1	1	1	synonymous_variant	LOW	transcript	AAG03497.1	protein_coding	43831	c.321G>A	p.Pro107Pro	321/555	321/555	107/184
NC_002516.2	130480	PA0107	PA0107	A	C	1	1	1	1	1	1	1	synonymous_variant	LOW	transcript	AAG03497.1	protein_coding	43831	c.366A>C	p.Ala122Ala	366/555	366/555	122/184
NC_002516.2	130558	PA0107	PA0107	G	A	1	1	1	1	1	1	1	synonymous_variant	LOW	transcript	AAG03497.1	protein_coding	43831	c.444G>A	p.Val148Val	444/555	444/555	148/184
NC_002516.2	130576	PA0107	PA0107	T	C	1	1	1	1	1	1	1	synonymous_variant	LOW	transcript	AAG03497.1	protein_coding	43831	c.462T>C	p.Arg154Arg	462/555	462/555	154/184
NC_002516.2	130808	coIII	PA0108	A	G	1	1	1	1	1	1	1	synonymous_variant	LOW	transcript	AAG03498.1	protein_coding	43831	c.129A>G	p.Glu43Glu	129/888	129/888	43/295
NC_002516.2	130895	coIII	PA0108	T	C	1	1	1	1	1	1	1	synonymous_variant	LOW	transcript	AAG03498.1	protein_coding	43831	c.216T>C	p.Ser72Ser	216/888	216/888	72/295
NC_002516.2	131024	coIII	PA0108	T	C	1	1	1	1	1	1	1	synonymous_variant	LOW	transcript	AAG03498.1	protein_coding	43831	c.345T>C	p.Gly115Gly	345/888	345/888	115/295
NC_002516.2	131159	coIII	PA0108	G	A	1	1	1	1	1	1	1	synonymous_variant	LOW	transcript	AAG03498.1	protein_coding	43831	c.480G>A	p.Lys160Lys	480/888	480/888	160/295
NC_002516.2	131222	coIII	PA0108	C	T	1	1	1	1	1	1	1	synonymous_variant	LOW	transcript	AAG03498.1	protein_coding	43831	c.543C>T	p.His181His	543/888	543/888	181/295
NC_002516.2	131268	coIII	PA0108	C	T	1	1	1	1	1	1	1	synonymous_variant	LOW	transcript	AAG03498.1	protein_coding	43831	c.589C>T	p.Leu197Leu	589/888	589/888	197/295
NC_002516.2	131433	coIII	PA0108	G	A	1	1	1	1	1	1	1	missense_variant	MODERATE	transcript	AAG03498.1	protein_coding	43831	c.754G>A	p.Gly252Ser	754/888	754/888	252/295
NC_002516.2	131495	coIII	PA0108	G	A	1	1	1	1	1	1	1	synonymous_variant	LOW	transcript	AAG03498.1	protein_coding	43831	c.816G>A	p.Glu272Glu	816/888	816/888	272/295
NC_002516.2	131504	coIII	PA0108	T	C	1	1	1	1	1	1	1	synonymous_variant	LOW	transcript	AAG03498.1	protein_coding	43831	c.825T>C	p.Ser275Ser	825/888	825/888	275/295
NC_002516.2	131644	PA0109	PA0109	A	G	1	1	1	1	1	1	1	missense_variant	MODERATE	transcript	AAG03499.1	protein_coding	43831	c.149T>C	p.Val50Ala	149/210	149/210	50/69
NC_002516.2	131655	PA0109	PA0109	C	A	1	1	1	1	1	1	1	synonymous_variant	LOW	transcript	AAG03499.1	protein_coding	43831	c.138G>T	p.Ala46Ala	138/210	138/210	46/69
NC_002516.2	131933	PA0110	PA0110	A	G	1	1	1	1	1	1	1	synonymous_variant	LOW	transcript	AAG03500.1	protein_coding	43831	c.126A>G	p.Val42Val	126/795	126/795	42/264
NC_002516.2	132096	PA0110	PA0110	G	C	1	1	1	1	1	1	1	missense_variant	MODERATE	transcript	AAG03500.1	protein_coding	43831	c.289G>C	p.Glu97Gln	289/795	289/795	97/264
NC_002516.2	132140	PA0110	PA0110	G	A	1	1	1	1	1	1	1	synonymous_variant	LOW	transcript	AAG03500.1	protein_coding	43831	c.333G>A	p.Gln111Gln	333/795	333/795	111/264
NC_002516.2	132188	PA0110	PA0110	T	C	1	1	1	1	1	1	1	synonymous_variant	LOW	transcript	AAG03500.1	protein_coding	43831	c.381T>C	p.Leu127Leu	381/795	381/795	127/264
NC_002516.2	132425	PA0110	PA0110	G	A	1	1	1	1	1	1	1	synonymous_variant	LOW	transcript	AAG03500.1	protein_coding	43831	c.618G>A	p.Glu206Glu	618/795	618/795	206/264
NC_002516.2	132452	PA0110	PA0110	T	C	1	1	1	1	1	1	1	synonymous_variant	LOW	transcript	AAG03500.1	protein_coding	43831	c.645T>C	p.Asp215Asp	645/795	645/795	215/264
NC_002516.2	132708	PA0111	PA0111	T	A	1	1	1	1	1	1	1	synonymous_variant	LOW	transcript	AAG03501.1	protein_coding	43831	c.132T>A	p.Val44Val	132/579	132/579	44/192
NC_002516.2	132776	PA0111	PA0111	A	T	1	1	1	1	1	1	1	missense_variant	MODERATE	transcript	AAG03501.1	protein_coding	43831	c.200A>T	p.Gln67Leu	200/579	200/579	67/192
NC_002516.2	132784	PA0111	PA0111	A	C	1	1	1	1	1	1	1	missense_variant	MODERATE	transcript	AAG03501.1	protein_coding	43831	c.208A>C	p.Ser70Arg	208/579	208/579	70/192
NC_002516.2	132818	PA0111	PA0111	C	T	1	1	1	1	1	1	1	missense_variant	MODERATE	transcript	AAG03501.1	protein_coding	43831	c.242C>T	p.Ala81Val	242/579	242/579	81/192
NC_002516.2	132825	PA0111	PA0111	T	C	1	1	1	1	1	1	1	synonymous_variant	LOW	transcript	AAG03501.1	protein_coding	43831	c.249T>C	p.Gly83Gly	249/579	249/579	83/192
NC_002516.2	132827	PA0111	PA0111	C	G	1	1	1	1	1	1	1	missense_variant	MODERATE	transcript	AAG03501.1	protein_coding	43831	c.251C>G	p.Thr84Ser	251/579	251/579	84/192
NC_002516.2	132871	PA0111	PA0111	A	G	1	1	1	1	1	1	1	missense_variant	MODERATE	transcript	AAG03501.1	protein_coding	43831	c.295A>G	p.Ile99Val	295/579	295/579	99/192
NC_002516.2	133223	PA0112	PA0112	T	A	1	1	1	1	1	1	1	missense_variant	MODERATE	transcript	AAG03502.1	protein_coding	43831	c.4T>A	p.Ser2Thr	4/1074	4/1074	2/357
NC_002516.2	133399	PA0112	PA0112	C	T	1	1	1	1	1	1	1	synonymous_variant	LOW	transcript	AAG03502.1	protein_coding	43831	c.180C>T	p.His60His	180/1074	180/1074	60/357
NC_002516.2	133423	PA0112	PA0112	C	T	1	1	1	1	1	1	1	synonymous_variant	LOW	transcript	AAG03502.1	protein_coding	43831	c.204C>T	p.Ala68Ala	204/1074	204/1074	68/357
NC_002516.2	133594	PA0112	PA0112	T	C	1	1	1	1	1	1	1	synonymous_variant	LOW	transcript	AAG03502.1	protein_coding	43831	c.375T>C	p.Ala125Ala	375/1074	375/1074	125/357
NC_002516.2	133699	PA0112	PA0112	T	C	1	1	1	1	1	1	1	synonymous_variant	LOW	transcript	AAG03502.1	protein_coding	43831	c.480T>C	p.Arg160Arg	480/1074	480/1074	160/357
NC_002516.2	133747	PA0112	PA0112	A	C	1	1	1	1	1	1	1	synonymous_variant	LOW	transcript	AAG03502.1	protein_coding	43831	c.528A>C	p.Gly176Gly	528/1074	528/1074	176/357
NC_002516.2	133766	PA0112	PA0112	C	T	1	1	1	1	1	1	1	missense_variant	MODERATE	transcript	AAG03502.1	protein_coding	43831	c.547C>T	p.Leu183Phe	547/1074	547/1074	183/357
NC_002516.2	133816	PA0112	PA0112	C	T	1	1	1	1	1	1	1	synonymous_variant	LOW	transcript	AAG03502.1	protein_coding	43831	c.597C>T	p.Tyr199Tyr	597/1074	597/1074	199/357
NC_002516.2	134152	PA0112	PA0112	T	C	1	1	1	1	1	1	1	synonymous_variant	LOW	transcript	AAG03502.1	protein_coding	43831	c.933T>C	p.Gly311Gly	933/1074	933/1074	311/357
NC_002516.2	134221	PA0112	PA0112	G	A	1	1	1	1	1	1	1	synonymous_variant	LOW	transcript	AAG03502.1	protein_coding	43831	c.1002G>A	p.Ala334Ala	1002/1074	1002/1074	334/357
NC_002516.2	134519	PA0113	PA0113	A	G	1	1	1	1	1	1	1	synonymous_variant	LOW	transcript	AAG03503.1	protein_coding	43831	c.201A>G	p.Ala67Ala	201/915	201/915	67/304
NC_002516.2	134699	PA0113	PA0113	C	A	1	1	1	1	1	1	1	synonymous_variant	LOW	transcript	AAG03503.1	protein_coding	43831	c.381C>A	p.Thr127Thr	381/915	381/915	127/304
NC_002516.2	134720	PA0113	PA0113	T	C	1	1	1	1	1	1	1	synonymous_variant	LOW	transcript	AAG03503.1	protein_coding	43831	c.402T>C	p.Tyr134Tyr	402/915	402/915	134/304
NC_002516.2	134867	PA0113	PA0113	C	T	1	1	1	1	1	1	1	synonymous_variant	LOW	transcript	AAG03503.1	protein_coding	43831	c.549C>T	p.Ile183Ile	549/915	549/915	183/304
NC_002516.2	134882	PA0113	PA0113	A	G	1	1	1	1	1	1	1	synonymous_variant	LOW	transcript	AAG03503.1	protein_coding	43831	c.564A>G	p.Pro188Pro	564/915	564/915	188/304
NC_002516.2	134900	PA0113	PA0113	C	A	1	1	1	1	1	1	1	synonymous_variant	LOW	transcript	AAG03503.1	protein_coding	43831	c.582C>A	p.Leu194Leu	582/915	582/915	194/304
NC_002516.2	134990	PA0113	PA0113	G	A	1	1	1	1	1	1	1	synonymous_variant	LOW	transcript	AAG03503.1	protein_coding	43831	c.672G>A	p.Leu224Leu	672/915	672/915	224/304
NC_002516.2	135059	PA0113	PA0113	T	C	1	1	1	1	1	1	1	synonymous_variant	LOW	transcript	AAG03503.1	protein_coding	43831	c.741T>C	p.Tyr247Tyr	741/915	741/915	247/304
NC_002516.2	135687	senC	PA0114	T	C	1	1	1	1	1	1	1	synonymous_variant	LOW	transcript	AAG03504.1	protein_coding	43831	c.429T>C	p.Gly143Gly	429/636	429/636	143/211
NC_002516.2	135834	senC	PA0114	G	A	1	1	1	1	1	1	1	synonymous_variant	LOW	transcript	AAG03504.1	protein_coding	43831	c.576G>A	p.Ala192Ala	576/636	576/636	192/211
NC_002516.2	135838	senC	PA0114	C	T	1	1	1	1	1	1	1	synonymous_variant	LOW	transcript	AAG03504.1	protein_coding	43831	c.580C>T	p.Leu194Leu	580/636	580/636	194/211
NC_002516.2	135876	senC	PA0114	G	A	1	1	1	1	1	1	1	synonymous_variant	LOW	transcript	AAG03504.1	protein_coding	43831	c.618G>A	p.Val206Val	618/636	618/636	206/211
NC_002516.2	135895	senC-PA0115	PA0114-PA0115	T	C	1	1	1	1	1	1	1	intergenic_region	MODIFIER	intergenic_region	PA0114-PA0115			n.135895T>C
NC_002516.2	135939	PA0115	PA0115	C	T	1	1	1	1	1	1	1	missense_variant	MODERATE	transcript	AAG03505.1	protein_coding	43831	c.448G>A	p.Ala150Thr	448/453	448/453	150/150
NC_002516.2	136057	PA0115	PA0115	G	A	1	1	1	1	1	1	1	synonymous_variant	LOW	transcript	AAG03505.1	protein_coding	43831	c.330C>T	p.Asp110Asp	330/453	330/453	110/150
NC_002516.2	136069	PA0115	PA0115	G	T	1	1	1	1	1	1	1	synonymous_variant	LOW	transcript	AAG03505.1	protein_coding	43831	c.318C>A	p.Arg106Arg	318/453	318/453	106/150
NC_002516.2	136144	PA0115	PA0115	C	T	1	1	1	1	1	1	1	synonymous_variant	LOW	transcript	AAG03505.1	protein_coding	43831	c.243G>A	p.Val81Val	243/453	243/453	81/150
NC_002516.2	136255	PA0115	PA0115	G	A	1	1	1	1	1	1	1	synonymous_variant	LOW	transcript	AAG03505.1	protein_coding	43831	c.132C>T	p.Asp44Asp	132/453	132/453	44/150
NC_002516.2	136276	PA0115	PA0115	G	A	1	1	1	1	1	1	1	synonymous_variant	LOW	transcript	AAG03505.1	protein_coding	43831	c.111C>T	p.Tyr37Tyr	111/453	111/453	37/150
NC_002516.2	136327	PA0115	PA0115	T	C	1	1	1	1	1	1	1	synonymous_variant	LOW	transcript	AAG03505.1	protein_coding	43831	c.60A>G	p.Ala20Ala	60/453	60/453	20/150
NC_002516.2	136404	PA0115-PA0116	PA0115-PA0116	A	AG	1	1	1	1	1	1	1	intergenic_region	MODIFIER	intergenic_region	PA0115-PA0116			n.136404_136405insG
NC_002516.2	136541	PA0116	PA0116	G	A	1	1	1	1	1	1	1	synonymous_variant	LOW	transcript	AAG03506.1	protein_coding	43831	c.24G>A	p.Glu8Glu	24/474	24/474	8/157
NC_002516.2	136575	PA0116	PA0116	C	G	1	1	1	1	1	1	1	missense_variant	MODERATE	transcript	AAG03506.1	protein_coding	43831	c.58C>G	p.Leu20Val	58/474	58/474	20/157
NC_002516.2	136722	PA0116	PA0116	G	A	1	1	1	1	1	1	1	missense_variant	MODERATE	transcript	AAG03506.1	protein_coding	43831	c.205G>A	p.Val69Met	205/474	205/474	69/157
NC_002516.2	136724	PA0116	PA0116	G	C	1	1	1	1	1	1	1	synonymous_variant	LOW	transcript	AAG03506.1	protein_coding	43831	c.207G>C	p.Val69Val	207/474	207/474	69/157
NC_002516.2	136913	PA0116	PA0116	C	T	1	1	1	1	1	1	1	synonymous_variant	LOW	transcript	AAG03506.1	protein_coding	43831	c.396C>T	p.Cys132Cys	396/474	396/474	132/157
NC_002516.2	136916	PA0116	PA0116	T	C	1	1	1	1	1	1	1	synonymous_variant	LOW	transcript	AAG03506.1	protein_coding	43831	c.399T>C	p.Gly133Gly	399/474	399/474	133/157
NC_002516.2	136931	PA0116	PA0116	G	A	1	1	1	1	1	1	1	synonymous_variant	LOW	transcript	AAG03506.1	protein_coding	43831	c.414G>A	p.Ala138Ala	414/474	414/474	138/157
NC_002516.2	137004	PA0116-PA0117	PA0116-PA0117	T	C	1	1	1	1	1	1	1	intergenic_region	MODIFIER	intergenic_region	PA0116-PA0117			n.137004T>C
NC_002516.2	137013	PA0116-PA0117	PA0116-PA0117	A	C	1	1	1	1	1	1	1	intergenic_region	MODIFIER	intergenic_region	PA0116-PA0117			n.137013A>C
NC_002516.2	137016	PA0116-PA0117	PA0116-PA0117	T	C	1	1	1	1	1	1	1	intergenic_region	MODIFIER	intergenic_region	PA0116-PA0117			n.137016T>C
NC_002516.2	137028	PA0116-PA0117	PA0116-PA0117	TA	T	1	1	1	1	1	1	1	intergenic_region	MODIFIER	intergenic_region	PA0116-PA0117			n.137029delA
NC_002516.2	137107	PA0116-PA0117	PA0116-PA0117	A	G	1	1	1	1	1	1	1	intergenic_region	MODIFIER	intergenic_region	PA0116-PA0117			n.137107A>G
NC_002516.2	137124	PA0116-PA0117	PA0116-PA0117	G	C	1	1	1	1	1	1	1	intergenic_region	MODIFIER	intergenic_region	PA0116-PA0117			n.137124G>C
NC_002516.2	137167	PA0116-PA0117	PA0116-PA0117	G	C	1	1	1	1	1	1	1	intergenic_region	MODIFIER	intergenic_region	PA0116-PA0117			n.137167G>C
NC_002516.2	137170	PA0116-PA0117	PA0116-PA0117	A	T	1	1	1	1	1	1	1	intergenic_region	MODIFIER	intergenic_region	PA0116-PA0117			n.137170A>T
NC_002516.2	137203	PA0116-PA0117	PA0116-PA0117	T	C	1	1	1	1	1	1	1	intergenic_region	MODIFIER	intergenic_region	PA0116-PA0117			n.137203T>C
NC_002516.2	137204	PA0116-PA0117	PA0116-PA0117	C	T	1	1	1	1	1	1	1	intergenic_region	MODIFIER	intergenic_region	PA0116-PA0117			n.137204C>T
NC_002516.2	137374	PA0117	PA0117	C	G	1	1	1	1	1	1	1	missense_variant	MODERATE	transcript	AAG03507.1	protein_coding	43831	c.127C>G	p.Pro43Ala	127/729	127/729	43/242
NC_002516.2	137412	PA0117	PA0117	T	C	1	1	1	1	1	1	1	synonymous_variant	LOW	transcript	AAG03507.1	protein_coding	43831	c.165T>C	p.Ala55Ala	165/729	165/729	55/242
NC_002516.2	137498	PA0117	PA0117	C	T	1	1	1	1	1	1	1	missense_variant	MODERATE	transcript	AAG03507.1	protein_coding	43831	c.251C>T	p.Ala84Val	251/729	251/729	84/242
NC_002516.2	137592	PA0117	PA0117	C	T	1	1	1	1	1	1	1	synonymous_variant	LOW	transcript	AAG03507.1	protein_coding	43831	c.345C>T	p.Gly115Gly	345/729	345/729	115/242
NC_002516.2	137766	PA0117	PA0117	G	A	1	1	1	1	1	1	1	synonymous_variant	LOW	transcript	AAG03507.1	protein_coding	43831	c.519G>A	p.Pro173Pro	519/729	519/729	173/242
NC_002516.2	137771	PA0117	PA0117	A	G	1	1	1	1	1	1	1	missense_variant	MODERATE	transcript	AAG03507.1	protein_coding	43831	c.524A>G	p.Asp175Gly	524/729	524/729	175/242
NC_002516.2	137796	PA0117	PA0117	C	A	1	1	1	1	1	1	1	synonymous_variant	LOW	transcript	AAG03507.1	protein_coding	43831	c.549C>A	p.Ile183Ile	549/729	549/729	183/242
NC_002516.2	137856	PA0117	PA0117	A	G	1	1	1	1	1	1	1	synonymous_variant	LOW	transcript	AAG03507.1	protein_coding	43831	c.609A>G	p.Lys203Lys	609/729	609/729	203/242
NC_002516.2	138147	PA0118	PA0118	C	T	1	1	1	1	1	1	1	synonymous_variant	LOW	transcript	AAG03508.1	protein_coding	43831	c.147C>T	p.Gly49Gly	147/588	147/588	49/195
NC_002516.2	138208	PA0118	PA0118	T	C	1	1	1	1	1	1	1	missense_variant	MODERATE	transcript	AAG03508.1	protein_coding	43831	c.208T>C	p.Tyr70His	208/588	208/588	70/195
NC_002516.2	138225	PA0118	PA0118	C	T	1	1	1	1	1	1	1	synonymous_variant	LOW	transcript	AAG03508.1	protein_coding	43831	c.225C>T	p.Gly75Gly	225/588	225/588	75/195
NC_002516.2	138231	PA0118	PA0118	G	A	1	1	1	1	1	1	1	synonymous_variant	LOW	transcript	AAG03508.1	protein_coding	43831	c.231G>A	p.Pro77Pro	231/588	231/588	77/195
NC_002516.2	138249	PA0118	PA0118	C	T	1	1	1	1	1	1	1	synonymous_variant	LOW	transcript	AAG03508.1	protein_coding	43831	c.249C>T	p.Ala83Ala	249/588	249/588	83/195
NC_002516.2	138294	PA0118	PA0118	T	C	1	1	1	1	1	1	1	synonymous_variant	LOW	transcript	AAG03508.1	protein_coding	43831	c.294T>C	p.Tyr98Tyr	294/588	294/588	98/195
NC_002516.2	138315	PA0118	PA0118	G	T	1	1	1	1	1	1	1	missense_variant	MODERATE	transcript	AAG03508.1	protein_coding	43831	c.315G>T	p.Gln105His	315/588	315/588	105/195
NC_002516.2	138354	PA0118	PA0118	A	C	1	1	1	1	1	1	1	synonymous_variant	LOW	transcript	AAG03508.1	protein_coding	43831	c.354A>C	p.Arg118Arg	354/588	354/588	118/195
NC_002516.2	138405	PA0118	PA0118	T	C	1	1	1	1	1	1	1	synonymous_variant	LOW	transcript	AAG03508.1	protein_coding	43831	c.405T>C	p.Ala135Ala	405/588	405/588	135/195
NC_002516.2	138408	PA0118	PA0118	A	G	1	1	1	1	1	1	1	synonymous_variant	LOW	transcript	AAG03508.1	protein_coding	43831	c.408A>G	p.Gly136Gly	408/588	408/588	136/195
NC_002516.2	138501	PA0118	PA0118	T	C	1	1	1	1	1	1	1	synonymous_variant	LOW	transcript	AAG03508.1	protein_coding	43831	c.501T>C	p.Val167Val	501/588	501/588	167/195
NC_002516.2	138513	PA0118	PA0118	C	A	1	1	1	1	1	1	1	synonymous_variant	LOW	transcript	AAG03508.1	protein_coding	43831	c.513C>A	p.Pro171Pro	513/588	513/588	171/195
NC_002516.2	138573	PA0118	PA0118	G	A	1	1	1	1	1	1	1	synonymous_variant	LOW	transcript	AAG03508.1	protein_coding	43831	c.573G>A	p.Glu191Glu	573/588	573/588	191/195
NC_002516.2	138575	PA0118	PA0118	T	C	1	1	1	1	1	1	1	missense_variant	MODERATE	transcript	AAG03508.1	protein_coding	43831	c.575T>C	p.Val192Ala	575/588	575/588	192/195
NC_002516.2	138635	PA0118-PA0119	PA0118-PA0119	A	G	1	1	1	1	1	1	1	intergenic_region	MODIFIER	intergenic_region	PA0118-PA0119			n.138635A>G
NC_002516.2	138648	PA0118-PA0119	PA0118-PA0119	C	T	1	1	1	1	1	1	1	intergenic_region	MODIFIER	intergenic_region	PA0118-PA0119			n.138648C>T
NC_002516.2	138700	PA0118-PA0119	PA0118-PA0119	G	A	1	1	1	1	1	1	1	intergenic_region	MODIFIER	intergenic_region	PA0118-PA0119			n.138700G>A
NC_002516.2	138727	PA0118-PA0119	PA0118-PA0119	C	A	1	1	1	1	1	1	1	intergenic_region	MODIFIER	intergenic_region	PA0118-PA0119			n.138727C>A
NC_002516.2	138898	PA0119	PA0119	G	C	1	1	1	1	1	1	1	synonymous_variant	LOW	transcript	AAG03509.1	protein_coding	43831	c.81G>C	p.Val27Val	81/1350	81/1350	27/449
NC_002516.2	139081	PA0119	PA0119	A	G	1	1	1	1	1	1	1	synonymous_variant	LOW	transcript	AAG03509.1	protein_coding	43831	c.264A>G	p.Glu88Glu	264/1350	264/1350	88/449
NC_002516.2	139133	PA0119	PA0119	G	A	1	1	1	1	1	1	1	missense_variant	MODERATE	transcript	AAG03509.1	protein_coding	43831	c.316G>A	p.Gly106Ser	316/1350	316/1350	106/449
NC_002516.2	139213	PA0119	PA0119	G	A	1	1	1	1	1	1	1	synonymous_variant	LOW	transcript	AAG03509.1	protein_coding	43831	c.396G>A	p.Glu132Glu	396/1350	396/1350	132/449
NC_002516.2	139219	PA0119	PA0119	C	T	1	1	1	1	1	1	1	synonymous_variant	LOW	transcript	AAG03509.1	protein_coding	43831	c.402C>T	p.His134His	402/1350	402/1350	134/449
NC_002516.2	139555	PA0119	PA0119	T	C	1	1	1	1	1	1	1	synonymous_variant	LOW	transcript	AAG03509.1	protein_coding	43831	c.738T>C	p.Gly246Gly	738/1350	738/1350	246/449
NC_002516.2	139603	PA0119	PA0119	C	T	1	1	1	1	1	1	1	synonymous_variant	LOW	transcript	AAG03509.1	protein_coding	43831	c.786C>T	p.Tyr262Tyr	786/1350	786/1350	262/449
NC_002516.2	139612	PA0119	PA0119	A	G	1	1	1	1	1	1	1	synonymous_variant	LOW	transcript	AAG03509.1	protein_coding	43831	c.795A>G	p.Glu265Glu	795/1350	795/1350	265/449
NC_002516.2	139615	PA0119	PA0119	G	A	1	1	1	1	1	1	1	synonymous_variant	LOW	transcript	AAG03509.1	protein_coding	43831	c.798G>A	p.Glu266Glu	798/1350	798/1350	266/449
NC_002516.2	139696	PA0119	PA0119	T	C	1	1	1	1	1	1	1	synonymous_variant	LOW	transcript	AAG03509.1	protein_coding	43831	c.879T>C	p.Arg293Arg	879/1350	879/1350	293/449
NC_002516.2	139774	PA0119	PA0119	G	A	1	1	1	1	1	1	1	synonymous_variant	LOW	transcript	AAG03509.1	protein_coding	43831	c.957G>A	p.Ala319Ala	957/1350	957/1350	319/449
NC_002516.2	139826	PA0119	PA0119	A	G	1	1	1	1	1	1	1	missense_variant	MODERATE	transcript	AAG03509.1	protein_coding	43831	c.1009A>G	p.Ile337Val	1009/1350	1009/1350	337/449
NC_002516.2	139852	PA0119	PA0119	C	G	1	1	1	1	1	1	1	synonymous_variant	LOW	transcript	AAG03509.1	protein_coding	43831	c.1035C>G	p.Val345Val	1035/1350	1035/1350	345/449
NC_002516.2	139939	PA0119	PA0119	C	T	1	1	1	1	1	1	1	synonymous_variant	LOW	transcript	AAG03509.1	protein_coding	43831	c.1122C>T	p.Ala374Ala	1122/1350	1122/1350	374/449
NC_002516.2	140026	PA0119	PA0119	G	A	1	1	1	1	1	1	1	synonymous_variant	LOW	transcript	AAG03509.1	protein_coding	43831	c.1209G>A	p.Val403Val	1209/1350	1209/1350	403/449
NC_002516.2	140065	PA0119	PA0119	C	T	1	1	1	1	1	1	1	synonymous_variant	LOW	transcript	AAG03509.1	protein_coding	43831	c.1248C>T	p.Arg416Arg	1248/1350	1248/1350	416/449
NC_002516.2	140134	PA0119	PA0119	T	C	1	1	1	1	1	1	1	synonymous_variant	LOW	transcript	AAG03509.1	protein_coding	43831	c.1317T>C	p.Ser439Ser	1317/1350	1317/1350	439/449
NC_002516.2	140202	PA0119-PA0120	PA0119-PA0120	T	TA	1	1	1	1	1	1	1	intergenic_region	MODIFIER	intergenic_region	PA0119-PA0120			n.140202_140203insA
NC_002516.2	140329	PA0120	PA0120	A	G	1	1	1	1	1	1	1	synonymous_variant	LOW	transcript	AAG03510.1	protein_coding	43831	c.114A>G	p.Glu38Glu	114/687	114/687	38/228
NC_002516.2	140440	PA0120	PA0120	A	G	1	1	1	1	1	1	1	synonymous_variant	LOW	transcript	AAG03510.1	protein_coding	43831	c.225A>G	p.Glu75Glu	225/687	225/687	75/228
NC_002516.2	140509	PA0120	PA0120	G	T	1	1	1	1	1	1	1	synonymous_variant	LOW	transcript	AAG03510.1	protein_coding	43831	c.294G>T	p.Leu98Leu	294/687	294/687	98/228
NC_002516.2	140629	PA0120	PA0120	T	G	1	1	1	1	1	1	1	synonymous_variant	LOW	transcript	AAG03510.1	protein_coding	43831	c.414T>G	p.Val138Val	414/687	414/687	138/228
NC_002516.2	140794	PA0120	PA0120	C	T	1	1	1	1	1	1	1	synonymous_variant	LOW	transcript	AAG03510.1	protein_coding	43831	c.579C>T	p.Leu193Leu	579/687	579/687	193/228
NC_002516.2	140797	PA0120	PA0120	T	C	1	1	1	1	1	1	1	synonymous_variant	LOW	transcript	AAG03510.1	protein_coding	43831	c.582T>C	p.Arg194Arg	582/687	582/687	194/228
NC_002516.2	140851	PA0120	PA0120	C	T	1	1	1	1	1	1	1	synonymous_variant	LOW	transcript	AAG03510.1	protein_coding	43831	c.636C>T	p.Ile212Ile	636/687	636/687	212/228
NC_002516.2	140930	PA0120-PA0121	PA0120-PA0121	A	T	1	1	1	1	1	1	1	intergenic_region	MODIFIER	intergenic_region	PA0120-PA0121			n.140930A>T
NC_002516.2	140962	PA0120-PA0121	PA0120-PA0121	C	G	1	1	1	1	1	1	1	intergenic_region	MODIFIER	intergenic_region	PA0120-PA0121			n.140962C>G
NC_002516.2	141353	PA0121	PA0121	A	G	1	1	1	1	1	1	1	synonymous_variant	LOW	transcript	AAG03511.1	protein_coding	43831	c.351A>G	p.Leu117Leu	351/735	351/735	117/244
NC_002516.2	141360	PA0121	PA0121	C	T	1	1	1	1	1	1	1	synonymous_variant	LOW	transcript	AAG03511.1	protein_coding	43831	c.358C>T	p.Leu120Leu	358/735	358/735	120/244
NC_002516.2	141440	PA0121	PA0121	C	T	1	1	1	1	1	1	1	synonymous_variant	LOW	transcript	AAG03511.1	protein_coding	43831	c.438C>T	p.Arg146Arg	438/735	438/735	146/244
NC_002516.2	141476	PA0121	PA0121	T	C	1	1	1	1	1	1	1	synonymous_variant	LOW	transcript	AAG03511.1	protein_coding	43831	c.474T>C	p.Gly158Gly	474/735	474/735	158/244
NC_002516.2	141485	PA0121	PA0121	T	C	1	1	1	1	1	1	1	synonymous_variant	LOW	transcript	AAG03511.1	protein_coding	43831	c.483T>C	p.Arg161Arg	483/735	483/735	161/244
NC_002516.2	141500	PA0121	PA0121	C	T	1	1	1	1	1	1	1	synonymous_variant	LOW	transcript	AAG03511.1	protein_coding	43831	c.498C>T	p.Arg166Arg	498/735	498/735	166/244
NC_002516.2	141608	PA0121	PA0121	G	C	1	1	1	1	1	1	1	synonymous_variant	LOW	transcript	AAG03511.1	protein_coding	43831	c.606G>C	p.Ala202Ala	606/735	606/735	202/244
NC_002516.2	141611	PA0121	PA0121	T	C	1	1	1	1	1	1	1	synonymous_variant	LOW	transcript	AAG03511.1	protein_coding	43831	c.609T>C	p.Ala203Ala	609/735	609/735	203/244
NC_002516.2	141617	PA0121	PA0121	G	C	1	1	1	1	1	1	1	synonymous_variant	LOW	transcript	AAG03511.1	protein_coding	43831	c.615G>C	p.Leu205Leu	615/735	615/735	205/244
NC_002516.2	141677	PA0121	PA0121	G	C	1	1	1	1	1	1	1	synonymous_variant	LOW	transcript	AAG03511.1	protein_coding	43831	c.675G>C	p.Thr225Thr	675/735	675/735	225/244
NC_002516.2	141711	PA0121	PA0121	A	C	1	1	1	1	1	1	1	missense_variant	MODERATE	transcript	AAG03511.1	protein_coding	43831	c.709A>C	p.Ser237Arg	709/735	709/735	237/244
NC_002516.2	141739	PA0121-PA0122	PA0121-PA0122	C	T	1	1	1	1	1	1	1	intergenic_region	MODIFIER	intergenic_region	PA0121-PA0122			n.141739C>T
NC_002516.2	141749	PA0121-PA0122	PA0121-PA0122	G	A	1	1	1	1	1	1	1	intergenic_region	MODIFIER	intergenic_region	PA0121-PA0122			n.141749G>A
NC_002516.2	141790	PA0121-PA0122	PA0121-PA0122	G	T	1	1	1	1	1	1	1	intergenic_region	MODIFIER	intergenic_region	PA0121-PA0122			n.141790G>T
NC_002516.2	141887	PA0121-PA0122	PA0121-PA0122	A	G	1	1	1	1	1	1	1	intergenic_region	MODIFIER	intergenic_region	PA0121-PA0122			n.141887A>G
NC_002516.2	142036	PA0122	PA0122	C	T	1	1	1	1	1	1	1	synonymous_variant	LOW	transcript	AAG03512.1	protein_coding	43831	c.120C>T	p.Asp40Asp	120/411	120/411	40/136
NC_002516.2	142183	PA0122	PA0122	C	T	1	1	1	1	1	1	1	synonymous_variant	LOW	transcript	AAG03512.1	protein_coding	43831	c.267C>T	p.Ser89Ser	267/411	267/411	89/136
NC_002516.2	142223	PA0122	PA0122	A	G	1	1	1	1	1	1	1	missense_variant	MODERATE	transcript	AAG03512.1	protein_coding	43831	c.307A>G	p.Ser103Gly	307/411	307/411	103/136
NC_002516.2	142237	PA0122	PA0122	A	G	1	1	1	1	1	1	1	synonymous_variant	LOW	transcript	AAG03512.1	protein_coding	43831	c.321A>G	p.Ala107Ala	321/411	321/411	107/136
NC_002516.2	142252	PA0122	PA0122	T	C	1	1	1	1	1	1	1	synonymous_variant	LOW	transcript	AAG03512.1	protein_coding	43831	c.336T>C	p.Ala112Ala	336/411	336/411	112/136
NC_002516.2	142264	PA0122	PA0122	T	C	1	1	1	1	1	1	1	synonymous_variant	LOW	transcript	AAG03512.1	protein_coding	43831	c.348T>C	p.Ser116Ser	348/411	348/411	116/136
NC_002516.2	142332	PA0122-PA0123	PA0122-PA0123	A	G	1	1	1	1	1	1	1	intergenic_region	MODIFIER	intergenic_region	PA0122-PA0123			n.142332A>G
NC_002516.2	142392	PA0123	PA0123	C	T	1	1	1	1	1	1	1	synonymous_variant	LOW	transcript	AAG03513.1	protein_coding	43831	c.876G>A	p.Ala292Ala	876/909	876/909	292/302
NC_002516.2	142443	PA0123	PA0123	G	T	1	1	1	1	1	1	1	synonymous_variant	LOW	transcript	AAG03513.1	protein_coding	43831	c.825C>A	p.Arg275Arg	825/909	825/909	275/302
NC_002516.2	142606	PA0123	PA0123	G	A	1	1	1	1	1	1	1	missense_variant	MODERATE	transcript	AAG03513.1	protein_coding	43831	c.662C>T	p.Ala221Val	662/909	662/909	221/302
NC_002516.2	142686	PA0123	PA0123	G	A	1	1	1	1	1	1	1	synonymous_variant	LOW	transcript	AAG03513.1	protein_coding	43831	c.582C>T	p.Thr194Thr	582/909	582/909	194/302
NC_002516.2	142788	PA0123	PA0123	A	G	1	1	1	1	1	1	1	synonymous_variant	LOW	transcript	AAG03513.1	protein_coding	43831	c.480T>C	p.Asp160Asp	480/909	480/909	160/302
NC_002516.2	142794	PA0123	PA0123	G	C	1	1	1	1	1	1	1	synonymous_variant	LOW	transcript	AAG03513.1	protein_coding	43831	c.474C>G	p.Leu158Leu	474/909	474/909	158/302
NC_002516.2	142839	PA0123	PA0123	T	G	1	1	1	1	1	1	1	synonymous_variant	LOW	transcript	AAG03513.1	protein_coding	43831	c.429A>C	p.Ile143Ile	429/909	429/909	143/302
NC_002516.2	142896	PA0123	PA0123	C	T	1	1	1	1	1	1	1	synonymous_variant	LOW	transcript	AAG03513.1	protein_coding	43831	c.372G>A	p.Gln124Gln	372/909	372/909	124/302
NC_002516.2	142929	PA0123	PA0123	C	T	1	1	1	1	1	1	1	synonymous_variant	LOW	transcript	AAG03513.1	protein_coding	43831	c.339G>A	p.Pro113Pro	339/909	339/909	113/302
NC_002516.2	142992	PA0123	PA0123	A	G	1	1	1	1	1	1	1	synonymous_variant	LOW	transcript	AAG03513.1	protein_coding	43831	c.276T>C	p.Gly92Gly	276/909	276/909	92/302
NC_002516.2	143127	PA0123	PA0123	A	C	1	1	1	1	1	1	1	synonymous_variant	LOW	transcript	AAG03513.1	protein_coding	43831	c.141T>G	p.Thr47Thr	141/909	141/909	47/302
NC_002516.2	143139	PA0123	PA0123	G	T	1	1	1	1	1	1	1	synonymous_variant	LOW	transcript	AAG03513.1	protein_coding	43831	c.129C>A	p.Arg43Arg	129/909	129/909	43/302
NC_002516.2	143145	PA0123	PA0123	T	C	1	1	1	1	1	1	1	synonymous_variant	LOW	transcript	AAG03513.1	protein_coding	43831	c.123A>G	p.Glu41Glu	123/909	123/909	41/302
NC_002516.2	143186	PA0123	PA0123	T	G	1	1	1	1	1	1	1	missense_variant	MODERATE	transcript	AAG03513.1	protein_coding	43831	c.82A>C	p.Met28Leu	82/909	82/909	28/302
NC_002516.2	143198	PA0123	PA0123	G	C	1	1	1	1	1	1	1	missense_variant	MODERATE	transcript	AAG03513.1	protein_coding	43831	c.70C>G	p.Gln24Glu	70/909	70/909	24/302
NC_002516.2	143199	PA0123	PA0123	G	C	1	1	1	1	1	1	1	synonymous_variant	LOW	transcript	AAG03513.1	protein_coding	43831	c.69C>G	p.Ala23Ala	69/909	69/909	23/302
NC_002516.2	143202	PA0123	PA0123	C	G	1	1	1	1	1	1	1	synonymous_variant	LOW	transcript	AAG03513.1	protein_coding	43831	c.66G>C	p.Ala22Ala	66/909	66/909	22/302
NC_002516.2	143208	PA0123	PA0123	T	C	1	1	1	1	1	1	1	synonymous_variant	LOW	transcript	AAG03513.1	protein_coding	43831	c.60A>G	p.Ala20Ala	60/909	60/909	20/302
NC_002516.2	143256	PA0123	PA0123	C	T	1	1	1	1	1	1	1	synonymous_variant	LOW	transcript	AAG03513.1	protein_coding	43831	c.12G>A	p.Leu4Leu	12/909	12/909	4/302
NC_002516.2	143291	PA0123-PA0124	PA0123-PA0124	T	C	0	1	1	1	1	1	1	intergenic_region	MODIFIER	intergenic_region	PA0123-PA0124			n.143291T>C
NC_002516.2	143292	PA0123-PA0124	PA0123-PA0124	G	A	0	1	1	1	1	1	1	intergenic_region	MODIFIER	intergenic_region	PA0123-PA0124			n.143292G>A
NC_002516.2	143295	PA0123-PA0124	PA0123-PA0124	T	C	0	1	1	1	1	1	1	intergenic_region	MODIFIER	intergenic_region	PA0123-PA0124			n.143295T>C
NC_002516.2	143301	PA0123-PA0124	PA0123-PA0124	A	G	0	1	1	1	1	1	1	intergenic_region	MODIFIER	intergenic_region	PA0123-PA0124			n.143301A>G
NC_002516.2	143314	PA0123-PA0124	PA0123-PA0124	A	G	0	1	1	1	1	1	1	intergenic_region	MODIFIER	intergenic_region	PA0123-PA0124			n.143314A>G
NC_002516.2	143315	PA0123-PA0124	PA0123-PA0124	A	G	0	1	1	1	1	1	1	intergenic_region	MODIFIER	intergenic_region	PA0123-PA0124			n.143315A>G
NC_002516.2	143320	PA0123-PA0124	PA0123-PA0124	C	T	0	1	1	1	1	1	1	intergenic_region	MODIFIER	intergenic_region	PA0123-PA0124			n.143320C>T
NC_002516.2	143331	PA0123-PA0124	PA0123-PA0124	G	C	0	1	1	1	1	1	1	intergenic_region	MODIFIER	intergenic_region	PA0123-PA0124			n.143331G>C
NC_002516.2	143333	PA0123-PA0124	PA0123-PA0124	G	A	0	1	1	1	1	1	1	intergenic_region	MODIFIER	intergenic_region	PA0123-PA0124			n.143333G>A
NC_002516.2	143340	PA0123-PA0124	PA0123-PA0124	G	A	0	1	1	1	1	1	1	intergenic_region	MODIFIER	intergenic_region	PA0123-PA0124			n.143340G>A
NC_002516.2	143354	PA0123-PA0124	PA0123-PA0124	G	A	1	1	1	1	1	1	1	intergenic_region	MODIFIER	intergenic_region	PA0123-PA0124			n.143354G>A
NC_002516.2	143355	PA0123-PA0124	PA0123-PA0124	G	C	1	1	1	1	1	1	1	intergenic_region	MODIFIER	intergenic_region	PA0123-PA0124			n.143355G>C
NC_002516.2	143368	PA0123-PA0124	PA0123-PA0124	A	G	1	1	1	1	1	1	1	intergenic_region	MODIFIER	intergenic_region	PA0123-PA0124			n.143368A>G
NC_002516.2	143376	PA0123-PA0124	PA0123-PA0124	A	G	1	1	1	1	1	1	1	intergenic_region	MODIFIER	intergenic_region	PA0123-PA0124			n.143376A>G
NC_002516.2	143380	PA0123-PA0124	PA0123-PA0124	G	A	1	1	1	1	1	1	1	intergenic_region	MODIFIER	intergenic_region	PA0123-PA0124			n.143380G>A
NC_002516.2	143384	PA0123-PA0124	PA0123-PA0124	G	A	1	1	1	1	1	1	1	intergenic_region	MODIFIER	intergenic_region	PA0123-PA0124			n.143384G>A
NC_002516.2	143393	PA0123-PA0124	PA0123-PA0124	G	A	1	1	1	1	1	1	1	intergenic_region	MODIFIER	intergenic_region	PA0123-PA0124			n.143393G>A
NC_002516.2	143396	PA0123-PA0124	PA0123-PA0124	TCAGC	T	1	1	1	1	0	1	1	intergenic_region	MODIFIER	intergenic_region	PA0123-PA0124			n.143397_143400delCAGC
NC_002516.2	143401	PA0123-PA0124	PA0123-PA0124	C	CGATT	1	0	1	1	0	1	1	intergenic_region	MODIFIER	intergenic_region	PA0123-PA0124			n.143401_143402insGATT
NC_002516.2	143412	PA0123-PA0124	PA0123-PA0124	T	C	1	1	1	1	1	1	1	intergenic_region	MODIFIER	intergenic_region	PA0123-PA0124			n.143412T>C
NC_002516.2	143413	PA0123-PA0124	PA0123-PA0124	C	T	1	1	1	1	1	1	1	intergenic_region	MODIFIER	intergenic_region	PA0123-PA0124			n.143413C>T
NC_002516.2	143418	PA0123-PA0124	PA0123-PA0124	C	A	1	1	1	1	1	1	1	intergenic_region	MODIFIER	intergenic_region	PA0123-PA0124			n.143418C>A
NC_002516.2	143421	PA0123-PA0124	PA0123-PA0124	A	C	1	1	1	1	1	1	1	intergenic_region	MODIFIER	intergenic_region	PA0123-PA0124			n.143421A>C
NC_002516.2	143422	PA0123-PA0124	PA0123-PA0124	G	A	1	1	1	1	1	1	1	intergenic_region	MODIFIER	intergenic_region	PA0123-PA0124			n.143422G>A
NC_002516.2	143434	PA0123-PA0124	PA0123-PA0124	T	C	1	1	1	1	1	1	0	intergenic_region	MODIFIER	intergenic_region	PA0123-PA0124			n.143434T>C
NC_002516.2	143440	PA0123-PA0124	PA0123-PA0124	C	T	1	1	1	1	1	1	0	intergenic_region	MODIFIER	intergenic_region	PA0123-PA0124			n.143440C>T
NC_002516.2	143442	PA0123-PA0124	PA0123-PA0124	C	T	1	1	1	1	1	1	0	intergenic_region	MODIFIER	intergenic_region	PA0123-PA0124			n.143442C>T
NC_002516.2	143443	PA0123-PA0124	PA0123-PA0124	T	G	1	1	1	1	1	1	0	intergenic_region	MODIFIER	intergenic_region	PA0123-PA0124			n.143443T>G
NC_002516.2	143451	PA0123-PA0124	PA0123-PA0124	C	T	1	0	1	1	1	1	0	intergenic_region	MODIFIER	intergenic_region	PA0123-PA0124			n.143451C>T
NC_002516.2	143452	PA0123-PA0124	PA0123-PA0124	T	C	1	0	1	1	1	1	0	intergenic_region	MODIFIER	intergenic_region	PA0123-PA0124			n.143452T>C
NC_002516.2	143469	PA0123-PA0124	PA0123-PA0124	T	C	1	1	1	1	1	1	0	intergenic_region	MODIFIER	intergenic_region	PA0123-PA0124			n.143469T>C
NC_002516.2	143471	PA0123-PA0124	PA0123-PA0124	T	C	1	1	1	1	1	1	0	intergenic_region	MODIFIER	intergenic_region	PA0123-PA0124			n.143471T>C
NC_002516.2	143475	PA0123-PA0124	PA0123-PA0124	G	A	1	1	1	1	1	1	0	intergenic_region	MODIFIER	intergenic_region	PA0123-PA0124			n.143475G>A
NC_002516.2	143477	PA0123-PA0124	PA0123-PA0124	G	A	1	1	1	1	1	1	0	intergenic_region	MODIFIER	intergenic_region	PA0123-PA0124			n.143477G>A
NC_002516.2	143494	PA0123-PA0124	PA0123-PA0124	T	G	1	1	1	1	1	1	1	intergenic_region	MODIFIER	intergenic_region	PA0123-PA0124			n.143494T>G
NC_002516.2	143495	PA0123-PA0124	PA0123-PA0124	C	A	1	1	1	1	1	1	1	intergenic_region	MODIFIER	intergenic_region	PA0123-PA0124			n.143495C>A
NC_002516.2	143503	PA0123-PA0124	PA0123-PA0124	AG	A	1	1	1	1	1	1	0	intergenic_region	MODIFIER	intergenic_region	PA0123-PA0124			n.143504delG
NC_002516.2	143505	PA0123-PA0124	PA0123-PA0124	C	A	1	1	1	1	1	1	1	intergenic_region	MODIFIER	intergenic_region	PA0123-PA0124			n.143505C>A
NC_002516.2	143507	PA0123-PA0124	PA0123-PA0124	A	AT	1	1	1	1	1	1	0	intergenic_region	MODIFIER	intergenic_region	PA0123-PA0124			n.143507_143508insT
NC_002516.2	143510	PA0123-PA0124	PA0123-PA0124	C	T	1	1	1	1	1	1	1	intergenic_region	MODIFIER	intergenic_region	PA0123-PA0124			n.143510C>T
NC_002516.2	143511	PA0123-PA0124	PA0123-PA0124	A	T	1	1	1	1	1	1	1	intergenic_region	MODIFIER	intergenic_region	PA0123-PA0124			n.143511A>T
NC_002516.2	143524	PA0123-PA0124	PA0123-PA0124	G	A	1	1	1	1	1	1	1	intergenic_region	MODIFIER	intergenic_region	PA0123-PA0124			n.143524G>A
NC_002516.2	143525	PA0123-PA0124	PA0123-PA0124	G	T	1	1	1	1	1	1	1	intergenic_region	MODIFIER	intergenic_region	PA0123-PA0124			n.143525G>T
NC_002516.2	143534	PA0123-PA0124	PA0123-PA0124	A	G	1	1	1	1	1	1	1	intergenic_region	MODIFIER	intergenic_region	PA0123-PA0124			n.143534A>G
NC_002516.2	143543	PA0123-PA0124	PA0123-PA0124	C	T	1	1	1	1	1	1	1	intergenic_region	MODIFIER	intergenic_region	PA0123-PA0124			n.143543C>T
NC_002516.2	143560	PA0123-PA0124	PA0123-PA0124	A	G	1	1	1	1	1	1	1	intergenic_region	MODIFIER	intergenic_region	PA0123-PA0124			n.143560A>G
NC_002516.2	143575	PA0124	PA0124	T	C	1	1	0	1	1	1	1	missense_variant	MODERATE	transcript	AAG03514.1	protein_coding	43831	c.274A>G	p.Thr92Ala	274/282	274/282	92/93
NC_002516.2	143582	PA0124	PA0124	G	C	1	1	0	1	1	1	1	synonymous_variant	LOW	transcript	AAG03514.1	protein_coding	43831	c.267C>G	p.Val89Val	267/282	267/282	89/93
NC_002516.2	143585	PA0124	PA0124	T	C	1	1	0	1	1	1	1	synonymous_variant	LOW	transcript	AAG03514.1	protein_coding	43831	c.264A>G	p.Arg88Arg	264/282	264/282	88/93
NC_002516.2	143621	PA0124	PA0124	A	T	1	1	1	1	1	1	1	synonymous_variant	LOW	transcript	AAG03514.1	protein_coding	43831	c.228T>A	p.Val76Val	228/282	228/282	76/93
NC_002516.2	143659	PA0124	PA0124	T	G	1	1	1	1	1	1	1	missense_variant	MODERATE	transcript	AAG03514.1	protein_coding	43831	c.190A>C	p.Thr64Pro	190/282	190/282	64/93
NC_002516.2	143678	PA0124	PA0124	C	T	1	1	1	1	1	1	1	synonymous_variant	LOW	transcript	AAG03514.1	protein_coding	43831	c.171G>A	p.Val57Val	171/282	171/282	57/93
NC_002516.2	143690	PA0124	PA0124	C	T	1	1	1	1	1	1	1	synonymous_variant	LOW	transcript	AAG03514.1	protein_coding	43831	c.159G>A	p.Arg53Arg	159/282	159/282	53/93
NC_002516.2	143716	PA0124	PA0124	G	C	1	1	1	1	1	1	1	missense_variant	MODERATE	transcript	AAG03514.1	protein_coding	43831	c.133C>G	p.Gln45Glu	133/282	133/282	45/93
NC_002516.2	143726	PA0124	PA0124	T	C	1	1	1	1	1	1	1	synonymous_variant	LOW	transcript	AAG03514.1	protein_coding	43831	c.123A>G	p.Lys41Lys	123/282	123/282	41/93
NC_002516.2	143750	PA0124	PA0124	A	C	1	1	1	1	1	1	1	synonymous_variant	LOW	transcript	AAG03514.1	protein_coding	43831	c.99T>G	p.Val33Val	99/282	99/282	33/93
NC_002516.2	143762	PA0124	PA0124	A	C	1	1	1	1	1	1	1	synonymous_variant	LOW	transcript	AAG03514.1	protein_coding	43831	c.87T>G	p.Ala29Ala	87/282	87/282	29/93
NC_002516.2	143768	PA0124	PA0124	T	C	1	1	1	1	1	1	1	synonymous_variant	LOW	transcript	AAG03514.1	protein_coding	43831	c.81A>G	p.Glu27Glu	81/282	81/282	27/93
NC_002516.2	143798	PA0124	PA0124	G	A	1	1	1	1	1	1	1	synonymous_variant	LOW	transcript	AAG03514.1	protein_coding	43831	c.51C>T	p.Tyr17Tyr	51/282	51/282	17/93
NC_002516.2	143837	PA0124	PA0124	C	T	1	1	1	1	1	1	1	synonymous_variant	LOW	transcript	AAG03514.1	protein_coding	43831	c.12G>A	p.Lys4Lys	12/282	12/282	34060
NC_002516.2	143876	PA0125	PA0125	A	G	1	1	1	1	1	1	1	missense_variant	MODERATE	transcript	AAG03515.1	protein_coding	43831	c.197T>C	p.Ile66Thr	197/228	197/228	66/75
NC_002516.2	143893	PA0125	PA0125	A	G	1	1	1	1	1	1	1	synonymous_variant	LOW	transcript	AAG03515.1	protein_coding	43831	c.180T>C	p.Gly60Gly	180/228	180/228	60/75
NC_002516.2	143989	PA0125	PA0125	T	G	1	1	1	1	1	1	1	synonymous_variant	LOW	transcript	AAG03515.1	protein_coding	43831	c.84A>C	p.Arg28Arg	84/228	84/228	28/75
NC_002516.2	144083	PA0125-PA0126	PA0125-PA0126	A	G	1	1	1	1	1	1	1	intergenic_region	MODIFIER	intergenic_region	PA0125-PA0126			n.144083A>G
NC_002516.2	144084	PA0125-PA0126	PA0125-PA0126	C	G	1	1	1	1	1	1	1	intergenic_region	MODIFIER	intergenic_region	PA0125-PA0126			n.144084C>G
NC_002516.2	144107	PA0125-PA0126	PA0125-PA0126	T	C	1	1	1	1	1	1	1	intergenic_region	MODIFIER	intergenic_region	PA0125-PA0126			n.144107T>C
NC_002516.2	144154	PA0125-PA0126	PA0125-PA0126	C	T	1	1	1	1	1	1	1	intergenic_region	MODIFIER	intergenic_region	PA0125-PA0126			n.144154C>T
NC_002516.2	144169	PA0125-PA0126	PA0125-PA0126	C	A	1	1	1	1	1	1	1	intergenic_region	MODIFIER	intergenic_region	PA0125-PA0126			n.144169C>A
NC_002516.2	144171	PA0125-PA0126	PA0125-PA0126	T	A	1	1	1	1	1	1	1	intergenic_region	MODIFIER	intergenic_region	PA0125-PA0126			n.144171T>A
NC_002516.2	144175	PA0125-PA0126	PA0125-PA0126	G	A	1	1	1	1	1	1	1	intergenic_region	MODIFIER	intergenic_region	PA0125-PA0126			n.144175G>A
NC_002516.2	144196	PA0125-PA0126	PA0125-PA0126	G	T	1	1	1	1	1	1	1	intergenic_region	MODIFIER	intergenic_region	PA0125-PA0126			n.144196G>T
NC_002516.2	144237	PA0125-PA0126	PA0125-PA0126	A	G	1	1	1	1	1	1	1	intergenic_region	MODIFIER	intergenic_region	PA0125-PA0126			n.144237A>G
NC_002516.2	144243	PA0125-PA0126	PA0125-PA0126	T	C	1	1	1	1	1	1	1	intergenic_region	MODIFIER	intergenic_region	PA0125-PA0126			n.144243T>C
NC_002516.2	144244	PA0125-PA0126	PA0125-PA0126	T	G	1	1	1	1	1	1	1	intergenic_region	MODIFIER	intergenic_region	PA0125-PA0126			n.144244T>G
NC_002516.2	144362	PA0126	PA0126	G	A	1	1	1	1	1	1	1	synonymous_variant	LOW	transcript	AAG03516.1	protein_coding	43831	c.507C>T	p.Thr169Thr	507/621	507/621	169/206
NC_002516.2	144485	PA0126	PA0126	G	A	1	1	1	1	1	1	1	synonymous_variant	LOW	transcript	AAG03516.1	protein_coding	43831	c.384C>T	p.Tyr128Tyr	384/621	384/621	128/206
NC_002516.2	144501	PA0126	PA0126	G	C	1	1	1	1	1	1	1	missense_variant	MODERATE	transcript	AAG03516.1	protein_coding	43831	c.368C>G	p.Ala123Gly	368/621	368/621	123/206
NC_002516.2	144509	PA0126	PA0126	C	T	1	1	1	1	1	1	1	synonymous_variant	LOW	transcript	AAG03516.1	protein_coding	43831	c.360G>A	p.Val120Val	360/621	360/621	120/206
NC_002516.2	144575	PA0126	PA0126	C	T	1	1	1	1	1	1	1	synonymous_variant	LOW	transcript	AAG03516.1	protein_coding	43831	c.294G>A	p.Glu98Glu	294/621	294/621	98/206
NC_002516.2	144654	PA0126	PA0126	G	C	1	1	1	1	1	1	1	missense_variant	MODERATE	transcript	AAG03516.1	protein_coding	43831	c.215C>G	p.Ala72Gly	215/621	215/621	72/206
NC_002516.2	144688	PA0126	PA0126	A	T	1	1	1	1	1	1	1	missense_variant	MODERATE	transcript	AAG03516.1	protein_coding	43831	c.181T>A	p.Phe61Ile	181/621	181/621	61/206
NC_002516.2	144803	PA0126	PA0126	G	A	1	1	1	1	1	1	1	synonymous_variant	LOW	transcript	AAG03516.1	protein_coding	43831	c.66C>T	p.Asp22Asp	66/621	66/621	22/206
NC_002516.2	144856	PA0126	PA0126	C	T	1	1	1	1	1	1	1	missense_variant	MODERATE	transcript	AAG03516.1	protein_coding	43831	c.13G>A	p.Val5Ile	13/621	13/621	5/206
NC_002516.2	144900	PA0126-PA0127	PA0126-PA0127	A	G	1	1	1	1	1	1	1	intergenic_region	MODIFIER	intergenic_region	PA0126-PA0127			n.144900A>G
NC_002516.2	144901	PA0126-PA0127	PA0126-PA0127	T	C	1	1	1	1	1	1	1	intergenic_region	MODIFIER	intergenic_region	PA0126-PA0127			n.144901T>C
NC_002516.2	144966	PA0126-PA0127	PA0126-PA0127	C	T	1	1	1	1	1	1	1	intergenic_region	MODIFIER	intergenic_region	PA0126-PA0127			n.144966C>T
NC_002516.2	145037	PA0127	PA0127	C	T	1	1	1	1	1	1	1	synonymous_variant	LOW	transcript	AAG03517.1	protein_coding	43831	c.69C>T	p.Cys23Cys	69/501	69/501	23/166
NC_002516.2	145139	PA0127	PA0127	A	G	1	1	1	1	1	1	1	synonymous_variant	LOW	transcript	AAG03517.1	protein_coding	43831	c.171A>G	p.Val57Val	171/501	171/501	57/166
NC_002516.2	145181	PA0127	PA0127	C	T	1	1	1	1	1	1	1	synonymous_variant	LOW	transcript	AAG03517.1	protein_coding	43831	c.213C>T	p.Ala71Ala	213/501	213/501	71/166
NC_002516.2	145334	PA0127	PA0127	T	G	1	1	1	1	1	1	1	synonymous_variant	LOW	transcript	AAG03517.1	protein_coding	43831	c.366T>G	p.Ala122Ala	366/501	366/501	122/166
NC_002516.2	145342	PA0127	PA0127	A	G	1	1	1	1	1	1	1	missense_variant	MODERATE	transcript	AAG03517.1	protein_coding	43831	c.374A>G	p.Gln125Arg	374/501	374/501	125/166
NC_002516.2	145463	PA0127	PA0127	G	T	1	1	1	1	1	1	1	synonymous_variant	LOW	transcript	AAG03517.1	protein_coding	43831	c.495G>T	p.Gly165Gly	495/501	495/501	165/166
NC_002516.2	145509	PA0127-PA0128	PA0127-PA0128	C	A	1	1	1	1	1	1	1	intergenic_region	MODIFIER	intergenic_region	PA0127-PA0128			n.145509C>A
NC_002516.2	145512	PA0127-PA0128	PA0127-PA0128	T	C	1	1	1	1	1	1	1	intergenic_region	MODIFIER	intergenic_region	PA0127-PA0128			n.145512T>C
NC_002516.2	145664	PA0128	PA0128	T	C	1	1	1	1	1	1	1	synonymous_variant	LOW	transcript	AAG03518.1	protein_coding	43831	c.123T>C	p.Asp41Asp	123/342	123/342	41/113
NC_002516.2	145685	PA0128	PA0128	T	C	1	1	1	1	1	1	1	synonymous_variant	LOW	transcript	AAG03518.1	protein_coding	43831	c.144T>C	p.Asp48Asp	144/342	144/342	48/113
NC_002516.2	145712	PA0128	PA0128	C	T	1	1	1	1	1	1	1	synonymous_variant	LOW	transcript	AAG03518.1	protein_coding	43831	c.171C>T	p.Gly57Gly	171/342	171/342	57/113
NC_002516.2	145715	PA0128	PA0128	T	C	1	1	1	1	1	1	1	synonymous_variant	LOW	transcript	AAG03518.1	protein_coding	43831	c.174T>C	p.Asp58Asp	174/342	174/342	58/113
NC_002516.2	145742	PA0128	PA0128	A	G	1	1	1	1	1	1	1	synonymous_variant	LOW	transcript	AAG03518.1	protein_coding	43831	c.201A>G	p.Lys67Lys	201/342	201/342	67/113
NC_002516.2	145797	PA0128	PA0128	T	C	1	1	1	1	1	1	1	synonymous_variant	LOW	transcript	AAG03518.1	protein_coding	43831	c.256T>C	p.Leu86Leu	256/342	256/342	86/113
NC_002516.2	145865	PA0128	PA0128	A	G	1	1	1	1	1	1	1	synonymous_variant	LOW	transcript	AAG03518.1	protein_coding	43831	c.324A>G	p.Glu108Glu	324/342	324/342	108/113
NC_002516.2	145889	PA0128-gabP	PA0128-PA0129	C	CCT	1	1	1	1	1	1	1	intergenic_region	MODIFIER	intergenic_region	PA0128-PA0129			n.145889_145890insCT
NC_002516.2	145952	PA0128-gabP	PA0128-PA0129	C	G	1	1	1	1	1	1	1	intergenic_region	MODIFIER	intergenic_region	PA0128-PA0129			n.145952C>G
NC_002516.2	145963	PA0128-gabP	PA0128-PA0129	A	G	1	1	1	1	1	1	1	intergenic_region	MODIFIER	intergenic_region	PA0128-PA0129			n.145963A>G
NC_002516.2	146082	gabP	PA0129	T	A	1	1	1	1	1	1	1	synonymous_variant	LOW	transcript	AAG03519.1	protein_coding	43831	c.1311A>T	p.Arg437Arg	1311/1428	1311/1428	437/475
NC_002516.2	146160	gabP	PA0129	T	C	1	1	1	1	1	1	1	synonymous_variant	LOW	transcript	AAG03519.1	protein_coding	43831	c.1233A>G	p.Leu411Leu	1233/1428	1233/1428	411/475
NC_002516.2	146169	gabP	PA0129	A	G	1	1	1	1	1	1	1	synonymous_variant	LOW	transcript	AAG03519.1	protein_coding	43831	c.1224T>C	p.Arg408Arg	1224/1428	1224/1428	408/475
NC_002516.2	146219	gabP	PA0129	A	G	1	1	1	1	1	1	1	synonymous_variant	LOW	transcript	AAG03519.1	protein_coding	43831	c.1174T>C	p.Leu392Leu	1174/1428	1174/1428	392/475
NC_002516.2	146301	gabP	PA0129	T	C	1	1	1	1	1	1	1	synonymous_variant	LOW	transcript	AAG03519.1	protein_coding	43831	c.1092A>G	p.Ala364Ala	1092/1428	1092/1428	364/475
NC_002516.2	146364	gabP	PA0129	T	C	1	1	1	1	1	1	1	synonymous_variant	LOW	transcript	AAG03519.1	protein_coding	43831	c.1029A>G	p.Pro343Pro	1029/1428	1029/1428	343/475
NC_002516.2	146367	gabP	PA0129	T	C	1	1	1	1	1	1	1	synonymous_variant	LOW	transcript	AAG03519.1	protein_coding	43831	c.1026A>G	p.Val342Val	1026/1428	1026/1428	342/475
NC_002516.2	146535	gabP	PA0129	C	A	1	1	1	1	1	1	1	synonymous_variant	LOW	transcript	AAG03519.1	protein_coding	43831	c.858G>T	p.Leu286Leu	858/1428	858/1428	286/475
NC_002516.2	146601	gabP	PA0129	A	G	1	1	1	1	1	1	1	synonymous_variant	LOW	transcript	AAG03519.1	protein_coding	43831	c.792T>C	p.Ile264Ile	792/1428	792/1428	264/475
NC_002516.2	146742	gabP	PA0129	C	T	1	1	1	1	1	1	1	synonymous_variant	LOW	transcript	AAG03519.1	protein_coding	43831	c.651G>A	p.Leu217Leu	651/1428	651/1428	217/475
NC_002516.2	146751	gabP	PA0129	G	A	1	1	1	1	1	1	1	synonymous_variant	LOW	transcript	AAG03519.1	protein_coding	43831	c.642C>T	p.Gly214Gly	642/1428	642/1428	214/475
NC_002516.2	146826	gabP	PA0129	A	G	1	1	1	1	1	1	1	synonymous_variant	LOW	transcript	AAG03519.1	protein_coding	43831	c.567T>C	p.Arg189Arg	567/1428	567/1428	189/475
NC_002516.2	147048	gabP	PA0129	T	G	1	1	1	1	1	1	1	synonymous_variant	LOW	transcript	AAG03519.1	protein_coding	43831	c.345A>C	p.Pro115Pro	345/1428	345/1428	115/475
NC_002516.2	147141	gabP	PA0129	A	G	1	1	1	1	1	1	1	synonymous_variant	LOW	transcript	AAG03519.1	protein_coding	43831	c.252T>C	p.Gly84Gly	252/1428	252/1428	84/475
NC_002516.2	147171	gabP	PA0129	G	C	1	1	1	1	1	1	1	synonymous_variant	LOW	transcript	AAG03519.1	protein_coding	43831	c.222C>G	p.Gly74Gly	222/1428	222/1428	74/475
NC_002516.2	147342	gabP	PA0129	C	T	1	1	1	1	1	1	1	synonymous_variant	LOW	transcript	AAG03519.1	protein_coding	43831	c.51G>A	p.Ser17Ser	51/1428	51/1428	17/475
NC_002516.2	147433	gabP-PA0130	PA0129-PA0130	G	A	1	1	1	1	1	1	1	intergenic_region	MODIFIER	intergenic_region	PA0129-PA0130			n.147433G>A
NC_002516.2	147485	gabP-PA0130	PA0129-PA0130	G	T	1	1	1	1	1	1	1	intergenic_region	MODIFIER	intergenic_region	PA0129-PA0130			n.147485G>T
NC_002516.2	147507	gabP-PA0130	PA0129-PA0130	C	T	1	1	1	1	1	1	1	intergenic_region	MODIFIER	intergenic_region	PA0129-PA0130			n.147507C>T
NC_002516.2	147789	PA0130	PA0130	T	G	1	1	1	1	1	1	1	synonymous_variant	LOW	transcript	AAG03520.1	protein_coding	43831	c.1266A>C	p.Ala422Ala	1266/1494	1266/1494	422/497
NC_002516.2	148253	PA0130	PA0130	A	G	1	1	1	1	1	1	1	synonymous_variant	LOW	transcript	AAG03520.1	protein_coding	43831	c.802T>C	p.Leu268Leu	802/1494	802/1494	268/497
NC_002516.2	148293	PA0130	PA0130	C	T	1	1	1	1	1	1	1	synonymous_variant	LOW	transcript	AAG03520.1	protein_coding	43831	c.762G>A	p.Val254Val	762/1494	762/1494	254/497
NC_002516.2	148401	PA0130	PA0130	T	C	1	1	1	1	1	1	1	synonymous_variant	LOW	transcript	AAG03520.1	protein_coding	43831	c.654A>G	p.Lys218Lys	654/1494	654/1494	218/497
NC_002516.2	148424	PA0130	PA0130	A	G	1	1	1	1	1	1	1	synonymous_variant	LOW	transcript	AAG03520.1	protein_coding	43831	c.631T>C	p.Leu211Leu	631/1494	631/1494	211/497
NC_002516.2	148863	PA0130	PA0130	A	G	1	1	1	1	1	1	1	synonymous_variant	LOW	transcript	AAG03520.1	protein_coding	43831	c.192T>C	p.Arg64Arg	192/1494	192/1494	64/497
NC_002516.2	148899	PA0130	PA0130	A	G	1	1	1	1	1	1	1	synonymous_variant	LOW	transcript	AAG03520.1	protein_coding	43831	c.156T>C	p.Ala52Ala	156/1494	156/1494	52/497
NC_002516.2	148902	PA0130	PA0130	G	T	1	1	1	1	1	1	1	synonymous_variant	LOW	transcript	AAG03520.1	protein_coding	43831	c.153C>A	p.Ala51Ala	153/1494	153/1494	51/497
NC_002516.2	148906	PA0130	PA0130	C	T	1	1	1	1	1	1	1	missense_variant	MODERATE	transcript	AAG03520.1	protein_coding	43831	c.149G>A	p.Arg50Lys	149/1494	149/1494	50/497
NC_002516.2	148931	PA0130	PA0130	G	A	1	1	1	1	1	1	1	synonymous_variant	LOW	transcript	AAG03520.1	protein_coding	43831	c.124C>T	p.Leu42Leu	124/1494	124/1494	42/497
NC_002516.2	149001	PA0130	PA0130	G	A	1	1	1	1	1	1	1	synonymous_variant	LOW	transcript	AAG03520.1	protein_coding	43831	c.54C>T	p.Arg18Arg	54/1494	54/1494	18/497
NC_002516.2	149030	PA0130	PA0130	T	C	1	1	1	1	1	1	1	missense_variant	MODERATE	transcript	AAG03520.1	protein_coding	43831	c.25A>G	p.Asn9Asp	25/1494	25/1494	9/497
NC_002516.2	149249	PA0131	PA0131	G	A	1	1	1	1	1	1	1	synonymous_variant	LOW	transcript	AAG03521.1	protein_coding	43831	c.177C>T	p.Arg59Arg	177/288	177/288	59/95
NC_002516.2	149315	PA0131	PA0131	G	T	1	1	1	1	1	1	1	synonymous_variant	LOW	transcript	AAG03521.1	protein_coding	43831	c.111C>A	p.Gly37Gly	111/288	111/288	37/95
NC_002516.2	149695	PA0132	PA0132	C	T	1	1	1	1	1	1	1	synonymous_variant	LOW	transcript	AAG03522.1	protein_coding	43831	c.1077G>A	p.Pro359Pro	1077/1347	1077/1347	359/448
NC_002516.2	149698	PA0132	PA0132	C	T	1	1	1	1	1	1	1	synonymous_variant	LOW	transcript	AAG03522.1	protein_coding	43831	c.1074G>A	p.Ala358Ala	1074/1347	1074/1347	358/448
NC_002516.2	149749	PA0132	PA0132	C	T	1	1	1	1	1	1	1	synonymous_variant	LOW	transcript	AAG03522.1	protein_coding	43831	c.1023G>A	p.Ala341Ala	1023/1347	1023/1347	341/448
NC_002516.2	149773	PA0132	PA0132	G	A	1	1	1	1	1	1	1	synonymous_variant	LOW	transcript	AAG03522.1	protein_coding	43831	c.999C>T	p.Val333Val	999/1347	999/1347	333/448
NC_002516.2	150064	PA0132	PA0132	T	C	1	1	1	1	1	1	1	synonymous_variant	LOW	transcript	AAG03522.1	protein_coding	43831	c.708A>G	p.Val236Val	708/1347	708/1347	236/448
NC_002516.2	150214	PA0132	PA0132	A	C	1	1	1	1	1	1	1	synonymous_variant	LOW	transcript	AAG03522.1	protein_coding	43831	c.558T>G	p.Leu186Leu	558/1347	558/1347	186/448
NC_002516.2	150229	PA0132	PA0132	A	G	1	1	1	1	1	1	1	synonymous_variant	LOW	transcript	AAG03522.1	protein_coding	43831	c.543T>C	p.His181His	543/1347	543/1347	181/448
NC_002516.2	150246	PA0132	PA0132	G	A	1	1	1	1	1	1	1	synonymous_variant	LOW	transcript	AAG03522.1	protein_coding	43831	c.526C>T	p.Leu176Leu	526/1347	526/1347	176/448
NC_002516.2	150271	PA0132	PA0132	A	G	1	1	1	1	1	1	1	synonymous_variant	LOW	transcript	AAG03522.1	protein_coding	43831	c.501T>C	p.Gly167Gly	501/1347	501/1347	167/448
NC_002516.2	150319	PA0132	PA0132	G	A	1	1	1	1	1	1	1	synonymous_variant	LOW	transcript	AAG03522.1	protein_coding	43831	c.453C>T	p.Arg151Arg	453/1347	453/1347	151/448
NC_002516.2	150448	PA0132	PA0132	T	A	1	1	1	1	1	1	1	synonymous_variant	LOW	transcript	AAG03522.1	protein_coding	43831	c.324A>T	p.Pro108Pro	324/1347	324/1347	108/448
NC_002516.2	150643	PA0132	PA0132	G	A	1	1	1	1	1	1	1	synonymous_variant	LOW	transcript	AAG03522.1	protein_coding	43831	c.129C>T	p.Ser43Ser	129/1347	129/1347	43/448
NC_002516.2	150783	PA0132-PA0133	PA0132-PA0133	CG	C	1	1	1	1	1	1	1	intergenic_region	MODIFIER	intergenic_region	PA0132-PA0133			n.150784delG
NC_002516.2	150828	PA0132-PA0133	PA0132-PA0133	T	TG	1	1	1	1	1	1	1	intergenic_region	MODIFIER	intergenic_region	PA0132-PA0133			n.150828_150829insG
NC_002516.2	150865	PA0132-PA0133	PA0132-PA0133	C	A	1	1	1	1	1	1	1	intergenic_region	MODIFIER	intergenic_region	PA0132-PA0133			n.150865C>A
NC_002516.2	150890	PA0132-PA0133	PA0132-PA0133	A	T	1	1	1	1	1	1	1	intergenic_region	MODIFIER	intergenic_region	PA0132-PA0133			n.150890A>T
NC_002516.2	151001	PA0133	PA0133	C	T	1	1	1	1	1	1	1	synonymous_variant	LOW	transcript	AAG03523.1	protein_coding	43831	c.96C>T	p.Phe32Phe	96/918	96/918	32/305
NC_002516.2	151010	PA0133	PA0133	G	C	1	1	1	1	1	1	1	synonymous_variant	LOW	transcript	AAG03523.1	protein_coding	43831	c.105G>C	p.Ala35Ala	105/918	105/918	35/305
NC_002516.2	151013	PA0133	PA0133	G	A	1	1	1	1	1	1	1	synonymous_variant	LOW	transcript	AAG03523.1	protein_coding	43831	c.108G>A	p.Glu36Glu	108/918	108/918	36/305
NC_002516.2	151019	PA0133	PA0133	T	C	1	1	1	1	1	1	1	synonymous_variant	LOW	transcript	AAG03523.1	protein_coding	43831	c.114T>C	p.Thr38Thr	114/918	114/918	38/305
NC_002516.2	151022	PA0133	PA0133	C	G	1	1	1	1	1	1	1	synonymous_variant	LOW	transcript	AAG03523.1	protein_coding	43831	c.117C>G	p.Leu39Leu	117/918	117/918	39/305
NC_002516.2	151025	PA0133	PA0133	C	T	1	1	1	1	1	1	1	synonymous_variant	LOW	transcript	AAG03523.1	protein_coding	43831	c.120C>T	p.Gly40Gly	120/918	120/918	40/305
NC_002516.2	151076	PA0133	PA0133	G	C	1	1	1	1	1	1	1	synonymous_variant	LOW	transcript	AAG03523.1	protein_coding	43831	c.171G>C	p.Leu57Leu	171/918	171/918	57/305
NC_002516.2	151136	PA0133	PA0133	G	A	1	1	1	1	1	1	1	synonymous_variant	LOW	transcript	AAG03523.1	protein_coding	43831	c.231G>A	p.Glu77Glu	231/918	231/918	77/305
NC_002516.2	151142	PA0133	PA0133	T	C	1	1	1	1	1	1	1	synonymous_variant	LOW	transcript	AAG03523.1	protein_coding	43831	c.237T>C	p.Tyr79Tyr	237/918	237/918	79/305
NC_002516.2	151169	PA0133	PA0133	G	A	1	1	1	1	1	1	1	synonymous_variant	LOW	transcript	AAG03523.1	protein_coding	43831	c.264G>A	p.Ala88Ala	264/918	264/918	88/305
NC_002516.2	151283	PA0133	PA0133	T	C	1	1	1	1	1	1	1	synonymous_variant	LOW	transcript	AAG03523.1	protein_coding	43831	c.378T>C	p.Ala126Ala	378/918	378/918	126/305
NC_002516.2	151373	PA0133	PA0133	C	T	1	1	1	1	1	1	1	synonymous_variant	LOW	transcript	AAG03523.1	protein_coding	43831	c.468C>T	p.Gly156Gly	468/918	468/918	156/305
NC_002516.2	151421	PA0133	PA0133	C	G	1	1	1	1	1	1	1	synonymous_variant	LOW	transcript	AAG03523.1	protein_coding	43831	c.516C>G	p.Leu172Leu	516/918	516/918	172/305
NC_002516.2	151487	PA0133	PA0133	G	A	1	1	1	1	1	1	1	synonymous_variant	LOW	transcript	AAG03523.1	protein_coding	43831	c.582G>A	p.Glu194Glu	582/918	582/918	194/305
NC_002516.2	151565	PA0133	PA0133	A	G	1	1	1	1	1	1	1	synonymous_variant	LOW	transcript	AAG03523.1	protein_coding	43831	c.660A>G	p.Glu220Glu	660/918	660/918	220/305
NC_002516.2	151607	PA0133	PA0133	C	T	1	1	1	1	1	1	1	synonymous_variant	LOW	transcript	AAG03523.1	protein_coding	43831	c.702C>T	p.Ala234Ala	702/918	702/918	234/305
NC_002516.2	151616	PA0133	PA0133	T	C	1	1	1	1	1	1	1	synonymous_variant	LOW	transcript	AAG03523.1	protein_coding	43831	c.711T>C	p.Arg237Arg	711/918	711/918	237/305
NC_002516.2	151628	PA0133	PA0133	A	G	1	1	1	1	1	1	1	synonymous_variant	LOW	transcript	AAG03523.1	protein_coding	43831	c.723A>G	p.Ala241Ala	723/918	723/918	241/305
NC_002516.2	151658	PA0133	PA0133	C	T	1	1	1	1	1	1	1	synonymous_variant	LOW	transcript	AAG03523.1	protein_coding	43831	c.753C>T	p.Gly251Gly	753/918	753/918	251/305
NC_002516.2	151679	PA0133	PA0133	T	C	1	1	1	1	1	1	1	synonymous_variant	LOW	transcript	AAG03523.1	protein_coding	43831	c.774T>C	p.Ala258Ala	774/918	774/918	258/305
NC_002516.2	151772	PA0133	PA0133	C	T	1	1	1	1	1	1	1	synonymous_variant	LOW	transcript	AAG03523.1	protein_coding	43831	c.867C>T	p.Arg289Arg	867/918	867/918	289/305
NC_002516.2	151827	PA0133-PA0134	PA0133-PA0134	C	T	1	1	1	1	1	1	1	intergenic_region	MODIFIER	intergenic_region	PA0133-PA0134			n.151827C>T
NC_002516.2	151839	PA0133-PA0134	PA0133-PA0134	A	G	1	1	1	1	1	1	1	intergenic_region	MODIFIER	intergenic_region	PA0133-PA0134			n.151839A>G
NC_002516.2	151843	PA0133-PA0134	PA0133-PA0134	C	T	1	1	1	1	1	1	1	intergenic_region	MODIFIER	intergenic_region	PA0133-PA0134			n.151843C>T
NC_002516.2	151856	PA0133-PA0134	PA0133-PA0134	C	T	1	1	1	1	1	1	1	intergenic_region	MODIFIER	intergenic_region	PA0133-PA0134			n.151856C>T
NC_002516.2	151870	PA0133-PA0134	PA0133-PA0134	T	C	1	1	1	1	1	1	1	intergenic_region	MODIFIER	intergenic_region	PA0133-PA0134			n.151870T>C
NC_002516.2	151879	PA0133-PA0134	PA0133-PA0134	T	TA	1	1	1	1	1	1	1	intergenic_region	MODIFIER	intergenic_region	PA0133-PA0134			n.151879_151880insA
NC_002516.2	151882	PA0133-PA0134	PA0133-PA0134	G	A	1	1	1	1	1	1	1	intergenic_region	MODIFIER	intergenic_region	PA0133-PA0134			n.151882G>A
NC_002516.2	151945	PA0134	PA0134	C	A	1	1	1	1	1	1	1	synonymous_variant	LOW	transcript	AAG03524.1	protein_coding	43831	c.1362G>T	p.Val454Val	1362/1371	1362/1371	454/456
NC_002516.2	151946	PA0134	PA0134	A	G	1	1	1	1	1	1	1	missense_variant	MODERATE	transcript	AAG03524.1	protein_coding	43831	c.1361T>C	p.Val454Ala	1361/1371	1361/1371	454/456
NC_002516.2	151957	PA0134	PA0134	C	T	1	1	1	1	1	1	1	synonymous_variant	LOW	transcript	AAG03524.1	protein_coding	43831	c.1350G>A	p.Glu450Glu	1350/1371	1350/1371	450/456
NC_002516.2	151960	PA0134	PA0134	C	T	1	1	1	1	1	1	1	synonymous_variant	LOW	transcript	AAG03524.1	protein_coding	43831	c.1347G>A	p.Gly449Gly	1347/1371	1347/1371	449/456
NC_002516.2	152011	PA0134	PA0134	C	T	1	1	1	1	1	1	1	synonymous_variant	LOW	transcript	AAG03524.1	protein_coding	43831	c.1296G>A	p.Val432Val	1296/1371	1296/1371	432/456
NC_002516.2	152179	PA0134	PA0134	C	A	1	1	1	1	1	1	1	synonymous_variant	LOW	transcript	AAG03524.1	protein_coding	43831	c.1128G>T	p.Ala376Ala	1128/1371	1128/1371	376/456
NC_002516.2	152284	PA0134	PA0134	G	T	1	1	1	1	1	1	1	synonymous_variant	LOW	transcript	AAG03524.1	protein_coding	43831	c.1023C>A	p.Ile341Ile	1023/1371	1023/1371	341/456
NC_002516.2	152323	PA0134	PA0134	G	A	1	1	1	1	1	1	1	synonymous_variant	LOW	transcript	AAG03524.1	protein_coding	43831	c.984C>T	p.Asp328Asp	984/1371	984/1371	328/456
NC_002516.2	152611	PA0134	PA0134	C	A	1	1	1	1	1	1	1	synonymous_variant	LOW	transcript	AAG03524.1	protein_coding	43831	c.696G>T	p.Ser232Ser	696/1371	696/1371	232/456
NC_002516.2	152704	PA0134	PA0134	A	G	1	1	1	1	1	1	1	synonymous_variant	LOW	transcript	AAG03524.1	protein_coding	43831	c.603T>C	p.Ser201Ser	603/1371	603/1371	201/456
NC_002516.2	152773	PA0134	PA0134	T	C	1	1	1	1	1	1	1	synonymous_variant	LOW	transcript	AAG03524.1	protein_coding	43831	c.534A>G	p.Leu178Leu	534/1371	534/1371	178/456
NC_002516.2	153064	PA0134	PA0134	C	T	1	1	1	1	1	1	1	synonymous_variant	LOW	transcript	AAG03524.1	protein_coding	43831	c.243G>A	p.Leu81Leu	243/1371	243/1371	81/456
NC_002516.2	153096	PA0134	PA0134	T	C	1	1	1	1	1	1	1	missense_variant	MODERATE	transcript	AAG03524.1	protein_coding	43831	c.211A>G	p.Thr71Ala	211/1371	211/1371	71/456
NC_002516.2	153178	PA0134	PA0134	T	C	1	1	1	1	1	1	1	synonymous_variant	LOW	transcript	AAG03524.1	protein_coding	43831	c.129A>G	p.Lys43Lys	129/1371	129/1371	43/456
NC_002516.2	153195	PA0134	PA0134	G	T	1	1	1	1	1	1	1	missense_variant	MODERATE	transcript	AAG03524.1	protein_coding	43831	c.112C>A	p.Leu38Ile	112/1371	112/1371	38/456
NC_002516.2	153220	PA0134	PA0134	A	G	1	1	1	1	1	1	1	synonymous_variant	LOW	transcript	AAG03524.1	protein_coding	43831	c.87T>C	p.Ala29Ala	87/1371	87/1371	29/456
NC_002516.2	153324	PA0134-PA0135	PA0134-PA0135	T	C	1	1	1	1	1	1	1	intergenic_region	MODIFIER	intergenic_region	PA0134-PA0135			n.153324T>C
NC_002516.2	153374	PA0134-PA0135	PA0134-PA0135	T	C	1	1	1	1	1	1	1	intergenic_region	MODIFIER	intergenic_region	PA0134-PA0135			n.153374T>C
NC_002516.2	153376	PA0134-PA0135	PA0134-PA0135	G	C	1	1	1	1	1	1	1	intergenic_region	MODIFIER	intergenic_region	PA0134-PA0135			n.153376G>C
NC_002516.2	153386	PA0134-PA0135	PA0134-PA0135	T	C	1	1	1	1	1	1	1	intergenic_region	MODIFIER	intergenic_region	PA0134-PA0135			n.153386T>C
NC_002516.2	153410	PA0134-PA0135	PA0134-PA0135	C	T	1	1	1	1	1	1	1	intergenic_region	MODIFIER	intergenic_region	PA0134-PA0135			n.153410C>T
NC_002516.2	153443	PA0134-PA0135	PA0134-PA0135	G	C	1	1	1	1	1	1	1	intergenic_region	MODIFIER	intergenic_region	PA0134-PA0135			n.153443G>C
NC_002516.2	153450	PA0134-PA0135	PA0134-PA0135	A	G	1	1	1	1	1	1	1	intergenic_region	MODIFIER	intergenic_region	PA0134-PA0135			n.153450A>G
NC_002516.2	153466	PA0134-PA0135	PA0134-PA0135	T	G	1	1	1	1	1	1	1	intergenic_region	MODIFIER	intergenic_region	PA0134-PA0135			n.153466T>G
NC_002516.2	153476	PA0134-PA0135	PA0134-PA0135	T	C	1	1	1	1	1	1	1	intergenic_region	MODIFIER	intergenic_region	PA0134-PA0135			n.153476T>C
NC_002516.2	153614	PA0134-PA0135	PA0134-PA0135	T	A	1	1	1	1	1	1	1	intergenic_region	MODIFIER	intergenic_region	PA0134-PA0135			n.153614T>A
NC_002516.2	153625	PA0134-PA0135	PA0134-PA0135	G	A	1	1	1	1	1	1	1	intergenic_region	MODIFIER	intergenic_region	PA0134-PA0135			n.153625G>A
NC_002516.2	153648	PA0134-PA0135	PA0134-PA0135	A	G	1	1	1	1	1	1	1	intergenic_region	MODIFIER	intergenic_region	PA0134-PA0135			n.153648A>G
NC_002516.2	153650	PA0134-PA0135	PA0134-PA0135	C	T	1	1	1	1	1	1	1	intergenic_region	MODIFIER	intergenic_region	PA0134-PA0135			n.153650C>T
NC_002516.2	153667	PA0134-PA0135	PA0134-PA0135	G	A	1	1	1	1	1	1	1	intergenic_region	MODIFIER	intergenic_region	PA0134-PA0135			n.153667G>A
NC_002516.2	153692	PA0134-PA0135	PA0134-PA0135	T	C	1	1	1	1	1	1	1	intergenic_region	MODIFIER	intergenic_region	PA0134-PA0135			n.153692T>C
NC_002516.2	153718	PA0135	PA0135	A	G	1	1	1	1	1	1	1	missense_variant	MODERATE	transcript	AAG03525.1	protein_coding	43831	c.23A>G	p.His8Arg	23/141	23/141	17015
NC_002516.2	153737	PA0135	PA0135	C	T	1	1	1	1	1	1	1	synonymous_variant	LOW	transcript	AAG03525.1	protein_coding	43831	c.42C>T	p.Ser14Ser	42/141	42/141	14/46
NC_002516.2	153772	PA0135	PA0135	T	C	1	1	1	1	1	1	1	missense_variant	MODERATE	transcript	AAG03525.1	protein_coding	43831	c.77T>C	p.Val26Ala	77/141	77/141	26/46
NC_002516.2	153834	PA0135	PA0135	T	G	1	1	1	1	1	1	1	stop_lost&splice_region_variant	HIGH	transcript	AAG03525.1	protein_coding	43831	c.139T>G	p.Ter47Gluext*?	139/141	139/141	47/46
NC_002516.2	153882	PA0135-PA0136	PA0135-PA0136	G	A	1	1	1	1	1	1	1	intergenic_region	MODIFIER	intergenic_region	PA0135-PA0136			n.153882G>A
NC_002516.2	153910	PA0135-PA0136	PA0135-PA0136	T	C	1	1	1	1	1	1	1	intergenic_region	MODIFIER	intergenic_region	PA0135-PA0136			n.153910T>C
NC_002516.2	153923	PA0135-PA0136	PA0135-PA0136	G	C	1	1	1	1	1	1	1	intergenic_region	MODIFIER	intergenic_region	PA0135-PA0136			n.153923G>C
NC_002516.2	153964	PA0135-PA0136	PA0135-PA0136	T	C	1	1	1	1	1	1	1	intergenic_region	MODIFIER	intergenic_region	PA0135-PA0136			n.153964T>C
[truncated: 88,365 more rows]

## Sheet: 10
CHROM	POS	gene_name	gene_id	REF	ALT	10_S	10_I1	10_L1	10_I2	10_L2	10_I3	10_L3	effect	impact	feature_type	feature_id	transcript_biotype	exon_intron_rank	nt_change	aa_change	cDNA_position_cDNA_len	protein_position	distance_to_feature
NC_002516.2	119	CHR_START-dnaA	CHR_START-PA0001	G	A	1	1	1	1	1	1	1	intergenic_region	MODIFIER	intergenic_region	CHR_START-PA0001			n.119G>A
NC_002516.2	126	CHR_START-dnaA	CHR_START-PA0001	G	C	1	1	1	1	1	1	1	intergenic_region	MODIFIER	intergenic_region	CHR_START-PA0001			n.126G>C
NC_002516.2	154	CHR_START-dnaA	CHR_START-PA0001	T	C	1	1	1	1	1	1	1	intergenic_region	MODIFIER	intergenic_region	CHR_START-PA0001			n.154T>C
NC_002516.2	155	CHR_START-dnaA	CHR_START-PA0001	G	A	1	1	1	1	1	1	1	intergenic_region	MODIFIER	intergenic_region	CHR_START-PA0001			n.155G>A
NC_002516.2	167	CHR_START-dnaA	CHR_START-PA0001	T	C	1	1	1	1	1	1	1	intergenic_region	MODIFIER	intergenic_region	CHR_START-PA0001			n.167T>C
NC_002516.2	701	dnaA	PA0001	G	C	1	1	1	1	1	1	1	synonymous_variant	LOW	transcript	AAG03391.1	protein_coding	2020-01-01	c.219G>C	p.Ala73Ala	219/1545	219/1545	73/514
NC_002516.2	839	dnaA	PA0001	A	G	1	1	1	1	1	1	1	synonymous_variant	LOW	transcript	AAG03391.1	protein_coding	2020-01-01	c.357A>G	p.Val119Val	357/1545	357/1545	119/514
NC_002516.2	893	dnaA	PA0001	T	C	1	1	1	1	1	1	1	synonymous_variant	LOW	transcript	AAG03391.1	protein_coding	2020-01-01	c.411T>C	p.Asp137Asp	411/1545	411/1545	137/514
NC_002516.2	911	dnaA	PA0001	A	G	1	1	1	1	1	1	1	synonymous_variant	LOW	transcript	AAG03391.1	protein_coding	2020-01-01	c.429A>G	p.Glu143Glu	429/1545	429/1545	143/514
NC_002516.2	938	dnaA	PA0001	C	T	1	1	1	1	1	1	1	synonymous_variant	LOW	transcript	AAG03391.1	protein_coding	2020-01-01	c.456C>T	p.Ala152Ala	456/1545	456/1545	152/514
NC_002516.2	947	dnaA	PA0001	T	C	1	1	1	1	1	1	1	synonymous_variant	LOW	transcript	AAG03391.1	protein_coding	2020-01-01	c.465T>C	p.Ala155Ala	465/1545	465/1545	155/514
NC_002516.2	953	dnaA	PA0001	A	C	1	1	1	1	1	1	1	synonymous_variant	LOW	transcript	AAG03391.1	protein_coding	2020-01-01	c.471A>C	p.Ala157Ala	471/1545	471/1545	157/514
NC_002516.2	956	dnaA	PA0001	G	A	1	1	1	1	1	1	1	synonymous_variant	LOW	transcript	AAG03391.1	protein_coding	2020-01-01	c.474G>A	p.Ala158Ala	474/1545	474/1545	158/514
NC_002516.2	965	dnaA	PA0001	G	A	1	1	1	1	1	1	1	synonymous_variant	LOW	transcript	AAG03391.1	protein_coding	2020-01-01	c.483G>A	p.Val161Val	483/1545	483/1545	161/514
NC_002516.2	995	dnaA	PA0001	T	C	1	1	1	1	1	1	1	synonymous_variant	LOW	transcript	AAG03391.1	protein_coding	2020-01-01	c.513T>C	p.Gly171Gly	513/1545	513/1545	171/514
NC_002516.2	2400	dnaN	PA0002	T	C	1	1	1	1	1	1	1	synonymous_variant	LOW	transcript	AAG03392.1	protein_coding	2020-01-01	c.345T>C	p.Asp115Asp	345/1104	345/1104	115/367
NC_002516.2	2703	dnaN	PA0002	C	T	1	1	1	1	1	1	1	synonymous_variant	LOW	transcript	AAG03392.1	protein_coding	2020-01-01	c.648C>T	p.Gly216Gly	648/1104	648/1104	216/367
NC_002516.2	2793	dnaN	PA0002	G	A	1	1	1	1	1	1	1	synonymous_variant	LOW	transcript	AAG03392.1	protein_coding	2020-01-01	c.738G>A	p.Glu246Glu	738/1104	738/1104	246/367
NC_002516.2	2796	dnaN	PA0002	T	C	1	1	1	1	1	1	1	synonymous_variant	LOW	transcript	AAG03392.1	protein_coding	2020-01-01	c.741T>C	p.Arg247Arg	741/1104	741/1104	247/367
NC_002516.2	2865	dnaN	PA0002	T	C	1	1	1	1	1	1	1	synonymous_variant	LOW	transcript	AAG03392.1	protein_coding	2020-01-01	c.810T>C	p.Arg270Arg	810/1104	810/1104	270/367
NC_002516.2	3009	dnaN	PA0002	A	C	1	1	1	1	1	1	1	synonymous_variant	LOW	transcript	AAG03392.1	protein_coding	2020-01-01	c.954A>C	p.Ile318Ile	954/1104	954/1104	318/367
NC_002516.2	3160	dnaN-recF	PA0002-PA0003	A	T	1	1	1	1	1	1	1	intergenic_region	MODIFIER	intergenic_region	PA0002-PA0003			n.3160A>T
NC_002516.2	3163	dnaN-recF	PA0002-PA0003	T	C	1	1	1	1	1	1	1	intergenic_region	MODIFIER	intergenic_region	PA0002-PA0003			n.3163T>C
NC_002516.2	3357	recF	PA0003	T	C	1	1	1	1	1	1	1	synonymous_variant	LOW	transcript	AAG03393.1	protein_coding	2020-01-01	c.189T>C	p.Tyr63Tyr	189/1110	189/1110	63/369
NC_002516.2	3435	recF	PA0003	G	A	1	1	1	1	1	1	1	synonymous_variant	LOW	transcript	AAG03393.1	protein_coding	2020-01-01	c.267G>A	p.Glu89Glu	267/1110	267/1110	89/369
NC_002516.2	3456	recF	PA0003	C	T	1	1	1	1	1	1	1	synonymous_variant	LOW	transcript	AAG03393.1	protein_coding	2020-01-01	c.288C>T	p.Ile96Ile	288/1110	288/1110	96/369
NC_002516.2	3480	recF	PA0003	G	A	1	1	1	1	1	1	1	synonymous_variant	LOW	transcript	AAG03393.1	protein_coding	2020-01-01	c.312G>A	p.Arg104Arg	312/1110	312/1110	104/369
NC_002516.2	3495	recF	PA0003	G	A	1	1	1	1	1	1	1	synonymous_variant	LOW	transcript	AAG03393.1	protein_coding	2020-01-01	c.327G>A	p.Leu109Leu	327/1110	327/1110	109/369
NC_002516.2	3504	recF	PA0003	T	A	1	1	1	1	1	1	1	synonymous_variant	LOW	transcript	AAG03393.1	protein_coding	2020-01-01	c.336T>A	p.Thr112Thr	336/1110	336/1110	112/369
NC_002516.2	3507	recF	PA0003	C	T	1	1	1	1	1	1	1	synonymous_variant	LOW	transcript	AAG03393.1	protein_coding	2020-01-01	c.339C>T	p.Leu113Leu	339/1110	339/1110	113/369
NC_002516.2	3567	recF	PA0003	G	C	1	1	1	1	1	1	1	synonymous_variant	LOW	transcript	AAG03393.1	protein_coding	2020-01-01	c.399G>C	p.Arg133Arg	399/1110	399/1110	133/369
NC_002516.2	3684	recF	PA0003	C	T	1	1	1	1	1	1	1	synonymous_variant	LOW	transcript	AAG03393.1	protein_coding	2020-01-01	c.516C>T	p.Asp172Asp	516/1110	516/1110	172/369
NC_002516.2	4096	recF	PA0003	C	T	1	1	1	1	1	1	1	synonymous_variant	LOW	transcript	AAG03393.1	protein_coding	2020-01-01	c.928C>T	p.Leu310Leu	928/1110	928/1110	310/369
NC_002516.2	4670	gyrB	PA0004	A	G	1	1	1	1	1	1	1	synonymous_variant	LOW	transcript	AAG03394.1	protein_coding	2020-01-01	c.396A>G	p.Leu132Leu	396/2421	396/2421	132/806
NC_002516.2	5111	gyrB	PA0004	C	T	1	1	1	1	1	1	1	synonymous_variant	LOW	transcript	AAG03394.1	protein_coding	2020-01-01	c.837C>T	p.Asp279Asp	837/2421	837/2421	279/806
NC_002516.2	5195	gyrB	PA0004	G	A	1	1	1	1	1	1	1	synonymous_variant	LOW	transcript	AAG03394.1	protein_coding	2020-01-01	c.921G>A	p.Lys307Lys	921/2421	921/2421	307/806
NC_002516.2	5642	gyrB	PA0004	A	G	1	1	1	1	1	1	1	synonymous_variant	LOW	transcript	AAG03394.1	protein_coding	2020-01-01	c.1368A>G	p.Glu456Glu	1368/2421	1368/2421	456/806
NC_002516.2	5648	gyrB	PA0004	G	A	1	1	1	1	1	1	1	synonymous_variant	LOW	transcript	AAG03394.1	protein_coding	2020-01-01	c.1374G>A	p.Ala458Ala	1374/2421	1374/2421	458/806
NC_002516.2	6011	gyrB	PA0004	G	A	1	1	1	1	1	1	1	synonymous_variant	LOW	transcript	AAG03394.1	protein_coding	2020-01-01	c.1737G>A	p.Gly579Gly	1737/2421	1737/2421	579/806
NC_002516.2	6014	gyrB	PA0004	G	A	1	1	1	1	1	1	1	synonymous_variant	LOW	transcript	AAG03394.1	protein_coding	2020-01-01	c.1740G>A	p.Ala580Ala	1740/2421	1740/2421	580/806
NC_002516.2	6587	gyrB	PA0004	T	C	1	1	1	1	1	1	1	synonymous_variant	LOW	transcript	AAG03394.1	protein_coding	2020-01-01	c.2313T>C	p.Asp771Asp	2313/2421	2313/2421	771/806
NC_002516.2	6677	gyrB	PA0004	G	A	1	1	1	1	1	1	1	synonymous_variant	LOW	transcript	AAG03394.1	protein_coding	2020-01-01	c.2403G>A	p.Val801Val	2403/2421	2403/2421	801/806
NC_002516.2	6697	gyrB-lptA	PA0004-PA0005	A	G	1	1	1	1	1	1	1	intergenic_region	MODIFIER	intergenic_region	PA0004-PA0005			n.6697A>G
NC_002516.2	6771	gyrB-lptA	PA0004-PA0005	ACGGGCGCCAGG	A	1	1	1	1	1	1	1	intergenic_region	MODIFIER	intergenic_region	PA0004-PA0005			n.6772_6782delCGGGCGCCAGG
NC_002516.2	6783	gyrB-lptA	PA0004-PA0005	G	T	1	1	1	1	1	1	1	intergenic_region	MODIFIER	intergenic_region	PA0004-PA0005			n.6783G>T
NC_002516.2	6789	gyrB-lptA	PA0004-PA0005	T	G	1	1	1	1	1	1	1	intergenic_region	MODIFIER	intergenic_region	PA0004-PA0005			n.6789T>G
NC_002516.2	6816	gyrB-lptA	PA0004-PA0005	A	G	1	1	1	1	1	1	1	intergenic_region	MODIFIER	intergenic_region	PA0004-PA0005			n.6816A>G
NC_002516.2	6823	gyrB-lptA	PA0004-PA0005	G	A	1	1	1	1	1	1	1	intergenic_region	MODIFIER	intergenic_region	PA0004-PA0005			n.6823G>A
NC_002516.2	6843	gyrB-lptA	PA0004-PA0005	G	A	1	1	1	1	1	1	1	intergenic_region	MODIFIER	intergenic_region	PA0004-PA0005			n.6843G>A
NC_002516.2	6908	gyrB-lptA	PA0004-PA0005	G	T	1	1	1	1	1	1	1	intergenic_region	MODIFIER	intergenic_region	PA0004-PA0005			n.6908G>T
NC_002516.2	6991	gyrB-lptA	PA0004-PA0005	A	G	1	1	1	1	1	1	1	intergenic_region	MODIFIER	intergenic_region	PA0004-PA0005			n.6991A>G
NC_002516.2	7156	lptA	PA0005	G	C	1	1	1	1	1	1	1	synonymous_variant	LOW	transcript	AAG03395.1	protein_coding	2020-01-01	c.636C>G	p.Ala212Ala	636/774	636/774	212/257
NC_002516.2	7405	lptA	PA0005	G	C	1	1	1	1	1	1	1	synonymous_variant	LOW	transcript	AAG03395.1	protein_coding	2020-01-01	c.387C>G	p.Pro129Pro	387/774	387/774	129/257
NC_002516.2	7486	lptA	PA0005	G	T	1	1	1	1	1	1	1	synonymous_variant	LOW	transcript	AAG03395.1	protein_coding	2020-01-01	c.306C>A	p.Leu102Leu	306/774	306/774	102/257
NC_002516.2	7908	PA0006	PA0006	T	C	1	1	1	1	1	1	1	synonymous_variant	LOW	transcript	AAG03396.1	protein_coding	2020-01-01	c.432A>G	p.Val144Val	432/537	432/537	144/178
NC_002516.2	7997	PA0006	PA0006	G	A	1	1	1	1	1	1	1	missense_variant	MODERATE	transcript	AAG03396.1	protein_coding	2020-01-01	c.343C>T	p.His115Tyr	343/537	343/537	115/178
NC_002516.2	8040	PA0006	PA0006	G	T	1	1	1	1	1	1	1	missense_variant	MODERATE	transcript	AAG03396.1	protein_coding	2020-01-01	c.300C>A	p.Asp100Glu	300/537	300/537	100/178
NC_002516.2	8046	PA0006	PA0006	A	G	1	1	1	1	1	1	1	synonymous_variant	LOW	transcript	AAG03396.1	protein_coding	2020-01-01	c.294T>C	p.Gly98Gly	294/537	294/537	98/178
NC_002516.2	8145	PA0006	PA0006	T	C	1	1	1	1	1	1	1	synonymous_variant	LOW	transcript	AAG03396.1	protein_coding	2020-01-01	c.195A>G	p.Ala65Ala	195/537	195/537	65/178
NC_002516.2	8213	PA0006	PA0006	G	T	1	1	1	1	1	1	1	missense_variant	MODERATE	transcript	AAG03396.1	protein_coding	2020-01-01	c.127C>A	p.Gln43Lys	127/537	127/537	43/178
NC_002516.2	8621	PA0006-PA0007	PA0006-PA0007	G	A	1	1	1	1	1	1	1	intergenic_region	MODIFIER	intergenic_region	PA0006-PA0007			n.8621G>A
NC_002516.2	9164	PA0007	PA0007	C	A	1	1	1	1	1	1	1	missense_variant	MODERATE	transcript	AAG03397.1	protein_coding	2020-01-01	c.494C>A	p.Pro165Gln	494/1707	494/1707	165/568
NC_002516.2	9358	PA0007	PA0007	C	T	1	1	1	1	1	1	1	synonymous_variant	LOW	transcript	AAG03397.1	protein_coding	2020-01-01	c.688C>T	p.Leu230Leu	688/1707	688/1707	230/568
NC_002516.2	9384	PA0007	PA0007	C	G	1	1	1	1	1	1	1	synonymous_variant	LOW	transcript	AAG03397.1	protein_coding	2020-01-01	c.714C>G	p.Ala238Ala	714/1707	714/1707	238/568
NC_002516.2	9597	PA0007	PA0007	G	T	1	1	1	1	1	1	1	synonymous_variant	LOW	transcript	AAG03397.1	protein_coding	2020-01-01	c.927G>T	p.Gly309Gly	927/1707	927/1707	309/568
NC_002516.2	9696	PA0007	PA0007	C	T	1	1	1	1	1	1	1	synonymous_variant	LOW	transcript	AAG03397.1	protein_coding	2020-01-01	c.1026C>T	p.Ala342Ala	1026/1707	1026/1707	342/568
NC_002516.2	10347	PA0007	PA0007	T	C	1	1	1	1	1	1	1	synonymous_variant	LOW	transcript	AAG03397.1	protein_coding	2020-01-01	c.1677T>C	p.Arg559Arg	1677/1707	1677/1707	559/568
NC_002516.2	10707	glyS	PA0008	C	A	1	1	1	1	1	1	1	synonymous_variant	LOW	transcript	AAG03398.1	protein_coding	2020-01-01	c.1782G>T	p.Pro594Pro	1782/2055	1782/2055	594/684
NC_002516.2	10851	glyS	PA0008	C	T	1	1	1	1	1	1	1	synonymous_variant	LOW	transcript	AAG03398.1	protein_coding	2020-01-01	c.1638G>A	p.Ala546Ala	1638/2055	1638/2055	546/684
NC_002516.2	11067	glyS	PA0008	C	T	1	1	1	1	1	1	1	synonymous_variant	LOW	transcript	AAG03398.1	protein_coding	2020-01-01	c.1422G>A	p.Ala474Ala	1422/2055	1422/2055	474/684
NC_002516.2	11345	glyS	PA0008	A	C	1	1	1	1	1	1	1	missense_variant	MODERATE	transcript	AAG03398.1	protein_coding	2020-01-01	c.1144T>G	p.Ser382Ala	1144/2055	1144/2055	382/684
NC_002516.2	11607	glyS	PA0008	A	C	1	1	1	1	1	1	1	synonymous_variant	LOW	transcript	AAG03398.1	protein_coding	2020-01-01	c.882T>G	p.Pro294Pro	882/2055	882/2055	294/684
NC_002516.2	11988	glyS	PA0008	A	G	1	1	1	1	1	1	1	synonymous_variant	LOW	transcript	AAG03398.1	protein_coding	2020-01-01	c.501T>C	p.Asp167Asp	501/2055	501/2055	167/684
NC_002516.2	12145	glyS	PA0008	A	C	1	1	1	1	1	1	1	missense_variant	MODERATE	transcript	AAG03398.1	protein_coding	2020-01-01	c.344T>G	p.Ile115Ser	344/2055	344/2055	115/684
NC_002516.2	13226	glyQ	PA0009	A	G	1	1	1	1	1	1	1	synonymous_variant	LOW	transcript	AAG03399.1	protein_coding	2020-01-01	c.210T>C	p.Gly70Gly	210/948	210/948	70/315
NC_002516.2	13367	glyQ	PA0009	T	G	1	1	1	1	1	1	1	synonymous_variant	LOW	transcript	AAG03399.1	protein_coding	2020-01-01	c.69A>C	p.Ala23Ala	69/948	69/948	23/315
NC_002516.2	13506	glyQ-tag	PA0009-PA0010	T	C	1	1	1	1	1	1	1	intergenic_region	MODIFIER	intergenic_region	PA0009-PA0010			n.13506T>C
NC_002516.2	13915	tag	PA0010	G	A	1	1	1	1	1	1	1	missense_variant	MODERATE	transcript	AAG03400.1	protein_coding	2020-01-01	c.376G>A	p.Ala126Thr	376/552	376/552	126/183
NC_002516.2	14187	tag-PA0011	PA0010-PA0011	A	C	1	1	1	1	1	1	1	intergenic_region	MODIFIER	intergenic_region	PA0010-PA0011			n.14187A>C
NC_002516.2	14657	PA0011	PA0011	T	C	1	1	1	1	1	1	1	synonymous_variant	LOW	transcript	AAG03401.1	protein_coding	2020-01-01	c.423T>C	p.Tyr141Tyr	423/888	423/888	141/295
NC_002516.2	15706	PA0013	PA0013	C	T	1	1	1	1	1	1	1	synonymous_variant	LOW	transcript	AAG03403.1	protein_coding	2020-01-01	c.87C>T	p.Tyr29Tyr	87/654	87/654	29/217
NC_002516.2	16432	PA0014	PA0014	A	T	1	1	1	1	1	1	1	missense_variant	MODERATE	transcript	AAG03404.1	protein_coding	2020-01-01	c.176T>A	p.Leu59Gln	176/273	176/273	59/90
NC_002516.2	17408	trkA	PA0016	T	G	1	1	1	1	1	1	1	synonymous_variant	LOW	transcript	AAG03406.1	protein_coding	2020-01-01	c.1332A>C	p.Arg444Arg	1332/1374	1332/1374	444/457
NC_002516.2	17432	trkA	PA0016	G	A	1	1	1	1	1	1	1	synonymous_variant	LOW	transcript	AAG03406.1	protein_coding	2020-01-01	c.1308C>T	p.Phe436Phe	1308/1374	1308/1374	436/457
NC_002516.2	17516	trkA	PA0016	G	A	1	1	1	1	1	1	1	synonymous_variant	LOW	transcript	AAG03406.1	protein_coding	2020-01-01	c.1224C>T	p.Thr408Thr	1224/1374	1224/1374	408/457
NC_002516.2	17768	trkA	PA0016	T	C	1	1	1	1	1	1	1	synonymous_variant	LOW	transcript	AAG03406.1	protein_coding	2020-01-01	c.972A>G	p.Lys324Lys	972/1374	972/1374	324/457
NC_002516.2	19359	PA0017	PA0017	T	A	1	1	1	1	1	1	1	missense_variant	MODERATE	transcript	AAG03407.1	protein_coding	2020-01-01	c.713A>T	p.Gln238Leu	713/1305	713/1305	238/434
NC_002516.2	19403	PA0017	PA0017	A	G	1	1	1	1	1	1	1	synonymous_variant	LOW	transcript	AAG03407.1	protein_coding	2020-01-01	c.669T>C	p.Gly223Gly	669/1305	669/1305	223/434
NC_002516.2	19489	PA0017	PA0017	T	C	1	1	1	1	1	1	1	missense_variant	MODERATE	transcript	AAG03407.1	protein_coding	2020-01-01	c.583A>G	p.Lys195Glu	583/1305	583/1305	195/434
NC_002516.2	19649	PA0017	PA0017	G	T	1	1	1	1	1	1	1	synonymous_variant	LOW	transcript	AAG03407.1	protein_coding	2020-01-01	c.423C>A	p.Gly141Gly	423/1305	423/1305	141/434
NC_002516.2	19931	PA0017	PA0017	A	C	1	1	1	1	1	1	1	synonymous_variant	LOW	transcript	AAG03407.1	protein_coding	2020-01-01	c.141T>G	p.Ala47Ala	141/1305	141/1305	47/434
NC_002516.2	20118	fmt	PA0018	A	T	1	1	1	1	1	1	1	missense_variant	MODERATE	transcript	AAG03408.1	protein_coding	2020-01-01	c.895T>A	p.Tyr299Asn	895/945	895/945	299/314
NC_002516.2	20149	fmt	PA0018	A	C	1	1	1	1	1	1	1	synonymous_variant	LOW	transcript	AAG03408.1	protein_coding	2020-01-01	c.864T>G	p.Pro288Pro	864/945	864/945	288/314
NC_002516.2	20154	fmt	PA0018	A	C	1	1	1	1	1	1	1	missense_variant	MODERATE	transcript	AAG03408.1	protein_coding	2020-01-01	c.859T>G	p.Leu287Val	859/945	859/945	287/314
NC_002516.2	20212	fmt	PA0018	G	A	1	1	1	1	1	1	1	synonymous_variant	LOW	transcript	AAG03408.1	protein_coding	2020-01-01	c.801C>T	p.Ser267Ser	801/945	801/945	267/314
NC_002516.2	20281	fmt	PA0018	C	A	1	1	1	1	1	1	1	synonymous_variant	LOW	transcript	AAG03408.1	protein_coding	2020-01-01	c.732G>T	p.Ala244Ala	732/945	732/945	244/314
NC_002516.2	20472	fmt	PA0018	T	C	1	1	1	1	1	1	1	missense_variant	MODERATE	transcript	AAG03408.1	protein_coding	2020-01-01	c.541A>G	p.Ile181Val	541/945	541/945	181/314
NC_002516.2	20503	fmt	PA0018	A	G	1	1	1	1	1	1	1	synonymous_variant	LOW	transcript	AAG03408.1	protein_coding	2020-01-01	c.510T>C	p.Asp170Asp	510/945	510/945	170/314
NC_002516.2	20852	fmt	PA0018	C	T	1	1	1	1	1	1	1	missense_variant	MODERATE	transcript	AAG03408.1	protein_coding	2020-01-01	c.161G>A	p.Ser54Asn	161/945	161/945	54/314
NC_002516.2	21364	def	PA0019	C	A	1	1	1	1	1	1	1	synonymous_variant	LOW	transcript	AAG03409.1	protein_coding	2020-01-01	c.210G>T	p.Pro70Pro	210/507	210/507	70/168
NC_002516.2	21656	def-PA0020	PA0019-PA0020	T	A	1	1	1	1	1	1	1	intergenic_region	MODIFIER	intergenic_region	PA0019-PA0020			n.21656T>A
NC_002516.2	21933	PA0020	PA0020	C	A	1	1	1	1	1	1	1	synonymous_variant	LOW	transcript	AAG03410.1	protein_coding	2020-01-01	c.222C>A	p.Thr74Thr	222/1026	222/1026	74/341
NC_002516.2	22125	PA0020	PA0020	C	T	1	1	1	1	1	1	1	synonymous_variant	LOW	transcript	AAG03410.1	protein_coding	2020-01-01	c.414C>T	p.Ser138Ser	414/1026	414/1026	138/341
NC_002516.2	22188	PA0020	PA0020	C	T	1	1	1	1	1	1	1	synonymous_variant	LOW	transcript	AAG03410.1	protein_coding	2020-01-01	c.477C>T	p.Tyr159Tyr	477/1026	477/1026	159/341
NC_002516.2	22317	PA0020	PA0020	A	G	1	1	1	1	1	1	1	synonymous_variant	LOW	transcript	AAG03410.1	protein_coding	2020-01-01	c.606A>G	p.Val202Val	606/1026	606/1026	202/341
NC_002516.2	22347	PA0020	PA0020	A	G	1	1	1	1	1	1	1	synonymous_variant	LOW	transcript	AAG03410.1	protein_coding	2020-01-01	c.636A>G	p.Ala212Ala	636/1026	636/1026	212/341
NC_002516.2	22581	PA0020	PA0020	A	G	1	1	1	1	1	1	1	synonymous_variant	LOW	transcript	AAG03410.1	protein_coding	2020-01-01	c.870A>G	p.Glu290Glu	870/1026	870/1026	290/341
NC_002516.2	23004	PA0021	PA0021	A	G	1	1	1	1	1	1	1	missense_variant	MODERATE	transcript	AAG03411.1	protein_coding	2020-01-01	c.133A>G	p.Ser45Gly	133/1089	133/1089	45/362
NC_002516.2	23107	PA0021	PA0021	T	C	1	1	1	1	1	1	1	missense_variant	MODERATE	transcript	AAG03411.1	protein_coding	2020-01-01	c.236T>C	p.Leu79Pro	236/1089	236/1089	79/362
NC_002516.2	23438	PA0021	PA0021	G	A	1	1	1	1	1	1	1	synonymous_variant	LOW	transcript	AAG03411.1	protein_coding	2020-01-01	c.567G>A	p.Glu189Glu	567/1089	567/1089	189/362
NC_002516.2	24534	PA0022	PA0022	T	C	1	1	1	1	1	1	1	synonymous_variant	LOW	transcript	AAG03412.1	protein_coding	2020-01-01	c.534T>C	p.Thr178Thr	534/558	534/558	178/185
NC_002516.2	24796	qor	PA0023	G	C	1	1	1	1	1	1	1	synonymous_variant	LOW	transcript	AAG03413.1	protein_coding	2020-01-01	c.750C>G	p.Leu250Leu	750/978	750/978	250/325
NC_002516.2	24964	qor	PA0023	G	A	1	1	1	1	1	1	1	synonymous_variant	LOW	transcript	AAG03413.1	protein_coding	2020-01-01	c.582C>T	p.His194His	582/978	582/978	194/325
NC_002516.2	24970	qor	PA0023	G	A	1	1	1	1	1	1	1	synonymous_variant	LOW	transcript	AAG03413.1	protein_coding	2020-01-01	c.576C>T	p.Tyr192Tyr	576/978	576/978	192/325
NC_002516.2	25045	qor	PA0023	T	C	1	1	1	1	1	1	1	synonymous_variant	LOW	transcript	AAG03413.1	protein_coding	2020-01-01	c.501A>G	p.Gln167Gln	501/978	501/978	167/325
NC_002516.2	25273	qor	PA0023	G	C	1	1	1	1	1	1	1	synonymous_variant	LOW	transcript	AAG03413.1	protein_coding	2020-01-01	c.273C>G	p.Pro91Pro	273/978	273/978	91/325
NC_002516.2	25709	qor-hemF	PA0023-PA0024	C	T	1	1	1	1	1	1	1	intergenic_region	MODIFIER	intergenic_region	PA0023-PA0024			n.25709C>T
NC_002516.2	26836	aroE	PA0025	T	C	1	1	1	1	1	1	1	synonymous_variant	LOW	transcript	AAG03415.1	protein_coding	2020-01-01	c.126T>C	p.Asp42Asp	126/825	126/825	42/274
NC_002516.2	28927	PA0027	PA0027	C	T	1	1	1	1	1	1	1	synonymous_variant	LOW	transcript	AAG03417.1	protein_coding	2020-01-01	c.315C>T	p.Gly105Gly	315/1287	315/1287	105/428
NC_002516.2	28948	PA0027	PA0027	C	T	1	1	1	1	1	1	1	synonymous_variant	LOW	transcript	AAG03417.1	protein_coding	2020-01-01	c.336C>T	p.Tyr112Tyr	336/1287	336/1287	112/428
NC_002516.2	28952	PA0027	PA0027	A	C	1	1	1	1	1	1	1	synonymous_variant	LOW	transcript	AAG03417.1	protein_coding	2020-01-01	c.340A>C	p.Arg114Arg	340/1287	340/1287	114/428
NC_002516.2	28954	PA0027	PA0027	G	A	1	1	1	1	1	1	1	synonymous_variant	LOW	transcript	AAG03417.1	protein_coding	2020-01-01	c.342G>A	p.Arg114Arg	342/1287	342/1287	114/428
NC_002516.2	29555	PA0027	PA0027	G	A	1	1	1	1	1	1	1	missense_variant	MODERATE	transcript	AAG03417.1	protein_coding	2020-01-01	c.943G>A	p.Gly315Ser	943/1287	943/1287	315/428
NC_002516.2	29556	PA0027	PA0027	G	A	1	1	1	1	1	1	1	missense_variant	MODERATE	transcript	AAG03417.1	protein_coding	2020-01-01	c.944G>A	p.Gly315Asp	944/1287	944/1287	315/428
NC_002516.2	29842	PA0027	PA0027	G	A	1	1	1	1	1	1	1	synonymous_variant	LOW	transcript	AAG03417.1	protein_coding	2020-01-01	c.1230G>A	p.Ala410Ala	1230/1287	1230/1287	410/428
NC_002516.2	29976	PA0028	PA0028	T	C	1	1	1	1	1	1	1	synonymous_variant	LOW	transcript	AAG03418.1	protein_coding	2020-01-01	c.81T>C	p.Pro27Pro	81/603	81/603	27/200
NC_002516.2	30007	PA0028	PA0028	T	C	1	1	1	1	1	1	1	missense_variant	MODERATE	transcript	AAG03418.1	protein_coding	2020-01-01	c.112T>C	p.Ser38Pro	112/603	112/603	38/200
NC_002516.2	30116	PA0028	PA0028	T	C	1	1	1	1	1	1	1	missense_variant	MODERATE	transcript	AAG03418.1	protein_coding	2020-01-01	c.221T>C	p.Val74Ala	221/603	221/603	74/200
NC_002516.2	30782	PA0029	PA0029	C	T	1	1	1	1	1	1	1	missense_variant	MODERATE	transcript	AAG03419.1	protein_coding	2020-01-01	c.1274G>A	p.Arg425His	1274/1554	1274/1554	425/517
NC_002516.2	31334	PA0029	PA0029	C	T	1	1	1	1	1	1	1	missense_variant	MODERATE	transcript	AAG03419.1	protein_coding	2020-01-01	c.722G>A	p.Ser241Asn	722/1554	722/1554	241/517
NC_002516.2	32139	PA0030	PA0030	C	T	1	1	1	1	1	1	1	missense_variant	MODERATE	transcript	AAG03420.1	protein_coding	2020-01-01	c.845G>A	p.Arg282Gln	845/924	845/924	282/307
NC_002516.2	32951	PA0030	PA0030	T	G	1	1	1	1	1	1	1	synonymous_variant	LOW	transcript	AAG03420.1	protein_coding	2020-01-01	c.33A>C	p.Ala11Ala	33/924	33/924	11/307
NC_002516.2	33234	betC	PA0031	G	A	1	1	1	1	1	1	1	synonymous_variant	LOW	transcript	AAG03421.1	protein_coding	2020-01-01	c.1278C>T	p.His426His	1278/1512	1278/1512	426/503
NC_002516.2	33264	betC	PA0031	T	C	1	1	1	1	1	1	1	synonymous_variant	LOW	transcript	AAG03421.1	protein_coding	2020-01-01	c.1248A>G	p.Glu416Glu	1248/1512	1248/1512	416/503
NC_002516.2	33273	betC	PA0031	A	G	1	1	1	1	1	1	1	synonymous_variant	LOW	transcript	AAG03421.1	protein_coding	2020-01-01	c.1239T>C	p.Asp413Asp	1239/1512	1239/1512	413/503
NC_002516.2	33683	betC	PA0031	T	C	1	1	1	1	1	1	1	missense_variant	MODERATE	transcript	AAG03421.1	protein_coding	2020-01-01	c.829A>G	p.Lys277Glu	829/1512	829/1512	277/503
NC_002516.2	34284	betC	PA0031	A	G	1	1	1	1	1	1	1	synonymous_variant	LOW	transcript	AAG03421.1	protein_coding	2020-01-01	c.228T>C	p.Ala76Ala	228/1512	228/1512	76/503
NC_002516.2	34429	betC	PA0031	A	G	1	1	1	1	1	1	1	missense_variant	MODERATE	transcript	AAG03421.1	protein_coding	2020-01-01	c.83T>C	p.Val28Ala	83/1512	83/1512	28/503
NC_002516.2	34689	PA0032	PA0032	A	G	1	1	1	1	1	1	1	synonymous_variant	LOW	transcript	AAG03422.1	protein_coding	2020-01-01	c.66A>G	p.Gln22Gln	66/915	66/915	22/304
NC_002516.2	34716	PA0032	PA0032	A	G	1	1	1	1	1	1	1	synonymous_variant	LOW	transcript	AAG03422.1	protein_coding	2020-01-01	c.93A>G	p.Glu31Glu	93/915	93/915	31/304
NC_002516.2	34980	PA0032	PA0032	T	C	1	1	1	1	1	1	1	synonymous_variant	LOW	transcript	AAG03422.1	protein_coding	2020-01-01	c.357T>C	p.His119His	357/915	357/915	119/304
NC_002516.2	34995	PA0032	PA0032	C	T	1	1	1	1	1	1	1	synonymous_variant	LOW	transcript	AAG03422.1	protein_coding	2020-01-01	c.372C>T	p.His124His	372/915	372/915	124/304
NC_002516.2	35145	PA0032	PA0032	G	C	1	1	1	1	1	1	1	synonymous_variant	LOW	transcript	AAG03422.1	protein_coding	2020-01-01	c.522G>C	p.Arg174Arg	522/915	522/915	174/304
NC_002516.2	35355	PA0032	PA0032	C	T	1	1	1	1	1	1	1	synonymous_variant	LOW	transcript	AAG03422.1	protein_coding	2020-01-01	c.732C>T	p.Ala244Ala	732/915	732/915	244/304
NC_002516.2	35508	PA0032	PA0032	A	G	1	1	1	1	1	1	1	synonymous_variant	LOW	transcript	AAG03422.1	protein_coding	2020-01-01	c.885A>G	p.Leu295Leu	885/915	885/915	295/304
NC_002516.2	35809	PA0032-PA0033	PA0032-PA0033	C	T	1	1	1	1	1	1	1	intergenic_region	MODIFIER	intergenic_region	PA0032-PA0033			n.35809C>T
NC_002516.2	36629	PA0034	PA0034	T	G	1	1	1	1	1	1	1	synonymous_variant	LOW	transcript	AAG03424.1	protein_coding	2020-01-01	c.273A>C	p.Arg91Arg	273/624	273/624	91/207
NC_002516.2	37452	trpA	PA0035	T	G	1	1	1	1	1	1	1	missense_variant	MODERATE	transcript	AAG03425.1	protein_coding	2020-01-01	c.442A>C	p.Ile148Leu	442/807	442/807	148/268
NC_002516.2	38535	trpB	PA0036	G	A	1	1	1	1	1	1	1	synonymous_variant	LOW	transcript	AAG03426.1	protein_coding	2020-01-01	c.564C>T	p.Asp188Asp	564/1209	564/1209	188/402
NC_002516.2	38553	trpB	PA0036	G	A	1	1	1	1	1	1	1	synonymous_variant	LOW	transcript	AAG03426.1	protein_coding	2020-01-01	c.546C>T	p.Asp182Asp	546/1209	546/1209	182/402
NC_002516.2	38706	trpB	PA0036	G	A	1	1	1	1	1	1	1	synonymous_variant	LOW	transcript	AAG03426.1	protein_coding	2020-01-01	c.393C>T	p.Arg131Arg	393/1209	393/1209	131/402
NC_002516.2	38718	trpB	PA0036	G	A	1	1	1	1	1	1	1	synonymous_variant	LOW	transcript	AAG03426.1	protein_coding	2020-01-01	c.381C>T	p.Thr127Thr	381/1209	381/1209	127/402
NC_002516.2	38724	trpB	PA0036	A	G	1	1	1	1	1	1	1	synonymous_variant	LOW	transcript	AAG03426.1	protein_coding	2020-01-01	c.375T>C	p.Thr125Thr	375/1209	375/1209	125/402
NC_002516.2	38781	trpB	PA0036	G	A	1	1	1	1	1	1	1	synonymous_variant	LOW	transcript	AAG03426.1	protein_coding	2020-01-01	c.318C>T	p.Arg106Arg	318/1209	318/1209	106/402
NC_002516.2	38919	trpB	PA0036	T	C	1	1	1	1	1	1	1	synonymous_variant	LOW	transcript	AAG03426.1	protein_coding	2020-01-01	c.180A>G	p.Arg60Arg	180/1209	180/1209	60/402
NC_002516.2	39171	trpB-trpI	PA0036-PA0037	G	T	1	1	1	1	1	1	1	intergenic_region	MODIFIER	intergenic_region	PA0036-PA0037			n.39171G>T
NC_002516.2	39172	trpB-trpI	PA0036-PA0037	G	C	1	1	1	1	1	1	1	intergenic_region	MODIFIER	intergenic_region	PA0036-PA0037			n.39172G>C
NC_002516.2	39173	trpB-trpI	PA0036-PA0037	C	A	1	1	1	1	1	1	1	intergenic_region	MODIFIER	intergenic_region	PA0036-PA0037			n.39173C>A
NC_002516.2	39216	trpI	PA0037	G	C	1	1	1	1	1	1	1	synonymous_variant	LOW	transcript	AAG03427.1	protein_coding	2020-01-01	c.15G>C	p.Leu5Leu	15/888	15/888	5/295
NC_002516.2	39219	trpI	PA0037	C	T	1	1	1	1	1	1	1	synonymous_variant	LOW	transcript	AAG03427.1	protein_coding	2020-01-01	c.18C>T	p.Pro6Pro	18/888	18/888	6/295
NC_002516.2	39372	trpI	PA0037	G	A	1	1	1	1	1	1	1	synonymous_variant	LOW	transcript	AAG03427.1	protein_coding	2020-01-01	c.171G>A	p.Gly57Gly	171/888	171/888	57/295
NC_002516.2	39702	trpI	PA0037	C	T	1	1	1	1	1	1	1	synonymous_variant	LOW	transcript	AAG03427.1	protein_coding	2020-01-01	c.501C>T	p.Gly167Gly	501/888	501/888	167/295
NC_002516.2	39934	trpI	PA0037	C	G	1	1	1	1	1	1	1	missense_variant	MODERATE	transcript	AAG03427.1	protein_coding	2020-01-01	c.733C>G	p.Pro245Ala	733/888	733/888	245/295
NC_002516.2	39960	trpI	PA0037	G	A	1	1	1	1	1	1	1	synonymous_variant	LOW	transcript	AAG03427.1	protein_coding	2020-01-01	c.759G>A	p.Ala253Ala	759/888	759/888	253/295
NC_002516.2	40026	trpI	PA0037	A	G	1	1	1	1	1	1	1	synonymous_variant	LOW	transcript	AAG03427.1	protein_coding	2020-01-01	c.825A>G	p.Ala275Ala	825/888	825/888	275/295
NC_002516.2	40032	trpI	PA0037	C	G	1	1	1	1	1	1	1	synonymous_variant	LOW	transcript	AAG03427.1	protein_coding	2020-01-01	c.831C>G	p.Leu277Leu	831/888	831/888	277/295
NC_002516.2	40436	PA0038-PA0039	PA0038-PA0039	T	A	1	1	1	1	1	1	1	intergenic_region	MODIFIER	intergenic_region	PA0038-PA0039			n.40436T>A
NC_002516.2	40446	PA0038-PA0039	PA0038-PA0039	A	G	1	1	1	1	1	1	1	intergenic_region	MODIFIER	intergenic_region	PA0038-PA0039			n.40446A>G
NC_002516.2	40457	PA0038-PA0039	PA0038-PA0039	T	C	1	1	1	1	1	1	1	intergenic_region	MODIFIER	intergenic_region	PA0038-PA0039			n.40457T>C
NC_002516.2	41006	PA0039-PA0040	PA0039-PA0040	C	A	1	1	1	1	1	1	1	intergenic_region	MODIFIER	intergenic_region	PA0039-PA0040			n.41006C>A
NC_002516.2	41007	PA0039-PA0040	PA0039-PA0040	C	T	1	1	1	1	1	1	1	intergenic_region	MODIFIER	intergenic_region	PA0039-PA0040			n.41007C>T
NC_002516.2	41190	PA0040	PA0040	C	T	1	1	1	1	1	1	1	synonymous_variant	LOW	transcript	AAG03430.1	protein_coding	2020-01-01	c.78C>T	p.Gly26Gly	78/1689	78/1689	26/562
NC_002516.2	41309	PA0040	PA0040	G	A	1	1	0	0	1	0	1	missense_variant	MODERATE	transcript	AAG03430.1	protein_coding	2020-01-01	c.197G>A	p.Gly66Asp	197/1689	197/1689	66/562
NC_002516.2	41448	PA0040	PA0040	C	T	1	1	1	1	1	1	1	synonymous_variant	LOW	transcript	AAG03430.1	protein_coding	2020-01-01	c.336C>T	p.Ala112Ala	336/1689	336/1689	112/562
NC_002516.2	41599	PA0040	PA0040	A	G	1	0	0	0	0	1	1	missense_variant	MODERATE	transcript	AAG03430.1	protein_coding	2020-01-01	c.487A>G	p.Thr163Ala	487/1689	487/1689	163/562
NC_002516.2	41693	PA0040	PA0040	C	T	1	1	1	1	1	1	1	missense_variant	MODERATE	transcript	AAG03430.1	protein_coding	2020-01-01	c.581C>T	p.Ala194Val	581/1689	581/1689	194/562
NC_002516.2	42057	PA0040	PA0040	C	T	1	1	1	1	1	1	1	synonymous_variant	LOW	transcript	AAG03430.1	protein_coding	2020-01-01	c.945C>T	p.His315His	945/1689	945/1689	315/562
NC_002516.2	42093	PA0040	PA0040	T	C	1	1	1	1	1	1	1	synonymous_variant	LOW	transcript	AAG03430.1	protein_coding	2020-01-01	c.981T>C	p.Gly327Gly	981/1689	981/1689	327/562
NC_002516.2	42213	PA0040	PA0040	T	C	1	1	1	1	1	1	1	synonymous_variant	LOW	transcript	AAG03430.1	protein_coding	2020-01-01	c.1101T>C	p.His367His	1101/1689	1101/1689	367/562
NC_002516.2	42234	PA0040	PA0040	C	T	1	1	1	1	1	1	1	synonymous_variant	LOW	transcript	AAG03430.1	protein_coding	2020-01-01	c.1122C>T	p.Gly374Gly	1122/1689	1122/1689	374/562
NC_002516.2	42306	PA0040	PA0040	G	C	1	0	0	0	0	0	0	missense_variant	MODERATE	transcript	AAG03430.1	protein_coding	2020-01-01	c.1194G>C	p.Gln398His	1194/1689	1194/1689	398/562
NC_002516.2	43612	PA0041	PA0041	C	T	1	1	1	1	1	1	1	synonymous_variant	LOW	transcript	AAG03431.1	protein_coding	2020-01-01	c.699C>T	p.Ala233Ala	699/10608	699/10608	233/3535
NC_002516.2	43783	PA0041	PA0041	T	C	1	1	1	1	1	1	1	synonymous_variant	LOW	transcript	AAG03431.1	protein_coding	2020-01-01	c.870T>C	p.Ser290Ser	870/10608	870/10608	290/3535
NC_002516.2	43996	PA0041	PA0041	A	G	1	1	1	1	1	1	1	synonymous_variant	LOW	transcript	AAG03431.1	protein_coding	2020-01-01	c.1083A>G	p.Arg361Arg	1083/10608	1083/10608	361/3535
NC_002516.2	44145	PA0041	PA0041	C	G	1	1	1	0	1	1	0	missense_variant	MODERATE	transcript	AAG03431.1	protein_coding	2020-01-01	c.1232C>G	p.Ala411Gly	1232/10608	1232/10608	411/3535
NC_002516.2	44149	PA0041	PA0041	G	A	1	0	0	0	1	1	0	synonymous_variant	LOW	transcript	AAG03431.1	protein_coding	2020-01-01	c.1236G>A	p.Gly412Gly	1236/10608	1236/10608	412/3535
NC_002516.2	44317	PA0041	PA0041	T	C	1	1	1	1	1	1	1	synonymous_variant	LOW	transcript	AAG03431.1	protein_coding	2020-01-01	c.1404T>C	p.Asp468Asp	1404/10608	1404/10608	468/3535
NC_002516.2	44392	PA0041	PA0041	C	T	1	1	1	1	1	1	1	synonymous_variant	LOW	transcript	AAG03431.1	protein_coding	2020-01-01	c.1479C>T	p.Ser493Ser	1479/10608	1479/10608	493/3535
NC_002516.2	44449	PA0041	PA0041	T	C	1	1	1	1	1	1	1	synonymous_variant	LOW	transcript	AAG03431.1	protein_coding	2020-01-01	c.1536T>C	p.Ala512Ala	1536/10608	1536/10608	512/3535
NC_002516.2	44458	PA0041	PA0041	T	C	1	1	1	1	1	1	1	synonymous_variant	LOW	transcript	AAG03431.1	protein_coding	2020-01-01	c.1545T>C	p.Gly515Gly	1545/10608	1545/10608	515/3535
NC_002516.2	44670	PA0041	PA0041	A	G	1	1	1	1	1	1	1	missense_variant	MODERATE	transcript	AAG03431.1	protein_coding	2020-01-01	c.1757A>G	p.Asn586Ser	1757/10608	1757/10608	586/3535
NC_002516.2	44890	PA0041	PA0041	C	T	1	1	1	1	1	1	1	synonymous_variant	LOW	transcript	AAG03431.1	protein_coding	2020-01-01	c.1977C>T	p.Val659Val	1977/10608	1977/10608	659/3535
NC_002516.2	45077	PA0041	PA0041	A	G	1	1	1	1	1	1	1	missense_variant	MODERATE	transcript	AAG03431.1	protein_coding	2020-01-01	c.2164A>G	p.Thr722Ala	2164/10608	2164/10608	722/3535
NC_002516.2	45078	PA0041	PA0041	C	T	1	1	1	1	1	1	1	missense_variant	MODERATE	transcript	AAG03431.1	protein_coding	2020-01-01	c.2165C>T	p.Thr722Met	2165/10608	2165/10608	722/3535
NC_002516.2	45106	PA0041	PA0041	C	T	1	1	1	1	1	1	1	synonymous_variant	LOW	transcript	AAG03431.1	protein_coding	2020-01-01	c.2193C>T	p.Ile731Ile	2193/10608	2193/10608	731/3535
NC_002516.2	45180	PA0041	PA0041	A	G	1	1	1	1	1	1	1	missense_variant	MODERATE	transcript	AAG03431.1	protein_coding	2020-01-01	c.2267A>G	p.Lys756Arg	2267/10608	2267/10608	756/3535
NC_002516.2	45313	PA0041	PA0041	C	T	1	0	0	0	0	0	0	synonymous_variant	LOW	transcript	AAG03431.1	protein_coding	2020-01-01	c.2400C>T	p.Ser800Ser	2400/10608	2400/10608	800/3535
NC_002516.2	45368	PA0041	PA0041	A	G	1	0	1	1	1	1	1	missense_variant	MODERATE	transcript	AAG03431.1	protein_coding	2020-01-01	c.2455A>G	p.Ser819Gly	2455/10608	2455/10608	819/3535
NC_002516.2	45566	PA0041	PA0041	C	A	1	1	1	1	1	1	1	missense_variant	MODERATE	transcript	AAG03431.1	protein_coding	2020-01-01	c.2653C>A	p.Gln885Lys	2653/10608	2653/10608	885/3535
NC_002516.2	45616	PA0041	PA0041	C	T	1	1	1	1	1	1	1	synonymous_variant	LOW	transcript	AAG03431.1	protein_coding	2020-01-01	c.2703C>T	p.Gly901Gly	2703/10608	2703/10608	901/3535
NC_002516.2	45640	PA0041	PA0041	A	G	1	1	1	1	1	1	1	synonymous_variant	LOW	transcript	AAG03431.1	protein_coding	2020-01-01	c.2727A>G	p.Val909Val	2727/10608	2727/10608	909/3535
NC_002516.2	45794	PA0041	PA0041	A	G	1	1	1	1	1	1	1	missense_variant	MODERATE	transcript	AAG03431.1	protein_coding	2020-01-01	c.2881A>G	p.Ile961Val	2881/10608	2881/10608	961/3535
NC_002516.2	45838	PA0041	PA0041	G	A	1	1	1	1	1	1	1	synonymous_variant	LOW	transcript	AAG03431.1	protein_coding	2020-01-01	c.2925G>A	p.Leu975Leu	2925/10608	2925/10608	975/3535
NC_002516.2	46061	PA0041	PA0041	G	A	1	1	1	1	1	1	1	missense_variant	MODERATE	transcript	AAG03431.1	protein_coding	2020-01-01	c.3148G>A	p.Ala1050Thr	3148/10608	3148/10608	1050/3535
NC_002516.2	46936	PA0041	PA0041	G	C	1	1	1	1	1	1	1	synonymous_variant	LOW	transcript	AAG03431.1	protein_coding	2020-01-01	c.4023G>C	p.Ala1341Ala	4023/10608	4023/10608	1341/3535
NC_002516.2	47356	PA0041	PA0041	C	A	1	1	1	1	1	1	1	missense_variant	MODERATE	transcript	AAG03431.1	protein_coding	2020-01-01	c.4443C>A	p.Asp1481Glu	4443/10608	4443/10608	1481/3535
NC_002516.2	47470	PA0041	PA0041	T	G	1	1	1	1	1	1	1	missense_variant	MODERATE	transcript	AAG03431.1	protein_coding	2020-01-01	c.4557T>G	p.Asp1519Glu	4557/10608	4557/10608	1519/3535
NC_002516.2	47479	PA0041	PA0041	C	T	1	1	1	1	1	1	1	synonymous_variant	LOW	transcript	AAG03431.1	protein_coding	2020-01-01	c.4566C>T	p.Ala1522Ala	4566/10608	4566/10608	1522/3535
NC_002516.2	47709	PA0041	PA0041	A	G	1	1	1	0	1	1	1	missense_variant	MODERATE	transcript	AAG03431.1	protein_coding	2020-01-01	c.4796A>G	p.Gln1599Arg	4796/10608	4796/10608	1599/3535
NC_002516.2	47758	PA0041	PA0041	C	T	1	0	0	0	0	0	0	synonymous_variant	LOW	transcript	AAG03431.1	protein_coding	2020-01-01	c.4845C>T	p.His1615His	4845/10608	4845/10608	1615/3535
NC_002516.2	48145	PA0041	PA0041	T	C	1	0	0	0	0	0	0	synonymous_variant	LOW	transcript	AAG03431.1	protein_coding	2020-01-01	c.5232T>C	p.Gly1744Gly	5232/10608	5232/10608	1744/3535
NC_002516.2	48163	PA0041	PA0041	C	T	1	1	1	1	1	1	1	synonymous_variant	LOW	transcript	AAG03431.1	protein_coding	2020-01-01	c.5250C>T	p.Thr1750Thr	5250/10608	5250/10608	1750/3535
NC_002516.2	48192	PA0041	PA0041	G	C	1	1	1	1	1	1	1	missense_variant	MODERATE	transcript	AAG03431.1	protein_coding	2020-01-01	c.5279G>C	p.Gly1760Ala	5279/10608	5279/10608	1760/3535
NC_002516.2	48338	PA0041	PA0041	T	C	1	1	1	1	1	1	1	synonymous_variant	LOW	transcript	AAG03431.1	protein_coding	2020-01-01	c.5425T>C	p.Leu1809Leu	5425/10608	5425/10608	1809/3535
NC_002516.2	48412	PA0041	PA0041	C	G	1	1	1	1	1	1	1	missense_variant	MODERATE	transcript	AAG03431.1	protein_coding	2020-01-01	c.5499C>G	p.Phe1833Leu	5499/10608	5499/10608	1833/3535
NC_002516.2	48526	PA0041	PA0041	T	C	1	1	1	1	1	1	1	synonymous_variant	LOW	transcript	AAG03431.1	protein_coding	2020-01-01	c.5613T>C	p.Gly1871Gly	5613/10608	5613/10608	1871/3535
NC_002516.2	48613	PA0041	PA0041	C	T	1	1	1	1	1	1	1	synonymous_variant	LOW	transcript	AAG03431.1	protein_coding	2020-01-01	c.5700C>T	p.Ser1900Ser	5700/10608	5700/10608	1900/3535
NC_002516.2	48648	PA0041	PA0041	A	G	1	1	1	1	1	1	1	missense_variant	MODERATE	transcript	AAG03431.1	protein_coding	2020-01-01	c.5735A>G	p.Asn1912Ser	5735/10608	5735/10608	1912/3535
NC_002516.2	48793	PA0041	PA0041	G	C	1	1	1	1	1	1	1	synonymous_variant	LOW	transcript	AAG03431.1	protein_coding	2020-01-01	c.5880G>C	p.Ala1960Ala	5880/10608	5880/10608	1960/3535
NC_002516.2	49027	PA0041	PA0041	C	T	1	1	1	1	1	1	1	synonymous_variant	LOW	transcript	AAG03431.1	protein_coding	2020-01-01	c.6114C>T	p.Thr2038Thr	6114/10608	6114/10608	2038/3535
NC_002516.2	49105	PA0041	PA0041	T	C	1	1	1	1	1	1	1	synonymous_variant	LOW	transcript	AAG03431.1	protein_coding	2020-01-01	c.6192T>C	p.Ser2064Ser	6192/10608	6192/10608	2064/3535
NC_002516.2	49309	PA0041	PA0041	C	T	1	1	1	1	1	1	1	synonymous_variant	LOW	transcript	AAG03431.1	protein_coding	2020-01-01	c.6396C>T	p.Ile2132Ile	6396/10608	6396/10608	2132/3535
NC_002516.2	49501	PA0041	PA0041	C	T	1	1	1	1	1	1	1	synonymous_variant	LOW	transcript	AAG03431.1	protein_coding	2020-01-01	c.6588C>T	p.Ser2196Ser	6588/10608	6588/10608	2196/3535
NC_002516.2	49639	PA0041	PA0041	T	C	1	1	1	1	1	1	1	synonymous_variant	LOW	transcript	AAG03431.1	protein_coding	2020-01-01	c.6726T>C	p.Gly2242Gly	6726/10608	6726/10608	2242/3535
NC_002516.2	49672	PA0041	PA0041	T	C	1	1	1	1	1	1	1	synonymous_variant	LOW	transcript	AAG03431.1	protein_coding	2020-01-01	c.6759T>C	p.Phe2253Phe	6759/10608	6759/10608	2253/3535
NC_002516.2	49770	PA0041	PA0041	C	T	1	1	1	1	1	1	1	missense_variant	MODERATE	transcript	AAG03431.1	protein_coding	2020-01-01	c.6857C>T	p.Ala2286Val	6857/10608	6857/10608	2286/3535
NC_002516.2	49807	PA0041	PA0041	C	T	1	1	1	1	1	1	1	synonymous_variant	LOW	transcript	AAG03431.1	protein_coding	2020-01-01	c.6894C>T	p.Asp2298Asp	6894/10608	6894/10608	2298/3535
NC_002516.2	49833	PA0041	PA0041	A	T	1	1	1	1	1	1	1	missense_variant	MODERATE	transcript	AAG03431.1	protein_coding	2020-01-01	c.6920A>T	p.Gln2307Leu	6920/10608	6920/10608	2307/3535
NC_002516.2	49850	PA0041	PA0041	A	G	1	1	1	1	1	1	1	missense_variant	MODERATE	transcript	AAG03431.1	protein_coding	2020-01-01	c.6937A>G	p.Thr2313Ala	6937/10608	6937/10608	2313/3535
NC_002516.2	50019	PA0041	PA0041	A	C	1	1	1	1	1	1	1	missense_variant	MODERATE	transcript	AAG03431.1	protein_coding	2020-01-01	c.7106A>C	p.Asp2369Ala	7106/10608	7106/10608	2369/3535
NC_002516.2	50128	PA0041	PA0041	G	A	1	1	1	1	1	1	1	synonymous_variant	LOW	transcript	AAG03431.1	protein_coding	2020-01-01	c.7215G>A	p.Ala2405Ala	7215/10608	7215/10608	2405/3535
NC_002516.2	50197	PA0041	PA0041	C	T	1	1	1	1	1	1	1	synonymous_variant	LOW	transcript	AAG03431.1	protein_coding	2020-01-01	c.7284C>T	p.Gly2428Gly	7284/10608	7284/10608	2428/3535
NC_002516.2	50227	PA0041	PA0041	C	T	1	1	1	1	1	1	1	synonymous_variant	LOW	transcript	AAG03431.1	protein_coding	2020-01-01	c.7314C>T	p.Thr2438Thr	7314/10608	7314/10608	2438/3535
NC_002516.2	50527	PA0041	PA0041	T	C	1	1	1	1	1	1	1	synonymous_variant	LOW	transcript	AAG03431.1	protein_coding	2020-01-01	c.7614T>C	p.Arg2538Arg	7614/10608	7614/10608	2538/3535
NC_002516.2	50530	PA0041	PA0041	C	T	1	1	1	1	1	1	1	synonymous_variant	LOW	transcript	AAG03431.1	protein_coding	2020-01-01	c.7617C>T	p.Asp2539Asp	7617/10608	7617/10608	2539/3535
NC_002516.2	50560	PA0041	PA0041	A	G	1	1	1	1	1	1	1	synonymous_variant	LOW	transcript	AAG03431.1	protein_coding	2020-01-01	c.7647A>G	p.Val2549Val	7647/10608	7647/10608	2549/3535
NC_002516.2	50617	PA0041	PA0041	A	G	1	1	1	1	1	1	1	synonymous_variant	LOW	transcript	AAG03431.1	protein_coding	2020-01-01	c.7704A>G	p.Glu2568Glu	7704/10608	7704/10608	2568/3535
NC_002516.2	50716	PA0041	PA0041	C	T	1	1	1	1	1	1	1	synonymous_variant	LOW	transcript	AAG03431.1	protein_coding	2020-01-01	c.7803C>T	p.Ser2601Ser	7803/10608	7803/10608	2601/3535
NC_002516.2	50809	PA0041	PA0041	C	A	1	1	1	1	1	1	1	synonymous_variant	LOW	transcript	AAG03431.1	protein_coding	2020-01-01	c.7896C>A	p.Leu2632Leu	7896/10608	7896/10608	2632/3535
NC_002516.2	50842	PA0041	PA0041	C	T	1	1	1	1	1	1	1	synonymous_variant	LOW	transcript	AAG03431.1	protein_coding	2020-01-01	c.7929C>T	p.Ser2643Ser	7929/10608	7929/10608	2643/3535
NC_002516.2	50845	PA0041	PA0041	C	T	1	1	1	1	1	1	1	synonymous_variant	LOW	transcript	AAG03431.1	protein_coding	2020-01-01	c.7932C>T	p.Ala2644Ala	7932/10608	7932/10608	2644/3535
NC_002516.2	50872	PA0041	PA0041	C	G	1	1	1	1	1	1	1	synonymous_variant	LOW	transcript	AAG03431.1	protein_coding	2020-01-01	c.7959C>G	p.Gly2653Gly	7959/10608	7959/10608	2653/3535
NC_002516.2	50879	PA0041	PA0041	T	C	1	1	1	1	1	1	1	synonymous_variant	LOW	transcript	AAG03431.1	protein_coding	2020-01-01	c.7966T>C	p.Leu2656Leu	7966/10608	7966/10608	2656/3535
NC_002516.2	50880	PA0041	PA0041	TGA	T	1	1	1	1	1	1	1	frameshift_variant	HIGH	transcript	AAG03431.1	protein_coding	2020-01-01	c.7968_7969delGA	p.Leu2656fs	7968/10608	7968/10608	2656/3535
NC_002516.2	50884	PA0041	PA0041	G	A	1	1	1	1	1	1	1	synonymous_variant	LOW	transcript	AAG03431.1	protein_coding	2020-01-01	c.7971G>A	p.Thr2657Thr	7971/10608	7971/10608	2657/3535
NC_002516.2	50887	PA0041	PA0041	G	GCA	1	1	1	1	1	1	1	frameshift_variant	HIGH	transcript	AAG03431.1	protein_coding	2020-01-01	c.7974_7975insCA	p.Val2659fs	7975/10608	7975/10608	2659/3535
NC_002516.2	50897	PA0041	PA0041	A	G	1	1	1	1	1	1	1	missense_variant	MODERATE	transcript	AAG03431.1	protein_coding	2020-01-01	c.7984A>G	p.Thr2662Ala	7984/10608	7984/10608	2662/3535
NC_002516.2	50955	PA0041	PA0041	C	T	1	1	1	1	1	1	1	missense_variant	MODERATE	transcript	AAG03431.1	protein_coding	2020-01-01	c.8042C>T	p.Ala2681Val	8042/10608	8042/10608	2681/3535
NC_002516.2	51043	PA0041	PA0041	C	T	1	1	1	1	1	1	1	synonymous_variant	LOW	transcript	AAG03431.1	protein_coding	2020-01-01	c.8130C>T	p.Asp2710Asp	8130/10608	8130/10608	2710/3535
NC_002516.2	51049	PA0041	PA0041	C	G	1	1	1	1	1	1	1	synonymous_variant	LOW	transcript	AAG03431.1	protein_coding	2020-01-01	c.8136C>G	p.Gly2712Gly	8136/10608	8136/10608	2712/3535
NC_002516.2	51205	PA0041	PA0041	C	T	1	1	1	1	1	1	1	synonymous_variant	LOW	transcript	AAG03431.1	protein_coding	2020-01-01	c.8292C>T	p.Asp2764Asp	8292/10608	8292/10608	2764/3535
NC_002516.2	51369	PA0041	PA0041	C	G	1	1	1	1	1	1	1	missense_variant	MODERATE	transcript	AAG03431.1	protein_coding	2020-01-01	c.8456C>G	p.Ala2819Gly	8456/10608	8456/10608	2819/3535
NC_002516.2	51562	PA0041	PA0041	G	A	1	1	1	1	1	1	1	synonymous_variant	LOW	transcript	AAG03431.1	protein_coding	2020-01-01	c.8649G>A	p.Gln2883Gln	8649/10608	8649/10608	2883/3535
NC_002516.2	51571	PA0041	PA0041	A	G	1	1	1	1	1	1	1	synonymous_variant	LOW	transcript	AAG03431.1	protein_coding	2020-01-01	c.8658A>G	p.Val2886Val	8658/10608	8658/10608	2886/3535
NC_002516.2	52549	PA0041	PA0041	T	C	1	1	1	1	1	1	1	synonymous_variant	LOW	transcript	AAG03431.1	protein_coding	2020-01-01	c.9636T>C	p.Asn3212Asn	9636/10608	9636/10608	3212/3535
NC_002516.2	52653	PA0041	PA0041	T	C	1	1	1	1	1	1	1	missense_variant	MODERATE	transcript	AAG03431.1	protein_coding	2020-01-01	c.9740T>C	p.Val3247Ala	9740/10608	9740/10608	3247/3535
NC_002516.2	52789	PA0041	PA0041	T	C	1	1	1	1	1	1	1	synonymous_variant	LOW	transcript	AAG03431.1	protein_coding	2020-01-01	c.9876T>C	p.Asn3292Asn	9876/10608	9876/10608	3292/3535
NC_002516.2	52792	PA0041	PA0041	T	C	1	1	1	1	1	1	1	synonymous_variant	LOW	transcript	AAG03431.1	protein_coding	2020-01-01	c.9879T>C	p.Val3293Val	9879/10608	9879/10608	3293/3535
NC_002516.2	52855	PA0041	PA0041	T	C	1	1	1	1	1	1	1	synonymous_variant	LOW	transcript	AAG03431.1	protein_coding	2020-01-01	c.9942T>C	p.Gly3314Gly	9942/10608	9942/10608	3314/3535
NC_002516.2	52891	PA0041	PA0041	A	G	1	1	1	1	1	1	1	synonymous_variant	LOW	transcript	AAG03431.1	protein_coding	2020-01-01	c.9978A>G	p.Leu3326Leu	9978/10608	9978/10608	3326/3535
NC_002516.2	52958	PA0041	PA0041	A	T	1	1	1	1	1	1	1	missense_variant	MODERATE	transcript	AAG03431.1	protein_coding	2020-01-01	c.10045A>T	p.Thr3349Ser	10045/10608	10045/10608	3349/3535
NC_002516.2	53071	PA0041	PA0041	A	G	1	1	1	1	1	1	1	synonymous_variant	LOW	transcript	AAG03431.1	protein_coding	2020-01-01	c.10158A>G	p.Gly3386Gly	10158/10608	10158/10608	3386/3535
NC_002516.2	53874	PA0041-PA0042	PA0041-PA0042	T	C	0	0	0	0	1	0	0	intergenic_region	MODIFIER	intergenic_region	PA0041-PA0042			n.53874T>C
NC_002516.2	53879	PA0041-PA0042	PA0041-PA0042	G	T	0	0	0	0	1	0	0	intergenic_region	MODIFIER	intergenic_region	PA0041-PA0042			n.53879G>T
NC_002516.2	53896	PA0041-PA0042	PA0041-PA0042	C	A	0	0	0	0	1	0	0	intergenic_region	MODIFIER	intergenic_region	PA0041-PA0042			n.53896C>A
NC_002516.2	53904	PA0041-PA0042	PA0041-PA0042	T	C	0	0	0	0	1	0	0	intergenic_region	MODIFIER	intergenic_region	PA0041-PA0042			n.53904T>C
NC_002516.2	53931	PA0041-PA0042	PA0041-PA0042	T	C	0	0	0	0	1	0	0	intergenic_region	MODIFIER	intergenic_region	PA0041-PA0042			n.53931T>C
NC_002516.2	53984	PA0041-PA0042	PA0041-PA0042	C	A	0	1	1	0	0	1	0	intergenic_region	MODIFIER	intergenic_region	PA0041-PA0042			n.53984C>A
NC_002516.2	53990	PA0041-PA0042	PA0041-PA0042	T	C	0	1	1	0	0	1	0	intergenic_region	MODIFIER	intergenic_region	PA0041-PA0042			n.53990T>C
NC_002516.2	54004	PA0041-PA0042	PA0041-PA0042	T	C	0	1	1	0	0	1	0	intergenic_region	MODIFIER	intergenic_region	PA0041-PA0042			n.54004T>C
NC_002516.2	54026	PA0041-PA0042	PA0041-PA0042	T	TC,TCTCCTTTTCTCGTCGCGGGGCTACCTTCTGCGGAACTAAAGATAGGTGGAAAAAGTAAGAAAAATATTGCTGTAAAGATTCGTTTTGAAAATCCTTAGGGTGTAATATGAATAG	0	1	1	0	0	2	0	intergenic_region	MODIFIER	intergenic_region	PA0041-PA0042			n.54026_54027insC
NC_002516.2	54027	PA0041-PA0042	PA0041-PA0042	T	TCCTTTTCTCGTCGCGGGGC	0	1	1	0	0	0	0	intergenic_region	MODIFIER	intergenic_region	PA0041-PA0042			n.54027_54028insCCTTTTCTCGTCGCGGGGC
NC_002516.2	54030	PA0041-PA0042	PA0041-PA0042	C	CCTTCTGCGGAACTAAAGATAGGTGGAAAAAGTAAGAAAAATATTGCTGTAAAGATTCGTTTTGAAAATCCTTAGGGTGTAATATG	0	1	1	0	0	0	0	intergenic_region	MODIFIER	intergenic_region	PA0041-PA0042			n.54030_54031insCTTCTGCGGAACTAAAGATAGGTGGAAAAAGTAAGAAAAATATTGCTGTAAAGATTCGTTTTGAAAATCCTTAGGGTGTAATATG
NC_002516.2	54095	PA0041-PA0042	PA0041-PA0042	T	C	1	0	1	0	0	0	1	intergenic_region	MODIFIER	intergenic_region	PA0041-PA0042			n.54095T>C
NC_002516.2	54142	PA0041-PA0042	PA0041-PA0042	GT	G	1	1	1	1	1	1	1	intergenic_region	MODIFIER	intergenic_region	PA0041-PA0042			n.54143delT
NC_002516.2	54166	PA0041-PA0042	PA0041-PA0042	G	A	1	1	1	1	1	1	1	intergenic_region	MODIFIER	intergenic_region	PA0041-PA0042			n.54166G>A
NC_002516.2	54250	PA0041-PA0042	PA0041-PA0042	A	G	1	1	1	1	1	1	1	intergenic_region	MODIFIER	intergenic_region	PA0041-PA0042			n.54250A>G
NC_002516.2	54261	PA0041-PA0042	PA0041-PA0042	T	C	1	0	1	1	1	1	1	intergenic_region	MODIFIER	intergenic_region	PA0041-PA0042			n.54261T>C
NC_002516.2	54263	PA0041-PA0042	PA0041-PA0042	G	A	1	0	1	1	1	1	1	intergenic_region	MODIFIER	intergenic_region	PA0041-PA0042			n.54263G>A
NC_002516.2	54266	PA0041-PA0042	PA0041-PA0042	T	A	1	0	1	1	1	0	0	intergenic_region	MODIFIER	intergenic_region	PA0041-PA0042			n.54266T>A
NC_002516.2	54271	PA0041-PA0042	PA0041-PA0042	G	C	1	0	1	0	1	0	0	intergenic_region	MODIFIER	intergenic_region	PA0041-PA0042			n.54271G>C
NC_002516.2	54274	PA0041-PA0042	PA0041-PA0042	T	C	1	0	1	0	1	0	0	intergenic_region	MODIFIER	intergenic_region	PA0041-PA0042			n.54274T>C
NC_002516.2	54276	PA0041-PA0042	PA0041-PA0042	C	T	1	0	1	0	1	0	0	intergenic_region	MODIFIER	intergenic_region	PA0041-PA0042			n.54276C>T
NC_002516.2	56190	PA0041-PA0042	PA0041-PA0042	GT	G	1	1	1	1	1	1	1	intergenic_region	MODIFIER	intergenic_region	PA0041-PA0042			n.56191delT
[truncated: 30,461 more rows]

## Sheet: 427.1
CHROM	POS	gene_name	gene_id	REF	ALT	427.1_S	427.1_I1	427.1_L1	427.1_I2	427.1_L2	427.1_I3	427.1_L3	effect	impact	feature_type	feature_id	transcript_biotype	exon_intron_rank	nt_change	aa_change	cDNA_position_cDNA_len	protein_position	distance_to_feature
[truncated: 32,206 more rows]
