# Supplementary material for: Compensatory evolution of Pseudomonas aeruginosa’s slow growth phenotype suggests mechanisms of adaptation in cystic fibrosis
Source: Nat Commun. 2021 May 27;12:3186. doi: 10.1038/s41467-021-23451-y (PMC8160344; doi:10.1038/s41467-021-23451-y)
Supplement: Supplementary file 5 — Supplementary Data 2 [file 41467_2021_23451_MOESM5_ESM.xlsx]

## Sheet: 141_SvsPAO1_S
Locus tag	log2FoldChange	p-value	adj. p-value	Gene name	Gene product
PA0026	-2.1604	3.2481e-07	1.86716e-06	plcB	phospholipase C
PA0027	-3.92344	8.66068e-14	1.30555e-12	PA0027	hypothetical protein
PA0028	-3.36182	5.12937e-11	5.41401e-10	PA0028	hypothetical protein
PA0041a	-3.95716	2.89038e-15	5.30183e-14	PA0041a	transposase
PA0045	-2.77135	1.27397e-07	7.85729e-07	PA0045	hypothetical protein
PA0046	-2.61004	1.20928e-06	6.29984e-06	PA0046	hypothetical protein
PA0047	-2.9167	9.20144e-10	8.01133e-09	PA0047	hypothetical protein
PA0050	-8.36619	1.80682e-14	2.97705e-13	PA0050	hypothetical protein
PA0051	-9.29569	5.65416e-10	5.0469e-09	phzH	phenazine-modifying protein
PA0059	3.94522	3.42637e-37	3.23678e-35	osmC	osmotically inducible protein OsmC
PA0061	2.45934	1.07585e-18	2.6863e-17	PA0061	hypothetical protein
PA0062	4.01128	3.38781e-44	6.19422e-42	PA0062	hypothetical protein
PA0092	-2.027	3.29805e-11	3.55387e-10	tsi6	Tsi6
PA0093	-2.16712	4.18557e-10	3.8326e-09	tse6	Tse6
PA0102	2.66873	1.42513e-33	1.04905e-31	PA0102	carbonic anhydrase
PA0103	4.884	1.10464e-30	7.1149e-29	PA0103	sulfate transporter
PA0122	-2.93986	4.76337e-12	5.80619e-11	rahU	rahU
PA0126	-2.91438	3.40922e-19	9.20164e-18	PA0126	hypothetical protein
PA0134	2.11293	1.66677e-18	4.05461e-17	gda2	guanine deaminase
PA0143	-2.88595	1.11986e-19	3.28879e-18	nuh	nonspecific ribonucleoside hydrolase
PA0144	-2.38908	7.08184e-12	8.43274e-11	PA0144	hypothetical protein
PA0162	-2.69108	3.06888e-07	1.78221e-06	opdC	histidine porin OpdC
PA0170	2.11363	1.40977e-06	7.27079e-06	PA0170	hypothetical protein
PA0171	2.2156	1.87077e-06	9.43374e-06	PA0171	hypothetical protein
PA0178	-2.8163	3.93066e-11	4.19918e-10	PA0178	two-component sensor
PA0179	-2.29706	1.99948e-06	1.00422e-05	PA0179	two-component response regulator
PA0187	-6.2972	2.76162e-05	0.000113262	PA0187	hypothetical protein
PA0188	-6.55333	1.92259e-05	8.07203e-05	PA0188	hypothetical protein
PA0195	2.50366	3.79611e-10	3.50429e-09	pntAA	NAD(P) transhydrogenase subunit alpha
PA0195.1	2.75712	2.18276e-06	1.09004e-05	pntAB	NAD(P) transhydrogenase subunit alpha
PA0197	3.74663	0.00121605	0.00349169	tonB2	transporter TonB
PA0200	-2.08912	0.000437092	0.00138306	PA0200	hypothetical protein
PA0229	2.1059	3.68517e-15	6.69472e-14	pcaT	dicarboxylic acid transporter PcaT
PA0235	-2.25056	4.36122e-05	0.000171187	pcaK	4-hydroxybenzoate transporter PcaK
PA0251	2.48658	2.11532e-05	8.82241e-05	PA0251	hypothetical protein
PA0261	-2.06908	0.0016198	0.00448732	tli3	Type 6 lipase immunity, Tli3
PA0262	-2.57726	1.1123e-05	4.91007e-05	vgrG2b	VgrG2b
PA0277	-2.60749	3.76077e-09	2.98544e-08	PA0277	hypothetical protein
PA0281	2.10697	0.000840068	0.00251134	cysW	sulfate transporter CysW
PA0282	2.38981	0.000365042	0.00117627	cysT	sulfate transporter CysT
PA0291	-2.11693	6.16703e-18	1.42092e-16	oprE	anaerobically-induced outer membrane porin OprE
PA0315	2.50278	1.47427e-19	4.22029e-18	PA0315	hypothetical protein
PA0325	3.38241	1.11568e-21	3.83252e-20	PA0325	ABC transporter permease
PA0328	-2.5472	4.43449e-08	2.9605e-07	aaaA	arginine-specific autotransporter of Pseudomonas aeruginosa, AaaA
PA0329	2.46001	1.08636e-32	7.41865e-31	PA0329	hypothetical protein
PA0355	3.75302	2.45768e-39	3.16593e-37	pfpI	protease PfpI
PA0364	2.331	2.49082e-22	8.76894e-21	laoA	oxidoreductase
PA0365	3.17954	4.64811e-16	9.30936e-15	laoB	LaoB
PA0366	2.47275	3.96424e-19	1.05987e-17	laoC	coniferyl aldehyde dehydrogenase
PA0391	-3.05961	2.396e-18	5.73017e-17	PA0391	hypothetical protein
PA0411	-2.315	1.9426e-12	2.4911e-11	pilJ	twitching motility protein PilJ
PA0413	-2.07905	2.08068e-12	2.66214e-11	chpA	chemotactic signal transduction system protein
PA0416	-2.04737	5.63962e-07	3.10947e-06	chpD	transcriptional regulator
PA0424	4.23262	4.72323e-43	8.11251e-41	mexR	multidrug resistance operon repressor MexR
PA0434	2.66549	1.1927e-09	1.01811e-08	PA0434	hypothetical protein
PA0460	2.51737	1.52694e-22	5.58369e-21	PA0460	hypothetical protein
PA0462	2.94078	1.59355e-31	1.06262e-29	PA0462	hypothetical protein
PA0470	2.73381	1.03969e-18	2.6075e-17	fiuA	ferrichrome receptor FiuA
PA0471	2.40003	0.000600852	0.00184387	fiuR	transmembrane sensor
PA0472	2.20921	0.000268538	0.000893759	fiuI	RNA polymerase sigma factor
PA0489	3.14792	4.78128e-15	8.41624e-14	PA0489	phosphoribosyl transferase
PA0490	2.39287	2.62463e-10	2.50023e-09	PA0490	hypothetical protein
PA0492	-4.22505	6.30311e-15	1.0859e-13	ycsF	hypothetical protein
PA0493	-4.94082	1.33175e-14	2.21359e-13	PA0493	acetyl-CoA carboxylase biotin carboxyl carrier protein subunit
PA0494	-5.11194	6.5514e-22	2.29218e-20	PA0494	acetyl-CoA carboxylase biotin carboxylase subunit
PA0495	-3.95748	1.05181e-14	1.7586e-13	PA0495	hypothetical protein
PA0496	-6.52921	4.08348e-37	3.73309e-35	ybgK	hypothetical protein
PA0497	-7.96593	4.82519e-08	3.20999e-07	PA0497	hypothetical protein
PA0498	-7.82299	1.55493e-07	9.4564e-07	PA0498	hypothetical protein
PA0499	-5.45805	0.000308841	0.00101303	PA0499	pili assembly chaperone
PA0506	2.1947	5.3865e-07	2.98151e-06	PA0506	acyl-CoA dehydrogenase
PA0508	2.12718	1.98794e-06	1.00157e-05	PA0508	acyl-CoA dehydrogenase
PA0509	-4.28116	6.41424e-09	4.95312e-08	nirN	cytochrome C
PA0510	-4.17401	1.15948e-07	7.19817e-07	nirE	uroporphyrin-III C-methyltransferase
PA0511	-3.86727	5.01308e-07	2.7857e-06	nirJ	heme d1 biosynthesis protein NirJ
PA0512	-3.79808	3.42598e-07	1.96543e-06	nirH	heme d1 biosynthesis protein NirH
PA0513	-3.77793	4.40019e-07	2.47669e-06	nirG	heme d1 biosynthesis protein NirG
PA0514	-3.10083	4.18826e-06	1.96678e-05	nirL	heme d1 biosynthesis protein NirL
PA0515	-3.71185	2.32687e-06	1.15792e-05	nirD	heme d1 biosynthesis protein NirD
PA0516	-2.96843	0.000148971	0.0005238	nirF	heme d1 biosynthesis protein NirF
PA0517	-2.88842	2.00029e-06	1.00422e-05	nirC	cytochrome c55X
PA0518	-3.56355	5.86465e-06	2.69812e-05	nirM	cytochrome C-551
PA0520	-2.47865	0.00010623	0.000381565	nirQ	denitrification regulatory protein NirQ
PA0521	-3.49993	2.96661e-05	0.000120795	nirO	cytochrome C oxidase subunit
PA0522	-3.48223	2.62356e-05	0.000108069	nirP	hypothetical protein
PA0524	-4.2678	2.27655e-05	9.43926e-05	norB	nitric oxide reductase subunit B
PA0525	-5.67493	4.46285e-10	4.05762e-09	norD	denitrification protein NorD
PA0543	2.46967	1.14011e-19	3.33099e-18	PA0543	hypothetical protein
PA0557	2.09943	3.79216e-06	1.80016e-05	PA0557	hypothetical protein
PA0567	2.80313	9.39185e-16	1.81683e-14	yqaE	hypothetical protein
PA0572	-6.17214	2.36264e-18	5.67435e-17	PA0572	hypothetical protein
PA0602	-3.69983	3.39793e-15	6.19275e-14	PA0602	ABC transporter
PA0603	-3.43999	0.000458607	0.00144571	agtA	ABC transporter ATP-binding protein
PA0604	-3.86413	3.73789e-05	0.000148904	agtB	ABC transporter
PA0605	-4.16733	2.73662e-05	0.0001124	agtC	ABC transporter permease
PA0606	-4.11692	7.59109e-06	3.4366e-05	agtD	ABC transporter permease
PA0621	-7.72846	6.83397e-05	0.000256693	PA0621	hypothetical protein
PA0627	2.15769	0.00258265	0.00675517	PA0627	hypothetical protein
PA0633	-7.72397	4.42938e-39	5.34165e-37	PA0633	hypothetical protein
PA0634	-8.02017	2.20511e-18	5.31855e-17	PA0634	hypothetical protein
PA0635	-7.51742	6.77211e-12	8.11507e-11	PA0635	hypothetical protein
PA0636	-7.30796	1.46192e-37	1.45371e-35	PA0636	hypothetical protein
PA0637	-8.91604	4.06575e-09	3.20956e-08	PA0637	hypothetical protein
PA0638	-7.59678	7.69019e-12	9.06195e-11	PA0638	bacteriophage protein
PA0639	-6.42626	6.46637e-18	1.47788e-16	PA0639	hypothetical protein
PA0640	-6.98169	4.52761e-20	1.38716e-18	PA0640	bacteriophage protein
PA0641	-9.24212	5.51808e-28	2.8694e-26	PA0641	bacteriophage protein
PA0643	-8.76491	2.35339e-08	1.63069e-07	PA0643	hypothetical protein
PA0644	-6.41659	7.44722e-05	0.000276249	PA0644	hypothetical protein
PA0645	-4.6682	6.43572e-08	4.16411e-07	PA0645	hypothetical protein
PA0646	-7.20807	2.58649e-30	1.61101e-28	PA0646	hypothetical protein
PA0647	-5.89928	3.02476e-08	2.06062e-07	PA0647	hypothetical protein
PA0648	-8.28408	3.0808e-07	1.78548e-06	PA0648	hypothetical protein
PA0671	2.36061	4.27728e-07	2.42194e-06	PA0671	hypothetical protein
PA0677	2.28602	5.81253e-11	6.10325e-10	hxcW	HxcW pseudopilin
PA0689	-7.13463	1.31581e-06	6.81098e-06	lapB	low-molecular-weight alkaline phosphatase B, LapB
PA0691	2.18335	2.66878e-05	0.000109772	phdA	prevent-host-death protein A
PA0715	-10.8695	1.0393e-07	6.48763e-07	PA0715	hypothetical protein
PA0716	-9.15951	0.000503355	0.00156845	PA0716	hypothetical protein
PA0718	2.16996	2.90223e-14	4.64685e-13	PA0718	hypothetical protein
PA0725	3.20151	4.88841e-05	0.000189907	PA0725	hypothetical protein
PA0726	2.1377	1.49191e-09	1.26023e-08	PA0726	hypothetical protein
PA0736a	4.82294	9.56583e-30	5.64783e-28	PA0736a	hypothetical protein
PA0737	5.39206	9.89025e-34	7.37605e-32	PA0737	hypothetical protein
PA0738	4.65587	1.3086e-19	3.78426e-18	PA0738	hypothetical protein
PA0754	-2.44738	4.15325e-11	4.41663e-10	PA0754	hypothetical protein
PA0762	2.0684	8.85504e-22	3.07916e-20	algU	RNA polymerase sigma factor AlgU
PA0763	2.25614	2.70818e-36	2.36153e-34	mucA	sigma factor AlgU negative regulator MucA
PA0764	2.14868	6.69237e-35	5.34259e-33	mucB	sigma factor AlgU regulator MucB
PA0778	2.24819	9.89312e-10	8.5479e-09	icp	inhibitor of cysteine peptidase
PA0789	-2.08822	4.33042e-08	2.89444e-07	PA0789	amino acid permease
PA0790	-2.09443	3.81785e-05	0.00015175	PA0790	hypothetical protein
PA0800	2.26085	0.000102059	0.000368219	PA0800	hypothetical protein
PA0807	4.2414	3.12178e-17	6.80549e-16	ampDh3	protein AmpDh3
PA0808	3.02015	2.24557e-15	4.15944e-14	PA0808	hypothetical protein
PA0817	-2.5998	2.95552e-12	3.73093e-11	PA0817	ring-cleaving dioxygenase
PA0818	-6.83819	4.32213e-06	2.01628e-05	PA0818	hypothetical protein
PA0819	-6.22795	2.93449e-05	0.000119573	PA0819	hypothetical protein
PA0820	-7.80401	2.26654e-64	8.02921e-62	PA0820	hypothetical protein
PA0821	-8.78726	4.53674e-08	3.02165e-07	PA0821	hypothetical protein
PA0826	-5.27426	5.61133e-08	3.68541e-07	PA0826	hypothetical protein
PA0841	-3.00808	3.15578e-29	1.8252e-27	PA0841	hypothetical protein
PA0852	-3.92929	1.31463e-17	2.93359e-16	cbpD	chitin-binding protein CbpD
PA0853	2.15469	8.29016e-13	1.11084e-11	PA0853	oxidoreductase
PA0854	2.29396	3.27953e-25	1.42988e-23	fumC2	fumarate hydratase
PA0855	-2.5156	3.7883e-10	3.50279e-09	PA0855	hypothetical protein
PA0866	2.2968	1.24711e-05	5.43324e-05	aroP2	aromatic amino acid transporter AroP
PA0911	-5.03416	3.79927e-06	1.80203e-05	alpE	AlpE
PA0912	-4.21638	6.5068e-11	6.71777e-10	PA0912	hypothetical protein
PA0929	2.00719	0.00102891	0.00300611	pirR	two-component response regulator
PA0931	2.39993	6.10967e-09	4.73729e-08	pirA	outer membrane receptor FepA
PA0940	2.13555	4.4718e-07	2.51201e-06	PA0940	hypothetical protein
PA0952	-3.68599	2.14178e-18	5.18788e-17	PA0952	hypothetical protein
PA0978	2.17063	8.33126e-18	1.88886e-16	PA0978	hypothetical protein
PA0979	2.00765	4.47437e-09	3.51743e-08	PA0979	hypothetical protein
PA0981	-9.39714	5.85347e-09	4.55734e-08	PA0981	hypothetical protein
PA0982	-7.3321	1.4827e-06	7.61919e-06	PA0982	hypothetical protein
PA0983	-9.51301	2.77284e-06	1.34905e-05	PA0983	hypothetical protein
PA0986	3.90617	7.33704e-17	1.55754e-15	PA0986	hypothetical protein
PA0987	2.71094	7.56091e-11	7.73561e-10	PA0987	hypothetical protein
PA0988	-2.6233	1.11085e-21	3.83252e-20	PA0988	hypothetical protein
PA0989	-4.39284	1.97432e-11	2.21593e-10	PA0989	hypothetical protein
PA0990	-6.31147	2.23923e-05	9.30496e-05	PA0990	hypothetical protein
PA0993	-4.83851	0.00222672	0.0059421	cupC2	chaperone CupC2
PA0994	-4.45577	3.97845e-13	5.58165e-12	cupC3	usher CupC3
PA0995	-5.25157	6.96597e-30	4.24549e-28	ogt	methylated-DNA--protein-cysteine methyltransferase
PA0996	-3.74816	0.000127114	0.000451995	pqsA	anthranilate--CoA ligase
PA0997	-2.92175	0.00242167	0.0063842	pqsB	PqsB
PA0998	-3.32725	0.000544733	0.00168903	pqsC	PqsC
PA0999	-3.10936	0.000654023	0.00199484	pqsD	3-oxoacyl-ACP synthase
PA1000	-3.12523	0.00028298	0.000936874	pqsE	thioesterase PqsE
PA1001	-2.93085	0.000125386	0.000446694	phnA	anthranilate synthase component I
PA1002	-3.10763	3.71491e-05	0.00014826	phnB	anthranilate synthase component II
PA1003	-2.68328	1.34182e-06	6.93929e-06	mvfR	transcriptional regulator MvfR
PA1048	2.21522	6.52068e-58	1.84796e-55	PA1048	probable outer membrane protein precursor
PA1051	-5.99324	3.31361e-14	5.29057e-13	PA1051	transporter
PA1052	-4.41229	2.71766e-11	2.97369e-10	yhaD	hypothetical protein
PA1072	-2.65895	1.4587e-12	1.89631e-11	braE	branched-chain amino acid ABC transporter permease BraE
PA1073	-2.90839	1.74281e-11	1.96778e-10	braD	branched-chain amino acid ABC transporter permease BraD
PA1077	-2.73268	0.000190911	0.000656208	flgB	flagellar basal-body rod protein FlgB
PA1078	-3.3559	8.96489e-05	0.000326787	flgC	flagellar basal body rod protein FlgC
PA1079	-3.33006	0.000148033	0.000520825	flgD	flagellar basal body rod modification protein
PA1080	-3.2621	7.08338e-05	0.000264979	flgE	flagellar hook protein FlgE
PA1081	-3.47899	1.29188e-05	5.59389e-05	flgF	flagellar basal body rod protein FlgF
PA1082	-3.20086	1.4522e-05	6.23093e-05	flgG	flagellar basal body rod protein FlgG
PA1083	-3.21112	7.42033e-06	3.36737e-05	flgH	flagellar basal body L-ring protein
PA1084	-2.96268	5.66139e-05	0.000217109	flgI	flagellar basal body P-ring protein
PA1085	-3.12471	9.66517e-06	4.30002e-05	flgJ	peptidoglycan hydrolase FlgJ
PA1086	-3.64705	2.59884e-06	1.27424e-05	flgK	flagellar hook-associated protein FlgK
PA1087	-5.59817	4.06188e-10	3.72536e-09	flgL	flagellar hook-associated protein FlgL
PA1088	-8.29881	7.2639e-12	8.61334e-11	PA1088	hypothetical protein
PA1089	-32.4868	1.72917e-80	9.80095e-78	PA1089	hypothetical protein
PA1090	-39.3639	3.14288e-112	5.93795e-109	PA1090	hypothetical protein
PA1091	-7.99892	1.90342e-22	6.78528e-21	fgtA	flagellar glycosyl transferase FgtA
PA1092	-4.44307	4.1573e-06	1.95519e-05	fliC	B-type flagellin
PA1093	-7.91196	2.82263e-08	1.93221e-07	flaG	hypothetical protein
PA1094	-8.96798	1.9232e-13	2.82401e-12	fliD	B-type flagellar hook-associated protein
PA1095	-8.78063	3.67578e-10	3.41547e-09	fliS	B-type flagellar protein FliS
PA1096	-9.33703	3.55831e-16	7.22885e-15	PA1096	hypothetical protein
PA1099	-2.66006	0.000101304	0.000365725	fleR	two-component response regulator
PA1101	-2.07805	0.0027918	0.00725536	fliF	flagellar MS-ring protein
PA1106	2.50644	1.41285e-25	6.30553e-24	PA1106	hypothetical protein
PA1111	3.47444	7.87961e-33	5.51378e-31	PA1111	hypothetical protein
PA1114	2.72509	5.29807e-20	1.61449e-18	PA1114	hypothetical protein
PA1145	-6.68502	4.76943e-15	8.41624e-14	PA1145	transcriptional regulator
PA1146	-6.95981	2.72937e-06	1.33362e-05	PA1146	iron-containing alcohol dehydrogenase
PA1147	-8.12546	3.05223e-08	2.07684e-07	PA1147	amino acid permease
PA1148	-8.24097	3.17876e-08	2.15775e-07	toxA	exotoxin A
PA1150	-9.26227	2.18938e-13	3.19008e-12	pys2	pyocin-S2
PA1151	-7.64014	9.98081e-08	6.26481e-07	imm2	pyocin-S2 immunity protein
PA1168	-9.29499	7.78292e-10	6.83932e-09	PA1168	hypothetical protein
PA1170	2.93969	2.23249e-14	3.63613e-13	PA1170	hypothetical protein
PA1191	2.28148	8.92927e-09	6.69459e-08	PA1191	hypothetical protein
PA1195	2.29734	0.000104384	0.000376128	ddaH	dimethylarginine dimethylaminohydrolase DdaH
PA1208	2.66564	2.358e-42	3.71255e-40	PA1208	hypothetical protein
PA1213	-2.59051	0.00331085	0.0084039	PA1213	hypothetical protein
PA1216	-4.44021	5.78007e-07	3.17764e-06	PA1216	hypothetical protein
PA1218	-2.14016	0.000359368	0.00115996	PA1218	hypothetical protein
PA1220	-3.25289	0.000316348	0.00103466	PA1220	hypothetical protein
PA1221	-2.25499	0.00214282	0.00576512	PA1221	hypothetical protein
PA1242	2.12724	2.77363e-16	5.65501e-15	sprP	SprP
PA1244	-3.00433	5.67139e-08	3.71885e-07	qslA	QslA
PA1245	-3.91772	1.69046e-12	2.18258e-11	aprX	AprX
PA1246	-3.74582	1.11614e-09	9.58529e-09	aprD	alkaline protease secretion ATP-binding protein AprD
PA1247	-3.78046	1.34666e-10	1.33209e-09	aprE	alkaline protease secretion protein AprE
PA1248	-3.96185	5.36758e-14	8.35809e-13	aprF	alkaline protease secretion protein AprF
PA1249	-3.1907	5.45447e-08	3.59487e-07	aprA	alkaline metalloproteinase
PA1250	-2.43378	6.61357e-07	3.58372e-06	aprI	alkaline proteinase inhibitor AprI
PA1323	2.3753	4.36276e-13	6.10571e-12	PA1323	hypothetical protein
PA1324	2.03069	2.25632e-11	2.5027e-10	PA1324	hypothetical protein
PA1355	2.19444	3.83671e-05	0.000152286	PA1355	hypothetical protein
PA1356	2.19695	2.8494e-08	1.94818e-07	PA1356	hypothetical protein
PA1369	-9.33033	2.44468e-07	1.43441e-06	PA1369	hypothetical protein
PA1370	-32.4334	5.53508e-16	1.09313e-14	PA1370	hypothetical protein
PA1372	-10.7682	4.97114e-08	3.30321e-07	PA1372	hypothetical protein
PA1373	2.25018	1.89313e-53	4.47095e-51	fabF2	3-oxoacyl-ACP synthase
PA1379	-2.15096	7.71667e-09	5.85517e-08	PA1379	short-chain dehydrogenase
PA1380	-3.4333	1.64489e-16	3.37798e-15	PA1380	transcriptional regulator
PA1382	-10.1751	5.03901e-05	0.000195223	xqhB	type II secretion system protein
PA1392	-10.477	0.000372538	0.00119838	PA1392	hypothetical protein
PA1401	-2.18913	9.8952e-08	6.21796e-07	PA1401	hypothetical protein
PA1408	2.72055	4.25851e-16	8.58976e-15	PA1408	hypothetical protein
PA1409	-2.02019	3.18161e-07	1.83826e-06	aphA	acetylpolyamine aminohydrolase
PA1416	-2.42413	2.52813e-05	0.000104442	PA1416	hypothetical protein
PA1417	-3.46406	1.06916e-07	6.66668e-07	PA1417	probable decarboxylase
PA1418	-3.79145	4.98393e-07	2.77494e-06	PA1418	sodium:solute symport protein
PA1419	-3.314	4.81651e-05	0.000187371	PA1419	transporter
PA1420	-3.18197	0.000395346	0.00126457	PA1420	hypothetical protein
PA1421	-3.41833	0.000126588	0.000450693	gbuA	guanidinobutyrase
PA1431	-5.80956	8.82842e-16	1.71368e-14	rsaL	regulatory protein RsaL
PA1432	-5.91336	1.25324e-20	3.99065e-19	lasI	acyl-homoserine-lactone synthase
PA1441	-3.74747	7.09917e-07	3.82128e-06	PA1441	putative flagellar hook-length control protein FliK
PA1471	5.67424	2.59318e-39	3.26625e-37	PA1471	hypothetical protein
PA1494	3.63356	1.52556e-29	8.9143e-28	muiA	mucoidy inhibitor gene A
PA1509	-8.81485	3.68724e-36	3.16656e-34	tplEi; tli4	immunity protein, TplEi
PA1510	-8.51154	7.71911e-29	4.2894e-27	tplE; tle4	type 6 PGAP1-like effector, TplE
PA1511	-4.37419	1.07975e-35	8.8696e-34	vgrG2a	VgrG2a
PA1565	-3.37291	3.96883e-10	3.65184e-09	pauB2	oxidoreductase
PA1566	-3.98294	1.74034e-07	1.0505e-06	pauA3	Glutamylpolyamine synthetase
PA1578a	2.40029	1.02995e-11	1.19627e-10	PA1578a	hypothetical protein
PA1591	2.57995	1.87634e-11	2.11433e-10	PA1591	hypothetical protein
PA1592	2.23025	7.76815e-14	1.1836e-12	PA1592	hypothetical protein
PA1605	3.81428	4.75475e-33	3.45512e-31	PA1605	hypothetical protein
PA1606	3.24298	6.09517e-20	1.83763e-18	PA1606	hypothetical protein
PA1607	-2.2112	3.34825e-29	1.91696e-27	PA1607	hypothetical protein
PA1641	2.36873	7.91587e-23	2.97134e-21	PA1641	hypothetical protein
PA1656	-3.28458	1.70283e-10	1.66121e-09	hsiA2	HsiA2
PA1657	-3.73227	1.93423e-10	1.87086e-09	hsiB2	HsiB2
PA1658	-4.44871	4.00409e-15	7.13685e-14	hsiC2	HsiC2
PA1659	-3.16939	7.53849e-08	4.80632e-07	hsiF2; tssE2	HsiF2
PA1660	-3.64639	1.50165e-11	1.72996e-10	hsiG2	HsiG2
PA1661	-3.40553	5.97139e-11	6.23936e-10	hsiH2	HsiH2
PA1662	-3.69169	2.23935e-15	4.15944e-14	clpV2	ClpA/B-type protease
PA1663	-3.71319	3.93396e-11	4.19918e-10	sfa2	transcriptional regulator
PA1665	-4.22568	3.38902e-13	4.80224e-12	fha2	Fha2
PA1666	-3.86816	1.57468e-12	2.03774e-11	lip2	Lip2
PA1667	-3.58435	3.50118e-13	4.93649e-12	hsiJ2	HsiJ2
PA1668	-3.70819	7.32406e-12	8.66655e-11	dotU2	DotU2
PA1669	-3.70856	5.00477e-15	8.72832e-14	icmF2	IcmF2
PA1670	-3.01814	3.28652e-11	3.54819e-10	stp1	serine/threonine phosphoprotein phosphatase Stp1
PA1671	-3.63965	2.39907e-11	2.64037e-10	stk1	serine-threonine kinase Stk1
PA1690	-2.52779	1.01835e-06	5.35437e-06	pscU	translocation protein in type III secretion
PA1693	-3.11602	0.000126868	0.000451405	pscR	type III secretion system protein
PA1694	-3.32786	2.2698e-07	1.34293e-06	pscQ	type III secretion system protein
PA1695	-4.49865	4.00014e-06	1.88782e-05	pscP	translocation protein in type III secretion
PA1696	-3.56657	1.17456e-07	7.26453e-07	pscO	translocation protein in type III secretion
PA1697	-4.11704	1.79639e-10	1.74348e-09	pscN	type III secretion system ATPase
PA1698	-2.61929	6.39968e-07	3.48447e-06	popN	type III secretion outer membrane protein PopN
PA1699	-2.15991	0.000914122	0.00270985	pcr1	Pcr1
PA1700	-3.70069	1.40682e-06	7.26219e-06	pcr2	Pcr2
PA1701	-2.45279	0.000432823	0.00137206	pcr3	Pcr3
PA1702	-2.47559	0.000399077	0.00127507	pcr4	Pcr4
PA1703	-2.52904	1.14197e-08	8.36267e-08	pcrD	type III secretory apparatus protein PcrD
PA1704	-2.0312	0.00207739	0.0056129	pcrR	transcriptional regulator PcrR
PA1705	-2.65547	4.65738e-06	2.16555e-05	pcrG	type III secretion regulator
PA1706	-3.63722	1.24208e-13	1.85266e-12	pcrV	type III secretion protein PcrV
PA1707	-2.18588	1.1147e-05	4.91684e-05	pcrH	regulatory protein PcrH
PA1708	-2.80324	4.6502e-09	3.64555e-08	popB	translocator protein PopB
PA1709	-3.04189	4.46711e-10	4.05762e-09	popD	translocator outer membrane protein PopD
PA1713	-2.12393	2.3871e-06	1.18477e-05	exsA	exoenzyme S transcriptional regulator ExsA
PA1714	-2.44141	2.2551e-11	2.5027e-10	exsD	ExsD
PA1715	-3.50992	1.98953e-10	1.9178e-09	pscB	type III export apparatus protein
PA1716	-2.98695	3.58427e-10	3.34139e-09	pscC	type III secretion outer membrane protein PscC
PA1717	-3.06741	6.27188e-10	5.56323e-09	pscD	type III export protein PscD
PA1719	-2.2268	4.30596e-06	2.01039e-05	pscF	type III export protein PscF
PA1720	-2.65911	1.83102e-07	1.10172e-06	pscG	type III export protein PscG
PA1721	-3.58651	2.32609e-13	3.35478e-12	pscH	type III export protein PscH
PA1722	-2.67571	2.30555e-08	1.60145e-07	pscI	type III export protein PscI
PA1724	-2.39045	6.43679e-07	3.49796e-06	pscK	type III export protein PscK
PA1725	-2.21249	1.75597e-08	1.24879e-07	pscL	type III secretion system protein
PA1774	2.88042	3.35767e-27	1.68418e-25	crfX	CrfX protein
PA1775	2.35858	2.81765e-26	1.34206e-24	cmpX	conserved cytoplasmic membrane protein, CmpX protein
PA1780	3.2089	0.00179863	0.00493209	nirD	assimilatory nitrite reductase small subunit
PA1781.1	3.79536	0.00215346	0.00578024	nalA; P11	P11
PA1783	2.65209	0.000240937	0.000809503	nasA	nitrate transporter
PA1784	4.53344	1.12762e-17	2.54636e-16	PA1784	hypothetical protein
PA1797a	2.54163	2.37167e-19	6.58952e-18	PA1797a	hypothetical protein
PA1841	-7.32001	2.72725e-17	5.99148e-16	PA1841	hypothetical protein
PA1852	4.64115	2.34919e-45	4.59145e-43	PA1852	hypothetical protein
PA1869	-5.06872	5.02561e-17	1.08722e-15	acp1	acyl carrier protein
PA1871	-4.76199	1.53888e-12	1.99597e-11	lasA	protease LasA
PA1883	2.06673	5.98289e-07	3.28277e-06	PA1883	NADH-quinone oxidoreductase subunit A
PA1887	-6.44409	6.60349e-05	0.00024969	PA1887	hypothetical protein
PA1889	3.28627	5.39862e-42	8.05247e-40	PA1889	hypothetical protein
PA1891	3.54566	1.86182e-05	7.84595e-05	PA1891	hypothetical protein
PA1896	-2.6566	4.01975e-05	0.000158773	PA1896	hypothetical protein
PA1897	-3.9004	2.74993e-06	1.34252e-05	PA1897	hypothetical protein
PA1899	-4.32429	3.5933e-08	2.42462e-07	phzA2	phenazine biosynthesis protein PhzA
PA1900	-3.36033	1.75698e-09	1.47316e-08	phzB2	phenazine biosynthesis protein PhzB
PA1901	-7.28258	0.00203408	0.00551371	phzC2	phenazine biosynthesis protein PhzC
PA1905	-6.1581	0.000141346	0.000498846	phzG2	pyridoxamine 5'-phosphate oxidase
PA1920	2.26642	7.09197e-05	0.000264979	nrdD	anaerobic ribonucleoside triphosphate reductase
PA1937	2.47617	1.78531e-23	7.02716e-22	PA1937	hypothetical protein
PA1939	-9.68908	1.3004e-05	5.61359e-05	PA1939	hypothetical protein
PA1940	-2.54729	1.18303e-10	1.17639e-09	PA1940	hypothetical protein
PA1944	2.71218	2.96783e-24	1.23689e-22	PA1944	hypothetical protein
PA1945	3.71725	3.54594e-37	3.29482e-35	PA1945	transcriptional regulator
PA1966	2.16688	2.73317e-13	3.90217e-12	PA1966	hypothetical protein
PA1967	-2.72989	3.25777e-05	0.000131517	PA1967	hypothetical protein
PA1984	5.9374	5.08444e-29	2.88186e-27	exaC	NAD+ dependent aldehyde dehydrogenase ExaC
PA1985	2.4966	4.07768e-12	5.03536e-11	pqqA	coenzyme PQQ synthesis protein A
PA1999	3.58567	8.37233e-19	2.128e-17	dhcA	dehydrocarnitine CoA transferase subunit A
PA2000	4.22347	6.26788e-19	1.62221e-17	dhcB	dehydrocarnitine CoA transferase subunit B
PA2001	2.83737	1.27156e-16	2.6208e-15	atoB	acetyl-CoA acetyltransferase
PA2002	3.53895	1.67856e-19	4.78095e-18	atoE	hypothetical protein
PA2006	3.19875	1.65994e-06	8.41551e-06	PA2006	major facilitator superfamily transporter
PA2007	2.81736	2.36465e-08	1.63449e-07	maiA	maleylacetoacetate isomerase
PA2008	3.10912	2.2963e-09	1.88084e-08	fahA	fumarylacetoacetase
PA2009	3.59269	1.52937e-13	2.2633e-12	hmgA	homogentisate 1%2C2-dioxygenase
PA2018	4.20402	3.32149e-40	4.59176e-38	mexY; amrB ; mexH	multidrug efflux protein
PA2019	4.20322	1.42095e-28	7.81938e-27	mexX; amrA ; mexG	multidrug efflux lipoprotein
PA2020	2.69182	2.25911e-37	2.17027e-35	mexZ; amrR	transcriptional regulator
PA2021	3.56899	4.55264e-15	8.06387e-14	PA2021	hypothetical protein
PA2022	3.04263	3.41991e-20	1.05649e-18	PA2022	UDP-glucose 6-dehydrogenase
PA2029	-2.66154	1.26939e-10	1.26006e-09	PA2029	hypothetical protein
PA2035	3.25237	1.43483e-86	1.1618e-83	PA2035	thiamine pyrophosphate protein
PA2036	-6.28523	2.84104e-05	0.000116184	PA2036	hypothetical protein
PA2037	-8.77486	0.000236972	0.000798074	PA2037	hypothetical protein
PA2046	4.77398	5.78424e-44	1.02453e-41	PA2046	hypothetical
PA2069	-3.69577	4.86575e-10	4.39157e-09	PA2069	carbamoyl transferase
PA2071	2.59356	4.78912e-28	2.53689e-26	fusA2	elongation factor G
PA2072	2.00202	9.12694e-07	4.8212e-06	PA2072	hypothetical protein
PA2073	-2.96305	0.00036872	0.00118677	PA2073	transporter membrane subunit
PA2074	-3.02258	3.73806e-06	1.78045e-05	PA2074	hypothetical protein
PA2076	-2.45048	1.51865e-11	1.74599e-10	PA2076	transcriptional regulator
PA2102	-6.81392	0.000967877	0.0028528	PA2102	hypothetical protein
PA2107	3.78127	5.87592e-08	3.83253e-07	PA2107	hypothetical protein
PA2108	3.74975	1.67322e-84	1.05376e-81	PA2108	thiamine pyrophosphate protein
PA2134	4.03752	5.78255e-11	6.0921e-10	PA2134	hypothetical protein
PA2136	3.14445	3.86725e-05	0.000153391	PA2136	hypothetical protein
PA2142	3.1351	6.89525e-14	1.06202e-12	yhxC	short-chain dehydrogenase
PA2142a	3.76609	4.79296e-05	0.000186583	PA2142a	hypothetical protein
PA2144	2.25578	3.13409e-10	2.95574e-09	glgP	glycogen phosphorylase
PA2145	2.707	7.09454e-10	6.25379e-09	PA2145	hypothetical protein
PA2146	5.34738	6.74544e-23	2.56598e-21	yciG	hypothetical protein
PA2147	3.73883	4.05031e-19	1.0778e-17	katE	catalase HPII
PA2148	2.86305	7.21621e-09	5.50491e-08	PA2148	hypothetical protein
PA2151	3.0217	1.1027e-15	2.09033e-14	PA2151	alpha-1%2C4-glucan:maltose-1-phosphate maltosyltransferase
PA2153	2.56079	2.91218e-12	3.68443e-11	glgB	1%2C4-alpha-glucan branching protein GlgB
PA2154	4.23136	0.000448141	0.00141508	ybhN	hypothetical protein
PA2155	2.53437	8.61762e-06	3.86124e-05	ybhO	cardiolipin synthase 2
PA2156	3.5736	1.39325e-05	5.99614e-05	ybhP	hypothetical protein
PA2157	3.53023	1.0183e-09	8.7716e-09	PA2157	hypothetical protein
PA2158	3.6857	7.83126e-19	1.99944e-17	PA2158	alcohol dehydrogenase
PA2159	4.35047	1.0046e-15	1.93676e-14	PA2159	hypothetical protein
PA2160	2.27989	1.55192e-10	1.51805e-09	glgX	glycosyl hydrolase
PA2162	2.80573	2.20199e-10	2.10826e-09	PA2162	malto-oligosyltrehalose synthase
PA2163	2.90446	2.23264e-07	1.32232e-06	PA2163	4-alpha-glucanotransferase
PA2164	2.72117	3.36837e-11	3.61589e-10	PA2164	glycosyl hydrolase
PA2165	2.23368	5.34552e-10	4.78648e-09	glgA	glycogen synthase
PA2167	5.41438	1.32541e-26	6.42087e-25	PA2167	hypothetical protein
PA2168	7.26451	1.56301e-07	9.4953e-07	PA2168	hypothetical protein
PA2169	3.37781	1.10733e-10	1.10304e-09	PA2169	hypothetical protein
PA2170	3.08599	3.20306e-05	0.000129493	PA2170	hypothetical protein
PA2171	3.95091	3.07205e-28	1.64268e-26	PA2171	hypothetical protein
PA2172	3.04346	4.27643e-16	8.59532e-15	PA2172	hypothetical protein
PA2173	2.1021	3.1514e-06	1.51631e-05	PA2173	hypothetical protein
PA2173a	2.80024	0.000292925	0.000965852	PA2173a	hypothetical protein
PA2174	3.15901	1.83563e-07	1.10332e-06	PA2174	hypothetical protein
PA2175	4.03185	1.60013e-11	1.81391e-10	PA2175	hypothetical protein
PA2176	4.58832	2.55925e-28	1.38151e-26	PA2176	hypothetical protein
PA2177	2.97622	9.03076e-21	2.90832e-19	PA2177	sensor/response regulator hybrid protein
PA2178	4.11804	2.02055e-07	1.20299e-06	PA2178	hypothetical protein
PA2179	2.89083	5.4965e-07	3.03943e-06	PA2179	hypothetical protein
PA2180	4.23572	9.91016e-13	1.31548e-11	PA2180	hypothetical protein
PA2182	2.064	2.89127e-06	1.39946e-05	PA2182	hypothetical protein
PA2185	2.45832	7.0434e-11	7.24538e-10	katN	non-heme catalase KatN
PA2190	2.56178	2.40445e-09	1.96093e-08	PA2190	hypothetical protein
PA2191	-2.011	2.4571e-06	1.2142e-05	exoY	adenylate cyclase
PA2193	-5.28733	2.96696e-11	3.22778e-10	hcnA	hydrogen cyanide synthase subunit HcnA
PA2194	-5.6468	1.3453e-15	2.52488e-14	hcnB	hydrogen cyanide synthase subunit HcnB
PA2195	-5.39393	2.55169e-15	4.69576e-14	hcnC	hydrogen cyanide synthase subunit HcnC
PA2218	-8.45539	1.90874e-08	1.34729e-07	yodE	hypothetical protein
PA2219	-5.85717	9.48136e-05	0.000343828	opdE	transcriptional regulator OpdE
PA2220	-8.95603	5.12261e-08	3.39194e-07	oprR	transcriptional regulator
PA2231	2.24516	7.13997e-15	1.2153e-13	pslA	biofilm formation protein PslA
PA2232	2.08706	5.23975e-18	1.21717e-16	pslB	biofilm formation protein PslB
PA2233	2.09205	3.52936e-18	8.33516e-17	pslC	biofilm formation protein PslC
PA2244	2.76295	8.64011e-13	1.155e-11	pslN	hypothetical protein
PA2252	-4.77056	5.96388e-13	8.14537e-12	PA2252	AGCS sodium/alanine/glycine symporter
PA2253	-3.63457	4.28992e-14	6.75423e-13	ansA	L-asparaginase I
PA2258	2.04141	5.92208e-09	4.60444e-08	ptxR	HTH-type transcriptional regulator PtxR
PA2268	3.43023	4.42964e-14	6.93569e-13	PA2268	hypothetical protein
PA2269	6.16305	0	0	PA2269	hypothetical protein
PA2270	3.27362	2.82031e-152	7.99275e-149	PA2270	transcriptional regulator
PA2271	2.40728	3.08677e-46	6.47992e-44	PA2271	acetyltransferase
PA2300	-2.57972	1.69686e-05	7.20434e-05	chiC	chitinase
PA2302	-4.40948	2.15973e-13	3.15499e-12	ambE	protein AmbE
PA2303	-5.20477	5.32121e-13	7.39231e-12	ambD	protein AmbD
PA2304	-4.87347	4.86045e-15	8.50279e-14	ambC	protein AmbC
PA2305	-4.9026	3.44194e-17	7.47467e-16	ambB	protein AmbB
PA2308	2.24162	0.000272457	0.000904679	PA2308	ABC transporter ATP-binding protein
PA2310	2.37886	8.86418e-05	0.000323909	PA2310	hypothetical protein
PA2311	2.18836	0.00379089	0.00944474	PA2311	hypothetical protein
PA2312	3.75783	2.49621e-06	1.23138e-05	PA2312	transcriptional regulator
PA2322	-2.24441	0.00122605	0.00351505	gntP; gntU ; gntT ; gnuT ; gluconate permease	gluconate permease
PA2337	-6.11478	7.91722e-09	5.99129e-08	mtlR	transcriptional regulator MtlR
PA2338	-7.66237	3.40467e-07	1.95518e-06	mtlE	maltose/mannitol ABC transporter substrate-binding protein
PA2339	-5.43898	0.000326043	0.00106452	mtlF	binding-protein-dependent maltose/mannitol transport protein
PA2341	-5.09226	0.0010343	0.00301875	mtlK	maltose ABC transporter ATP-binding protein
PA2342	-5.9976	8.42489e-05	0.000309076	mtlD	mannitol dehydrogenase
PA2343	-4.57945	0.00330213	0.00839992	mtlY	xylulose kinase
PA2344	-7.27491	5.15363e-07	2.8603e-06	mtlZ	fructokinase
PA2358	3.14984	4.92466e-12	5.9899e-11	PA2358	hypothetical protein
PA2369	-3.23536	8.71585e-06	3.89909e-05	hsiG3	HsiG3
PA2387	-3.69731	7.99888e-10	6.99655e-09	fpvI	RNA polymerase sigma factor
PA2388	-2.99648	1.75102e-09	1.47034e-08	fpvR	protein FpvR
PA2396	-2.88926	1.00018e-08	7.41049e-08	pvdF	pyoverdine synthetase F
PA2397	-4.96491	0.00270765	0.00705607	pvdE	pyoverdine biosynthesis protein PvdE
PA2399	-9.20117	6.02565e-09	4.67854e-08	pvdD	pyoverdine synthetase D
PA2400	-6.42256	8.87161e-11	8.97934e-10	pvdJ	pyoverdine biosynthesis protein PvdJ
PA2413	2.18387	6.11681e-12	7.37661e-11	pvdH	diaminobutyrate--2-oxoglutarate aminotransferase
PA2415	2.70084	8.12565e-10	7.09649e-09	PA2415	hypothetical protein
PA2416	2.02775	3.89426e-05	0.000154354	treA	trehalase
PA2422	5.48401	5.61158e-19	1.46573e-17	PA2422	hypothetical protein
PA2423	-2.75034	1.22206e-12	1.596e-11	PA2423	hypothetical protein
PA2426	2.19301	0.0017673	0.00485677	pvdS	extracytoplasmic-function sigma-70 factor
PA2440	4.15415	4.37973e-26	2.01824e-24	PA2440	hypothetical protein
PA2441	5.03835	8.69402e-94	9.85554e-91	PA2441	hypothetical protein
PA2457	-7.73688	1.97743e-07	1.1798e-06	PA2457	hypothetical protein
PA2458	-6.98877	2.76814e-06	1.34905e-05	PA2458	hypothetical protein
PA2459	-8.68317	8.18118e-06	3.68315e-05	PA2459	hypothetical protein
PA2460	-6.75857	7.38228e-09	5.62403e-08	PA2460	hypothetical protein
PA2461	-9.9176	0.000127253	0.000452206	PA2461	hypothetical protein
PA2462	-3.44209	0.000592984	0.00182269	PA2462	hypothetical protein
PA2463	-3.42117	3.52955e-07	2.02076e-06	PA2463	hypothetical protein
PA2476	-2.57386	1.82484e-37	1.78331e-35	dsbG	thiol:disulfide interchange protein DsbG
PA2481	-2.62843	2.76716e-05	0.000113407	PA2481	hypothetical protein
PA2483	-2.00974	4.72507e-32	3.18829e-30	yhbW	hypothetical protein
PA2485	3.98509	9.90745e-20	2.92476e-18	PA2485	hypothetical protein
PA2486	4.15537	9.2725e-15	1.56418e-13	ptrC	Pseudomonas type III repressor gene C, PtrC
PA2493	-3.24478	6.92027e-08	4.4321e-07	mexE	resistance-nodulation-cell division (RND) multidrug efflux membrane fusion protein MexE
PA2494	-3.58377	1.7179e-09	1.44681e-08	mexF	resistance-nodulation-cell division (RND) multidrug efflux transporter MexF
PA2495	-3.38683	9.87823e-10	8.5479e-09	oprN	multidrug efflux outer membrane protein OprN
PA2511	2.02039	1.54498e-10	1.51504e-09	antR	transcriptional regulator
PA2559a	4.57449	3.50579e-26	1.62875e-24	PA2559a	hypothetical protein
PA2562	3.2075	1.15982e-34	9.00532e-33	PA2562	hypothetical protein
PA2563	-2.37614	2.92783e-06	1.41595e-05	PA2563	sulfate transporter
PA2565	2.35152	7.98837e-09	6.03708e-08	PA2565	hypothetical protein
PA2583	-2.92351	9.61482e-17	2.01095e-15	PA2583	sensor/response regulator hybrid protein
PA2587	-4.34608	5.66881e-13	7.79874e-12	pqsH	2-heptyl-3-hydroxy-4(1H)-quinolone synthase
PA2588	-3.49405	2.76864e-18	6.56595e-17	PA2588	transcriptional regulator
PA2591	-4.75177	3.73522e-15	6.74243e-14	vqsR	transcriptional regulator
PA2592	-2.34392	6.85202e-10	6.05885e-09	potF5	spermidine/putrescine-binding protein
PA2593	-2.74249	5.34942e-09	4.17638e-08	qteE	quorum threshold expression protein QteE
PA2603.1	-4.09195	4.45417e-12	5.48831e-11	PA2603.1	tRNA-Ser
PA2652	-2.20577	4.20599e-06	1.97347e-05	PA2652	methyl-accepting chemotaxis protein
PA2654	-3.303	2.59288e-06	1.27242e-05	tlpQ	chemotaxis transducer
PA2662	-2.70602	0.00208992	0.00564079	PA2662	hypothetical protein
PA2682	-4.46013	6.99699e-23	2.64393e-21	PA2682	hypothetical protein
PA2717	3.48993	2.86292e-35	2.31815e-33	cpo	chloroperoxidase
PA2730	-32.9594	2.66136e-38	2.90089e-36	PA2730	hypothetical protein
PA2732	-9.22468	7.12331e-05	0.000265975	PA2732	hypothetical protein
PA2733	-8.76984	1.21326e-05	5.30612e-05	PA2733	hypothetical protein
PA2734	-8.50244	8.34665e-05	0.000306801	PA2734	hypothetical protein
PA2735	-8.91865	6.10637e-05	0.0002326	PA2735	restriction-modification system protein
PA2736	-32.603	5.51824e-13	7.61007e-12	PA2736	hypothetical protein
PA2745	2.23318	6.02203e-14	9.32591e-13	PA2745	hydrolase
PA2751	2.29915	1.42257e-17	3.16201e-16	yfkH	hypothetical protein
PA2760	-2.14357	1.49467e-14	2.46991e-13	oprQ	OprQ
PA2761	-2.11931	0.0022776	0.00604941	PA2761	hypothetical protein
PA2764	2.34692	5.6728e-26	2.59302e-24	PA2764	hypothetical protein
PA2771	-5.79489	6.97242e-05	0.000261201	PA2771	diguanylate cyclase with a self-blocked I-site, Dcsbis
PA2772	-8.99216	4.92156e-10	4.43488e-09	PA2772	hypothetical protein
PA2772a	-3.39036	1.26169e-05	5.47682e-05	PA2772a	hypothetical protein
PA2774	-6.29931	1.34998e-55	3.47804e-53	tse4	Tse4
PA2775	-2.38153	2.45347e-18	5.84298e-17	tsi4	Tsi4
PA2777	2.91529	1.09171e-27	5.57461e-26	yfdC	hypothetical protein
PA2778	2.22251	6.1502e-16	1.21039e-14	PA2778	hypothetical protein
PA2779	2.54334	1.1055e-18	2.74824e-17	PA2779	hypothetical protein
PA2782	-2.47567	1.7306e-08	1.23229e-07	bamI	biofilm-associated metzincin Inhibitor, BamI
PA2784	2.32997	0.000587487	0.00180873	PA2784	hypothetical protein
PA2787	2.54581	4.2509e-10	3.88615e-09	cpg2	glutamate carboxypeptidase
PA2788	-2.60868	3.77504e-06	1.79505e-05	PA2788	chemotaxis transducer
PA2790	2.84988	6.03161e-18	1.39539e-16	PA2790	hypothetical protein
PA2815	2.813	6.66606e-19	1.71742e-17	yafH	acyl-CoA dehydrogenase
PA2838	-2.28305	0.0015574	0.00432289	PA2838	transcriptional regulator
PA2874	-2.04425	3.24174e-09	2.59522e-08	PA2874	hypothetical protein
PA2882	2.1137	4.20117e-07	2.38122e-06	PA2882	two-component sensor
PA2883	2.09556	2.6132e-11	2.87047e-10	PA2883	hypothetical protein
PA2884	2.40565	2.43663e-24	1.03066e-22	PA2884	hypothetical protein
PA2896	2.32426	2.32007e-30	1.46113e-28	sbrI	RNA polymerase sigma factor
PA2921	-3.60217	1.11157e-20	3.55955e-19	PA2921	transcriptional regulator
PA2922	-5.31813	0.000408835	0.00130477	PA2922	hydrolase
PA2926	-4.60586	0.0018397	0.00503255	hisP	histidine ABC transporter ATP-binding protein HisP
PA2931	-4.21737	4.56808e-61	1.52305e-58	cifR	CifR protein
PA2932	-6.96995	2.26364e-06	1.12844e-05	morB	morphinone reductase
PA2934	-4.62785	1.2906e-07	7.9254e-07	cif	CFTR inhibitory factor
PA3021	-2.67007	1.78649e-19	5.06292e-18	PA3021	hypothetical protein
PA3023	2.93173	5.76076e-46	1.16614e-43	yegS	lipid kinase
PA3058	3.24306	2.13999e-14	3.49553e-13	pelG	pellicle/biofilm biosynthesis Wzx-like polysaccharide transporter PelG
PA3059	2.75488	1.1986e-16	2.47945e-15	pelF	pellicle/biofilm biosynthesis glycosyltransferase PelF
PA3060	2.84464	3.58562e-08	2.42233e-07	pelE	pellicle/biofilm biosynthesis protein PelE
PA3061	3.00188	7.41402e-14	1.13575e-12	pelD	pellicle/biofilm biosynthesis protein PelD
PA3062	2.39969	1.02263e-07	6.39764e-07	pelC	pellicle/biofilm biosynthesis outer membrane protein PelC
PA3063	3.38859	1.92683e-22	6.82581e-21	pelB	pellicle/biofilm biosynthesis protein PelB
PA3064	4.11857	5.45906e-24	2.19446e-22	pelA	PelA
PA3065	-6.91338	2.85975e-06	1.38559e-05	PA3065	hypothetical protein
PA3066	-8.29282	8.20559e-09	6.18474e-08	PA3066	hypothetical protein
PA3067	-8.59912	3.1497e-09	2.52868e-08	PA3067	transcriptional regulator
PA3069	2.61088	3.07433e-24	1.27192e-22	PA3069	hypothetical protein
PA3081	-3.74362	1.82463e-19	5.14527e-18	PA3081	hypothetical protein
PA3082	-2.76901	1.35931e-15	2.54276e-14	gbt	glycine betaine transmethylase
PA3126	2.19546	1.57049e-06	8.03388e-06	ibpA	heat-shock protein IbpA
PA3177	2.67906	4.00385e-21	1.34283e-19	PA3177	diguanylate cyclase
PA3229	-3.40396	1.4054e-26	6.75071e-25	PA3229	hypothetical protein
PA3233	-2.76973	1.13817e-06	5.95126e-06	PA3233	hypothetical protein
PA3234	-2.54803	6.63963e-07	3.59441e-06	yjcG	acetate permease
PA3274	3.8213	8.91788e-11	9.01008e-10	PA3274	hypothetical protein
PA3281	-2.13398	6.56344e-08	4.22874e-07	PA3281	hypothetical protein
PA3326	-3.76649	2.80377e-11	3.05611e-10	clpP2	ATP-dependent Clp protease proteolytic subunit
PA3327	-6.88459	4.85948e-15	8.50279e-14	PA3327	non-ribosomal peptide synthetase
PA3328	-6.70556	2.75103e-11	3.0044e-10	PA3328	FAD-dependent monooxygenase
PA3329	-6.99431	3.89107e-13	5.4726e-12	PA3329	hypothetical protein
PA3330	-6.6036	1.06126e-15	2.02534e-14	PA3330	short-chain dehydrogenase
PA3331	-6.55543	3.41578e-12	4.27387e-11	PA3331	cytochrome P450
PA3332	-5.92107	1.09384e-11	1.26528e-10	PA3332	hypothetical protein
PA3333	-5.1147	2.19321e-10	2.1034e-09	fabH2	3-oxoacyl-ACP synthase III
PA3334	-4.22687	1.76259e-08	1.25192e-07	acp3	acyl carrier protein
PA3335	-3.83551	9.52537e-08	6.00554e-07	PA3335	hypothetical protein
PA3336	-3.34947	5.0374e-06	2.33459e-05	PA3336	major facilitator superfamily transporter
PA3350	-2.05378	9.34266e-05	0.00033904	PA3350	flagellar basal body P-ring biosynthesis protein FlgA
PA3371	2.63176	0.000268375	0.000893742	PA3371	hypothetical protein
PA3392	-5.12428	3.07938e-09	2.48278e-08	nosZ	nitrous-oxide reductase
PA3393	-4.43907	2.69387e-09	2.19066e-08	nosD	copper-binding periplasmic protein
PA3394	-4.29941	1.57703e-08	1.1329e-07	nosF	copper ABC transporter ATP-binding protein
PA3395	-4.68373	1.81894e-13	2.68483e-12	nosY	membrane protein NosY
PA3396	-4.59746	6.73366e-12	8.0861e-11	nosL	acessory protein NosL
PA3397	-2.56008	3.14978e-11	3.40705e-10	fpr	ferredoxin-NADP reductase
PA3403	2.04868	1.51418e-08	1.09052e-07	PA3403	hypothetical protein
PA3403a	4.74556	1.36231e-36	1.2065e-34	PA3403a	hypothetical protein
PA3405	-5.29008	0.00053923	0.0016738	hasE	metalloprotease secretion protein
PA3406	-5.97173	7.22907e-05	0.000268861	hasD	transporter HasD
PA3407	-7.63425	1.84525e-07	1.10793e-06	hasAp	heme acquisition protein HasA
PA3408	-4.2142	7.16174e-05	0.000267233	hasR	heme uptake outer membrane receptor HasR
PA3409	-5.45275	2.15156e-07	1.27697e-06	hasS	transmembrane sensor
PA3410	-5.48306	0.00028248	0.000935767	hasI	ECF subfamily sigma-70 factor
PA3411	3.64685	1.38955e-07	8.51454e-07	PA3411	hypothetical protein
PA3432	-2.50821	7.55948e-06	3.42777e-05	PA3432	hypothetical protein
PA3441	4.04323	4.08868e-05	0.000161271	ssuF	molybdopterin-binding protein
PA3451	2.79078	3.72569e-08	2.50775e-07	PA3451	hypothetical protein
PA3459	3.42891	4.79636e-40	6.4728e-38	asnB	glutamine amidotransferase
PA3460	2.56731	6.02954e-13	8.2031e-12	PA3460	acetyltransferase
PA3461	2.60076	1.48702e-09	1.25798e-08	yhfE	hypothetical protein
PA3476	-5.59962	2.61002e-20	8.12836e-19	rhlI	acyl-homoserine-lactone synthase
PA3477	-2.63841	2.71186e-14	4.3667e-13	rhlR	transcriptional regulator RhlR
PA3478	-2.67992	1.25212e-05	5.44251e-05	rhlB	rhamnosyltransferase subunit B
PA3479	-3.05196	5.00502e-07	2.78395e-06	rhlA	rhamnosyltransferase subunit A
PA3486	-2.88806	1.42594e-07	8.72811e-07	vgrG4b	VgrG4b
PA3504	-10.1385	8.92211e-05	0.000325631	PA3504	aldehyde dehydrogenase
PA3535	-3.90507	1.28109e-10	1.26944e-09	eprS	serine protease
PA3540	10.7987	4.26432e-99	6.04255e-96	algD	GDP-mannose 6-dehydrogenase AlgD
PA3541	10.1806	7.67292e-57	2.07096e-54	alg8	glycosyltransferase alg8
PA3542	8.40489	2.93479e-47	6.65376e-45	alg44	alginate biosynthesis protein Alg44
PA3543	7.90795	9.51736e-25	4.0867e-23	algK	alginate biosynthesis protein AlgK
PA3544	8.42288	7.53051e-39	8.7108e-37	algE	alginate production protein AlgE
PA3545	8.4309	6.73362e-42	9.78619e-40	algG	alginate-c5-mannuronan-epimerase AlgG
PA3546	8.11754	2.03022e-54	5.00317e-52	algX	alginate biosynthesis protein AlgX
PA3547	8.35033	1.25254e-84	8.87427e-82	algL	alginate lyase
PA3548	8.10018	1.39163e-58	4.3821e-56	algI	alginate o-acetylase AlgI
PA3549	9.07053	8.78014e-39	9.95316e-37	algJ	alginate o-acetylase AlgJ
PA3550	7.77334	5.8285e-58	1.73873e-55	algF	alginate o-acetyltransferase AlgF
PA3551	8.42811	1.82056e-77	9.38084e-75	algA	bifunctional mannose-1-phosphate guanylyltransferase/mannose-6-phosphate isomerase
PA3569	2.03799	0.000142458	0.000501833	mmsB	3-hydroxyisobutyrate dehydrogenase
PA3577	-6.44626	1.09977e-09	9.459e-09	PA3577	hypothetical protein
PA3581	-2.0848	9.05048e-05	0.000329468	glpF	glycerol uptake facilitator protein
PA3582	-3.93275	1.08081e-12	1.42466e-11	glpK	glycerol kinase
PA3583	-2.33439	2.16943e-11	2.41578e-10	glpR	glycerol-3-phosphate regulon repressor
PA3584	-2.63774	6.46908e-05	0.000244771	glpD	glycerol-3-phosphate dehydrogenase
PA3598	2.67064	5.60995e-21	1.84868e-19	ypqQ	hypothetical protein
PA3691	2.85847	2.49625e-19	6.86831e-18	PA3691	hypothetical protein
PA3692	2.73041	1.31224e-14	2.18759e-13	lptF	outer membrane porin F
PA3713	-2.16683	4.14806e-06	1.95276e-05	spdH	spermidine dehydrogenase SpdH
PA3719	2.19875	4.90699e-05	0.000190499	armR	MexR antirepressor ArmR
PA3720	2.34503	1.53322e-07	9.33434e-07	PA3720	hypothetical protein
PA3724	-4.40543	5.41797e-13	7.49002e-12	lasB	elastase LasB
PA3733a	4.66914	9.30909e-47	2.02938e-44	PA3733a	hypothetical protein
PA3739	2.65474	6.48899e-36	5.48949e-34	PA3739	sodium/hydrogen antiporter
PA3766	-2.87848	1.58392e-08	1.13641e-07	PA3766	aromatic amino acid transporter
PA3819	2.39765	7.67271e-38	7.76588e-36	ycfJ	hypothetical protein
PA3835	-6.64047	4.51706e-08	3.01208e-07	PA3835	hypothetical protein
PA3841	-2.44647	1.25228e-08	9.14683e-08	exoS	exoenzyme S
PA3842	-6.39541	2.26845e-08	1.57956e-07	spcS; orf1	chaperone
PA3850	-2.34916	7.57744e-24	3.00342e-22	PA3850	hypothetical protein
PA3866	-9.65373	4.7075e-05	0.000183635	PA3866	pyocin protein
PA3888	3.35399	2.00192e-16	4.09634e-15	opuCD	ABC transporter permease
PA3889	2.49165	6.80551e-19	1.74541e-17	opuCC	ABC transporter
PA3890	2.57686	2.30244e-14	3.73933e-13	opuCB	ABC transporter permease
PA3891	2.05223	6.32955e-15	1.08715e-13	opuCA	ABC transporter ATP-binding protein
PA3904	-4.83368	2.65062e-13	3.79386e-12	PA3904	PAAR4
PA3905	-6.49694	6.62041e-16	1.29395e-14	tecT	type VI effector chaperone for Tox-Rease, TecT
PA3906	-5.70081	5.73873e-13	7.85679e-12	PA3906	co-chaperone, co-TecT
PA3907	-6.60994	1.20681e-18	2.98698e-17	tseT	TOX-REase-5 domain-containing effector, TseT
PA3908	-4.45247	5.3555e-15	9.31135e-14	tsiT; type VI immunity for Tox-Rease	immunity protein, TsiT
PA3910	-2.8923	5.8556e-11	6.13485e-10	eddA	extracelullar DNA degradation protein EddA
PA3911	-2.86271	3.14599e-05	0.000127368	yhbT	hypothetical protein
PA3912	-2.68813	7.22196e-05	0.000268861	yhbV	hypothetical protein
PA3913	-2.65869	0.000340803	0.00110888	yhbU	protease
PA3919	2.25	1.4411e-07	8.80189e-07	ylaK	hypothetical protein
PA3922	-2.04884	3.12426e-05	0.000126669	PA3922	hypothetical protein
PA3923	-2.25764	8.79486e-08	5.57598e-07	PA3923	hypothetical protein
PA3930	2.36834	1.15807e-06	6.04971e-06	cioA	cyanide insensitive terminal oxidase
PA3935	2.10782	8.36217e-06	3.75867e-05	tauD	taurine dioxygenase
PA3938	2.49757	7.22441e-05	0.000268861	tauA	taurine-binding protein
PA3945	2.14475	1.7147e-17	3.79646e-16	PA3945	hypothetical protein
PA3951	2.18481	9.81101e-17	2.03695e-15	PA3951	hypothetical protein
PA3952	2.96171	5.43443e-20	1.64718e-18	PA3952	hypothetical protein
PA3962	2.54283	6.69564e-34	5.06012e-32	PA3962	hypothetical protein
PA3986	2.44661	8.09792e-11	8.2404e-10	PA3986	hypothetical protein
PA3990	3.64257	5.80619e-08	3.79141e-07	PA3990	hypothetical protein
PA4075	-3.45781	5.69161e-73	2.68834e-70	PA4075	hypothetical protein
PA4080	-3.197	3.86879e-15	6.92095e-14	rcsB	response regulator
PA4081	-8.26792	1.61866e-08	1.15987e-07	cupB6	fimbrial subunit CupB6
PA4082	-4.64416	7.16977e-39	8.46631e-37	cupB5	adhesive protein CupB5
PA4083	-4.92803	0.00127804	0.00364933	cupB4	chaperone CupB4
PA4085	-4.87649	0.00120139	0.00346363	cupB2	chaperone CupB2
PA4086	-10.1217	7.03579e-12	8.39555e-11	cupB1	fimbrial subunit CupB1
PA4090	-2.64149	7.08859e-10	6.25379e-09	PA4090	hypothetical protein
PA4104	-2.17043	0.000255632	0.000854821	PA4104	hypothetical protein
PA4129	-3.65746	1.65016e-18	4.03152e-17	PA4129	hypothetical protein
PA4130	-4.01322	1.4989e-25	6.6373e-24	PA4130	sulfite/nitrite reductase
PA4131	-4.50902	2.43173e-19	6.72343e-18	PA4131	iron-sulfur protein
PA4132	-3.91314	4.93158e-23	1.91453e-21	PA4132	hypothetical protein
PA4133	-6.11861	6.38667e-18	1.46557e-16	ccoN ; fixN ; cytN	cbb3-type cytochrome C oxidase subunit I
PA4134	-4.85618	4.97727e-16	9.89866e-15	PA4134	hypothetical protein
PA4139	3.43877	1.487e-22	5.47293e-21	PA4139	hypothetical protein
PA4140	3.51319	1.99142e-28	1.08532e-26	PA4140	hypothetical protein
PA4154	5.04178	1.16593e-38	1.29578e-36	ygiM	hypothetical protein
PA4156	4.12072	8.46778e-45	1.59985e-42	fvbA	TonB-dependent receptor
PA4168	-6.90076	2.75303e-06	1.34287e-05	fpvB	second ferric pyoverdine receptor FpvB
PA4169	-8.67732	2.73978e-09	2.22479e-08	PA4169	hypothetical protein
PA4170	-7.72985	2.25862e-13	3.27413e-12	PA4170	hypothetical protein
PA4171	-7.05554	2.9937e-06	1.44411e-05	PA4171	protease
PA4173	-6.06956	4.14513e-05	0.000163384	yjgH	hypothetical protein
PA4174	-8.87016	1.13681e-09	9.74799e-09	PA4174	transcriptional regulator
PA4179	-2.22187	0.000488906	0.00152763	opdN	porin
PA4185	-8.47412	4.03944e-09	3.19325e-08	PA4185	transcriptional regulator
PA4186	-7.73897	7.74756e-08	4.92853e-07	PA4186	hypothetical protein
PA4187	-5.65311	0.000156277	0.000544148	yaaU	major facilitator superfamily transporter
PA4188	-7.58345	2.86698e-07	1.67182e-06	PA4188	hypothetical protein
PA4189	-8.66228	2.99202e-09	2.41578e-08	PA4189	aldehyde dehydrogenase
PA4190	-3.6941	7.52648e-24	3.00342e-22	pqsL	monooxygenase
PA4193	2.2636	0.00134236	0.00380426	PA4193	ABC transporter permease
PA4204	2.91811	5.71683e-43	9.5303e-41	ppgL	gluconolactonase PpgL
PA4209	-2.72001	1.83565e-10	1.77854e-09	phzM	phenazine-specific methyltransferase
PA4210	-7.18423	8.43983e-06	3.78505e-05	phzA1	phenazine biosynthesis protein
PA4211	-5.89715	1.65644e-11	1.87399e-10	phzB1	phenazine biosynthesis protein
PA4212	-3.80477	6.80276e-07	3.67219e-06	phzC1	phenazine biosynthesis protein PhzC
PA4217	-3.05663	3.13426e-09	2.51986e-08	phzS	flavin-containing monooxygenase
PA4218	2.46851	4.68041e-05	0.000182704	ampP; fptX	transporter
PA4219	2.17193	0.00312023	0.00799886	ampO; yfpB	AmpO
PA4221	2.53189	0.000892892	0.00265386	fptA	Fe(III)-pyochelin outer membrane receptor
PA4222	4.30468	3.94891e-14	6.25207e-13	pchI	ABC transporter ATP-binding protein
PA4223	4.37964	9.21856e-14	1.38596e-12	pchH	ABC transporter ATP-binding protein
PA4224	4.6177	9.96534e-10	8.5972e-09	pchG	pyochelin biosynthetic protein PchG
PA4225	3.77921	2.14967e-08	1.50239e-07	pchF	pyochelin synthetase
PA4226	3.61949	3.57712e-06	1.70954e-05	pchE	dihydroaeruginoic acid synthetase
PA4228	4.06022	9.72379e-08	6.11703e-07	pchD	2%2C3-dihydroxybenzoate-AMP ligase
PA4229	4.76954	1.21102e-06	6.30306e-06	pchC	pyochelin biosynthetic protein PchC
PA4230	4.86613	2.59257e-12	3.29478e-11	pchB	isochorismate-pyruvate lyase
PA4231	4.30475	9.85115e-13	1.31071e-11	pchA	salicylate biosynthesis isochorismate synthase
PA4307	-5.07906	5.36217e-14	8.35809e-13	pctC	chemotactic transducer PctC
PA4310	-3.43851	0.000240002	0.000806839	pctB	chemotactic transducer PctB
PA4311	2.82656	9.85775e-15	1.65307e-13	PA4311	hypothetical protein
PA4332	-2.15104	3.34272e-10	3.13685e-09	sadC	SadC
PA4337	2.22611	4.78935e-16	9.55847e-15	PA4337	hypothetical protein
PA4338	2.58523	1.82028e-23	7.11541e-22	PA4338	acyltransferase
PA4344	2.63561	1.15571e-24	4.92525e-23	PA4344	hydrolase
PA4345	2.48399	1.625e-22	5.86656e-21	PA4345	hypothetical protein
PA4359	2.25243	1.85709e-07	1.11268e-06	feoA	ferrous iron transporter A
PA4365	2.60261	1.54046e-06	7.89451e-06	lysE; yggA	transporter
PA4377	2.12022	8.18116e-26	3.70967e-24	PA4377	hypothetical protein
PA4379	2.36564	5.90451e-28	3.04243e-26	warA	WarA
PA4512	-2.10654	1.55175e-11	1.77325e-10	lpxO1	lipopolysaccharide biosynthetic protein LpxO
PA4514	2.86071	5.6991e-08	3.72578e-07	piuA	iron transport outer membrane receptor
PA4539	-3.49051	3.68391e-71	1.60618e-68	PA4539	hypothetical protein
PA4540	-4.71926	0.00217653	0.00583015	lepB	hypothetical protein
PA4541	-8.57285	7.40616e-17	1.56635e-15	lepA; tpsA4	Pseudomonas aeruginosa-derived large extracellular protease, LepA
PA4541.2	2.91871	4.74406e-10	4.29542e-09	PA4541.2	tRNA-Pro
PA4550	-2.10442	0.00068836	0.00208643	fimU	type 4 fimbrial biogenesis protein FimU
PA4552	-2.76261	6.29994e-06	2.88666e-05	pilW	type 4 fimbrial biogenesis protein PilW
PA4553	-3.05058	6.36539e-07	3.46927e-06	pilX	type 4 fimbrial biogenesis protein PilX
PA4554	-3.0675	0.00146275	0.00409425	pilY1	type 4 fimbrial biogenesis protein PilY1
PA4584	-8.11674	3.87075e-15	6.92095e-14	ycgL	hypothetical protein
PA4585	-4.31055	5.26778e-28	2.76461e-26	rtcA	RNA 3'-terminal-phosphate cyclase
PA4587	-2.83327	5.93941e-05	0.000226698	ccpR	cytochrome C551 peroxidase
PA4590	-4.74396	6.01585e-19	1.56412e-17	pra	protein activator
PA4616	-2.29824	7.25861e-07	3.8997e-06	PA4616	C4-dicarboxylate-binding protein
PA4624	5.79404	3.46727e-69	1.40375e-66	cdrB	cyclic diguanylate-regulated TPS partner B, CdrB
PA4625	6.51343	4.9795e-92	4.70397e-89	cdrA	cyclic diguanylate-regulated TPS partner A, CdrA
PA4633	-2.04773	4.29238e-05	0.000168836	PA4633	chemotaxis transducer
PA4675	-8.24537	5.88925e-31	3.88143e-29	chtA; optH ; iutA	TonB-dependent receptor
PA4677	-3.12184	1.87381e-14	3.07849e-13	PA4677	hypothetical protein
PA4704.2	2.48959	4.24993e-06	1.99079e-05	prrF2	regulatory RNA PrrF2
PA4709	2.68181	1.00706e-18	2.5369e-17	phuS	hemin degrading factor
PA4710	2.70418	1.29068e-27	6.53178e-26	phuR	heme/hemoglobin uptake outer membrane receptor PhuR
PA4713	2.94006	9.09821e-20	2.69993e-18	PA4713	hypothetical protein
PA4736	2.19759	5.44656e-16	1.07941e-14	PA4736	hypothetical protein
PA4785	2.63421	5.39054e-19	1.41452e-17	PA4785	acetyl-CoA acetyltransferase
PA4788	2.10388	1.81562e-05	7.68555e-05	PA4788	hypothetical protein
PA4803	-9.88891	9.91795e-12	1.15431e-10	PA4803	hypothetical protein
PA4804	-8.36784	1.02617e-08	7.58321e-08	PA4804	amino acid permease
PA4805	-7.8733	7.00988e-08	4.48443e-07	PA4805	probable class III aminotransferase
PA4806	-8.78752	1.45443e-09	1.23224e-08	PA4806	transcriptional regulator
PA4869	-2.21037	3.25207e-13	4.61973e-12	PA4869	hypothetical protein
PA4870	2.47823	1.58687e-11	1.80248e-10	ybiI	hypothetical protein
PA4876	2.2171	3.33925e-15	6.10544e-14	osmE	OsmE family transcriptional regulator
PA4877	2.59455	5.12054e-27	2.52376e-25	PA4877	hypothetical protein
PA4880	3.90127	1.14759e-26	5.60737e-25	PA4880	bacterioferritin
PA4888	-2.57861	1.26738e-13	1.88544e-12	desB	acyl-CoA desaturase
PA4889	-2.11179	8.28017e-07	4.41505e-06	PA4889	oxidoreductase
PA4900	-8.14621	2.29231e-08	1.59421e-07	PA4900	major facilitator superfamily transporter
PA4915	-2.35107	3.9935e-12	4.95299e-11	PA4915	chemotaxis transducer
PA4962	2.36137	5.81467e-11	6.10325e-10	ybcI	hypothetical protein
PA5017	-3.09574	8.79637e-65	3.32385e-62	dipA	DipA
PA5031	-6.5376	1.02219e-05	4.53346e-05	PA5031	short-chain dehydrogenase
PA5032	-5.73181	0.000259336	0.000866185	PA5032	transcriptional regulator
PA5033	-2.72303	1.49757e-06	7.68861e-06	PA5033	hypothetical protein
PA5040	-3.58719	7.99255e-10	6.99655e-09	pilQ	type 4 fimbrial biogenesis outer membrane protein PilQ
PA5041	-3.60849	3.03186e-10	2.86888e-09	pilP	type 4 fimbrial biogenesis protein PilP
PA5042	-3.13101	3.72977e-08	2.50775e-07	pilO	type 4 fimbrial biogenesis protein PilO
PA5043	-3.07646	8.92409e-07	4.72285e-06	pilN	type 4 fimbrial biogenesis protein PilN
PA5072	-2.63349	0.000185774	0.00064049	mcpK	chemotaxis transducer
PA5097	-8.27643	5.01258e-08	3.32685e-07	hutT	amino acid permease
PA5100	-3.34285	6.30185e-13	8.54518e-12	hutU	urocanate hydratase
PA5107	2.67786	3.78343e-42	5.7958e-40	blc	outer membrane lipoprotein Blc
PA5108	2.66295	5.20845e-33	3.7369e-31	PA5108	hypothetical protein
PA5112	-2.98371	1.89622e-19	5.32068e-18	estA	esterase
PA5121	2.10808	9.34683e-30	5.57661e-28	PA5121	hypothetical protein
PA5138	-2.04667	6.79427e-07	3.67111e-06	PA5138	hypothetical protein
PA5139	-2.93848	3.49609e-07	2.00362e-06	PA5139	hypothetical protein
PA5149.1	-2.86938	1.32715e-09	1.12778e-08	PA5149.1	tRNA-Phe
PA5153	-2.95548	1.78789e-20	5.62985e-19	PA5153	amino acid ABC transporter substrate-binding protein
PA5154	-2.46423	3.10795e-08	2.11222e-07	PA5154	ABC transporter permease
PA5167	-2.00631	4.08012e-06	1.92397e-05	dctP	C4-dicarboxylate-binding protein
PA5168	-2.58556	1.4217e-06	7.32561e-06	dctQ	dicarboxylate transporter
PA5169	-3.20896	2.98479e-07	1.73516e-06	dctM	C4-dicarboxylate transporter
PA5172	-2.26749	0.000105835	0.000380388	arcB	ornithine carbamoyltransferase
PA5173	-2.39589	2.94444e-06	1.42277e-05	arcC	carbamate kinase
PA5182	3.25105	4.24091e-38	4.37045e-36	PA5182	hypothetical protein
PA5183	3.52545	6.86138e-30	4.22721e-28	PA5183	hypothetical protein
PA5191	-8.6291	2.82763e-09	2.28957e-08	PA5191	hypothetical protein
PA5212	4.34169	8.18701e-36	6.82411e-34	PA5212	hypothetical protein
PA5220	-3.81162	5.63091e-17	1.21354e-15	PA5220	hypothetical protein
PA5235	-3.04068	3.85491e-11	4.13036e-10	glpT	sn-glycerol-3-phosphate transporter
PA5297	3.48274	1.08686e-36	9.7783e-35	poxB	pyruvate dehydrogenase
PA5354	-2.16872	0.000997632	0.0029307	glcE	glycolate oxidase FAD binding subunit
PA5372	-2.40942	9.06194e-33	6.26379e-31	betA	choline dehydrogenase
PA5383	-2.39509	0.000190583	0.000655874	yeiH	hypothetical protein
PA5423	2.19783	7.16338e-20	2.13695e-18	PA5423	hypothetical protein
PA5424	2.44928	3.68887e-38	3.87194e-36	yeaQ	hypothetical protein
PA5445	-2.20668	0.000419239	0.00133422	psecoA	coenzyme A transferase
PA5467	2.24454	2.47824e-08	1.71092e-07	PA5467	hypothetical protein
PA5473	2.47576	2.3427e-21	7.95114e-20	yjbB	hypothetical protein
PA5506	-5.14995	6.4442e-11	6.66528e-10	PA5506	hypothetical protein
PA5507	-5.60782	6.71866e-13	9.08863e-12	PA5507	hypothetical protein
PA5508	-5.64839	1.80334e-15	3.36228e-14	pauA7	glutamine synthetase
PA5509	-5.33475	8.15182e-14	1.23212e-12	PA5509	hypothetical protein
PA5510	-5.39046	1.1393e-13	1.70834e-12	PA5510	transporter
PA5530	3.78614	6.49155e-17	1.38324e-15	PA5530	MFS dicarboxylate transporter
PA5534	2.10642	5.46645e-23	2.0935e-21	PA5534	hypothetical protein
PA5538	2.46284	7.02435e-20	2.10656e-18	amiA	N-acetylmuramoyl-L-alanine amidase

## Sheet: 10_SvsPAO1_S
Locus tag	log2FoldChange	p-value	adj. p-value	Gene name	Gene product
PA0026	-2.44556	7.85321e-09	7.72522e-08	plcB	phospholipase C
PA0027	-2.41569	2.21353e-06	1.37418e-05	PA0027	hypothetical protein
PA0028	-2.13082	1.40836e-05	7.31676e-05	PA0028	hypothetical protein
PA0044	2.86593	4.83409e-11	7.35545e-10	exoT	exoenzyme T
PA0053	-8.87107	2.18615e-05	0.000108599	PA0053	hypothetical
PA0055	-2.675	7.86424e-09	7.72522e-08	PA0055	hypothetical protein
PA0103	2.29388	7.76142e-08	6.29352e-07	PA0103	sulfate transporter
PA0105	2.02699	5.81574e-08	4.82629e-07	coxB	cytochrome C oxidase subunit II
PA0108	2.01292	4.13135e-14	1.12579e-12	coIII	cytochrome C oxidase subunit III
PA0112	2.16892	6.16594e-07	4.25683e-06	PA0112	hypothetical protein
PA0129	-2.75772	4.52054e-10	5.74493e-09	gabP	gamma-aminobutyrate permease
PA0130	-2.21331	9.63778e-15	2.96886e-13	bauC	3-oxopropanoate dehydrogenase
PA0131	-2.09943	2.70663e-09	2.90552e-08	vgrG2b	beta-alanine degradation protein BauB
PA0132	-3.94972	2.83177e-17	1.27385e-15	bauA; oapT	beta alanine--pyruvate transaminase
PA0187	-6.40529	2.00585e-05	0.00010079	PA0187	hypothetical protein
PA0188	-6.66141	1.39795e-05	7.27602e-05	PA0188	hypothetical protein
PA0189	3.17382	1.40523e-11	2.40631e-10	opdI	porin
PA0197	4.43947	9.72649e-05	0.000419238	tonB2	transporter TonB
PA0257	-9.08443	2.42874e-09	2.61216e-08	PA0257	hypothetical protein
PA0258	-9.98073	1.13343e-10	1.60206e-09	PA0258	hypothetical protein
PA0259	-50.2556	3.70763e-190	2.10148e-186	tla3; tli3	Type 6 lipase adaptor, Tla3
PA0260	-11.9317	2.39554e-13	5.65746e-12	tle3	Type 6 lipase effector, Tle3
PA0261	-10.107	1.49023e-10	2.07025e-09	tli3	Type 6 lipase immunity, Tli3
PA0262	-4.31233	8.51877e-13	1.79708e-11	vgrG2b	VgrG2b
PA0291	-2.82278	1.72095e-30	1.71129e-28	oprE	anaerobically-induced outer membrane porin OprE
PA0328	-3.74814	1.37877e-15	4.915e-14	aaaA	arginine-specific autotransporter of Pseudomonas aeruginosa, AaaA
PA0441	3.2987	6.7069e-19	3.55278e-17	dht	D-hydantoinase/dihydropyrimidinase
PA0446	2.34577	1.02385e-24	8.92798e-23	PA0446	hypothetical protein
PA0470	2.09835	1.69453e-11	2.81666e-10	fiuA	ferrichrome receptor FiuA
PA0492	-3.89266	3.90372e-13	8.92189e-12	ycsF	hypothetical protein
PA0493	-5.82921	3.11541e-18	1.53549e-16	PA0493	acetyl-CoA carboxylase biotin carboxyl carrier protein subunit
PA0494	-4.97855	5.78378e-21	3.52499e-19	PA0494	acetyl-CoA carboxylase biotin carboxylase subunit
PA0495	-4.97404	6.23762e-22	4.15939e-20	PA0495	hypothetical protein
PA0496	-3.97197	3.35149e-16	1.28431e-14	ybgK	hypothetical protein
PA0509	-5.14773	3.60513e-12	6.81129e-11	nirN	cytochrome C
PA0510	-5.19376	7.18148e-11	1.05452e-09	nirE	uroporphyrin-III C-methyltransferase
PA0511	-5.74158	2.58338e-13	6.05065e-12	nirJ	heme d1 biosynthesis protein NirJ
PA0512	-4.63614	1.21855e-09	1.38412e-08	nirH	heme d1 biosynthesis protein NirH
PA0513	-4.84825	8.33328e-09	8.12961e-08	nirG	heme d1 biosynthesis protein NirG
PA0514	-5.40793	1.07636e-11	1.88297e-10	nirL	heme d1 biosynthesis protein NirL
PA0515	-5.65233	1.69457e-11	2.81666e-10	nirD	heme d1 biosynthesis protein NirD
PA0516	-5.15504	7.11256e-11	1.04984e-09	nirF	heme d1 biosynthesis protein NirF
PA0517	-4.8828	6.4734e-11	9.60503e-10	nirC	cytochrome c55X
PA0518	-3.77172	1.68705e-06	1.072e-05	nirM	cytochrome C-551
PA0521	-3.18987	0.000128493	0.000535122	nirO	cytochrome C oxidase subunit
PA0522	-2.76132	0.000486183	0.00173751	nirP	hypothetical protein
PA0524	-5.97524	3.13973e-09	3.33883e-08	norB	nitric oxide reductase subunit B
PA0525	-7.54212	1.7182e-16	7.05707e-15	norD	denitrification protein NorD
PA0545	2.41887	4.52114e-06	2.6364e-05	PA0545	hypothetical protein
PA0560	2.72414	4.21841e-18	2.02627e-16	ygjP	hypothetical protein
PA0599	2.22528	3.02548e-21	1.92679e-19	PA0599	hypothetical protein
PA0602	-2.90376	5.56889e-10	6.95252e-09	PA0602	ABC transporter
PA0603	-6.59464	2.57438e-11	4.08727e-10	agtA	ABC transporter ATP-binding protein
PA0604	-6.88431	2.41654e-13	5.68338e-12	agtB	ABC transporter
PA0605	-6.75602	2.06701e-11	3.34738e-10	agtC	ABC transporter permease
PA0606	-5.2578	1.5065e-08	1.39752e-07	agtD	ABC transporter permease
PA0614	-2.15685	6.07172e-07	4.2123e-06	PA0614	hypothetical protein
PA0615	-38.4168	3.80485e-69	8.9858e-67	PA0615	hypothetical protein
PA0616	-10.5619	1.31164e-06	8.51738e-06	PA0616	hypothetical protein
PA0617	-9.78723	4.99523e-06	2.88026e-05	PA0617	bacteriophage protein
PA0618	-10.7845	6.23268e-07	4.29244e-06	PA0618	bacteriophage protein
PA0619	-10.407	9.94569e-07	6.60096e-06	PA0619	bacteriophage protein
PA0620	-27.375	8.21012e-34	9.1245e-32	PA0620	bacteriophage protein
PA0621	-39.9366	7.01359e-66	1.52896e-63	PA0621	hypothetical protein
PA0622	-41.6968	2.14072e-84	8.08905e-82	PA0622	bacteriophage protein
PA0623	-40.7326	1.19624e-80	3.56858e-78	PA0623	bacteriophage protein
PA0624	-37.9866	9.46765e-63	1.98751e-60	PA0624	hypothetical protein
PA0625	-27.0521	9.70687e-38	1.34192e-35	PA0625	hypothetical protein
PA0626	-10.5754	2.2952e-06	1.42177e-05	PA0626	hypothetical protein
PA0627	-5.94004	0.000212208	0.000835273	PA0627	hypothetical protein
PA0628	-10.7043	4.73046e-07	3.35573e-06	PA0628	hypothetical protein
PA0631	-2.20768	7.94803e-05	0.00034868	PA0631	hypothetical protein
PA0633	-2.12948	4.65847e-07	3.31711e-06	PA0633	hypothetical protein
PA0636	-2.10146	3.77989e-06	2.22939e-05	PA0636	hypothetical protein
PA0680	2.03168	0.00119383	0.00383596	hxcV	HxcV pseudopilin
PA0695	2.2455	2.98561e-06	1.80989e-05	PA0695	hypothetical protein
PA0709	2.16551	0.000561129	0.0019669	PA0709	hypothetical protein
PA0710	2.38473	1.85888e-08	1.68309e-07	gloA2	lactoylglutathione lyase
PA0715	-37.1417	2.71059e-59	5.29779e-57	PA0715	hypothetical protein
PA0716	-12.4042	2.54618e-05	0.000124626	PA0716	hypothetical protein
PA0722	-2.1134	6.30001e-10	7.74587e-09	PA0722	hypothetical protein
PA0723	-2.14514	1.0413e-19	5.78636e-18	coaB	phage coat protein B
PA0728	-2.59449	7.29937e-06	4.03638e-05	intF4	bacteriophage integrase
PA0729	-37.9139	6.43737e-67	1.45948e-64	PA0729	hypothetical protein
PA0753	-2.40486	0.00278275	0.00811742	PA0753	hypothetical protein
PA0784	-2.0041	2.20488e-15	7.62027e-14	PA0784	transcriptional regulator
PA0844	2.02893	3.01865e-12	5.74151e-11	plcH	hemolytic phospholipase C
PA0848	2.27459	1.15793e-13	2.90406e-12	ahpB	alkyl hydroperoxide reductase
PA0852	-2.2676	4.84034e-07	3.4251e-06	cbpD	chitin-binding protein CbpD
PA0865	-2.77659	1.34338e-11	2.30736e-10	hpd	4-hydroxyphenylpyruvate dioxygenase
PA0986	3.88921	9.57751e-17	4.05114e-15	PA0986	hypothetical protein
PA0987	2.7247	5.43668e-11	8.21736e-10	PA0987	hypothetical protein
PA1014	-4.04402	2.44532e-10	3.25354e-09	wapB	glycosyl transferase family protein
PA1019a	-2.24844	0.00068418	0.00233329	PA1019a	thioesterase
PA1020	-3.01022	4.24882e-11	6.54411e-10	PA1020	acyl-CoA dehydrogenase
PA1021	-2.12142	2.41036e-09	2.59732e-08	PA1021	enoyl-CoA hydratase
PA1022	-2.17395	4.6799e-15	1.52446e-13	PA1022	acyl-CoA dehydrogenase
PA1023	-2.33589	2.25695e-13	5.35247e-12	PA1023	short-chain dehydrogenase
PA1041	2.4755	1.48059e-11	2.51553e-10	PA1041	probable outer membrane protein precursor
PA1051	-5.98416	3.38461e-14	9.35804e-13	PA1051	transporter
PA1052	-4.02864	1.05146e-09	1.21626e-08	yhaD	hypothetical protein
PA1070	-3.74657	2.40015e-18	1.2039e-16	braG	ABC transporter ATP-binding protein
PA1071	-3.67655	2.60084e-20	1.50424e-18	braF	ABC transporter ATP-binding protein
PA1072	-3.81565	1.11539e-23	9.16236e-22	braE	branched-chain amino acid ABC transporter permease BraE
PA1073	-4.46018	4.39301e-24	3.77267e-22	braD	branched-chain amino acid ABC transporter permease BraD
PA1074	-2.23383	2.84071e-12	5.42125e-11	braC	branched-chain amino acid ABC transporter substrate-binding protein BraC
PA1077	-5.05086	3.68262e-10	4.76554e-09	flgB	flagellar basal-body rod protein FlgB
PA1078	-6.59545	1.02448e-10	1.46265e-09	flgC	flagellar basal body rod protein FlgC
PA1079	-6.93377	1.02939e-13	2.59315e-12	flgD	flagellar basal body rod modification protein
PA1080	-5.40224	1.43716e-10	2.00144e-09	flgE	flagellar hook protein FlgE
PA1081	-5.59235	7.27972e-12	1.31406e-10	flgF	flagellar basal body rod protein FlgF
PA1082	-5.48049	4.23963e-13	9.57379e-12	flgG	flagellar basal body rod protein FlgG
PA1083	-4.9043	1.99437e-11	3.24829e-10	flgH	flagellar basal body L-ring protein
PA1084	-4.97129	2.60406e-11	4.12286e-10	flgI	flagellar basal body P-ring protein
PA1085	-4.8467	1.20053e-11	2.06888e-10	flgJ	peptidoglycan hydrolase FlgJ
PA1086	-5.97203	2.80938e-14	7.80566e-13	flgK	flagellar hook-associated protein FlgK
PA1087	-8.35523	4.42783e-18	2.10899e-16	flgL	flagellar hook-associated protein FlgL
PA1088	-43.8754	1.22159e-135	1.38479e-132	PA1088	hypothetical protein
PA1089	-33.0981	1.78612e-83	5.95512e-81	PA1089	hypothetical protein
PA1090	-40.2867	1.84986e-117	1.165e-114	PA1090	hypothetical protein
PA1091	-8.15662	3.28737e-23	2.51795e-21	fgtA	flagellar glycosyl transferase FgtA
PA1092	-8.21369	3.63973e-17	1.59922e-15	fliC	B-type flagellin
PA1093	-46.1079	1.34887e-118	9.55672e-116	flaG	hypothetical protein
PA1094	-12.0796	8.17564e-19	4.2907e-17	fliD	B-type flagellar hook-associated protein
PA1095	-48.26	7.13668e-135	6.74179e-132	fliS	B-type flagellar protein FliS
PA1096	-7.80571	1.42981e-14	4.17795e-13	PA1096	hypothetical protein
PA1099	-5.26783	5.21123e-14	1.36116e-12	fleR	two-component response regulator
PA1100	-6.67653	3.70746e-10	4.78676e-09	fliE	flagellar hook-basal body complex protein FliE
PA1101	-4.87835	3.73451e-12	7.0323e-11	fliF	flagellar MS-ring protein
PA1134	2.65428	0.00292333	0.0084928	PA1134	hypothetical protein
PA1147	-3.14174	3.16625e-15	1.07463e-13	PA1147	amino acid permease
PA1150	-3.35758	0.000442431	0.00160134	pys2	pyocin-S2
PA1151	-51.4241	1.79419e-145	2.54237e-142	imm2	pyocin-S2 immunity protein
PA1168	-3.09369	3.63768e-09	3.81822e-08	PA1168	hypothetical protein
PA1173	2.29828	0.00212425	0.00640779	napB	cytochrome C protein NapB
PA1174	2.05398	8.69701e-08	7.00208e-07	napA	nitrate reductase catalytic subunit
PA1176	3.66429	6.74996e-09	6.70031e-08	napF	ferredoxin protein NapF
PA1177	2.4874	1.85134e-08	1.67894e-07	napE	nitrate reductase protein NapE
PA1183	-2.78596	1.87088e-09	2.06709e-08	dctA	C4-dicarboxylate transport protein
PA1202	4.75949	2.30988e-23	1.81839e-21	ycaC	hydrolase
PA1203	3.58314	2.00432e-25	1.77508e-23	PA1203	hypothetical protein
PA1204	2.80178	5.19805e-39	7.5545e-37	yieF	NAD(P)H-dependent FMN reductase
PA1205	2.43054	1.37519e-20	8.20483e-19	PA1205	quercetin 2%2C3-dioxygenase
PA1207	2.05042	3.22894e-16	1.25354e-14	kefB	glutathione-regulated potassium-efflux system protein KefB
PA1208	2.40124	1.49843e-34	1.73328e-32	PA1208	hypothetical protein
PA1220	2.03061	0.000261191	0.00100029	PA1220	hypothetical protein
PA1228	-3.0346	9.7802e-07	6.51401e-06	PA1228	hypothetical protein
PA1243	-2.24502	6.08733e-14	1.56832e-12	PA1243	sensor/response regulator hybrid protein
PA1244	-3.47891	5.08415e-10	6.38956e-09	qslA	QslA
PA1288	-2.33312	6.5036e-16	2.39366e-14	ompP1 ; fadL	probable outer membrane protein precursor
PA1335	-4.28742	3.23588e-18	1.58112e-16	aauR	two-component response regulator
PA1337	-3.25644	6.57459e-21	3.96434e-19	ansB	glutaminase-asparaginase
PA1338	-3.43694	3.17773e-21	2.00126e-19	ggt	gamma-glutamyltranspeptidase
PA1339	-2.38149	2.71967e-15	9.28621e-14	aatP	amino acid ABC transporter ATP binding protein
PA1340	-2.65339	2.48675e-10	3.30091e-09	aatM	amino acid ABC transporter permease
PA1341	-2.9689	1.20134e-10	1.68963e-09	aatQ	amino acid ABC transporter permease
PA1342	-2.89802	4.28647e-14	1.15694e-12	aatJ	ABC transporter
PA1349	2.45417	1.51347e-07	1.18159e-06	PA1349	hypothetical protein
PA1355	2.1621	4.70575e-05	0.000218266	PA1355	hypothetical protein
PA1356	2.68981	5.41542e-12	9.96578e-11	PA1356	hypothetical protein
PA1366	-26.2722	2.44866e-36	3.15431e-34	PA1366	hypothetical protein
PA1368	-9.85894	7.47527e-06	4.11757e-05	PA1368	hypothetical protein
PA1369	-41.3699	6.4306e-79	1.65676e-76	PA1369	hypothetical protein
PA1370	-32.6766	3.35354e-16	1.28431e-14	PA1370	hypothetical protein
PA1372	-42.4449	3.94784e-76	9.72886e-74	PA1372	hypothetical protein
PA1382	-32.4251	6.05002e-38	8.57287e-36	xqhB	type II secretion system protein
PA1383	-9.3097	0.001188	0.00382557	PA1383	hypothetical protein
PA1387	-8.71248	0.00167159	0.00520112	PA1387	hypothetical protein
PA1392	-10.5851	0.000323739	0.00121004	PA1392	hypothetical protein
PA1401	2.04492	8.20449e-16	3.0002e-14	PA1401	hypothetical protein
PA1416	-2.52108	1.18528e-05	6.26693e-05	PA1416	hypothetical protein
PA1417	-3.76068	8.62341e-09	8.38379e-08	PA1417	probable decarboxylase
PA1418	-5.38693	1.91893e-12	3.77656e-11	PA1418	sodium:solute symport protein
PA1419	-3.01102	0.000208375	0.000823045	PA1419	transporter
PA1421	-2.96748	0.000857531	0.00284739	gbuA	guanidinobutyrase
PA1431	-4.77597	1.86515e-12	3.70931e-11	rsaL	regulatory protein RsaL
PA1432	-3.54424	1.88801e-08	1.70673e-07	lasI	acyl-homoserine-lactone synthase
PA1441	-5.50658	4.7439e-13	1.05445e-11	PA1441	putative flagellar hook-length control protein FliK
PA1452	-2.1555	0.000159393	0.000649018	flhA	flagellar biosynthesis protein FlhA
PA1453	-2.24852	5.82402e-10	7.20754e-09	flhF	flagellar biosynthesis regulator FlhF
PA1471	-7.56657	5.04712e-07	3.54926e-06	PA1471	hypothetical protein
PA1472	-5.5248	0.000252296	0.0009695	PA1472	hypothetical protein
PA1538	-2.06966	1.20844e-09	1.37816e-08	PA1538	flavin-containing monooxygenase
PA1545	-2.60127	2.49464e-07	1.88027e-06	PA1545	hypothetical protein
PA1599	2.0819	5.24688e-37	6.91612e-35	PA1599	transcriptional regulator
PA1603	2.16087	4.3581e-10	5.56345e-09	PA1603	transcriptional regulator
PA1608	-2.74763	7.86775e-13	1.67648e-11	PA1608	chemotaxis transducer
PA1656	-3.27482	1.89066e-10	2.56984e-09	hsiA2	HsiA2
PA1657	-4.01458	8.30966e-12	1.48166e-10	hsiB2	HsiB2
PA1658	-4.1073	3.59676e-13	8.28717e-12	hsiC2	HsiC2
PA1659	-3.34964	1.44384e-08	1.34159e-07	hsiF2; tssE2	HsiF2
PA1660	-3.24267	1.24088e-09	1.40666e-08	hsiG2	HsiG2
PA1661	-2.92086	1.05519e-08	1.01027e-07	hsiH2	HsiH2
PA1662	-2.8792	5.12964e-10	6.43247e-09	clpV2	ClpA/B-type protease
PA1663	-2.59389	2.4925e-06	1.53226e-05	sfa2	transcriptional regulator
PA1665	-3.49014	7.42475e-10	8.98835e-09	fha2	Fha2
PA1666	-3.11498	4.40018e-09	4.51816e-08	lip2	Lip2
PA1667	-2.98947	9.14025e-10	1.07708e-08	hsiJ2	HsiJ2
PA1668	-3.30254	7.82531e-10	9.37714e-09	dotU2	DotU2
PA1669	-3.14955	2.53405e-11	4.03454e-10	icmF2	IcmF2
PA1671	-2.31679	6.15874e-06	3.46996e-05	stk1	serine-threonine kinase Stk1
PA1679	-3.51255	4.27618e-10	5.49601e-09	PA1679	hypothetical protein
PA1691	2.08422	6.57025e-05	0.000294156	pscT	translocation protein in type III secretion
PA1692	4.58564	0.000335031	0.00124931	pscS	translocation protein in type III secretion
PA1693	3.60782	1.50147e-10	2.08077e-09	pscR	type III secretion system protein
PA1694	3.09168	1.12051e-08	1.06561e-07	pscQ	type III secretion system protein
PA1695	4.19083	2.24741e-10	2.99726e-09	pscP	translocation protein in type III secretion
PA1696	2.66734	1.48076e-06	9.5266e-06	pscO	translocation protein in type III secretion
PA1697	2.61696	2.33121e-05	0.000115099	pscN	type III secretion system ATPase
PA1698	2.60237	2.78141e-07	2.07162e-06	popN	type III secretion outer membrane protein PopN
PA1699	2.1797	0.000133916	0.000555255	pcr1	Pcr1
PA1700	2.13552	0.000219211	0.000857478	pcr2	Pcr2
PA1701	3.22982	3.92215e-09	4.09406e-08	pcr3	Pcr3
PA1702	2.50859	5.65276e-06	3.21685e-05	pcr4	Pcr4
PA1703	2.6971	4.39144e-10	5.59341e-09	pcrD	type III secretory apparatus protein PcrD
PA1704	3.08534	5.38009e-09	5.41641e-08	pcrR	transcriptional regulator PcrR
PA1705	2.87078	3.17156e-09	3.36007e-08	pcrG	type III secretion regulator
PA1706	3.13542	3.05112e-11	4.76412e-10	pcrV	type III secretion protein PcrV
PA1707	3.02111	2.49507e-10	3.30421e-09	pcrH	regulatory protein PcrH
PA1708	2.64085	2.89144e-08	2.55275e-07	popB	translocator protein PopB
PA1709	2.4193	5.87092e-07	4.08299e-06	popD	translocator outer membrane protein PopD
PA1712	2.1374	2.0208e-09	2.21545e-08	exsB	exoenzyme S synthesis protein ExsB
PA1715	2.05484	2.19744e-05	0.000109064	pscB	type III export apparatus protein
PA1717	2.062	9.91329e-06	5.28088e-05	pscD	type III export protein PscD
PA1720	2.024	1.53287e-05	7.88519e-05	pscG	type III export protein PscG
PA1724	2.16179	2.16673e-07	1.65736e-06	pscK	type III export protein PscK
PA1849	7.7453	3.05905e-07	2.26157e-06	PA1849	hypothetical protein
PA1887	-4.12346	0.000989714	0.00325011	PA1887	hypothetical protein
PA1901	-7.39066	0.00174212	0.00538111	phzC2	phenazine biosynthesis protein PhzC
PA1913	-4.24246	1.22514e-05	6.46562e-05	PA1913	hypothetical protein
PA1920	2.20953	0.000106742	0.000455239	nrdD	anaerobic ribonucleoside triphosphate reductase
PA1939	-12.9325	5.56408e-07	3.88389e-06	PA1939	hypothetical protein
PA1947	-2.23082	7.2293e-13	1.54625e-11	rbsA	ribose transporter RbsA
PA1948	-2.15173	1.87167e-12	3.70931e-11	rbsC	ribose ABC transporter permease
PA1956	2.66866	0.000294145	0.00110942	fapA	FapA
PA1967	-5.09187	1.36838e-13	3.3795e-12	PA1967	hypothetical protein
PA1974	2.73072	3.58981e-06	2.13281e-05	PA1974	hypothetical protein
PA1979	2.27521	1.47285e-06	9.4865e-06	eraS	sensor kinase EraS
PA1983	2.57375	7.05208e-05	0.000312852	exaB	cytochrome C550
PA1985	2.13589	3.86096e-09	4.03762e-08	pqqA	coenzyme PQQ synthesis protein A
PA1986	2.43112	3.54089e-07	2.57966e-06	pqqB	coenzyme PQQ synthesis protein B
PA1987	2.11994	1.06986e-06	7.05678e-06	pqqC	pyrroloquinoline-quinone synthase
PA1988	2.0922	1.60831e-05	8.21995e-05	pqqD	coenzyme PQQ synthesis protein D
PA1999	2.79017	5.9247e-12	1.08326e-10	dhcA	dehydrocarnitine CoA transferase subunit A
PA2000	2.4223	3.93473e-07	2.83406e-06	dhcB	dehydrocarnitine CoA transferase subunit B
PA2018	4.4847	1.61535e-45	2.69288e-43	mexY; amrB ; mexH	multidrug efflux protein
PA2019	4.15006	6.73404e-28	6.36142e-26	mexX; amrA ; mexG	multidrug efflux lipoprotein
PA2020	2.05046	2.47078e-22	1.70785e-20	mexZ; amrR	transcriptional regulator
PA2022	3.23705	9.8172e-23	7.22648e-21	PA2022	UDP-glucose 6-dehydrogenase
PA2037	-32.1973	2.51576e-35	3.09985e-33	PA2037	hypothetical protein
PA2041	-2.85693	7.59355e-08	6.20177e-07	PA2041	amino acid permease
PA2048	2.10383	5.47252e-08	4.57496e-07	PA2048	hypothetical protein
PA2065	2.03838	8.2651e-07	5.57697e-06	pcoA	copper resistance protein A
PA2073	-48.3816	6.11697e-187	1.73355e-183	PA2073	transporter membrane subunit
PA2074	-3.35149	3.63789e-07	2.63677e-06	PA2074	hypothetical protein
PA2075	2.05052	6.19353e-10	7.63151e-09	PA2075	hypothetical protein
PA2079	-3.54996	1.01424e-09	1.18044e-08	PA2079	amino acid permease
PA2080	-4.37523	8.61098e-14	2.17889e-12	kynU	kynureninase KynU
PA2081	-2.93786	1.27727e-08	1.20258e-07	kynB	kynurenine formamidase KynB
PA2100	-9.20174	3.05493e-06	1.84796e-05	PA2100	transcriptional regulator
PA2101	-8.17632	6.56463e-07	4.5101e-06	PA2101	hypothetical protein
PA2102	-9.38776	4.70959e-05	0.000218266	PA2102	hypothetical protein
PA2113	-2.62535	3.6398e-06	2.15573e-05	opdO	pyroglutatmate porin OpdO
PA2118	2.72669	5.21443e-35	6.15737e-33	ada	O6-methylguanine-DNA methyltransferase
PA2124	2.158	1.02196e-12	2.12177e-11	PA2124	dehydrogenase
PA2142a	3.44307	0.000218118	0.000854976	PA2142a	hypothetical protein
PA2174	2.08601	0.000740701	0.00250345	PA2174	hypothetical protein
PA2180	2.89288	2.40279e-06	1.48032e-05	PA2180	hypothetical protein
PA2182	2.92065	2.66765e-12	5.1255e-11	PA2182	hypothetical protein
PA2188	2.397	8.53787e-07	5.74053e-06	PA2188	alcohol dehydrogenase
PA2191	3.25065	5.85125e-15	1.87372e-13	exoY	adenylate cyclase
PA2218	-8.56348	1.25621e-08	1.18473e-07	yodE	hypothetical protein
PA2219	-7.40697	9.22427e-07	6.17274e-06	opdE	transcriptional regulator OpdE
PA2220	-10.5093	2.04854e-10	2.76455e-09	oprR	transcriptional regulator
PA2252	-2.10054	0.0014038	0.00444761	PA2252	AGCS sodium/alanine/glycine symporter
PA2253	-2.27566	1.44208e-06	9.33074e-06	ansA	L-asparaginase I
PA2302	-3.29369	3.66623e-08	3.1774e-07	ambE	protein AmbE
PA2303	-3.98432	6.33594e-09	6.31144e-08	ambD	protein AmbD
PA2304	-3.75843	2.16657e-10	2.9031e-09	ambC	protein AmbC
PA2305	-3.77506	6.05689e-11	9.05816e-10	ambB	protein AmbB
PA2310	2.76607	3.19606e-06	1.91721e-05	PA2310	hypothetical protein
PA2314	2.14505	0.00203741	0.00618535	PA2314	major facilitator superfamily transporter
PA2365	3.26841	2.9154e-10	3.83399e-09	hsiB3	HsiB3
PA2366	2.86558	1.91191e-13	4.61136e-12	hsiC3; puuD	uricase
PA2367	2.57626	5.82351e-10	7.20754e-09	hcp3	Hcp3
PA2369	2.00457	1.18771e-08	1.12575e-07	hsiG3	HsiG3
PA2370	3.38401	4.05582e-07	2.91731e-06	hsiH3	HsiH3
PA2371	2.91243	1.74651e-22	1.2374e-20	clpV3	ClpA/B-type protease
PA2375	2.00786	0.000149549	0.000613345	PA2375	hypothetical protein
PA2387	-2.84048	3.19614e-07	2.34964e-06	fpvI	RNA polymerase sigma factor
PA2388	-2.28517	3.3837e-06	2.01882e-05	fpvR	protein FpvR
PA2396	-3.12173	8.69983e-10	1.03132e-08	pvdF	pyoverdine synthetase F
PA2397	-5.07299	0.00218103	0.00655813	pvdE	pyoverdine biosynthesis protein PvdE
PA2399	-8.15735	4.39552e-09	4.51816e-08	pvdD	pyoverdine synthetase D
PA2400	-6.90858	1.58537e-11	2.65987e-10	pvdJ	pyoverdine biosynthesis protein PvdJ
PA2420	2.0272	2.38291e-05	0.000117344	opdJ	porin
PA2422	4.29941	4.92148e-12	9.11599e-11	PA2422	hypothetical protein
PA2428	2.16888	3.68686e-08	3.1904e-07	PA2428	hypothetical protein
PA2430	3.70677	4.53185e-15	1.48477e-13	PA2430	hypothetical protein
PA2431	4.0002	1.08879e-18	5.5597e-17	PA2431	hypothetical protein
PA2432	5.81399	5.77854e-30	5.55132e-28	bexR	bistable expression regulator BexR
PA2433	5.85954	7.69733e-28	7.15221e-26	PA2433	hypothetical protein
PA2442	-3.26824	2.50886e-11	4.01702e-10	gcvT2	glycine cleavage system protein T2
PA2444	-3.78091	7.74511e-11	1.12562e-09	glyA2	serine hydroxymethyltransferase
PA2445	-3.64914	1.52629e-09	1.70295e-08	gcvP2	glycine dehydrogenase
PA2459	-37.7523	4.15649e-58	7.85299e-56	PA2459	hypothetical protein
PA2460	-24.086	4.31156e-41	6.78831e-39	PA2460	hypothetical protein
PA2461	-35.1377	9.83894e-42	1.59335e-39	PA2461	hypothetical protein
PA2462	-5.66423	1.64193e-08	1.50834e-07	PA2462	hypothetical protein
PA2463	-2.98448	7.34223e-06	4.05612e-05	PA2463	hypothetical protein
PA2481	-3.65399	6.25112e-09	6.23791e-08	PA2481	hypothetical protein
PA2482	-2.88716	1.67111e-08	1.53019e-07	PA2482	cytochrome C
PA2483	-2.652	6.29885e-51	1.11568e-48	yhbW	hypothetical protein
PA2532	-2.29224	2.78999e-23	2.16626e-21	tpx	2-Cys peroxiredoxin
PA2560	2.28767	4.81307e-13	1.06564e-11	PA2560	hypothetical protein
PA2561	-2.33431	2.07278e-08	1.86189e-07	ctpH	methyl-accepting chemotaxis protein CtpH
PA2564	-9.4008	7.60765e-10	9.13563e-09	tam	trans-aconitate 2-methyltransferase
PA2565	-5.62726	0.000160701	0.000651542	PA2565	hypothetical protein
PA2566	-8.96079	2.9893e-09	3.18484e-08	PA2566	hypothetical protein
PA2587	-3.37973	1.7213e-08	1.56603e-07	pqsH	2-heptyl-3-hydroxy-4(1H)-quinolone synthase
PA2588	-2.59524	2.72564e-11	4.27948e-10	PA2588	transcriptional regulator
PA2603.1	-3.17123	8.68422e-09	8.41404e-08	PA2603.1	tRNA-Ser
PA2652	-4.02129	1.01334e-16	4.25453e-15	PA2652	methyl-accepting chemotaxis protein
PA2654	-5.49703	1.51294e-14	4.35296e-13	tlpQ	chemotaxis transducer
PA2662	-4.42186	5.43791e-07	3.80519e-06	PA2662	hypothetical protein
PA2663	-4.65264	3.60584e-06	2.13785e-05	ppyR	psl and pyoverdine operon regulator PpyR
PA2664	-7.17107	4.29819e-10	5.49935e-09	fhp	flavohemoprotein
PA2696	2.59378	1.9194e-14	5.49453e-13	PA2696	transcriptional regulator
PA2697	2.1692	4.7735e-06	2.76648e-05	PA2697	hypothetical protein
PA2698	2.26822	1.08937e-09	1.25401e-08	PA2698	hydrolase
PA2699	3.23416	1.12087e-14	3.41564e-13	PA2699	hypothetical protein
PA2712	4.24466	6.8863e-115	3.90316e-112	PA2712	hypothetical protein
PA2730	-33.3726	3.17986e-39	4.74301e-37	PA2730	hypothetical protein
PA2732	-12.6079	4.29153e-07	3.07904e-06	PA2732	hypothetical protein
PA2733	-35.3086	1.75832e-50	3.02005e-48	PA2733	hypothetical protein
PA2734	-13.4513	1.5962e-07	1.24105e-06	PA2734	hypothetical protein
PA2735	-13.243	7.61901e-08	6.21361e-07	PA2735	restriction-modification system protein
PA2736	-32.8891	3.46033e-13	8.03817e-12	PA2736	hypothetical protein
PA2746	2.47852	7.05041e-07	4.82047e-06	PA2746	hypothetical protein
PA2760	-2.73787	9.95603e-23	7.23472e-21	oprQ	OprQ
PA2761	-2.95257	0.00024332	0.000938216	PA2761	hypothetical protein
PA2780	2.32836	2.59522e-14	7.24615e-13	bswR	bacterial swarming regulator BswR
PA2781	2.39901	4.48423e-19	2.4439e-17	PA2781	hypothetical protein
PA2782	2.34375	1.59954e-19	8.80215e-18	bamI	biofilm-associated metzincin Inhibitor, BamI
PA2784	3.64422	6.50458e-09	6.46806e-08	PA2784	hypothetical protein
PA2787	2.61398	1.25616e-10	1.75801e-09	cpg2	glutamate carboxypeptidase
PA2788	-3.08707	5.18179e-08	4.35117e-07	PA2788	chemotaxis transducer
PA2791	2.8958	3.43608e-15	1.15241e-13	PA2791	hypothetical protein
PA2810	2.22088	6.55949e-33	7.01494e-31	copS	two-component sensor CopS
PA2818	-41.2491	8.65995e-80	2.45423e-77	arr	aminoglycoside response regulator
PA2862	-2.28331	8.77135e-05	0.000381258	lipA	lactonizing lipase
PA2863	-2.03059	0.00110295	0.00357638	lipH	lipase chaperone
PA2867	-2.88697	1.98269e-05	9.97149e-05	PA2867	chemotaxis transducer
PA2868	-2.28324	0.000471008	0.00168967	PA2868	hypothetical protein
PA2916	5.27488	3.15763e-16	1.23431e-14	PA2916	hypothetical protein
PA3059	2.01404	2.28472e-09	2.46662e-08	pelF	pellicle/biofilm biosynthesis glycosyltransferase PelF
PA3079	-2.71269	4.52236e-16	1.70885e-14	PA3079	hypothetical protein
PA3081	-2.48452	9.96804e-10	1.16253e-08	PA3081	hypothetical protein
PA3082	-2.3139	1.79612e-11	2.96805e-10	gbt	glycine betaine transmethylase
PA3126	3.43428	5.15892e-14	1.35374e-12	ibpA	heat-shock protein IbpA
PA3142	-9.5904	1.69266e-06	1.07436e-05	PA3142	integrase
PA3143	-41.0967	5.50953e-79	1.48705e-76	PA3143	transposase
PA3145	-11.9372	1.59033e-09	1.76745e-08	wbpL	glycosyltransferase WbpL
PA3146	-11.2284	1.48234e-11	2.51553e-10	wbpK	NAD-dependent epimerase/dehydratase
PA3147	-28.2897	1.25689e-40	1.92541e-38	wbpJ	glycosyl transferase WbpJ
PA3148	-13.1943	5.14466e-13	1.13023e-11	wbpI	UDP-2%2C3-diacetamido-2%2C3-dideoxy-D-glucuronate 2-epimeras
PA3149	-12.7931	3.77406e-10	4.86167e-09	wbpH	glycosyltransferase WbpH
PA3150	-13.5588	1.11279e-11	1.9407e-10	wbpG	LPS biosynthesis protein WbpG
PA3151	-12.7072	3.5578e-09	3.7413e-08	hisF2	imidazole glycerol phosphate synthase subunit HisF
PA3152	-37.9288	3.41155e-82	1.07426e-79	hisH2	imidazole glycerol phosphate synthase subunit HisH
PA3153	-47.8934	4.12853e-132	3.34293e-129	wzx	O-antigen translocase
PA3154	-25.7615	3.62323e-33	3.94932e-31	wzy	B-band O-antigen polymerase
PA3155	-44.0445	1.63169e-94	7.70701e-92	wbpE	UDP-2-acetamido-2-deoxy-3-oxo-D-glucuronate aminotransferase
PA3156	-43.0168	4.20167e-87	1.83193e-84	wbpD	UDP-2-acetamido-3-amino-2%2C3-dideoxy-D-glucuronate N-acetyltransferase
PA3157	-42.968	1.94061e-85	7.85668e-83	wbpC	acetyltransferase
PA3158	-43.7173	5.8713e-84	2.07991e-81	wbpB	UDP-N-acetyl-2-amino-2-deoxy-D-glucuronate oxidase
PA3159	-11.6488	2.34837e-12	4.57409e-11	wbpA	UDP-N-acetyl-d-glucosamine 6-dehydrogenase
PA3160	-26.709	1.76932e-31	1.82336e-29	wzz	O-antigen chain length regulator
PA3175	2.07415	3.96506e-09	4.13124e-08	hutE	formimidoylglutamase
PA3186	-2.87816	1.14125e-11	1.97817e-10	oprB	porin B
PA3187	-4.47691	9.18478e-12	1.62179e-10	gltK	ABC transporter ATP-binding protein
PA3188	-4.66134	1.5604e-12	3.14745e-11	gltG	sugar ABC transporter permease
PA3189	-4.72647	3.48399e-09	3.67049e-08	gltF	sugar ABC transporter permease
PA3190	-2.6246	6.74421e-06	3.75503e-05	gltB	sugar ABC transporter substrate-binding protein
PA3234	-2.1083	3.77615e-05	0.000179414	yjcG	acetate permease
PA3281	-2.60299	7.47534e-10	9.01494e-09	PA3281	hypothetical protein
PA3291	-3.77257	1.66653e-08	1.52846e-07	tli1	Tli1
PA3350	-3.04096	1.1072e-08	1.05472e-07	PA3350	flagellar basal body P-ring biosynthesis protein FlgA
PA3365	-2.93233	3.54596e-16	1.34889e-14	amiB	chaperone
PA3366	-2.33895	3.83257e-15	1.27035e-13	amiE	acylamide amidohydrolase
PA3366.1	-2.91778	0.00160266	0.00501042	amiL	AmiL
PA3368.1	2.01631	0.000123794	0.000516689	PA3368.1	tRNA-Arg
PA3371	4.79626	8.77382e-13	1.84185e-11	PA3371	hypothetical protein
PA3385	-2.26365	1.67417e-10	2.28656e-09	amrZ	alginate and motility regulator Z
PA3386	-2.54057	3.85859e-06	2.27344e-05	PA3386	hypothetical protein
PA3392	-6.54672	4.42797e-14	1.1783e-12	nosZ	nitrous-oxide reductase
PA3393	-5.83272	1.33325e-14	3.99833e-13	nosD	copper-binding periplasmic protein
PA3394	-6.42821	2.2605e-14	6.37439e-13	nosF	copper ABC transporter ATP-binding protein
PA3395	-6.84721	1.06273e-15	3.86123e-14	nosY	membrane protein NosY
PA3396	-5.54418	2.16291e-15	7.5211e-14	nosL	acessory protein NosL
PA3397	-2.46448	1.59927e-10	2.18954e-09	fpr	ferredoxin-NADP reductase
PA3416	2.63063	1.15127e-06	7.55252e-06	PA3416	pyruvate dehydrogenase E1 component subunit beta
PA3417	2.06701	2.82202e-05	0.000137063	PA3417	pyruvate dehydrogenase E1 component subunit alpha
PA3419	2.06731	2.8333e-18	1.4087e-16	PA3419	hypothetical protein
PA3487	-44.474	2.8185e-104	1.45229e-101	pldA	phospholipase D
PA3488	-10.553	6.35448e-06	3.55901e-05	tli5; tli5a	Tli5
PA3504	-8.85639	0.000541742	0.00190483	PA3504	aldehyde dehydrogenase
PA3518	-2.79797	0.00284557	0.00827961	PA3518	hypothetical protein
PA3526	-4.64313	8.32013e-10	9.90725e-09	motY	MotY
PA3535	-5.68959	6.92274e-20	3.88496e-18	eprS	serine protease
PA3577	2.4812	1.93412e-18	9.78801e-17	PA3577	hypothetical protein
PA3582	-2.81402	3.32871e-07	2.43447e-06	glpK	glycerol kinase
PA3588	3.04399	4.89089e-17	2.11615e-15	opdR	porin
PA3724	-2.12913	0.000462564	0.00166503	lasB	elastase LasB
PA3766	-2.47283	1.04403e-06	6.89691e-06	PA3766	aromatic amino acid transporter
PA3835	-9.19743	6.85419e-09	6.79188e-08	PA3835	hypothetical protein
PA3841	3.02002	1.66614e-12	3.33699e-11	exoS	exoenzyme S
PA3842	3.11057	2.07649e-09	2.27015e-08	spcS; orf1	chaperone
PA3866	-40.7644	5.47943e-51	1.00185e-48	PA3866	pyocin protein
PA3904	-4.23483	2.00455e-11	3.25552e-10	PA3904	PAAR4
PA3905	-5.78357	9.18974e-15	2.86195e-13	tecT	type VI effector chaperone for Tox-Rease, TecT
PA3906	-5.60758	5.30947e-13	1.16193e-11	PA3906	co-chaperone, co-TecT
PA3907	-5.9791	3.46576e-17	1.53468e-15	tseT	TOX-REase-5 domain-containing effector, TseT
PA3908	-4.08959	2.02413e-13	4.86134e-12	tsiT; type VI immunity for Tox-Rease	immunity protein, TsiT
PA3911	-3.08729	7.2373e-06	4.00596e-05	yhbT	hypothetical protein
PA3912	-3.3002	1.14894e-06	7.54599e-06	yhbV	hypothetical protein
PA3913	-2.84329	0.000128042	0.000533635	yhbU	protease
PA3930	2.15519	9.66959e-06	5.1705e-05	cioA	cyanide insensitive terminal oxidase
PA3960	-2.08116	2.03703e-07	1.56873e-06	PA3960	hypothetical protein
PA3990	2.15902	0.00241115	0.0071477	PA3990	hypothetical protein
PA4022	-6.21541	7.04462e-15	2.23066e-13	hdhA; exaC2	aldehyde dehydrogenase
PA4023	-5.23395	5.65213e-14	1.46284e-12	eat; eutP	transporter
PA4024	-2.28742	1.51426e-06	9.7091e-06	eutB	ethanolamine ammonia-lyase large subunit
PA4025	-2.13627	2.0735e-05	0.000103456	eutC	ethanolamine ammonia-lyase small subunit
PA4066	2.33539	1.14954e-27	1.05091e-25	PA4066	hypothetical protein
PA4080	-2.25746	1.51077e-10	2.08347e-09	rcsB	response regulator
PA4101	-9.39604	6.511e-10	7.9707e-09	bfmR	protein BfmR
PA4102	-8.90869	2.71476e-09	2.90875e-08	bfmS	protein BfmS
PA4104	-7.17765	1.65643e-06	1.05609e-05	PA4104	hypothetical protein
PA4105	-6.03563	4.9178e-05	0.000226803	PA4105	hypothetical protein
PA4106	-6.31096	2.04583e-05	0.000102346	PA4106	hypothetical protein
PA4107	-7.42491	4.91635e-07	3.47022e-06	efhP	EfhP
PA4110	6.13954	5.05615e-156	9.55274e-153	ampC	beta-lactamase
PA4111	3.99111	1.03258e-61	2.09023e-59	PA4111	hypothetical protein
PA4190	-2.61093	4.13684e-13	9.37904e-12	pqsL	monooxygenase
PA4218	2.96357	9.88828e-07	6.57055e-06	ampP; fptX	transporter
PA4219	3.88502	1.10347e-07	8.74747e-07	ampO; yfpB	AmpO
PA4220	3.95966	0.000154228	0.000631165	fptB	hypothetical protein
PA4221	3.90032	3.06469e-07	2.26181e-06	fptA	Fe(III)-pyochelin outer membrane receptor
PA4222	3.86088	1.20088e-11	2.06888e-10	pchI	ABC transporter ATP-binding protein
PA4223	3.56426	1.36053e-09	1.5331e-08	pchH	ABC transporter ATP-binding protein
PA4224	4.17365	3.36403e-08	2.91996e-07	pchG	pyochelin biosynthetic protein PchG
PA4225	3.94049	5.26405e-09	5.31847e-08	pchF	pyochelin synthetase
PA4226	3.39433	1.38522e-05	7.21641e-05	pchE	dihydroaeruginoic acid synthetase
PA4227	3.75156	3.64152e-14	1.00195e-12	pchR	transcriptional regulator PchR
PA4228	5.19961	8.32928e-12	1.48166e-10	pchD	2%2C3-dihydroxybenzoate-AMP ligase
PA4229	4.79246	1.07239e-06	7.0596e-06	pchC	pyochelin biosynthetic protein PchC
PA4230	3.9693	1.23044e-08	1.1643e-07	pchB	isochorismate-pyruvate lyase
PA4231	3.98572	4.02054e-11	6.20937e-10	pchA	salicylate biosynthesis isochorismate synthase
PA4288	2.11408	2.80387e-16	1.12712e-14	PA4288	transcriptional regulator
PA4307	-2.67774	5.70393e-05	0.000259452	pctC	chemotactic transducer PctC
PA4309	-3.66948	2.51652e-11	4.01792e-10	pctA	chemotactic transducer PctA
PA4310	-6.58392	4.2024e-12	7.83526e-11	pctB	chemotactic transducer PctB
PA4326	-3.86277	9.1814e-09	8.85037e-08	PA4326	hypothetical protein
PA4497	-2.09591	9.89252e-13	2.06143e-11	dppA2	ABC transporter
PA4500	-2.30292	7.02911e-15	2.23066e-13	dppA3	ABC transporter
PA4501	-5.0423	3.81303e-26	3.43052e-24	opdP	glycine-glutamate dipeptide porin OpdP
PA4502	-2.34109	1.51826e-08	1.40612e-07	dppA4	ABC transporter
PA4503	-2.61655	1.41705e-13	3.477e-12	dppB	ABC transporter permease
PA4505	-2.19792	1.17931e-09	1.35037e-08	dppD	ABC transporter ATP-binding protein
PA4524.1	-4.12008	8.39899e-08	6.7814e-07	PA4524.1	tRNA-Thr
PA4525	-7.55909	1.13275e-12	2.34322e-11	pilA	type 4 fimbrial protein PilA
PA4537	2.15379	5.18801e-06	2.97628e-05	PA4537	hypothetical protein
PA4581.1	-4.86179	9.05313e-19	4.70763e-17	PA4581.1	tRNA-Arg
PA4587	-2.3988	0.000671678	0.00229341	ccpR	cytochrome C551 peroxidase
PA4590	-2.8955	3.0324e-10	3.96943e-09	pra	protein activator
PA4624	2.16727	6.79306e-11	1.0053e-09	cdrB	cyclic diguanylate-regulated TPS partner B, CdrB
PA4625	2.94155	4.80052e-20	2.74842e-18	cdrA	cyclic diguanylate-regulated TPS partner A, CdrA
PA4630	2.40221	1.09073e-09	1.25401e-08	PA4630	hypothetical protein
PA4633	-4.02658	1.42596e-15	5.05146e-14	PA4633	chemotaxis transducer
PA4673.1	-5.37732	0.000565131	0.00197848	PA4673.1	tRNA-Met
PA4675	-2.51356	7.03543e-05	0.000312514	chtA; optH ; iutA	TonB-dependent receptor
PA4677	-2.92885	3.59201e-13	8.28717e-12	PA4677	hypothetical protein
PA4702	2.09237	1.08938e-10	1.55141e-09	PA4702	hypothetical protein
PA4726.11	-2.81969	9.75958e-06	5.20878e-05	crcZ	CrcZ
PA4799	2.21123	3.09987e-16	1.22014e-14	PA4799	hypothetical protein
PA4800	2.06816	1.91287e-11	3.13357e-10	PA4800	hypothetical protein
PA4843	-3.3181	3.98789e-06	2.34474e-05	gcbA; adcA	two-component response regulator
PA4918	-2.31345	9.44299e-11	1.35159e-09	pcnA	nicotinamidase, PcnA
PA4979	-2.50313	6.75307e-13	1.44986e-11	PA4979	acyl-CoA dehydrogenase
PA4980	-4.15871	1.30326e-09	1.47443e-08	PA4980	enoyl-CoA hydratase
PA4999	-5.48941	9.32103e-11	1.33751e-09	waaL	O-antigen ligase WaaL
PA5033	-2.17847	9.58505e-05	0.00041377	PA5033	hypothetical protein
PA5072	-3.34438	2.45432e-06	1.51043e-05	mcpK	chemotaxis transducer
PA5112	-2.39203	4.29266e-13	9.65507e-12	estA	esterase
PA5137	-2.07658	1.33263e-07	1.04762e-06	PA5137	hypothetical protein
PA5139	-2.46818	1.73149e-05	8.78758e-05	PA5139	hypothetical protein
PA5149.1	-3.46445	1.38169e-12	2.82722e-11	PA5149.1	tRNA-Phe
PA5153	-2.64877	7.63916e-17	3.25555e-15	PA5153	amino acid ABC transporter substrate-binding protein
PA5154	-3.63308	9.03042e-15	2.82787e-13	PA5154	ABC transporter permease
PA5155	-3.08055	1.44944e-20	8.55772e-19	PA5155	amino acid ABC transporter permease
PA5167	-3.74619	1.87702e-17	8.58743e-16	dctP	C4-dicarboxylate-binding protein
PA5168	-3.80473	1.50766e-11	2.55087e-10	dctQ	dicarboxylate transporter
PA5169	-5.63026	6.25365e-17	2.68528e-15	dctM	C4-dicarboxylate transporter
PA5183	-2.21746	1.57233e-10	2.1631e-09	PA5183	hypothetical protein
PA5220	-2.63019	4.03374e-09	4.19509e-08	PA5220	hypothetical protein
PA5235	-2.10887	4.2339e-06	2.47911e-05	glpT	sn-glycerol-3-phosphate transporter
PA5238	2.76342	1.04299e-23	8.6936e-22	PA5238	O-antigen acetylase
PA5354	-2.02905	0.00189211	0.005797	glcE	glycolate oxidase FAD binding subunit
PA5355	-2.37224	9.07383e-06	4.91687e-05	glcD	glycolate oxidase subunit GlcD
PA5369	2.21353	1.05815e-14	3.24196e-13	pstS	phosphate ABC transporter substrate-binding protein
PA5448	-2.28556	3.09043e-16	1.22014e-14	wbpY	glycosyltransferase WbpY
PA5449	-2.08623	9.39109e-18	4.39907e-16	wbpX	glycosyltransferase WbpX
PA5452	-2.37167	1.31476e-22	9.433e-21	wbpW	phosphomannose isomerase/mannose-1-phosphate guanylyl transferase
PA5453	-2.44072	2.18318e-20	1.2757e-18	gmd	GDP-mannose 4%2C6-dehydratase
PA5459	-2.16477	4.80612e-11	7.34261e-10	PA5459	putative methyltransferase
PA5482	-2.85576	0.000509041	0.00180553	PA5482	hypothetical protein
PA5506	-5.58407	7.53747e-12	1.35627e-10	PA5506	hypothetical protein
PA5507	-6.16062	2.05539e-14	5.82496e-13	PA5507	hypothetical protein
PA5508	-6.21123	7.16621e-18	3.38484e-16	pauA7	glutamine synthetase
PA5509	-5.51612	1.43e-14	4.17795e-13	PA5509	hypothetical protein
PA5510	-5.48549	4.22371e-14	1.14545e-12	PA5510	transporter
PA5530	-2.08234	0.000220983	0.000862033	PA5530	MFS dicarboxylate transporter
PA5542	-2.12423	6.78781e-14	1.74087e-12	PA5542	Pseudomonas imipenem beta-lactamase PIB-1
PA5543	-2.72561	9.24836e-07	6.18157e-06	PA5543	hypothetical protein
PA5544	-3.06636	2.23281e-13	5.31746e-12	PA5544	hypothetical protein
PA5545	-2.03661	2.23919e-11	3.61587e-10	PA5545	hypothetical protein

## Sheet: 427d1_SvsPAO1_S
Locus tag	log2FoldChange	p-value	adj. p-value	Gene name	Gene product
PA0102	2.43403	3.3083e-28	3.40936e-26	PA0102	carbonic anhydrase
PA0103	6.01995	8.42321e-46	1.6463e-43	PA0103	sulfate transporter
PA0136	2.29934	1.74949e-11	5.16465e-10	PA0136	ABC transporter ATP-binding protein
PA0137	4.46576	1.38802e-24	1.09268e-22	PA0137	ABC transporter permease
PA0138	2.50851	1.22554e-17	6.61558e-16	PA0138	ABC transporter permease
PA0166	3.99463	8.91691e-14	3.48559e-12	PA0166	transporter
PA0171	2.17073	2.93997e-06	3.42172e-05	PA0171	hypothetical protein
PA0172	2.02733	8.09769e-06	8.26986e-05	siaA	SiaA
PA0195.1	2.15293	0.000271076	0.00149606	pntAB	NAD(P) transhydrogenase subunit alpha
PA0284	2.4144	0.000984091	0.00442658	PA0284	hypothetical protein
PA0364	2.9554	4.45406e-35	6.15747e-33	laoA	oxidoreductase
PA0365	3.93642	4.23174e-24	3.28569e-22	laoB	LaoB
PA0366	3.33352	1.50871e-33	2.03604e-31	laoC	coniferyl aldehyde dehydrogenase
PA0434	3.30984	2.50388e-14	1.04353e-12	PA0434	hypothetical protein
PA0441	2.31884	6.14022e-10	1.49368e-08	dht	D-hydantoinase/dihydropyrimidinase
PA0462	2.41641	9.14985e-22	6.24835e-20	PA0462	hypothetical protein
PA0472	2.48294	3.89651e-05	0.000304626	fiuI	RNA polymerase sigma factor
PA0479	2.08283	3.65278e-10	9.04103e-09	PA0479	transcriptional regulator
PA0493	-2.00006	0.000955644	0.00430975	PA0493	acetyl-CoA carboxylase biotin carboxyl carrier protein subunit
PA0494	-2.16684	3.39386e-05	0.000271317	PA0494	acetyl-CoA carboxylase biotin carboxylase subunit
PA0495	-2.13439	2.61027e-05	0.000218313	PA0495	hypothetical protein
PA0509	-2.20708	0.00263967	0.00994791	nirN	cytochrome C
PA0511	-2.34812	0.00214523	0.00840883	nirJ	heme d1 biosynthesis protein NirJ
PA0512	-2.32588	0.0013642	0.00576604	nirH	heme d1 biosynthesis protein NirH
PA0514	-2.25796	0.000560707	0.00277395	nirL	heme d1 biosynthesis protein NirL
PA0515	-2.3381	0.00244108	0.00933242	nirD	heme d1 biosynthesis protein NirD
PA0516	-2.39779	0.00215687	0.00843696	nirF	heme d1 biosynthesis protein NirF
PA0517	-2.62279	9.1794e-06	9.19237e-05	nirC	cytochrome c55X
PA0518	-2.40328	0.00197511	0.00783409	nirM	cytochrome C-551
PA0520	-2.49746	9.36868e-05	0.000623992	nirQ	denitrification regulatory protein NirQ
PA0522	-2.48887	0.00142191	0.0059479	nirP	hypothetical protein
PA0560	2.00534	2.69271e-10	6.84406e-09	ygjP	hypothetical protein
PA0586	2.47816	6.83094e-09	1.41306e-07	ycgB	hypothetical protein
PA0587	2.13149	1.74116e-07	2.80367e-06	yeaH	hypothetical protein
PA0588	2.27824	3.82006e-07	5.69793e-06	yeaG	hypothetical protein
PA0609	2.37161	3.07466e-40	4.71005e-38	trpE	anthranilate synthase component I
PA0633	2.00003	1.7833e-06	2.23623e-05	PA0633	hypothetical protein
PA0635	2.066	2.13813e-07	3.38517e-06	PA0635	hypothetical protein
PA0645	-2.40286	0.000159391	0.000965201	PA0645	hypothetical protein
PA0647	-2.25426	0.00119979	0.00520675	PA0647	hypothetical protein
PA0671	2.58342	1.78504e-08	3.5253e-07	PA0671	hypothetical protein
PA0672	2.50209	1.35191e-06	1.74151e-05	hemO	heme oxygenase
PA0679	2.16793	2.28223e-12	7.69981e-11	hxcP	HxcP
PA0681	2.02713	2.42919e-07	3.82463e-06	hxcT	HxcT pseudopilin
PA0710	2.08765	1.06225e-06	1.41648e-05	gloA2	lactoylglutathione lyase
PA0713	-2.33961	1.04819e-05	0.000102788	PA0713	hypothetical protein
PA0724	-2.1753	4.29083e-06	4.72806e-05	coaA	phage coat protein A
PA0730	2.50488	4.37372e-11	1.23335e-09	PA0730	(R)-3-hydroxydecanoyl-ACP:CoA transacylase
PA0736a	3.33331	6.44962e-15	2.9013e-13	PA0736a	hypothetical protein
PA0737	4.9916	4.26785e-29	4.65196e-27	PA0737	hypothetical protein
PA0738	3.77532	3.84835e-13	1.39824e-11	PA0738	hypothetical protein
PA0821	-2.30105	0.0019102	0.00760857	PA0821	hypothetical protein
PA0826	-2.5034	1.67083e-05	0.000152255	PA0826	hypothetical protein
PA0839	2.50828	1.65116e-11	4.89989e-10	PA0839	transcriptional regulator
PA0908	2.00645	7.97382e-05	0.000546501	alpB	AlpB
PA0978	3.92654	6.63647e-59	1.88078e-56	PA0978	hypothetical protein
PA0979	-2.11388	3.89741e-06	4.34853e-05	PA0979	hypothetical protein
PA0982	-2.09388	0.00018923	0.00110345	PA0982	hypothetical protein
PA0987	-2.96655	0.000354723	0.00187553	PA0987	hypothetical protein
PA1041	2.68455	2.45616e-13	9.281e-12	PA1041	probable outer membrane protein precursor
PA1123	-2.13188	0.000151999	0.000929375	PA1123	hypothetical protein
PA1135	2.74684	6.77953e-27	6.62524e-25	yedU	molecular chaperone Hsp31/glyoxalase
PA1137	6.04568	9.6441e-63	3.03682e-60	PA1137	oxidoreductase
PA1149	2.05617	0.000704649	0.00336057	PA1149	hypothetical protein
PA1166	2.01143	1.4022e-10	3.71385e-09	PA1166	hypothetical protein
PA1167	2.4565	1.16568e-14	4.93067e-13	PA1167	hypothetical protein
PA1168	2.48603	3.95586e-08	7.30351e-07	PA1168	hypothetical protein
PA1172	2.26356	4.30428e-09	9.17169e-08	napC	cytochrome C protein NapC
PA1173	2.63283	0.000373379	0.00195412	napB	cytochrome C protein NapB
PA1174	2.21411	7.74812e-09	1.58543e-07	napA	nitrate reductase catalytic subunit
PA1175	3.37573	8.61835e-07	1.17992e-05	napD	nitrate reductase biosynthesis protein NapD
PA1176	3.77702	2.15977e-09	4.89662e-08	napF	ferredoxin protein NapF
PA1177	2.238	4.36353e-07	6.30931e-06	napE	nitrate reductase protein NapE
PA1183	3.30093	5.57173e-17	2.84509e-15	dctA	C4-dicarboxylate transport protein
PA1195	2.58886	1.09528e-05	0.000106851	ddaH	dimethylarginine dimethylaminohydrolase DdaH
PA1270	2.85082	4.12254e-27	4.09939e-25	PA1270	hypothetical protein
PA1324	2.13673	1.70389e-12	5.85313e-11	PA1324	hypothetical protein
PA1349	2.05595	1.33513e-05	0.000126336	PA1349	hypothetical protein
PA1412	3.01718	5.78557e-11	1.59964e-09	PA1412	hypothetical protein
PA1413	5.1828	9.08347e-260	2.57426e-256	yneJ	transcriptional regulator
PA1416	-2.22523	0.000101882	0.000666558	PA1416	hypothetical protein
PA1417	-2.42201	0.00017712	0.00104466	PA1417	probable decarboxylase
PA1471	3.75798	4.94789e-18	2.74947e-16	PA1471	hypothetical protein
PA1516	2.10233	1.32911e-06	1.72389e-05	PA1516	hypothetical protein
PA1518	2.36125	2.55008e-33	3.36136e-31	PA1518	5-hydroxyisourate hydrolase
PA1555	-2.60796	0.000549156	0.00272558	ccoP2	cytochrome C oxidase cbb3-type subunit CcoP
PA1555.1	-2.73861	0.00122285	0.00526681	ccoQ2	cytochrome C oxidase cbb3-type subunit CcoQ
PA1556	-2.59392	0.00261641	0.00987996	ccoO2	cbb3-type cytochrome C oxidase subunit II
PA1559	2.37093	2.22277e-26	2.03204e-24	PA1559	hypothetical
PA1566	-2.22969	0.0020888	0.00822174	pauA3	Glutamylpolyamine synthetase
PA1745	2.53253	0.00043255	0.00221072	PA1745	hypothetical protein
PA1780	3.28854	0.00122552	0.00527428	nirD	assimilatory nitrite reductase small subunit
PA1781	3.62703	8.56745e-27	8.23056e-25	nirB	assimilatory nitrite reductase large subunit
PA1781.1	7.15125	1.39583e-09	3.26925e-08	nalA; P11	P11
PA1782	2.45968	6.56609e-08	1.15222e-06	PA1782	serine/threonine-protein kinase
PA1783	4.37618	9.86195e-11	2.64917e-09	nasA	nitrate transporter
PA1784	2.30929	2.02322e-05	0.000177877	PA1784	hypothetical protein
PA1785	2.72141	2.52787e-10	6.45403e-09	nasT	NasT
PA1786	2.73753	6.89248e-16	3.33902e-14	nasS; nasF	NasS
PA1852	3.40821	3.54521e-25	2.99914e-23	PA1852	hypothetical protein
PA1860	2.2912	6.56866e-10	1.57759e-08	PA1860	hypothetical protein
PA1874	2.46521	8.1757e-29	8.74338e-27	PA1874	hypothetical protein
PA1880	2.04452	7.75068e-15	3.45912e-13	PA1880	oxidoreductase
PA1881	3.33935	6.51313e-12	2.08567e-10	PA1881	oxidoreductase
PA1920	2.01346	0.000419348	0.00214906	nrdD	anaerobic ribonucleoside triphosphate reductase
PA1930	3.06622	3.11104e-09	6.78207e-08	PA1930	chemotaxis transducer
PA1931	-2.71717	0.000284285	0.00155912	PA1931	ferredoxin
PA1933	-2.53135	4.58548e-11	1.28666e-09	yagR	hydroxylase large subunit
PA1937	4.89682	2.04276e-90	1.05258e-87	PA1937	hypothetical protein
PA1938	4.86959	7.26497e-103	5.14723e-100	PA1938	hypothetical protein
PA1942	2.34363	0.00104111	0.00463914	PA1942	hypothetical protein
PA1984	4.75436	4.32006e-19	2.49858e-17	exaC	NAD+ dependent aldehyde dehydrogenase ExaC
PA2006	3.78786	1.14836e-08	2.30812e-07	PA2006	major facilitator superfamily transporter
PA2007	3.66333	3.42881e-13	1.27023e-11	maiA	maleylacetoacetate isomerase
PA2008	3.57273	5.87049e-12	1.90854e-10	fahA	fumarylacetoacetase
PA2009	4.36304	2.37617e-19	1.43278e-17	hmgA	homogentisate 1%2C2-dioxygenase
PA2018	3.75594	1.96661e-32	2.47706e-30	mexY; amrB ; mexH	multidrug efflux protein
PA2019	3.54724	8.32935e-21	5.36486e-19	mexX; amrA ; mexG	multidrug efflux lipoprotein
PA2020	2.24284	1.95479e-26	1.81635e-24	mexZ; amrR	transcriptional regulator
PA2022	4.60066	9.3563e-45	1.71069e-42	PA2022	UDP-glucose 6-dehydrogenase
PA2030	2.22211	9.71377e-12	2.97609e-10	PA2030	hypothetical protein
PA2031	2.10733	6.98159e-07	9.77078e-06	PA2031	hypothetical protein
PA2034	2.07571	1.05075e-08	2.12702e-07	PA2034	hypothetical protein
PA2036	-2.10895	0.00150618	0.00623141	PA2036	hypothetical protein
PA2046	2.32845	3.74002e-11	1.07606e-09	PA2046	hypothetical
PA2071	2.21288	7.52166e-21	4.90032e-19	fusA2	elongation factor G
PA2072	2.43073	2.18517e-09	4.9149e-08	PA2072	hypothetical protein
PA2119	-3.5094	0.000605749	0.00294711	adh	alcohol dehydrogenase
PA2142a	4.00353	1.31352e-05	0.000125127	PA2142a	hypothetical protein
PA2151	2.18328	1.04323e-08	2.11937e-07	PA2151	alpha-1%2C4-glucan:maltose-1-phosphate maltosyltransferase
PA2167	2.59806	1.23353e-06	1.60727e-05	PA2167	hypothetical protein
PA2168	5.39161	0.000124282	0.000780101	PA2168	hypothetical protein
PA2169	2.27151	2.10688e-05	0.000184003	PA2169	hypothetical protein
PA2174	2.47846	4.96447e-05	0.000371222	PA2174	hypothetical protein
PA2179	2.3075	7.86514e-05	0.000541015	PA2179	hypothetical protein
PA2180	3.18702	1.40392e-07	2.33355e-06	PA2180	hypothetical protein
PA2182	2.02408	3.41096e-06	3.89e-05	PA2182	hypothetical protein
PA2203	2.52848	0.000656863	0.0031525	PA2203	amino acid permease
PA2204	2.34298	0.000459809	0.0023353	PA2204	ABC transporter
PA2268	2.72151	2.45033e-09	5.44645e-08	PA2268	hypothetical protein
PA2302	-2.06699	0.000534721	0.00266561	ambE	protein AmbE
PA2322	-2.17245	0.00174637	0.00709566	gntP; gntU ; gntT ; gnuT ; gluconate permease	gluconate permease
PA2384	2.11085	3.76373e-07	5.6436e-06	PA2384	hypothetical protein
PA2413	2.68428	7.78462e-18	4.28381e-16	pvdH	diaminobutyrate--2-oxoglutarate aminotransferase
PA2414	3.64726	1.64565e-27	1.66563e-25	PA2414	L-sorbosone dehydrogenase
PA2415	3.72893	4.4102e-18	2.47495e-16	PA2415	hypothetical protein
PA2416	2.32205	1.86781e-06	2.32166e-05	treA	trehalase
PA2426	3.1978	1.53462e-06	1.95028e-05	pvdS	extracytoplasmic-function sigma-70 factor
PA2440	4.70548	2.75594e-33	3.55015e-31	PA2440	hypothetical protein
PA2441	4.41899	3.78667e-72	1.53306e-69	PA2441	hypothetical protein
PA2442	2.36686	7.36557e-07	1.02828e-05	gcvT2	glycine cleavage system protein T2
PA2443	2.71833	1.18657e-11	3.5965e-10	sdaA	L-serine dehydratase
PA2444	2.8967	1.53776e-07	2.51908e-06	glyA2	serine hydroxymethyltransferase
PA2445	2.98271	5.07816e-07	7.2845e-06	gcvP2	glycine dehydrogenase
PA2446	2.57972	1.40118e-06	1.79681e-05	gcvH2	glycine cleavage system protein H
PA2465	2.35659	1.7529e-08	3.47393e-07	PA2465	hypothetical protein
PA2485	2.88951	8.01908e-11	2.19576e-09	PA2485	hypothetical protein
PA2486	3.24207	2.33463e-09	5.20972e-08	ptrC	Pseudomonas type III repressor gene C, PtrC
PA2506	2.17927	0.00037218	0.00194965	PA2506	hypothetical protein
PA2509	2.0601	6.9022e-08	1.20374e-06	catB	muconate cycloisomerase I
PA2511	4.47599	1.26538e-48	2.75854e-46	antR	transcriptional regulator
PA2512	5.53931	7.33025e-60	2.18673e-57	antA	anthranilate dioxygenase large subunit
PA2513	9.53166	6.82513e-12	2.17331e-10	antB	anthranilate dioxygenase small subunit
PA2514	7.37272	1.53039e-42	2.47836e-40	antC	anthranilate dioxygenase reductase
PA2525	2.77187	1.83458e-91	1.03984e-88	opmB	OpmB
PA2526	2.58296	1.17685e-63	3.92375e-61	muxC; yegO	resistance-nodulation-cell division (RND) efflux transporter
PA2527	2.41942	5.04414e-41	7.94172e-39	muxB; yegN	resistance-nodulation-cell division (RND) efflux transporter
PA2528	2.8896	3.23079e-46	6.78227e-44	muxA; yegM	resistance-nodulation-cell division (RND) efflux membrane fusion protein
PA2565	2.12763	1.83644e-07	2.93209e-06	PA2565	hypothetical protein
PA2662	-3.77311	1.8321e-05	0.000163791	PA2662	hypothetical protein
PA2663	-3.77351	0.000130052	0.000810035	ppyR	psl and pyoverdine operon regulator PpyR
PA2682	3.35614	8.39482e-45	1.58606e-42	PA2682	hypothetical protein
PA2717	2.30362	4.1765e-16	2.05847e-14	cpo	chloroperoxidase
PA2722	2.02566	3.6947e-06	4.13865e-05	PA2722	hypothetical protein
PA2787	2.00353	1.0894e-06	1.44607e-05	cpg2	glutamate carboxypeptidase
PA2808	3.83277	3.7158e-06	4.15407e-05	ptrA	repressor PtrA
PA2815	2.41248	2.63428e-14	1.08196e-12	yafH	acyl-CoA dehydrogenase
PA2827	2.99184	1.76259e-44	3.12198e-42	yeaA	methionine sulfoxide reductase B
PA2867	-2.24746	0.000874659	0.004024	PA2867	chemotaxis transducer
PA2937	2.55538	3.6926e-08	6.86218e-07	PA2937	hypothetical protein
PA3039	5.17888	5.61092e-43	9.35374e-41	PA3039	transporter
PA3064	2.62928	1.48759e-10	3.90354e-09	pelA	PelA
PA3126	2.24418	9.04505e-07	1.23239e-05	ibpA	heat-shock protein IbpA
PA3161	2.50584	9.01891e-29	9.46652e-27	himD	integration host factor subunit beta
PA3223	2.44612	1.11551e-18	6.38658e-17	azoR3	FMN-dependent NADH-azoreductase
PA3280	4.88818	1.00125e-56	2.70242e-54	oprO	pyrophosphate-specific outer membrane porin OprO
PA3281	5.93422	4.77016e-107	4.50621e-104	PA3281	hypothetical protein
PA3282	7.81465	1.3328e-169	1.51086e-166	PA3282	hypothetical protein
PA3283	6.95617	3.22763e-199	4.57355e-196	PA3283	hypothetical protein
PA3284	6.29711	5.29173e-276	2.99935e-272	PA3284	hypothetical protein
PA3289	2.04544	7.31886e-09	1.50302e-07	PA3289	hypothetical protein
PA3366.1	2.56498	1.70661e-05	0.000154769	amiL	AmiL
PA3371	3.73058	4.92448e-08	8.9749e-07	PA3371	hypothetical protein
PA3393	-2.45192	0.000924655	0.00420016	nosD	copper-binding periplasmic protein
PA3394	-2.46952	0.000835226	0.0038677	nosF	copper ABC transporter ATP-binding protein
PA3395	-2.25633	6.28291e-05	0.000449641	nosY	membrane protein NosY
PA3396	-2.59033	5.18407e-05	0.000384731	nosL	acessory protein NosL
PA3403a	2.07134	8.63335e-08	1.49645e-06	PA3403a	hypothetical protein
PA3415	3.17384	3.72641e-13	1.36266e-11	PA3415	branched-chain alpha-keto acid dehydrogenase subunit E2
PA3416	3.91406	2.43611e-13	9.26701e-12	PA3416	pyruvate dehydrogenase E1 component subunit beta
PA3417	3.47572	8.98511e-13	3.10534e-11	PA3417	pyruvate dehydrogenase E1 component subunit alpha
PA3418	2.44652	1.81465e-07	2.90549e-06	ldh	leucine dehydrogenase
PA3430	2.12083	5.42779e-09	1.13523e-07	PA3430	aldolase
PA3431	3.46617	1.74611e-10	4.53989e-09	ywbG	hypothetical protein
PA3436	5.56139	7.69441e-69	2.90746e-66	PA3436	hypothetical protein
PA3438	2.03775	5.61374e-11	1.55974e-09	folE1	GTP cyclohydrolase I
PA3442	2.39338	6.36462e-05	0.00045377	ycbE ; ssuB	aliphatic sulfonates ABC transporter ATP-binding subunit
PA3443	2.78978	0.00100188	0.00448906	ycbM ; ssuC	ABC transporter permease
PA3444	3.06361	3.22357e-05	0.000261017	ssuD	alkanesulfonate monooxygenase
PA3451	4.0036	7.78416e-16	3.70762e-14	PA3451	hypothetical protein
PA3459	4.34652	4.71476e-64	1.6702e-61	asnB	glutamine amidotransferase
PA3460	4.44598	2.29151e-36	3.33033e-34	PA3460	acetyltransferase
PA3461	4.50818	4.38383e-26	3.94405e-24	yhfE	hypothetical protein
PA3478	2.2873	0.000137665	0.000852768	rhlB	rhamnosyltransferase subunit B
PA3485	-2.04899	8.22624e-09	1.67721e-07	tsi3	Tsi3
PA3587	2.31419	2.26815e-30	2.67831e-28	metR	transcriptional regulator MetR
PA3602	2.7634	2.28477e-23	1.68183e-21	yerD	hypothetical protein
PA3691	2.13689	1.86566e-11	5.47905e-10	PA3691	hypothetical protein
PA3692	2.39241	1.47837e-11	4.43354e-10	lptF	outer membrane porin F
PA3723	2.1641	6.55567e-08	1.15222e-06	yqjM	FMN oxidoreductase
PA3733a	2.52374	1.12702e-14	4.80296e-13	PA3733a	hypothetical protein
PA3765	6.29817	1.16024e-206	2.19208e-203	PA3765	hypothetical protein
PA3888	2.65246	1.14054e-10	3.04934e-09	opuCD	ABC transporter permease
PA3889	2.11605	5.53462e-14	2.20917e-12	opuCC	ABC transporter
PA3890	2.56505	2.38631e-14	1.0019e-12	opuCB	ABC transporter permease
PA3891	2.00233	2.6213e-14	1.08196e-12	opuCA	ABC transporter ATP-binding protein
PA3899	2.13631	0.0002969	0.00161345	fecI	RNA polymerase sigma factor
PA3901	3.17779	4.75838e-08	8.72832e-07	fecA	Fe(III) dicitrate transporter FecA
PA3911	-2.67196	0.0001	0.000659072	yhbT	hypothetical protein
PA3912	-2.67814	7.61712e-05	0.000526946	yhbV	hypothetical protein
PA3913	-2.41446	0.00113315	0.00496344	yhbU	protease
PA3930	2.06282	2.28677e-05	0.000196982	cioA	cyanide insensitive terminal oxidase
PA4110	3.31298	4.83745e-46	9.79238e-44	ampC	beta-lactamase
PA4139	5.51806	6.77831e-56	1.67041e-53	PA4139	hypothetical protein
PA4140	6.48322	2.86039e-94	1.80141e-91	PA4140	hypothetical protein
PA4142	2.08222	4.30554e-07	6.27373e-06	PA4142	secretion protein
PA4143	2.87484	4.62858e-25	3.85806e-23	cyaB ; cvaB	toxin transporter
PA4144	2.85845	2.8213e-19	1.66574e-17	opmK	probable outer membrane protein precursor
PA4158	2.05419	3.97196e-07	5.87809e-06	fepC	ferric enterobactin transporter FepC
PA4311	2.17986	2.50088e-09	5.53087e-08	PA4311	hypothetical protein
PA4351	-2.70351	0.000851318	0.00393578	olsA	acyltransferase
PA4357	2.07952	5.83154e-07	8.26701e-06	yhgG	hypothetical protein
PA4358	2.37659	2.67504e-07	4.16542e-06	feoB	ferrous iron transporter B
PA4359	3.63289	1.20039e-17	6.54212e-16	feoA	ferrous iron transporter A
PA4443	2.19799	1.13155e-05	0.000110011	cysD	sulfate adenylyltransferase subunit 2
PA4527	-2.17703	8.49575e-05	0.000574629	pilC	hypothetical
PA4527	-2.17703	8.49575e-05	0.000574629	pilC	hypothetical
PA4549	-2.86239	4.32502e-06	4.74185e-05	fimT	type 4 fimbrial biogenesis protein FimT
PA4550	-2.34983	0.000152971	0.000933513	fimU	type 4 fimbrial biogenesis protein FimU
PA4552	-2.08044	0.000482459	0.00242858	pilW	type 4 fimbrial biogenesis protein PilW
PA4553	-2.44978	3.45918e-05	0.000275374	pilX	type 4 fimbrial biogenesis protein PilX
PA4555	-2.31498	6.79728e-06	7.04333e-05	pilY2	type 4 fimbrial biogenesis protein PilY2
PA4556	-2.00336	0.00223032	0.00867039	pilE	type 4 fimbrial biogenesis protein PilE
PA4623	3.555	9.19889e-08	1.58478e-06	PA4623	hypothetical protein
PA4624	5.22591	1.33313e-56	3.43463e-54	cdrB	cyclic diguanylate-regulated TPS partner B, CdrB
PA4625	6.05843	7.17542e-80	3.38919e-77	cdrA	cyclic diguanylate-regulated TPS partner A, CdrA
PA4691	5.01201	1.91867e-76	8.36541e-74	PA4691	sulfite oxidase subunit YedZ
PA4692	5.22333	8.17182e-107	6.61684e-104	PA4692	sulfite oxidase subunit YedY
PA4713	4.47192	5.40686e-44	9.28669e-42	PA4713	hypothetical protein
PA4715	2.83884	2.55697e-38	3.81392e-36	yfdZ	aminotransferase
PA4772	2.4773	7.67146e-13	2.70073e-11	PA4772	ferredoxin
PA4776	2.16253	2.14111e-29	2.42716e-27	pmrA	two-component regulator system response regulator PmrA
PA4785	2.39393	5.94234e-16	2.90355e-14	PA4785	acetyl-CoA acetyltransferase
PA4793	2.44704	3.89503e-53	8.8308e-51	PA4793	hypothetical protein
PA4794	2.90218	1.4024e-30	1.69124e-28	PA4794	hypothetical protein
PA4795	2.45241	5.79805e-15	2.62907e-13	PA4795	hypothetical protein
PA4858	4.4089	1.05048e-25	9.16022e-24	PA4858	hypothetical protein
PA4859	4.55314	5.18975e-20	3.30511e-18	PA4859	ABC transporter permease
PA4860	6.04591	2.44735e-10	6.27672e-09	PA4860	ABC transporter permease
PA4861	3.77571	4.409e-24	3.37705e-22	PA4861	ABC transporter ATP-binding protein
PA4862	3.18767	6.98733e-30	8.08249e-28	PA4862	ABC transporter ATP-binding protein
PA4880	2.56957	4.03289e-12	1.33675e-10	PA4880	bacterioferritin
PA4892	2.17878	3.42045e-08	6.37733e-07	ureF	urease accessory protein UreF
PA4893	2.81386	1.18744e-19	7.33945e-18	ureG	urease accessory protein UreG
PA4894	2.69631	1.79559e-19	1.09434e-17	PA4894	hypothetical protein
PA5020	2.19236	1.22531e-21	8.26793e-20	PA5020	acyl-CoA dehydrogenase
PA5030	4.60424	1.59529e-26	1.50701e-24	ynfM	major facilitator superfamily transporter
PA5099	2.70502	3.06691e-10	7.65781e-09	PA5099	transporter
PA5100	3.46947	7.53023e-17	3.81084e-15	hutU	urocanate hydratase
PA5119	2.47998	1.1509e-23	8.58327e-22	glnA	glutamine synthetase
PA5125	3.45732	9.04585e-54	2.13633e-51	ntrC	two-component response regulator NtrC
PA5180	5.03385	6.3603e-24	4.80669e-22	fdhD	hypothetical protein
PA5181	4.285	4.19994e-29	4.65196e-27	PA5181	oxidoreductase
PA5274	2.08805	8.38864e-11	2.27497e-09	rnk	nucleoside diphosphate kinase regulator
PA5287	2.06143	7.1305e-36	1.01039e-33	amtB	ammonium transporter
PA5369	2.92255	9.63034e-25	7.688e-23	pstS	phosphate ABC transporter substrate-binding protein
PA5397	2.15726	2.03996e-08	3.98707e-07	PA5397	hypothetical protein
PA5411	2.26731	8.21609e-15	3.63819e-13	gbcB	protein GbcB
PA5415	3.01202	2.89567e-32	3.56797e-30	glyA1	serine hydroxymethyltransferase
PA5416	2.59634	8.74201e-26	7.74214e-24	soxB	sarcosine oxidase subunit beta
PA5417	2.63135	1.93956e-05	0.000171909	soxD	sarcosine oxidase subunit delta
PA5418	2.36371	2.82861e-23	2.05546e-21	soxA	sarcosine oxidase subunit alpha
PA5419	2.02207	1.31126e-09	3.0839e-08	soxG	sarcosine oxidase subunit gamma
PA5446	2.92327	6.28843e-08	1.11733e-06	PA5446	hypothetical protein
PA5473	2.04497	4.91112e-15	2.26311e-13	yjbB	hypothetical protein
PA5481	2.81277	5.87137e-22	4.0584e-20	PA5481	hypothetical protein
PA5482	2.40095	2.52538e-06	3.06507e-05	PA5482	hypothetical protein
PA5530	4.72163	1.46734e-25	1.26013e-23	PA5530	MFS dicarboxylate transporter
