# Supplementary material for: Compensatory evolution of Pseudomonas aeruginosa’s slow growth phenotype suggests mechanisms of adaptation in cystic fibrosis
Source: Nat Commun. 2021 May 27;12:3186. doi: 10.1038/s41467-021-23451-y (PMC8160344; doi:10.1038/s41467-021-23451-y)
Supplement: Supplementary file 6 — Supplementary Data 3 [file 41467_2021_23451_MOESM6_ESM.xlsx]

## Sheet: PAO1_I1vsPAO1_S
Locus tag	log2FoldChange	p-value	adj. p-value	Gene name	Gene product
PA0026	-2.54166	2.27379e-09	7.15991e-07	plcB	phospholipase C
PA0027	-4.1972	3.46346e-15	3.92618e-12	PA0027	hypothetical protein
PA0028	-3.68938	1.9949e-12	1.13071e-09	PA0028	hypothetical protein
PA0191	2.28072	9.22167e-06	0.000687743	PA0191	transcriptional regulator
PA0197	4.76325	2.80798e-05	0.00175768	tonB2	transporter TonB
PA0198	3.32438	6.71259e-10	2.37793e-07	exbB1	transporter ExbB
PA0199	3.37602	3.30194e-07	3.91445e-05	exbD1	biopolymer transport protein ExbD
PA0201	3.15127	6.46155e-07	6.65892e-05	PA0201	hypothetical protein
PA0280	2.86964	2.18652e-07	2.83728e-05	cysA	sulfate.thiosulfate ABC transporter ATP-binding protein CysA
PA0281	3.52135	2.157e-08	4.70226e-06	cysW	sulfate transporter CysW
PA0282	3.50154	1.54956e-07	2.37376e-05	cysT	sulfate transporter CysT
PA0283	3.57532	1.93582e-07	2.80366e-05	sbp	sulfate-binding protein
PA0284	3.17986	1.40048e-05	0.000992239	PA0284	hypothetical protein
PA0391	-2.32331	2.13291e-11	8.63523e-09	PA0391	hypothetical protein
PA0396	-2.00341	3.06995e-13	1.93339e-10	pilU	twitching motility protein PilU
PA0602	-2.46339	1.40359e-07	2.20987e-05	PA0602	ABC transporter
PA0603	-5.3054	7.11414e-08	1.26009e-05	agtA	ABC transporter ATP-binding protein
PA0604	-5.08996	5.72274e-08	1.08122e-05	agtB	ABC transporter
PA0605	-5.87502	4.47597e-09	1.10304e-06	agtC	ABC transporter permease
PA0606	-5.3459	9.99796e-09	2.36119e-06	agtD	ABC transporter permease
PA0713	-3.6577	1.63806e-11	7.14192e-09	PA0713	hypothetical protein
PA0714	-2.4366	3.56118e-07	4.11935e-05	PA0714	hypothetical protein
PA0952	-3.30324	1.09552e-15	1.56328e-12	PA0952	hypothetical protein
PA1245	-2.20505	6.38345e-05	0.00347898	aprX	AprX
PA1246	-2.35662	9.83816e-05	0.00511584	aprD	alkaline protease secretion ATP-binding protein AprD
PA1247	-2.59965	7.16721e-06	0.000548969	aprE	alkaline protease secretion protein AprE
PA1248	-2.50207	1.02897e-06	0.000100555	aprF	alkaline protease secretion protein AprF
PA1249	-2.75969	2.54182e-06	0.00021503	aprA	alkaline metalloproteinase
PA2051	2.15414	2.918e-05	0.00179774	PA2051	transmembrane sensor
PA2062	2.54791	2.20255e-07	2.83728e-05	PA2062	pyridoxal-phosphate dependent protein
PA2202	3.03837	3.75275e-05	0.00219284	PA2202	amino acid permease
PA2203	3.88159	1.15713e-07	1.98746e-05	PA2203	amino acid permease
PA2204	3.95886	3.17189e-09	8.56108e-07	PA2204	ABC transporter
PA2312	3.72232	3.23356e-06	0.000260276	PA2312	transcriptional regulator
PA2334	3.00702	5.58494e-06	0.000433637	PA2334	transcriptional regulator
PA2359	3.49578	4.49802e-08	9.44251e-06	sfa3 ; sfnR2	transcriptional regulator
PA2436	-2.17431	1.48186e-31	8.39919e-28	PA2436	hypothetical protein
PA2560	2.35632	1.04389e-13	8.45252e-11	PA2560	hypothetical protein
PA3091	-2.34632	1.10323e-15	1.56328e-12	PA3091	hypothetical protein
PA3273	-2.20513	2.75784e-09	7.81571e-07	PA3273	hypothetical protein
PA3444	2.87142	0.000104075	0.0053627	ssuD	alkanesulfonate monooxygenase
PA3445	4.15455	2.14567e-07	2.83728e-05	PA3445	hypothetical protein
PA3446	4.25082	1.25449e-07	2.09131e-05	ssuE	NAD(P)H-dependent FMN reductase
PA3450	3.33657	4.37927e-07	4.867e-05	lsfA	antioxidant protein
PA3931	3.07745	1.97859e-07	2.80366e-05	PA3931	hypothetical protein
PA3932	2.73004	1.34737e-07	2.18196e-05	PA3932	transcriptional regulator
PA3938	2.60816	3.40976e-05	0.00205602	tauA	taurine-binding protein
PA4191	3.00899	1.24249e-06	0.00011545	PA4191	iron/ascorbate oxidoreductase
PA4192	3.31053	1.07674e-06	0.000102844	PA4192	ABC transporter ATP-binding protein
PA4193	3.47037	4.47255e-07	4.87508e-05	PA4193	ABC transporter permease
PA4194	2.70898	1.82812e-06	0.000159412	PA4194	ABC transporter permease
PA4195	3.4792	2.05037e-07	2.83452e-05	PA4195	ABC transporter
PA4218	-2.58347	0.000161751	0.00797219	ampP; fptX	transporter
PA4616	-2.92468	7.7669e-10	2.58958e-07	PA4616	C4-dicarboxylate-binding protein
PA4704	-2.93968	1.25372e-11	5.92171e-09	cbpA	cAMP-binding protein A
PA5024	2.37564	0.00017654	0.00855237	ytnM	hypothetical protein
PA5033	-3.42036	4.09951e-09	1.05618e-06	PA5033	hypothetical protein
PA5102	2.56723	1.85936e-06	0.00015968	PA5102	hypothetical protein
PA5103	2.30573	1.9128e-05	0.0012755	puuR	PuuR
PA5139	-2.37162	3.69307e-05	0.00219284	PA5139	hypothetical protein

## Sheet: PAO1_L1vsPAO1_S
Locus tag	log2FoldChange	p-value	adj. p-value	Gene name	Gene product
PA0096	2.61808	3.90975e-14	2.4475e-11	PA0096	hypothetical protein
PA2485	2.24564	1.21474e-06	0.000124151	PA2485	hypothetical protein
PA2852.1	2.05484	4.75264e-05	0.00163022	PA2852.1	tRNA-Ser
PA3431	3.4348	2.6285e-10	7.31307e-08	ywbG	hypothetical protein
PA3432	2.32962	5.93357e-06	0.000390034	PA3432	hypothetical protein
PA3577	2.52166	7.95965e-19	9.96548e-16	PA3577	hypothetical protein
PA3578	2.99119	3.97243e-51	1.98939e-47	PA3578	hypothetical protein
PA4550	2.28596	0.000146908	0.00375364	fimU	type 4 fimbrial biogenesis protein FimU
PA4551	2.75872	2.70076e-08	5.63559e-06	pilV	type 4 fimbrial biogenesis protein PilV
PA4552	2.84089	8.82942e-07	9.75942e-05	pilW	type 4 fimbrial biogenesis protein PilW
PA4553	2.9538	1.56633e-07	2.37703e-05	pilX	type 4 fimbrial biogenesis protein PilX
PA5262	2.04056	3.61451e-22	9.05074e-19	algZ	alginate biosynthesis protein AlgZ/FimS

## Sheet: PAO1_L1vsPAO1_I1
Locus tag	log2FoldChange	p-value	adj. p-value	Gene name	Gene product
PA0026	2.77329	7.45127e-11	9.18126e-09	plcB	phospholipase C
PA0027	4.41491	1.35535e-16	5.90934e-14	PA0027	hypothetical protein
PA0028	4.0463	1.42785e-14	3.37211e-12	PA0028	hypothetical protein
PA0095	2.35494	9.8317e-21	7.96086e-18	vgr ; VgrG1b	vgrG1b
PA0096	2.61158	3.57006e-13	6.32348e-11	PA0096	hypothetical protein
PA0097	2.37996	4.06195e-13	6.97671e-11	PA0097	hypothetical protein
PA0098	2.14698	9.88818e-15	2.54755e-12	PA0098	3-oxoacyl-ACP synthase
PA0099	2.25688	8.54194e-12	1.21039e-09	PA0099	type VI effector protein
PA0191	-2.59081	1.74984e-06	9.35667e-05	PA0191	transcriptional regulator
PA0198	-2.97625	3.14438e-07	1.91638e-05	exbB1	transporter ExbB
PA0199	-2.64827	0.000108005	0.0036878	exbD1	biopolymer transport protein ExbD
PA0201	-2.80514	1.00372e-05	0.000462528	PA0201	hypothetical protein
PA0280	-2.96975	9.21045e-08	6.44504e-06	cysA	sulfate.thiosulfate ABC transporter ATP-binding protein CysA
PA0281	-3.67761	1.02343e-08	8.70996e-07	cysW	sulfate transporter CysW
PA0282	-4.09787	9.22699e-09	8.17165e-07	cysT	sulfate transporter CysT
PA0283	-4.83037	4.85871e-12	7.44303e-10	sbp	sulfate-binding protein
PA0284	-4.22325	3.46352e-08	2.72656e-06	PA0284	hypothetical protein
PA0391	3.14209	1.40416e-19	8.84307e-17	PA0391	hypothetical protein
PA0396	2.45226	4.88218e-19	2.76722e-16	pilU	twitching motility protein PilU
PA0572	2.5628	0.000188822	0.00578511	PA0572	hypothetical protein
PA0602	2.49041	1.03599e-07	7.07468e-06	PA0602	ABC transporter
PA0603	5.16674	1.54581e-07	1.01238e-05	agtA	ABC transporter ATP-binding protein
PA0604	5.39079	9.03419e-09	8.1279e-07	agtB	ABC transporter
PA0605	5.60134	2.25343e-08	1.85108e-06	agtC	ABC transporter permease
PA0606	5.02508	7.29158e-08	5.23148e-06	agtD	ABC transporter permease
PA0713	5.52436	2.48652e-24	4.69786e-21	PA0713	hypothetical protein
PA0714	3.69895	1.04893e-14	2.58493e-12	PA0714	hypothetical protein
PA0733	2.32722	0.000114252	0.00376378	rsuA	16S rRNA pseudouridine(516) synthase
PA0758	2.50853	2.37779e-23	3.36933e-20	PA0758	hypothetical protein
PA0952	3.35893	5.88937e-16	1.96358e-13	PA0952	hypothetical protein
PA1245	2.12975	0.000113563	0.00376378	aprX	AprX
PA1246	2.61794	1.54792e-05	0.000680124	aprD	alkaline protease secretion ATP-binding protein AprD
PA1247	2.83749	9.92019e-07	5.51251e-05	aprE	alkaline protease secretion protein AprE
PA1248	2.61545	3.44269e-07	2.05402e-05	aprF	alkaline protease secretion protein AprF
PA1249	2.28943	9.57421e-05	0.00339166	aprA	alkaline metalloproteinase
PA1837	-2.12314	2.70714e-06	0.000138235	PA1837	hypothetical protein
PA1838	-2.66248	1.55393e-07	1.01238e-05	cysI	sulfite reductase
PA2051	-2.52349	3.62422e-05	0.00147785	PA2051	transmembrane sensor
PA2062	-2.77211	2.41302e-08	1.95385e-06	PA2062	pyridoxal-phosphate dependent protein
PA2202	-4.78723	4.63809e-07	2.65543e-05	PA2202	amino acid permease
PA2203	-4.33769	8.39875e-07	4.71328e-05	PA2203	amino acid permease
PA2204	-4.83776	7.79013e-13	1.26156e-10	PA2204	ABC transporter
PA2312	-4.64343	1.96364e-05	0.000843177	PA2312	transcriptional regulator
PA2334	-2.95049	2.22319e-05	0.000933408	PA2334	transcriptional regulator
PA2359	-3.66524	3.73644e-08	2.86191e-06	sfa3 ; sfnR2	transcriptional regulator
PA2436	2.2078	1.79482e-30	5.08653e-27	PA2436	hypothetical protein
PA2560	-2.7651	1.50194e-15	4.25651e-13	PA2560	hypothetical protein
PA2594	-2.27077	5.49389e-08	4.04407e-06	PA2594	hypothetical protein
PA2783	2.84533	1.0203e-06	5.56063e-05	mep72	Mep72
PA3091	2.66843	9.30265e-20	6.59093e-17	PA3091	hypothetical protein
PA3273	2.78725	1.48784e-13	2.81103e-11	PA3273	hypothetical protein
PA3431	2.00253	0.0002179	0.00653468	ywbG	hypothetical protein
PA3445	-3.81663	4.11152e-06	0.00019918	PA3445	hypothetical protein
PA3446	-5.17233	1.93571e-09	1.92484e-07	ssuE	NAD(P)H-dependent FMN reductase
PA3450	-3.90513	5.0302e-09	4.91572e-07	lsfA	antioxidant protein
PA3577	2.31942	1.98988e-15	5.37079e-13	PA3577	hypothetical protein
PA3578	3.35022	8.0854e-62	4.58281e-58	PA3578	hypothetical protein
PA3931	-3.98568	2.87138e-11	3.78489e-09	PA3931	hypothetical protein
PA3932	-2.77497	1.91738e-07	1.23497e-05	PA3932	transcriptional regulator
PA3936	-2.15707	0.000343082	0.00938798	tauC	taurine ABC transporter permease
PA3937	-2.45258	0.000134793	0.00439085	tauB	taurine ABC transporter ATP-binding protein
PA3938	-3.07904	3.73226e-06	0.000183724	tauA	taurine-binding protein
PA4108	2.56628	2.15062e-16	7.61859e-14	PA4108	cyclic di-GMP phosphodiesterase
PA4191	-2.4303	0.000111616	0.00372765	PA4191	iron/ascorbate oxidoreductase
PA4192	-3.15113	1.00293e-05	0.000462528	PA4192	ABC transporter ATP-binding protein
PA4193	-2.74324	0.000171892	0.00538279	PA4193	ABC transporter permease
PA4194	-2.63464	3.52874e-05	0.00144934	PA4194	ABC transporter permease
PA4195	-4.37717	6.76691e-10	7.23676e-08	PA4195	ABC transporter
PA4396	2.0813	6.21128e-14	1.30391e-11	PA4396	two-component response regulator
PA4443	-2.33608	3.37766e-06	0.000167935	cysD	sulfate adenylyltransferase subunit 2
PA4550	3.84894	3.59713e-10	3.92087e-08	fimU	type 4 fimbrial biogenesis protein FimU
PA4551	3.52134	8.02573e-12	1.16641e-09	pilV	type 4 fimbrial biogenesis protein PilV
PA4552	3.81963	7.10052e-11	8.9435e-09	pilW	type 4 fimbrial biogenesis protein PilW
PA4553	3.94936	5.52626e-12	8.24286e-10	pilX	type 4 fimbrial biogenesis protein PilX
PA4555	2.69476	7.09632e-09	6.70366e-07	pilY2	type 4 fimbrial biogenesis protein PilY2
PA4556	2.68905	3.24222e-05	0.00134138	pilE	type 4 fimbrial biogenesis protein PilE
PA4616	3.0643	1.41339e-10	1.66898e-08	PA4616	C4-dicarboxylate-binding protein
PA4704	2.37686	8.39712e-08	5.94936e-06	cbpA	cAMP-binding protein A
PA4772	2.11085	1.21889e-09	1.23369e-07	PA4772	ferredoxin
PA5024	-2.77508	1.89135e-05	0.000818334	ytnM	hypothetical protein
PA5033	2.97237	3.83443e-07	2.24057e-05	PA5033	hypothetical protein
PA5102	-2.32767	5.51725e-05	0.00212408	PA5102	hypothetical protein
PA5103	-2.64494	1.36456e-06	7.36601e-05	puuR	PuuR
PA5262	2.0714	2.10048e-22	2.38111e-19	algZ	alginate biosynthesis protein AlgZ/FimS

## Sheet: PAO1_I2vsPAO1_S
Locus tag	log2FoldChange	p-value	adj. p-value	Gene name	Gene product
PA3431	2.28852	2.62339e-05	0.00537059	ywbG	hypothetical protein
PA4524.1	-3.92989	3.08292e-07	0.00014344	PA4524.1	tRNA-Thr
PA4525	-4.26684	5.53681e-05	0.00745721	pilA	type 4 fimbrial protein PilA
PA4547	-4.07326	2.01575e-78	1.03166e-74	pilR	two-component response regulator PilR

## Sheet: PAO1_L2vsPAO1_S
Locus tag	log2FoldChange	p-value	adj. p-value	Gene name	Gene product
PA0922.1	2.06205	0.000158237	0.00464104	PA0922.1	tRNA-Met
PA2026	2.08434	8.6715e-07	0.000220421	yfeH	hypothetical protein
PA2175	2.48593	6.8038e-05	0.00271035	PA2175	hypothetical protein
PA2754	2.15689	5.39632e-05	0.00238063	PA2754	hypothetical protein
PA3431	3.41208	3.38327e-10	4.51498e-07	ywbG	hypothetical protein
PA3432	2.44236	1.99766e-06	0.000327492	PA3432	hypothetical protein
PA4563	-2.01027	2.58717e-05	0.00140922	rpsT	30S ribosomal protein S20
PA5446	2.04492	0.000165546	0.00475098	PA5446	hypothetical protein

## Sheet: PAO1_L2vsPAO1_I2
Locus tag	log2FoldChange	p-value	adj. p-value	Gene name	Gene product
PA4524.1	4.83626	2.99219e-10	8.47987e-07	PA4524.1	tRNA-Thr
PA4525	4.64412	1.14297e-05	0.00925477	pilA	type 4 fimbrial protein PilA
PA4547	4.00761	5.21826e-75	2.95771e-71	pilR	two-component response regulator PilR

## Sheet: PAO1_I3vsPAO1_S
Locus tag	log2FoldChange	p-value	adj. p-value	Gene name	Gene product

## Sheet: PAO1_L3vsPAO1_S
Locus tag	log2FoldChange	p-value	adj. p-value	Gene name	Gene product
PA1092	-6.21799	1.29919e-10	4.43282e-08	fliC	B-type flagellin
PA1093	-5.39509	9.55488e-05	0.00213545	flaG	hypothetical protein
PA1423	-2.26904	8.44631e-10	2.27517e-07	bdlA	biofilm dispersion protein
PA1545	-2.49325	7.7959e-07	5.84272e-05	PA1545	hypothetical protein
PA1608	-2.13051	1.59399e-08	2.47213e-06	PA1608	chemotaxis transducer
PA1679	-3.20163	1.11453e-08	1.78255e-06	PA1679	hypothetical protein
PA1912	-2.66074	2.84891e-05	0.000852672	femI	ECF sigma factor FemI
PA1913	-5.97221	1.92957e-08	2.82158e-06	PA1913	hypothetical protein
PA2463	-3.28364	1.00616e-06	6.86606e-05	PA2463	hypothetical protein
PA2561	-3.29184	1.05786e-13	7.73449e-11	ctpH	methyl-accepting chemotaxis protein CtpH
PA2788	-2.60582	3.97667e-06	0.000199535	PA2788	chemotaxis transducer
PA2867	-2.59689	0.000123436	0.00253088	PA2867	chemotaxis transducer
PA2868	-2.40895	0.000359073	0.00558582	PA2868	hypothetical protein
PA3349	-2.56628	1.72018e-10	5.50242e-08	PA3349	chemotaxis protein
PA3386	-2.00342	0.000187988	0.00343615	PA3386	hypothetical protein
PA3430	2.02835	2.68939e-08	3.52931e-06	PA3430	aldolase
PA3431	3.70242	9.31839e-12	5.96144e-09	ywbG	hypothetical protein
PA3432	2.52321	9.02518e-07	6.4154e-05	PA3432	hypothetical protein
PA3526	-6.0108	3.72185e-14	3.80969e-11	motY	MotY
PA3722	-2.72657	7.44322e-07	5.84272e-05	PA3722	hypothetical protein
PA3740	-2.40298	1.46968e-09	3.30999e-07	PA3740	hypothetical protein
PA3876	2.83027	0.000736504	0.00917136	narK2	nitrite extrusion protein 2
PA3901	2.39409	4.38406e-05	0.00117443	fecA	Fe(III) dicitrate transporter FecA
PA4223	-2.28618	0.000458186	0.00649629	pchH	ABC transporter ATP-binding protein
PA4225	-2.4442	0.000341331	0.00538827	pchF	pyochelin synthetase
PA4307	-3.29197	7.97953e-07	5.84272e-05	pctC	chemotactic transducer PctC
PA4309	-3.13153	9.33767e-09	1.54162e-06	pctA	chemotactic transducer PctA
PA4310	-7.1559	9.61193e-14	7.73449e-11	pctB	chemotactic transducer PctB
PA4326	-4.2471	1.0409e-09	2.53683e-07	PA4326	hypothetical protein
PA4633	-2.91678	6.20094e-09	1.13344e-06	PA4633	chemotaxis transducer
PA4843	-2.55498	0.000376035	0.00576212	gcbA; adcA	two-component response regulator
PA5072	-3.85475	8.31628e-08	1.0134e-05	mcpK	chemotaxis transducer
PA5106	2.09881	4.60381e-10	1.30902e-07	PA5106	N-formimino-L-glutamate deiminase

## Sheet: PAO1_L3vsPAO1_I3
Locus tag	log2FoldChange	p-value	adj. p-value	Gene name	Gene product
PA1092	-6.39651	3.79799e-11	2.58643e-08	fliC	B-type flagellin
PA1093	-5.72619	3.45792e-05	0.00294356	flaG	hypothetical protein
PA1423	-2.2984	6.84564e-10	2.74743e-07	bdlA	biofilm dispersion protein
PA1545	-2.64787	1.56333e-07	3.15445e-05	PA1545	hypothetical protein
PA1608	-2.23457	3.368e-09	1.07935e-06	PA1608	chemotaxis transducer
PA1679	-3.08325	3.99264e-08	9.88723e-06	PA1679	hypothetical protein
PA1912	-2.76946	1.53793e-05	0.00164287	femI	ECF sigma factor FemI
PA1913	-5.45985	2.88836e-07	5.42614e-05	PA1913	hypothetical protein
PA2463	-2.98342	9.10736e-06	0.00105568	PA2463	hypothetical protein
PA2561	-3.40596	1.65229e-14	4.94036e-11	ctpH	methyl-accepting chemotaxis protein CtpH
PA2788	-3.0069	1.02825e-07	2.24075e-05	PA2788	chemotaxis transducer
PA2867	-2.60402	0.000118594	0.00807622	PA2867	chemotaxis transducer
PA2868	-2.61279	0.000116185	0.00807622	PA2868	hypothetical protein
PA3307	-2.55256	3.15185e-09	1.0732e-06	PA3307	hypothetical protein
PA3349	-2.75962	6.64972e-12	6.91055e-09	PA3349	chemotaxis protein
PA3526	-6.04462	2.72046e-14	4.94036e-11	motY	MotY
PA3722	-2.76339	5.56727e-07	9.47828e-05	PA3722	hypothetical protein
PA3740	-2.64015	3.17659e-11	2.4723e-08	PA3740	hypothetical protein
PA4307	-3.09846	3.40559e-06	0.000447356	pctC	chemotactic transducer PctC
PA4309	-3.37303	6.32535e-10	2.74743e-07	pctA	chemotactic transducer PctA
PA4310	-7.23237	5.25653e-14	7.1594e-11	pctB	chemotactic transducer PctB
PA4326	-4.29522	7.06022e-10	2.74743e-07	PA4326	hypothetical protein
PA4633	-3.14662	3.64488e-10	1.80521e-07	PA4633	chemotaxis transducer
PA4683	-2.43267	9.61949e-06	0.00109181	PA4683	hypothetical protein
PA4843	-2.89999	5.42752e-05	0.0044133	gcbA; adcA	two-component response regulator
PA5072	-3.6532	3.86649e-07	6.79504e-05	mcpK	chemotaxis transducer
