# Supplementary material for: Compensatory evolution of Pseudomonas aeruginosa’s slow growth phenotype suggests mechanisms of adaptation in cystic fibrosis
Source: Nat Commun. 2021 May 27;12:3186. doi: 10.1038/s41467-021-23451-y (PMC8160344; doi:10.1038/s41467-021-23451-y)
Supplement: Supplementary file 7 — Supplementary Data 4 [file 41467_2021_23451_MOESM7_ESM.xlsx]

## Sheet: 141_I1vs141_S
Locus tag	log2FoldChange	p-value	adj. p-value	Gene name	Gene product
PA0045	3.16034	1.70871e-09	3.96925e-08	PA0045	hypothetical protein
PA0046	3.2151	2.23841e-09	5.05471e-08	PA0046	hypothetical protein
PA0047	3.31627	3.38549e-12	1.20685e-10	PA0047	hypothetical protein
PA0049	-2.04619	0.00169357	0.00910735	PA0049	hypothetical protein
PA0059	-2.97521	2.74307e-22	3.70184e-20	osmC	osmotically inducible protein OsmC
PA0061	-2.50352	1.6064e-18	1.28241e-16	PA0061	hypothetical protein
PA0062	-3.45562	3.30391e-33	1.10156e-30	PA0062	hypothetical protein
PA0103	-3.30303	3.11106e-15	1.74589e-13	PA0103	sulfate transporter
PA0126	2.42258	1.76204e-13	7.81154e-12	PA0126	hypothetical protein
PA0162	2.84023	6.61929e-08	1.1233e-06	opdC	histidine porin OpdC
PA0277	3.83094	4.18424e-18	3.16217e-16	PA0277	hypothetical protein
PA0290	-2.3834	1.17234e-25	2.55571e-23	PA0290	hypothetical protein
PA0295	2.20169	3.65048e-06	4.07749e-05	PA0295	polyamine binding protein
PA0315	-2.16168	5.85045e-15	3.25102e-13	PA0315	hypothetical protein
PA0329	-2.14045	4.31018e-25	8.72504e-23	PA0329	hypothetical protein
PA0355	-2.52837	1.8842e-19	1.69518e-17	pfpI	protease PfpI
PA0365	-2.09714	4.61057e-08	8.11574e-07	laoB	LaoB
PA0434	-2.72273	2.95707e-09	6.3972e-08	PA0434	hypothetical protein
PA0435	-2.02186	5.47477e-09	1.12025e-07	PA0435	hypothetical protein
PA0470	-2.33539	8.35594e-14	3.97995e-12	fiuA	ferrichrome receptor FiuA
PA0471	-3.60644	9.6828e-07	1.24168e-05	fiuR	transmembrane sensor
PA0472	-3.31744	5.75158e-07	7.81774e-06	fiuI	RNA polymerase sigma factor
PA0489	-2.12384	5.04316e-08	8.82242e-07	PA0489	phosphoribosyl transferase
PA0508	-2.35042	1.60353e-07	2.56022e-06	PA0508	acyl-CoA dehydrogenase
PA0527	2.0529	0.000644266	0.00396063	dnr	transcriptional regulator Dnr
PA0529	2.04273	1.88266e-06	2.23241e-05	PA0529	hypothetical protein
PA0563	2.20334	4.18594e-13	1.77059e-11	PA0563	hypothetical protein
PA0567	-2.04972	3.49056e-09	7.52263e-08	yqaE	hypothetical protein
PA0573	2.42346	2.07248e-07	3.17103e-06	PA0573	hypothetical protein
PA0736a	-3.51181	4.1287e-17	2.85384e-15	PA0736a	hypothetical protein
PA0737	-2.93722	1.76407e-13	7.81154e-12	PA0737	hypothetical protein
PA0738	-3.33683	1.36943e-12	5.24454e-11	PA0738	hypothetical protein
PA0744	-2.0051	2.07561e-07	3.17103e-06	PA0744	enoyl-CoA hydratase
PA0800	-4.14094	2.4641e-09	5.43444e-08	PA0800	hypothetical protein
PA0801	-3.96597	1.54622e-13	7.06771e-12	PA0801	hypothetical protein
PA0802	-3.50174	5.31752e-08	9.21703e-07	PA0802	hypothetical protein
PA0803	-2.48692	6.09348e-09	1.2335e-07	PA0803	hypothetical protein
PA0807	-4.03672	6.30948e-15	3.47205e-13	ampDh3	protein AmpDh3
PA0808	-2.67007	7.63379e-12	2.57549e-10	PA0808	hypothetical protein
PA0817	-2.14929	0.0018717	0.00991476	PA0817	ring-cleaving dioxygenase
PA0853	-2.06247	1.19983e-11	3.84216e-10	PA0853	oxidoreductase
PA0854	-2.05028	2.18283e-20	2.13316e-18	fumC2	fumarate hydratase
PA0865	-3.95153	6.55116e-22	8.63534e-20	hpd	4-hydroxyphenylpyruvate dioxygenase
PA0866	-5.21091	3.96408e-21	4.49368e-19	aroP2	aromatic amino acid transporter AroP
PA0887	-2.45603	1.73253e-06	2.08492e-05	acsA	acetyl-CoA synthetase
PA0909	-2.2718	0.00168075	0.00905561	alpC	AlpC
PA0929	-3.70583	4.98231e-09	1.03065e-07	pirR	two-component response regulator
PA0930	-3.0737	1.61818e-10	4.51816e-09	pirS	two-component sensor
PA0931	-2.45245	4.19703e-09	8.81066e-08	pirA	outer membrane receptor FepA
PA1089	22.9276	8.52149e-25	1.66551e-22	PA1089	hypothetical protein
PA1090	30.3917	8.05686e-51	6.52375e-48	PA1090	hypothetical protein
PA1099	2.4166	0.000414933	0.00269397	fleR	two-component response regulator
PA1101	2.17936	0.00171729	0.00918262	fliF	flagellar MS-ring protein
PA1114	-2.03599	7.03885e-12	2.40339e-10	PA1114	hypothetical protein
PA1123	2.09584	0.000184475	0.00131522	PA1123	hypothetical protein
PA1317	-2.05592	4.12327e-05	0.000353031	cyoA	cytochrome o ubiquinol oxidase subunit II
PA1323	-2.59895	1.12955e-14	5.98345e-13	PA1323	hypothetical protein
PA1324	-2.16472	3.17658e-12	1.13955e-10	PA1324	hypothetical protein
PA1355	-2.15144	0.000252449	0.00175138	PA1355	hypothetical protein
PA1356	-2.39278	2.76155e-08	5.04918e-07	PA1356	hypothetical protein
PA1370	23.2021	1.43891e-08	2.77406e-07	PA1370	hypothetical protein
PA1408	-2.00212	2.03249e-09	4.64523e-08	PA1408	hypothetical protein
PA1452	2.1347	0.000183415	0.00130932	flhA	flagellar biosynthesis protein FlhA
PA1471	-3.59872	8.09991e-18	6.04083e-16	PA1471	hypothetical protein
PA1494	-3.32703	1.01842e-24	1.92414e-22	muiA	mucoidy inhibitor gene A
PA1561	2.26829	6.85092e-05	0.000553148	aer	aerotaxis receptor Aer
PA1605	-2.3086	1.17426e-13	5.50058e-12	PA1605	hypothetical protein
PA1657	2.16184	0.000234209	0.00163463	hsiB2	HsiB2
PA1658	2.6885	2.11801e-06	2.47524e-05	hsiC2	HsiC2
PA1676	-2.32661	9.89378e-16	5.90294e-14	PA1676	hypothetical protein
PA1696	2.1631	0.00170827	0.0091517	pscO	translocation protein in type III secretion
PA1721	2.06748	3.49397e-05	0.000304675	pscH	type III export protein PscH
PA1784	-3.91914	1.6871e-13	7.64998e-12	PA1784	hypothetical protein
PA1797a	-2.30451	5.90163e-16	3.63592e-14	PA1797a	hypothetical protein
PA1869	2.27512	0.000198431	0.00140063	acp1	acyl carrier protein
PA1870	-2.0668	7.02702e-06	7.43081e-05	PA1870	hypothetical protein
PA1871	2.65092	8.94534e-05	0.00069934	lasA	protease LasA
PA1889	-2.42751	5.61362e-24	9.64181e-22	PA1889	hypothetical protein
PA1913	3.63483	0.000119199	0.000898433	PA1913	hypothetical protein
PA1920	2.75359	4.73111e-07	6.55646e-06	nrdD	anaerobic ribonucleoside triphosphate reductase
PA1944	-2.61906	1.59177e-22	2.31337e-20	PA1944	hypothetical protein
PA1986	-2.55861	1.14412e-06	1.43761e-05	pqqB	coenzyme PQQ synthesis protein B
PA1989	-2.13705	2.26301e-05	0.000205887	pqqE	coenzyme PQQ synthesis protein E
PA1990	-2.07937	4.91862e-05	0.000414246	pqqH	peptidase
PA1999	-2.8031	4.0521e-12	1.43546e-10	dhcA	dehydrocarnitine CoA transferase subunit A
PA2000	-2.97478	2.69936e-10	7.18309e-09	dhcB	dehydrocarnitine CoA transferase subunit B
PA2001	-2.47474	5.59997e-13	2.2835e-11	atoB	acetyl-CoA acetyltransferase
PA2002	-3.53456	5.09447e-19	4.51179e-17	atoE	hypothetical protein
PA2006	-3.42545	1.30474e-06	1.6007e-05	PA2006	major facilitator superfamily transporter
PA2007	-3.39508	4.94745e-11	1.48371e-09	maiA	maleylacetoacetate isomerase
PA2008	-3.45662	1.14971e-10	3.22602e-09	fahA	fumarylacetoacetase
PA2009	-3.09208	2.40151e-10	6.45108e-09	hmgA	homogentisate 1%2C2-dioxygenase
PA2012	-2.00611	5.0479e-10	1.28303e-08	liuD	methylcrotonyl-CoA carboxylase subunit alpha
PA2021	-2.07323	8.25013e-07	1.07603e-05	PA2021	hypothetical protein
PA2037	-23.5227	3.33264e-17	2.33202e-15	PA2037	hypothetical protein
PA2046	-3.28643	9.80689e-24	1.58816e-21	PA2046	hypothetical
PA2069	3.72358	4.01178e-10	1.04306e-08	PA2069	carbamoyl transferase
PA2071	-2.02265	1.10442e-17	8.12967e-16	fusA2	elongation factor G
PA2072	-2.0131	1.1046e-06	1.39241e-05	PA2072	hypothetical protein
PA2113	-2.14112	0.000159353	0.00115501	opdO	pyroglutatmate porin OpdO
PA2126	2.23259	0.000234466	0.00163463	cgrC	cupA gene regulator C, CgrC
PA2134	-2.8681	8.63015e-07	1.11425e-05	PA2134	hypothetical protein
PA2142	-2.073	3.00201e-07	4.44266e-06	yhxC	short-chain dehydrogenase
PA2144	-2.2738	1.45139e-09	3.4565e-08	glgP	glycogen phosphorylase
PA2145	-2.96076	2.07814e-10	5.69239e-09	PA2145	hypothetical protein
PA2146	-4.09458	9.34408e-16	5.63428e-14	yciG	hypothetical protein
PA2147	-3.00881	5.16568e-13	2.13781e-11	katE	catalase HPII
PA2148	-2.09693	2.19482e-05	0.000201298	PA2148	hypothetical protein
PA2151	-2.67694	4.18051e-12	1.47175e-10	PA2151	alpha-1%2C4-glucan:maltose-1-phosphate maltosyltransferase
PA2153	-2.49167	1.09351e-10	3.099e-09	glgB	1%2C4-alpha-glucan branching protein GlgB
PA2155	-2.02613	0.000530452	0.00333696	ybhO	cardiolipin synthase 2
PA2156	-2.85072	0.000549769	0.003447	ybhP	hypothetical protein
PA2157	-2.17991	4.18645e-05	0.000357901	PA2157	hypothetical protein
PA2158	-3.01032	5.16724e-13	2.13781e-11	PA2158	alcohol dehydrogenase
PA2159	-4.1004	3.71734e-13	1.5962e-11	PA2159	hypothetical protein
PA2162	-2.03515	3.60279e-06	4.04369e-05	PA2162	malto-oligosyltrehalose synthase
PA2163	-2.25263	6.0961e-05	0.000496446	PA2163	4-alpha-glucanotransferase
PA2167	-4.04819	2.00043e-18	1.57479e-16	PA2167	hypothetical protein
PA2168	-4.49818	4.62206e-07	6.43681e-06	PA2168	hypothetical protein
PA2169	-3.50186	1.12519e-09	2.74895e-08	PA2169	hypothetical protein
PA2170	-2.39571	0.00143798	0.00791843	PA2170	hypothetical protein
PA2171	-3.65571	2.96028e-23	4.4155e-21	PA2171	hypothetical protein
PA2172	-2.96555	2.67162e-14	1.35203e-12	PA2172	hypothetical protein
PA2173	-2.13802	2.25283e-05	0.00020529	PA2173	hypothetical protein
PA2175	-2.59829	2.8505e-06	3.26396e-05	PA2175	hypothetical protein
PA2176	-2.23058	7.36805e-10	1.83167e-08	PA2176	hypothetical protein
PA2177	-2.44593	1.6844e-14	8.67927e-13	PA2177	sensor/response regulator hybrid protein
PA2178	-3.66776	1.42428e-05	0.000139427	PA2178	hypothetical protein
PA2179	-3.38586	1.0829e-06	1.37006e-05	PA2179	hypothetical protein
PA2180	-4.4866	6.97397e-10	1.74905e-08	PA2180	hypothetical protein
PA2193	3.09962	0.000119975	0.000903038	hcnA	hydrogen cyanide synthase subunit HcnA
PA2194	3.38348	1.77708e-06	2.134e-05	hcnB	hydrogen cyanide synthase subunit HcnB
PA2195	3.01859	9.94802e-06	0.000100868	hcnC	hydrogen cyanide synthase subunit HcnC
PA2247	-2.00598	2.9064e-06	3.31459e-05	bkdA1	2-oxoisovalerate dehydrogenase subunit alpha
PA2248	-2.17114	1.69629e-07	2.67071e-06	bkdA2	2-oxoisovalerate dehydrogenase subunit beta
PA2252	2.08901	0.00164168	0.00887039	PA2252	AGCS sodium/alanine/glycine symporter
PA2258	-2.09474	3.69896e-09	7.91159e-08	ptxR	HTH-type transcriptional regulator PtxR
PA2300	4.07527	1.00508e-11	3.31208e-10	chiC	chitinase
PA2312	-3.38042	3.81774e-05	0.000329862	PA2312	transcriptional regulator
PA2330	2.14106	2.60406e-08	4.79214e-07	PA2330	hypothetical protein
PA2404	-2.65069	0.000674666	0.00412515	fpvH	FpvH
PA2414	-2.02923	3.95204e-09	8.32719e-08	PA2414	L-sorbosone dehydrogenase
PA2415	-2.37588	2.01623e-07	3.09702e-06	PA2415	hypothetical protein
PA2432	2.44518	2.89039e-06	3.30297e-05	bexR	bistable expression regulator BexR
PA2440	-2.74779	2.45797e-13	1.07168e-11	PA2440	hypothetical protein
PA2441	-3.22216	2.50592e-47	1.77545e-44	PA2441	hypothetical protein
PA2466	-2.00998	0.000408974	0.00266444	foxA	ferrioxamine receptor FoxA
PA2467	-3.45787	1.76678e-08	3.34663e-07	foxR	anti-sigma factor FoxR
PA2468	-2.12434	2.21624e-05	0.000202934	foxI	ECF sigma factor FoxI
PA2485	-2.44853	2.38806e-09	5.30805e-08	PA2485	hypothetical protein
PA2486	-2.20682	3.65449e-06	4.07749e-05	ptrC	Pseudomonas type III repressor gene C, PtrC
PA2557	-2.29069	1.44685e-12	5.50386e-11	PA2557	AMP-binding protein
PA2559a	-3.64919	1.13426e-17	8.24226e-16	PA2559a	hypothetical protein
PA2562	-2.44555	7.4048e-21	7.77229e-19	PA2562	hypothetical protein
PA2717	-2.83803	6.22211e-24	1.03726e-21	cpo	chloroperoxidase
PA2730	23.4728	2.17513e-18	1.68885e-16	PA2730	hypothetical protein
PA2736	22.4786	2.16013e-06	2.51926e-05	PA2736	hypothetical protein
PA2764	-2.60663	1.94615e-30	5.80567e-28	PA2764	hypothetical protein
PA2777	-2.89077	1.0017e-26	2.36568e-24	yfdC	hypothetical protein
PA2778	-3.04415	1.70411e-27	4.39041e-25	PA2778	hypothetical protein
PA2779	-2.76238	2.00476e-21	2.41765e-19	PA2779	hypothetical protein
PA2788	2.05538	0.000276789	0.00188336	PA2788	chemotaxis transducer
PA2815	-2.28104	6.00547e-13	2.41411e-11	yafH	acyl-CoA dehydrogenase
PA2867	2.66367	7.93787e-05	0.000631022	PA2867	chemotaxis transducer
PA2868	2.03052	0.00130517	0.00729557	PA2868	hypothetical protein
PA2931	-2.11836	2.5367e-05	0.000227861	cifR	CifR protein
PA3018	2.11991	1.66945e-07	2.63577e-06	PA3018	hypothetical protein
PA3023	-2.63252	6.50123e-37	2.83454e-34	yegS	lipid kinase
PA3038	-2.35354	2.09396e-07	3.19047e-06	opdQ; OccK6	porin
PA3177	-2.17093	2.24225e-14	1.14496e-12	PA3177	diguanylate cyclase
PA3231	-2.44986	2.07891e-10	5.69239e-09	PA3231	hypothetical protein
PA3233	-2.0624	0.000457158	0.00293119	PA3233	hypothetical protein
PA3234	-2.22926	2.11998e-05	0.000195701	yjcG	acetate permease
PA3268	-3.39403	6.05109e-08	1.03932e-06	PA3268	TonB-dependent receptor
PA3273	-2.16793	6.03319e-12	2.08513e-10	PA3273	hypothetical protein
PA3274	-3.14604	1.38055e-07	2.223e-06	PA3274	hypothetical protein
PA3350	2.00309	0.000141096	0.00103195	PA3350	flagellar basal body P-ring biosynthesis protein FlgA
PA3403a	-3.65478	1.68872e-23	2.58694e-21	PA3403a	hypothetical protein
PA3432	2.62709	2.95217e-06	3.35329e-05	PA3432	hypothetical protein
PA3460	-2.48823	7.94235e-12	2.66374e-10	PA3460	acetyltransferase
PA3461	-2.19828	3.7535e-07	5.42064e-06	yhfE	hypothetical protein
PA3531	2.70747	1.04298e-06	1.32547e-05	bfrB	bacterioferritin
PA3540	-10.1071	1.97069e-87	1.11699e-83	algD	GDP-mannose 6-dehydrogenase AlgD
PA3541	-8.939	7.09842e-47	4.47043e-44	alg8	glycosyltransferase alg8
PA3542	-9.36365	2.41838e-40	1.14228e-37	alg44	alginate biosynthesis protein Alg44
PA3543	-9.07511	4.70496e-24	8.33366e-22	algK	alginate biosynthesis protein AlgK
PA3544	-9.00192	6.10233e-36	2.30587e-33	algE	alginate production protein AlgE
PA3545	-7.80259	4.29998e-36	1.74088e-33	algG	alginate-c5-mannuronan-epimerase AlgG
PA3546	-8.4835	1.22311e-53	1.15543e-50	algX	alginate biosynthesis protein AlgX
PA3547	-7.74882	6.63846e-73	1.25423e-69	algL	alginate lyase
PA3548	-7.95413	6.25003e-54	7.08503e-51	algI	alginate o-acetylase AlgI
PA3549	-8.39395	2.69228e-33	9.53741e-31	algJ	alginate o-acetylase AlgJ
PA3550	-7.94688	1.74863e-56	2.47781e-53	algF	alginate o-acetyltransferase AlgF
PA3551	-8.63614	2.69841e-78	7.64729e-75	algA	bifunctional mannose-1-phosphate guanylyltransferase/mannose-6-phosphate isomerase
PA3568	-2.03255	1.25157e-06	1.55227e-05	ymmS	propionyl-CoA synthetase
PA3569	-3.25093	2.52211e-09	5.54082e-08	mmsB	3-hydroxyisobutyrate dehydrogenase
PA3570	-2.57944	6.18475e-09	1.24752e-07	mmsA	methylmalonate-semialdehyde dehydrogenase
PA3579	2.06018	5.8268e-13	2.35902e-11	PA3579	glycerol kinase
PA3582	2.33951	2.30064e-05	0.000208337	glpK	glycerol kinase
PA3584	2.62452	7.05795e-05	0.000568245	glpD	glycerol-3-phosphate dehydrogenase
PA3691	-2.23776	1.94813e-12	7.26447e-11	PA3691	hypothetical protein
PA3692	-2.81666	2.27565e-15	1.30286e-13	lptF	outer membrane porin F
PA3733a	-4.54173	1.65214e-43	9.36434e-41	PA3733a	hypothetical protein
PA3839	2.02151	2.92279e-05	0.000258756	yfbS	sodium:sulfate symporter
PA3872	2.45512	0.000244771	0.00170438	narI	respiratory nitrate reductase subunit gamma
PA3874	2.63377	5.03539e-05	0.000420953	narH	respiratory nitrate reductase subunit beta
PA3875	3.00408	1.66342e-05	0.000158458	narG	respiratory nitrate reductase subunit alpha
PA3888	-2.32785	4.84904e-09	1.00675e-07	opuCD	ABC transporter permease
PA3889	-2.10721	1.28836e-13	5.9856e-12	opuCC	ABC transporter
PA3890	-2.06981	1.4881e-09	3.52909e-08	opuCB	ABC transporter permease
PA3891	-2.06506	1.03775e-14	5.54904e-13	opuCA	ABC transporter ATP-binding protein
PA3900	-2.55229	1.67522e-06	2.02455e-05	fecR	transmembrane sensor
PA3902	-2.04724	7.11085e-21	7.60458e-19	PA3902	hypothetical protein
PA3911	2.35893	0.000607457	0.00376291	yhbT	hypothetical protein
PA3912	2.7382	5.29682e-05	0.000441506	yhbV	hypothetical protein
PA3913	2.37441	0.00138143	0.0076688	yhbU	protease
PA3931	-2.04895	0.000757662	0.00455884	PA3931	hypothetical protein
PA3936	-2.23402	9.30654e-05	0.000724581	tauC	taurine ABC transporter permease
PA3938	-2.21983	0.000459806	0.00294152	tauA	taurine-binding protein
PA3990	-2.47339	8.8401e-05	0.000693025	PA3990	hypothetical protein
PA4023	-2.34055	0.000130652	0.000966753	eat; eutP	transporter
PA4129	4.05331	2.32995e-22	3.22101e-20	PA4129	hypothetical protein
PA4130	4.3413	1.29588e-29	3.49766e-27	PA4130	sulfite/nitrite reductase
PA4131	4.71654	5.20777e-21	5.67647e-19	PA4131	iron-sulfur protein
PA4132	3.78316	1.27491e-21	1.64232e-19	PA4132	hypothetical protein
PA4133	5.08826	7.3964e-13	2.93166e-11	ccoN ; fixN ; cytN	cbb3-type cytochrome C oxidase subunit I
PA4134	4.52194	4.44139e-14	2.20823e-12	PA4134	hypothetical protein
PA4154	-3.39674	6.33375e-19	5.52303e-17	ygiM	hypothetical protein
PA4205	2.7119	7.81419e-07	1.03242e-05	mexG	hypothetical protein
PA4206	2.277	2.30097e-05	0.000208337	mexH	resistance-nodulation-cell division (RND) efflux membrane fusion protein
PA4210	6.61027	4.59548e-05	0.000389345	phzA1	phenazine biosynthesis protein
PA4211	4.94662	1.70503e-08	3.24298e-07	phzB1	phenazine biosynthesis protein
PA4212	3.89599	4.21547e-07	6.01846e-06	phzC1	phenazine biosynthesis protein PhzC
PA4217	2.20428	2.13487e-05	0.000196755	phzS	flavin-containing monooxygenase
PA4218	-5.00975	4.79182e-14	2.36174e-12	ampP; fptX	transporter
PA4219	-4.6321	1.26489e-08	2.4469e-07	ampO; yfpB	AmpO
PA4221	-5.89486	4.13486e-14	2.07402e-12	fptA	Fe(III)-pyochelin outer membrane receptor
PA4222	-6.35494	1.16865e-24	2.13674e-22	pchI	ABC transporter ATP-binding protein
PA4223	-6.86658	1.31714e-26	2.98621e-24	pchH	ABC transporter ATP-binding protein
PA4224	-5.34911	3.08344e-12	1.11318e-10	pchG	pyochelin biosynthetic protein PchG
PA4225	-7.45046	2.89128e-27	7.12511e-25	pchF	pyochelin synthetase
PA4226	-6.12162	7.36217e-15	3.97417e-13	pchE	dihydroaeruginoic acid synthetase
PA4227	-2.1927	1.5623e-05	0.000150087	pchR	transcriptional regulator PchR
PA4228	-6.67816	1.13016e-15	6.67267e-14	pchD	2%2C3-dihydroxybenzoate-AMP ligase
PA4229	-8.24123	3.7727e-09	7.97897e-08	pchC	pyochelin biosynthetic protein PchC
PA4230	-7.29985	2.3187e-15	1.31424e-13	pchB	isochorismate-pyruvate lyase
PA4231	-5.89318	1.41014e-21	1.73753e-19	pchA	salicylate biosynthesis isochorismate synthase
PA4290	-2.38258	0.000377932	0.00247072	PA4290	chemotaxis transducer
PA4338	-2.51486	3.03041e-21	3.57841e-19	PA4338	acyltransferase
PA4344	-2.504	1.40709e-21	1.73753e-19	PA4344	hydrolase
PA4345	-2.18133	1.38455e-17	9.93373e-16	PA4345	hypothetical protein
PA4358	-2.3061	6.64073e-07	8.91936e-06	feoB	ferrous iron transporter B
PA4359	-2.42095	9.78642e-08	1.63145e-06	feoA	ferrous iron transporter A
PA4371	-3.00197	2.73595e-06	3.13914e-05	PA4371	hypothetical protein
PA4390	-2.00216	2.84645e-09	6.20526e-08	PA4390	hypothetical protein
PA4513	-2.10607	1.84149e-06	2.20202e-05	piuB	oxidoreductase
PA4514	-2.61303	7.80109e-07	1.03242e-05	piuA	iron transport outer membrane receptor
PA4515	-2.63324	2.4345e-05	0.000219376	piuC	hydroxylase
PA4516	-2.89636	3.28961e-08	5.95704e-07	PA4516	hypothetical protein
PA4571	3.07787	0.000101276	0.000779932	PA4571	cytochrome C
PA4587	2.75172	9.64416e-05	0.000748809	ccpR	cytochrome C551 peroxidase
PA4624	-2.91964	1.63906e-19	1.54119e-17	cdrB	cyclic diguanylate-regulated TPS partner B, CdrB
PA4625	-3.29665	2.4051e-25	5.04894e-23	cdrA	cyclic diguanylate-regulated TPS partner A, CdrA
PA4688	-2.25479	4.50942e-06	4.96298e-05	hitB	iron (III)-transporter permease HitB
PA4709	-2.08603	7.22129e-12	2.45091e-10	phuS	hemin degrading factor
PA4713	-2.97232	1.65866e-19	1.54119e-17	PA4713	hypothetical protein
PA4785	-2.0754	2.34598e-12	8.68983e-11	PA4785	acetyl-CoA acetyltransferase
PA4843	2.60825	0.000276774	0.00188336	gcbA; adcA	two-component response regulator
PA4876	-2.26603	1.49121e-15	8.62469e-14	osmE	OsmE family transcriptional regulator
PA4880	-2.3164	2.2573e-11	7.108e-10	PA4880	bacterioferritin
PA5171	3.17026	8.21349e-06	8.57349e-05	arcA	arginine deiminase
PA5172	3.16669	6.10323e-08	1.04196e-06	arcB	ornithine carbamoyltransferase
PA5173	3.07661	1.93513e-09	4.44062e-08	arcC	carbamate kinase
PA5182	-3.03378	4.34295e-33	1.36755e-30	PA5182	hypothetical protein
PA5183	-2.74517	7.84357e-19	6.73596e-17	PA5183	hypothetical protein
PA5207	2.22074	8.59232e-05	0.000675468	PA5207	phosphate transporter
PA5212	-3.11098	8.95998e-20	8.60765e-18	PA5212	hypothetical protein
PA5217	-3.09498	1.15803e-06	1.44894e-05	PA5217	iron ABC transporter substrate-binding protein
PA5230	2.55116	5.12775e-07	7.0373e-06	yhhJ	ABC transporter permease
PA5231	2.14137	0.000917135	0.00537572	yhiH	ABC transporter ATP-binding protein/permease
PA5235	2.21972	1.42703e-06	1.73944e-05	glpT	sn-glycerol-3-phosphate transporter
PA5297	-2.54476	8.67938e-21	8.94449e-19	poxB	pyruvate dehydrogenase
PA5440	2.87968	9.12061e-06	9.46806e-05	yegQ	peptidase
PA5506	4.75559	1.75273e-09	4.05488e-08	PA5506	hypothetical protein
PA5507	4.47444	1.0742e-08	2.11409e-07	PA5507	hypothetical protein
PA5508	4.83843	9.88634e-12	3.27695e-10	pauA7	glutamine synthetase
PA5509	4.32007	1.57414e-09	3.70217e-08	PA5509	hypothetical protein
PA5510	3.71201	3.29989e-07	4.84553e-06	PA5510	transporter
PA5530	-3.04323	1.58183e-11	5.03697e-10	PA5530	MFS dicarboxylate transporter
PA5531	-2.20282	1.73154e-05	0.000163846	tonB1	transporter TonB

## Sheet: 141_L1vs141_S
Locus tag	log2FoldChange	p-value	adj. p-value	Gene name	Gene product
PA0027	2.15047	5.98733e-05	0.000354027	PA0027	hypothetical protein
PA0040	-2.52491	4.32934e-06	3.3707e-05	PA0040	hypothetical protein
PA0044	3.4129	5.96087e-15	2.22278e-13	exoT	exoenzyme T
PA0059	-2.30078	1.6274e-13	4.73031e-12	osmC	osmotically inducible protein OsmC
PA0062	-3.79176	1.29057e-36	3.65747e-34	PA0062	hypothetical protein
PA0070	-2.17817	8.77855e-11	1.64214e-09	tagQ1	TagQ1
PA0072	-2.23978	4.14536e-07	4.00954e-06	tagS1	TagS1
PA0074	-2.12907	4.18855e-09	5.76231e-08	ppkA	serine/threonine protein kinase PpkA
PA0075	-2.41385	1.68563e-09	2.53425e-08	pppA	serine/threonine phosphatase
PA0077	-2.46148	6.96563e-08	7.74141e-07	icmF1	type VI secretion protein IcmF
PA0078	-2.87729	1.27671e-10	2.29726e-09	tssL1	TssL1
PA0079	-2.58468	1.5667e-14	5.58495e-13	tssK1	TssK1
PA0080	-2.82084	3.51537e-06	2.79847e-05	tssJ1	TssJ1
PA0082	-2.32453	3.56687e-12	8.18502e-11	tssA1	TssA1
PA0083	-4.18998	1.10985e-18	6.48517e-17	tssB1	TssB1
PA0084	-4.11875	2.96467e-21	2.27078e-19	tssC1	TssC1
PA0085	-3.76842	5.5005e-18	2.80872e-16	hcp1	protein secretion apparatus assembly protein
PA0086	-2.70918	5.6985e-10	9.07278e-09	tagJ1; hsiE1	TagJ1
PA0087	-4.53699	4.38631e-13	1.17828e-11	tssE1	TssE1
PA0088	-4.24264	7.09342e-14	2.19923e-12	tssF1	TssF1
PA0089	-4.05252	7.59967e-12	1.68261e-10	tssG1	TssG1
PA0090	-3.91926	6.55435e-20	4.27012e-18	clpV1	secretion protein ClpV1
PA0091	-3.96405	1.89889e-18	1.06563e-16	vgrG1	type VI secretion system protein VgrG
PA0093	-2.10595	6.50106e-07	6.01109e-06	tse6	Tse6
PA0095	-2.65096	3.1676e-24	3.45269e-22	vgr ; VgrG1b	vgrG1b
PA0096	-4.64946	1.65451e-05	0.000113258	PA0096	hypothetical protein
PA0097	-3.02193	7.10055e-14	2.19923e-12	PA0097	hypothetical protein
PA0098	-2.09681	2.66858e-08	3.15773e-07	PA0098	3-oxoacyl-ACP synthase
PA0099	-2.71843	7.69244e-13	1.9909e-11	PA0099	type VI effector protein
PA0103	-3.63621	2.50232e-17	1.20196e-15	PA0103	sulfate transporter
PA0162	2.41519	4.63156e-06	3.5912e-05	opdC	histidine porin OpdC
PA0169	-2.18104	5.09649e-07	4.84679e-06	siaD	SiaD
PA0170	-2.34365	3.40737e-07	3.34713e-06	PA0170	hypothetical protein
PA0171	-3.63304	1.04907e-10	1.92432e-09	PA0171	hypothetical protein
PA0172	-2.93281	3.70697e-09	5.17515e-08	siaA	SiaA
PA0309	-2.04201	2.67158e-11	5.36968e-10	PA0309	hypothetical protein
PA0315	-2.29874	1.87156e-16	8.35277e-15	PA0315	hypothetical protein
PA0411	2.29002	3.46116e-12	8.00728e-11	pilJ	twitching motility protein PilJ
PA0413	2.23309	4.46077e-14	1.45308e-12	chpA	chemotactic signal transduction system protein
PA0462	-2.01657	3.93871e-15	1.48831e-13	PA0462	hypothetical protein
PA0470	-2.54876	2.44162e-13	6.71802e-12	fiuA	ferrichrome receptor FiuA
PA0471	-2.46337	0.000865227	0.00383133	fiuR	transmembrane sensor
PA0472	-2.46863	0.00032625	0.00161219	fiuI	RNA polymerase sigma factor
PA0489	-2.53511	2.30891e-07	2.36226e-06	PA0489	phosphoribosyl transferase
PA0490	-2.72407	1.25482e-10	2.27231e-09	PA0490	hypothetical protein
PA0508	-2.41907	8.96324e-08	9.86478e-07	PA0508	acyl-CoA dehydrogenase
PA0509	4.46866	1.38189e-09	2.09426e-08	nirN	cytochrome C
PA0510	4.94459	3.49088e-10	5.87131e-09	nirE	uroporphyrin-III C-methyltransferase
PA0511	5.11987	2.87981e-11	5.76777e-10	nirJ	heme d1 biosynthesis protein NirJ
PA0512	4.77447	1.54131e-10	2.73861e-09	nirH	heme d1 biosynthesis protein NirH
PA0513	5.0363	1.89884e-11	3.92797e-10	nirG	heme d1 biosynthesis protein NirG
PA0514	4.37804	8.81203e-11	1.64298e-09	nirL	heme d1 biosynthesis protein NirL
PA0515	4.4979	1.09441e-08	1.426e-07	nirD	heme d1 biosynthesis protein NirD
PA0516	3.89938	6.31819e-07	5.86113e-06	nirF	heme d1 biosynthesis protein NirF
PA0517	3.64608	2.6747e-09	3.8091e-08	nirC	cytochrome c55X
PA0518	4.06777	2.40994e-07	2.45676e-06	nirM	cytochrome C-551
PA0520	4.20206	5.00717e-11	9.75279e-10	nirQ	denitrification regulatory protein NirQ
PA0521	5.33492	1.94488e-10	3.36085e-09	nirO	cytochrome C oxidase subunit
PA0522	4.58518	3.45839e-08	4.02508e-07	nirP	hypothetical protein
PA0523	4.23971	0.000121744	0.000666068	norC	nitric oxide reductase subunit C
PA0524	5.57536	3.13682e-08	3.66587e-07	norB	nitric oxide reductase subunit B
PA0525	6.68753	1.98744e-13	5.66071e-12	norD	denitrification protein NorD
PA0567	-2.51986	1.54354e-09	2.3268e-08	yqaE	hypothetical protein
PA0602	2.33943	6.84099e-07	6.30484e-06	PA0602	ABC transporter
PA0713	3.36513	1.74307e-10	3.03992e-09	PA0713	hypothetical protein
PA0714	3.48091	1.86548e-14	6.52688e-13	PA0714	hypothetical protein
PA0715	-21.6032	5.76136e-18	2.91566e-16	PA0715	hypothetical protein
PA0716	-27.059	2.00019e-19	1.25967e-17	PA0716	hypothetical protein
PA0731	-2.00435	6.40901e-08	7.16494e-07	PA0731	hypothetical protein
PA0736a	-3.8702	2.81032e-18	1.54649e-16	PA0736a	hypothetical protein
PA0737	-2.64664	2.31941e-10	3.99587e-09	PA0737	hypothetical protein
PA0738	-2.4913	6.42792e-07	5.95318e-06	PA0738	hypothetical protein
PA0807	-2.69193	1.58132e-07	1.66597e-06	ampDh3	protein AmpDh3
PA0808	-2.58732	4.56826e-09	6.23925e-08	PA0808	hypothetical protein
PA0855	-2.05603	0.000111079	0.000616044	PA0855	hypothetical protein
PA0866	-3.81828	3.64795e-12	8.33733e-11	aroP2	aromatic amino acid transporter AroP
PA0918	2.71208	2.57421e-16	1.12236e-14	PA0918	cytochrome b561
PA0958	2.70135	2.42347e-13	6.7006e-12	oprD	porin D
PA1048	-2.16087	2.71158e-53	2.1956e-50	PA1048	probable outer membrane protein precursor
PA1077	5.11423	2.78538e-12	6.57814e-11	flgB	flagellar basal-body rod protein FlgB
PA1078	5.53519	1.02622e-10	1.90085e-09	flgC	flagellar basal body rod protein FlgC
PA1079	5.23858	2.3854e-09	3.44909e-08	flgD	flagellar basal body rod modification protein
PA1080	5.07524	6.3294e-10	9.99305e-09	flgE	flagellar hook protein FlgE
PA1081	5.34075	2.14787e-11	4.41091e-10	flgF	flagellar basal body rod protein FlgF
PA1082	4.29404	6.06643e-09	8.20633e-08	flgG	flagellar basal body rod protein FlgG
PA1083	2.90987	5.07975e-05	0.000305324	flgH	flagellar basal body L-ring protein
PA1084	2.73176	0.000208617	0.00107593	flgI	flagellar basal body P-ring protein
PA1085	2.63067	0.000199954	0.00103596	flgJ	peptidoglycan hydrolase FlgJ
PA1086	3.06376	7.94984e-05	0.00045607	flgK	flagellar hook-associated protein FlgK
PA1088	-27.1594	3.86244e-47	1.82436e-44	PA1088	hypothetical protein
PA1093	-30.1311	6.04249e-50	3.80543e-47	flaG	hypothetical protein
PA1095	-29.4968	1.03321e-48	5.32387e-46	fliS	B-type flagellar protein FliS
PA1099	2.39603	0.000471668	0.00225035	fleR	two-component response regulator
PA1123	2.28235	4.80126e-05	0.000291678	PA1123	hypothetical protein
PA1151	-34.6386	5.07226e-65	9.58319e-62	imm2	pyocin-S2 immunity protein
PA1294	-2.09737	5.21503e-19	3.14455e-17	rnd	ribonuclease D
PA1323	-3.41268	3.30441e-18	1.7342e-16	PA1323	hypothetical protein
PA1324	-2.61954	4.03351e-14	1.33696e-12	PA1324	hypothetical protein
PA1341	-2.04643	5.66574e-06	4.32213e-05	aatQ	amino acid ABC transporter permease
PA1356	-2.21831	1.04604e-05	7.52407e-05	PA1356	hypothetical protein
PA1364	-2.04402	4.02889e-05	0.000249299	PA1364	transmembrane sensor
PA1369	-25.4185	4.20565e-28	5.9594e-26	PA1369	hypothetical protein
PA1372	-25.0168	1.4743e-24	1.74091e-22	PA1372	hypothetical protein
PA1382	-18.8352	7.69952e-11	1.46939e-09	xqhB	type II secretion system protein
PA1423	-2.37268	1.03876e-10	1.91158e-09	bdlA	biofilm dispersion protein
PA1441	4.88417	1.0325e-10	1.90626e-09	PA1441	putative flagellar hook-length control protein FliK
PA1471	-3.79541	1.61645e-18	9.16202e-17	PA1471	hypothetical protein
PA1494	-3.91476	1.24273e-28	1.90373e-26	muiA	mucoidy inhibitor gene A
PA1550	2.06178	6.48079e-09	8.7252e-08	PA1550	hypothetical protein
PA1551	2.31141	8.3289e-09	1.09862e-07	fixG	ferredoxin
PA1578a	-2.20627	2.19993e-08	2.64739e-07	PA1578a	hypothetical protein
PA1605	-2.65891	5.51225e-16	2.31433e-14	PA1605	hypothetical protein
PA1675	-2.21481	1.03839e-09	1.61248e-08	PA1675	hypothetical protein
PA1676	-2.33902	3.62843e-13	9.84015e-12	PA1676	hypothetical protein
PA1690	2.70308	3.32565e-07	3.27822e-06	pscU	translocation protein in type III secretion
PA1693	4.02456	1.10847e-06	9.78635e-06	pscR	type III secretion system protein
PA1694	4.5836	1.25635e-12	3.12324e-11	pscQ	type III secretion system protein
PA1695	4.81768	1.0902e-06	9.67074e-06	pscP	translocation protein in type III secretion
PA1696	4.81898	1.0087e-12	2.55238e-11	pscO	translocation protein in type III secretion
PA1697	4.18741	1.01187e-10	1.88041e-09	pscN	type III secretion system ATPase
PA1698	3.45545	5.95163e-11	1.15133e-09	popN	type III secretion outer membrane protein PopN
PA1699	2.98991	6.26411e-06	4.734e-05	pcr1	Pcr1
PA1700	4.48234	7.40999e-09	9.88231e-08	pcr2	Pcr2
PA1701	3.66996	1.91809e-07	2.00216e-06	pcr3	Pcr3
PA1702	2.66554	0.00025675	0.00130283	pcr4	Pcr4
PA1703	3.43201	1.0858e-14	3.97051e-13	pcrD	type III secretory apparatus protein PcrD
PA1704	3.10817	3.72859e-06	2.95575e-05	pcrR	transcriptional regulator PcrR
PA1705	4.39493	3.658e-14	1.23414e-12	pcrG	type III secretion regulator
PA1706	4.30555	2.04429e-18	1.13598e-16	pcrV	type III secretion protein PcrV
PA1707	3.75722	4.53328e-14	1.46827e-12	pcrH	regulatory protein PcrH
PA1708	4.426	2.23478e-20	1.5638e-18	popB	translocator protein PopB
PA1709	4.73141	3.00505e-22	2.66135e-20	popD	translocator outer membrane protein PopD
PA1710	2.11199	3.85725e-10	6.39265e-09	exsC	exoenzyme S synthesis protein ExsC
PA1711	2.00948	2.08138e-07	2.16067e-06	exsE	ExsE
PA1712	2.06657	1.43808e-08	1.80332e-07	exsB	exoenzyme S synthesis protein ExsB
PA1713	2.28616	4.11755e-07	3.98945e-06	exsA	exoenzyme S transcriptional regulator ExsA
PA1714	2.68634	2.229e-13	6.22363e-12	exsD	ExsD
PA1715	3.83174	6.47447e-12	1.44478e-10	pscB	type III export apparatus protein
PA1716	3.40994	8.88597e-13	2.26872e-11	pscC	type III secretion outer membrane protein PscC
PA1717	3.52857	1.58775e-12	3.86239e-11	pscD	type III export protein PscD
PA1718	5.15221	1.69898e-05	0.000116022	pscE	type III export protein PscE
PA1719	3.84834	2.0759e-15	8.22811e-14	pscF	type III export protein PscF
PA1720	4.04847	2.37907e-15	9.29971e-14	pscG	type III export protein PscG
PA1721	4.59729	8.80294e-21	6.56514e-19	pscH	type III export protein PscH
PA1722	3.58773	9.66291e-14	2.89785e-12	pscI	type III export protein PscI
PA1723	2.61248	4.01701e-10	6.63803e-09	pscJ	type III export protein PscJ
PA1724	2.39436	1.5011e-06	1.28136e-05	pscK	type III export protein PscK
PA1725	2.11615	1.07009e-07	1.15091e-06	pscL	type III secretion system protein
PA1784	-3.69377	2.51326e-10	4.27782e-09	PA1784	hypothetical protein
PA1797a	-2.35297	3.3853e-15	1.28778e-13	PA1797a	hypothetical protein
PA1838	-2.15907	2.26115e-05	0.000149026	cysI	sulfite reductase
PA1844	-2.96523	1.7473e-05	0.000118607	tse1	Tse1
PA1845	-4.04912	0.000188255	0.000980889	tsi1	Tsi1
PA1847	2.33412	2.76988e-09	3.93476e-08	nfuA; yhgI	Fe/S biogenesis protein NfuA
PA1871	3.40808	5.02291e-07	4.79291e-06	lasA	protease LasA
PA1882	-2.06198	6.30994e-05	0.000371004	PA1882	transporter
PA1889	-2.98382	4.07926e-30	7.70708e-28	PA1889	hypothetical protein
PA1891	-5.48935	0.000401619	0.00194064	PA1891	hypothetical protein
PA1899	4.83934	9.98996e-10	1.55558e-08	phzA2	phenazine biosynthesis protein PhzA
PA1900	3.71383	4.26691e-11	8.4859e-10	phzB2	phenazine biosynthesis protein PhzB
PA1913	-4.69485	0.000730255	0.00329807	PA1913	hypothetical protein
PA1939	-26.8852	3.39949e-24	3.63553e-22	PA1939	hypothetical protein
PA1959	-2.12198	2.55479e-11	5.17162e-10	bacA	undecaprenyl-diphosphatase
PA1967	4.84452	1.64892e-13	4.7684e-12	PA1967	hypothetical protein
PA1999	-2.40633	3.77314e-09	5.25458e-08	dhcA	dehydrocarnitine CoA transferase subunit A
PA2000	-2.12974	6.8102e-06	5.0991e-05	dhcB	dehydrocarnitine CoA transferase subunit B
PA2006	-3.45289	2.46428e-05	0.000160546	PA2006	major facilitator superfamily transporter
PA2008	-2.54594	2.90418e-06	2.35156e-05	fahA	fumarylacetoacetase
PA2009	-2.39299	1.55463e-06	1.3191e-05	hmgA	homogentisate 1%2C2-dioxygenase
PA2021	-2.18078	1.01022e-05	7.29417e-05	PA2021	hypothetical protein
PA2037	-19.8185	1.19353e-12	2.99333e-11	PA2037	hypothetical protein
PA2046	-2.88224	5.01908e-17	2.37068e-15	PA2046	hypothetical
PA2069	3.13274	2.55915e-07	2.59486e-06	PA2069	carbamoyl transferase
PA2075	2.45968	2.19577e-13	6.1612e-12	PA2075	hypothetical protein
PA2107	-2.62424	0.00102219	0.00444988	PA2107	hypothetical protein
PA2134	-2.28925	0.000347854	0.0017041	PA2134	hypothetical protein
PA2136	-3.59045	0.00256586	0.00994754	PA2136	hypothetical protein
PA2142a	-5.63299	0.000421195	0.00202832	PA2142a	hypothetical protein
PA2145	-2.37038	1.766e-06	1.48291e-05	PA2145	hypothetical protein
PA2146	-2.27163	2.3659e-06	1.94911e-05	yciG	hypothetical protein
PA2147	-2.00997	1.99259e-06	1.66578e-05	katE	catalase HPII
PA2148	-2.3405	0.000268004	0.00135508	PA2148	hypothetical protein
PA2151	-2.21876	1.02426e-07	1.10581e-06	PA2151	alpha-1%2C4-glucan:maltose-1-phosphate maltosyltransferase
PA2158	-2.34405	1.22901e-07	1.30941e-06	PA2158	alcohol dehydrogenase
PA2159	-2.26771	2.25191e-05	0.00014859	PA2159	hypothetical protein
PA2160	-2.03778	6.05516e-06	4.58832e-05	glgX	glycosyl hydrolase
PA2163	-2.65283	8.50472e-05	0.000485935	PA2163	4-alpha-glucanotransferase
PA2167	-3.24515	4.79493e-11	9.40403e-10	PA2167	hypothetical protein
PA2168	-2.69516	0.000653094	0.00301199	PA2168	hypothetical protein
PA2169	-2.37404	4.67908e-05	0.00028642	PA2169	hypothetical protein
PA2171	-2.42436	4.45974e-11	8.83839e-10	PA2171	hypothetical protein
PA2172	-2.10773	1.64526e-07	1.72691e-06	PA2172	hypothetical protein
PA2173	-2.42479	0.000469908	0.00224384	PA2173	hypothetical protein
PA2177	-2.17476	2.64059e-11	5.32629e-10	PA2177	sensor/response regulator hybrid protein
PA2178	-3.20374	0.00137967	0.0058271	PA2178	hypothetical protein
PA2179	-2.81344	0.000400751	0.0019381	PA2179	hypothetical protein
PA2180	-3.25869	7.50069e-06	5.57194e-05	PA2180	hypothetical protein
PA2191	3.11844	3.11427e-13	8.48638e-12	exoY	adenylate cyclase
PA2204	-2.07277	0.00231479	0.0091494	PA2204	ABC transporter
PA2231	-3.00395	1.43659e-20	1.01783e-18	pslA	biofilm formation protein PslA
PA2232	-2.90794	5.62893e-30	1.02919e-27	pslB	biofilm formation protein PslB
PA2233	-3.02936	7.94291e-22	6.62065e-20	pslC	biofilm formation protein PslC
PA2234	-4.18484	2.1329e-32	4.4775e-30	pslD	biofilm formation protein PslD
PA2235	-3.34565	5.77325e-22	4.95799e-20	pslE	biofilm formation protein PslE
PA2236	-3.47327	1.34959e-20	9.68286e-19	pslF	biofilm formation protein PslF
PA2237	-2.44973	4.55572e-21	3.44291e-19	pslG	biofilm formation protein PslG
PA2238	-2.72126	4.98554e-24	5.22299e-22	pslH	biofilm formation protein PslH
PA2239	-2.96369	2.38071e-17	1.16327e-15	pslI	biofilm formation protein PslI
PA2240	-2.6085	2.47941e-26	3.12296e-24	pslJ	biofilm formation protein PslJ
PA2241	-2.30869	1.0759e-06	9.57335e-06	pslK	biofilm formation protein PslL
PA2252	3.05463	4.18398e-06	3.2846e-05	PA2252	AGCS sodium/alanine/glycine symporter
PA2258	-2.01967	4.69785e-08	5.36843e-07	ptxR	HTH-type transcriptional regulator PtxR
PA2300	3.76564	3.66621e-10	6.09387e-09	chiC	chitinase
PA2364	2.0117	2.4242e-11	4.94258e-10	lip3	Lip3
PA2381	2.63537	5.89112e-06	4.48199e-05	PA2381	hypothetical protein
PA2407	-2.14172	0.000979454	0.0042774	fpvC	adhesion protein
PA2409	-2.36021	0.00209351	0.00838586	fpvE	ABC transporter permease
PA2415	-2.29537	2.07629e-05	0.000138498	PA2415	hypothetical protein
PA2433	-2.85959	1.56081e-05	0.000107493	PA2433	hypothetical protein
PA2440	-5.32185	1.34973e-16	6.07164e-15	PA2440	hypothetical protein
PA2441	-4.77866	8.44722e-50	4.78789e-47	PA2441	hypothetical protein
PA2442	-2.12096	1.15679e-05	8.21638e-05	gcvT2	glycine cleavage system protein T2
PA2443	-2.29515	1.81299e-08	2.21477e-07	sdaA	L-serine dehydratase
PA2444	-2.11471	0.00015672	0.000837217	glyA2	serine hydroxymethyltransferase
PA2459	-23.5952	2.07009e-22	1.89246e-20	PA2459	hypothetical protein
PA2461	-20.8791	1.83303e-12	4.40238e-11	PA2461	hypothetical protein
PA2485	-2.84696	3.58457e-09	5.01663e-08	PA2485	hypothetical protein
PA2486	-2.67547	3.25108e-06	2.61378e-05	ptrC	Pseudomonas type III repressor gene C, PtrC
PA2504	2.40859	1.7605e-09	2.62592e-08	PA2504	hypothetical protein
PA2559a	-4.33771	3.01975e-18	1.63009e-16	PA2559a	hypothetical protein
PA2562	-2.35061	3.17197e-19	1.95421e-17	PA2562	hypothetical protein
PA2569	-2.45344	9.67116e-13	2.45812e-11	PA2569	hypothetical protein
PA2662	4.50009	3.09986e-07	3.07706e-06	PA2662	hypothetical protein
PA2663	3.91117	5.98998e-05	0.000354027	ppyR	psl and pyoverdine operon regulator PpyR
PA2703	-5.32733	0.000351002	0.00171803	tsi2	Tsi2
PA2732	-29.1727	1.39898e-26	1.80214e-24	PA2732	hypothetical protein
PA2733	-22.1551	2.92525e-19	1.82201e-17	PA2733	hypothetical protein
PA2734	-30.9432	1.06893e-32	2.55221e-30	PA2734	hypothetical protein
PA2735	-32.1112	9.35644e-34	2.52535e-31	PA2735	restriction-modification system protein
PA2773	-2.26554	1.78622e-08	2.19141e-07	PA2773	hypothetical protein
PA2777	-2.79004	2.24144e-23	2.11742e-21	yfdC	hypothetical protein
PA2778	-3.23056	4.50486e-28	6.22769e-26	PA2778	hypothetical protein
PA2779	-2.84168	1.91027e-21	1.52499e-19	PA2779	hypothetical protein
PA2791	-3.36838	0.00199016	0.00802862	PA2791	hypothetical protein
PA2792	-2.40954	1.6099e-08	1.99234e-07	PA2792	hypothetical protein
PA2847	2.07843	3.81356e-14	1.27901e-12	PA2847	hypothetical protein
PA2869	-2.34585	0.000565799	0.00263946	PA2869	hypothetical protein
PA2870	-2.2999	3.35131e-10	5.65334e-09	PA2870	diguanylate cyclase
PA2895	-2.42022	8.98247e-53	6.36408e-50	sbrR	SbrR
PA2896	-2.18867	9.40346e-24	9.18945e-22	sbrI	RNA polymerase sigma factor
PA3023	-2.36488	2.68431e-28	4.00386e-26	yegS	lipid kinase
PA3058	-2.74752	3.56501e-08	4.13221e-07	pelG	pellicle/biofilm biosynthesis Wzx-like polysaccharide transporter PelG
PA3059	-3.11436	5.20138e-13	1.39063e-11	pelF	pellicle/biofilm biosynthesis glycosyltransferase PelF
PA3060	-3.34949	1.28854e-06	1.11164e-05	pelE	pellicle/biofilm biosynthesis protein PelE
PA3061	-3.59285	7.25565e-11	1.38936e-09	pelD	pellicle/biofilm biosynthesis protein PelD
PA3062	-3.13861	2.49949e-05	0.000162306	pelC	pellicle/biofilm biosynthesis outer membrane protein PelC
PA3063	-4.00395	9.18154e-21	6.67192e-19	pelB	pellicle/biofilm biosynthesis protein PelB
PA3064	-4.24843	2.4069e-20	1.6637e-18	pelA	PelA
PA3081	2.08176	7.60201e-07	6.91624e-06	PA3081	hypothetical protein
PA3177	-3.03841	5.06818e-24	5.22299e-22	PA3177	diguanylate cyclase
PA3274	-2.61208	0.00010876	0.000605409	PA3274	hypothetical protein
PA3340	-2.30509	2.90892e-14	9.99259e-13	PA3340	hypothetical protein
PA3392	5.61708	8.195e-11	1.55349e-09	nosZ	nitrous-oxide reductase
PA3393	5.20156	3.19116e-12	7.44341e-11	nosD	copper-binding periplasmic protein
PA3394	4.91913	1.05751e-10	1.93354e-09	nosF	copper ABC transporter ATP-binding protein
PA3395	5.35011	5.36584e-17	2.51352e-15	nosY	membrane protein NosY
PA3396	5.06836	4.34637e-14	1.424e-12	nosL	acessory protein NosL
PA3403a	-3.99213	1.79051e-21	1.4498e-19	PA3403a	hypothetical protein
PA3431	2.58204	2.28461e-06	1.88764e-05	ywbG	hypothetical protein
PA3432	2.84587	5.6463e-07	5.29855e-06	PA3432	hypothetical protein
PA3484	-2.04641	6.56992e-05	0.00038549	tse3	Tse3
PA3540	-10.5992	3.08309e-80	8.73747e-77	algD	GDP-mannose 6-dehydrogenase AlgD
PA3541	-8.66928	1.07707e-39	3.21308e-37	alg8	glycosyltransferase alg8
PA3542	-7.71655	1.97208e-31	3.8544e-29	alg44	alginate biosynthesis protein Alg44
PA3543	-10.6505	1.63062e-11	3.46155e-10	algK	alginate biosynthesis protein AlgK
PA3544	-8.33363	5.26774e-27	6.94362e-25	algE	alginate production protein AlgE
PA3545	-7.33067	2.07477e-29	3.59248e-27	algG	alginate-c5-mannuronan-epimerase AlgG
PA3546	-8.20969	9.30526e-43	3.7673e-40	algX	alginate biosynthesis protein AlgX
PA3547	-6.80883	4.02081e-55	3.79833e-52	algL	alginate lyase
PA3548	-7.64239	1.0686e-43	4.65912e-41	algI	alginate o-acetylase AlgI
PA3549	-7.45984	4.05213e-25	4.8867e-23	algJ	alginate o-acetylase AlgJ
PA3550	-6.83894	1.02845e-41	3.23846e-39	algF	alginate o-acetyltransferase AlgF
PA3551	-7.19391	1.609e-55	2.27995e-52	algA	bifunctional mannose-1-phosphate guanylyltransferase/mannose-6-phosphate isomerase
PA3577	3.7703	0.000830965	0.00368873	PA3577	hypothetical protein
PA3579	2.29159	1.32907e-15	5.38084e-14	PA3579	glycerol kinase
PA3582	3.58912	8.31274e-11	1.57055e-09	glpK	glycerol kinase
PA3584	3.74493	1.42182e-08	1.78689e-07	glpD	glycerol-3-phosphate dehydrogenase
PA3598	-2.15415	3.15479e-12	7.41966e-11	ypqQ	hypothetical protein
PA3691	-2.42477	4.01702e-14	1.33696e-12	PA3691	hypothetical protein
PA3692	-2.14173	1.92168e-09	2.84389e-08	lptF	outer membrane porin F
PA3722	-3.05633	2.86486e-07	2.87399e-06	PA3722	hypothetical protein
PA3724	2.21189	0.000301415	0.00150522	lasB	elastase LasB
PA3733a	-4.71514	4.03588e-42	1.34561e-39	PA3733a	hypothetical protein
PA3739	-2.58687	7.30112e-29	1.18236e-26	PA3739	sodium/hydrogen antiporter
PA3788	2.23795	1.55047e-06	1.31755e-05	PA3788	hypothetical protein
PA3789	2.46292	5.45091e-14	1.74552e-12	PA3789	hypothetical protein
PA3790	2.7307	6.71526e-09	9.01945e-08	oprC	copper transport outer membrane porin OprC
PA3809	2.31591	2.73238e-08	3.22074e-07	fdx2	(2Fe-2S) ferredoxin
PA3810	2.17173	5.36571e-08	6.07042e-07	hscA	chaperone protein HscA
PA3812	2.23608	8.08635e-10	1.26535e-08	iscA	iron-binding protein IscA
PA3813	2.46386	1.27361e-10	2.29726e-09	iscU	scaffold protein
PA3814	2.6107	3.93881e-09	5.44516e-08	iscS	cysteine desulfurase
PA3841	4.32747	7.54204e-24	7.4997e-22	exoS	exoenzyme S
PA3866	-25.5926	3.02211e-20	2.06377e-18	PA3866	pyocin protein
PA3870	2.89564	9.2904e-07	8.35841e-06	moaA1	molybdenum cofactor biosynthesis protein A
PA3871	2.81289	3.27271e-06	2.62372e-05	nifM	PpiC-type peptidyl-prolyl cis-trans isomerase
PA3872	3.57468	9.42179e-08	1.02222e-06	narI	respiratory nitrate reductase subunit gamma
PA3873	3.32278	7.49051e-07	6.82576e-06	narJ	respiratory nitrate reductase subunit delta
PA3874	3.12744	1.51035e-06	1.28732e-05	narH	respiratory nitrate reductase subunit beta
PA3875	2.55735	0.000248702	0.00126539	narG	respiratory nitrate reductase subunit alpha
PA3885	-2.94471	0.00208694	0.00837139	tpbA	protein tyrosine phosphatase TpbA
PA3888	-3.36012	1.57901e-10	2.77084e-09	opuCD	ABC transporter permease
PA3889	-2.38485	1.86723e-13	5.37232e-12	opuCC	ABC transporter
PA3890	-2.25994	2.45409e-08	2.92838e-07	opuCB	ABC transporter permease
PA3901	-2.35262	0.000726336	0.00328302	fecA	Fe(III) dicitrate transporter FecA
PA3902	-2.88463	1.08936e-32	2.55221e-30	PA3902	hypothetical protein
PA3911	3.88283	1.66134e-08	2.05151e-07	yhbT	hypothetical protein
PA3912	3.93328	6.38998e-09	8.62343e-08	yhbV	hypothetical protein
PA3913	3.10275	2.92941e-05	0.000186561	yhbU	protease
PA3936	-2.27859	0.0012793	0.00543557	tauC	taurine ABC transporter permease
PA3990	-3.83182	0.000657918	0.00302685	PA3990	hypothetical protein
PA4129	2.2993	5.82289e-08	6.56146e-07	PA4129	hypothetical protein
PA4130	2.64127	7.19273e-12	1.59876e-10	PA4130	sulfite/nitrite reductase
PA4131	2.72879	5.79088e-08	6.53839e-07	PA4131	iron-sulfur protein
PA4132	2.17036	4.96639e-08	5.64118e-07	PA4132	hypothetical protein
PA4134	2.79046	4.19776e-06	3.29086e-05	PA4134	hypothetical protein
PA4139	-4.02826	1.81793e-23	1.74644e-21	PA4139	hypothetical protein
PA4140	-4.09753	2.96449e-24	3.29466e-22	PA4140	hypothetical protein
PA4154	-4.88201	1.12571e-32	2.55221e-30	ygiM	hypothetical protein
PA4198	3.10676	5.8295e-10	9.22949e-09	PA4198	acyl-CoA synthetase
PA4199	2.29165	6.4418e-16	2.66512e-14	PA4199	acyl-CoA dehydrogenase
PA4205	2.21105	7.26011e-05	0.000419046	mexG	hypothetical protein
PA4206	2.4641	5.19384e-06	3.99439e-05	mexH	resistance-nodulation-cell division (RND) efflux membrane fusion protein
PA4211	3.71961	2.70793e-05	0.000173823	phzB1	phenazine biosynthesis protein
PA4212	4.15862	1.09274e-07	1.17304e-06	phzC1	phenazine biosynthesis protein PhzC
PA4218	-2.62297	3.04944e-05	0.00019312	ampP; fptX	transporter
PA4222	-4.51957	4.88411e-14	1.5729e-12	pchI	ABC transporter ATP-binding protein
PA4223	-4.2098	3.23611e-12	7.51733e-11	pchH	ABC transporter ATP-binding protein
PA4224	-4.19624	4.67722e-08	5.35566e-07	pchG	pyochelin biosynthetic protein PchG
PA4225	-3.9766	4.31945e-09	5.928e-08	pchF	pyochelin synthetase
PA4226	-3.09982	7.39609e-05	0.000426027	pchE	dihydroaeruginoic acid synthetase
PA4228	-3.39032	1.14339e-05	8.14161e-05	pchD	2%2C3-dihydroxybenzoate-AMP ligase
PA4229	-3.20275	0.0012049	0.00514646	pchC	pyochelin biosynthetic protein PchC
PA4230	-2.87212	3.3274e-05	0.000209785	pchB	isochorismate-pyruvate lyase
PA4231	-3.43534	1.54258e-08	1.9132e-07	pchA	salicylate biosynthesis isochorismate synthase
PA4324	-2.09125	8.8144e-12	1.92896e-10	PA4324	hypothetical protein
PA4338	-2.36698	2.16374e-16	9.58132e-15	PA4338	acyltransferase
PA4390	-3.00169	2.98669e-18	1.62775e-16	PA4390	hypothetical protein
PA4468	-2.07583	6.28115e-06	4.74055e-05	sodM	superoxide dismutase
PA4514	-2.2145	3.59866e-05	0.000225416	piuA	iron transport outer membrane receptor
PA4552	2.04609	0.00107914	0.00466379	pilW	type 4 fimbrial biogenesis protein PilW
PA4553	2.21995	0.000432577	0.00207432	pilX	type 4 fimbrial biogenesis protein PilX
PA4570	-2.07579	0.00252507	0.00982974	PA4570	hypothetical protein
PA4587	4.00469	1.38738e-08	1.74749e-07	ccpR	cytochrome C551 peroxidase
PA4615	2.19337	1.18569e-12	2.98688e-11	fprB	oxidoreductase
PA4624	-5.35572	3.6178e-55	3.79833e-52	cdrB	cyclic diguanylate-regulated TPS partner B, CdrB
PA4625	-6.5136	6.6986e-87	3.79677e-83	cdrA	cyclic diguanylate-regulated TPS partner A, CdrA
PA4713	-3.13188	1.02317e-18	6.04099e-17	PA4713	hypothetical protein
PA4865	2.88457	2.7708e-14	9.57617e-13	ureA	urease subunit gamma
PA4866	2.69833	3.15591e-29	5.26108e-27	PA4866	hypothetical protein
PA4867	2.5292	7.60558e-29	1.19746e-26	ureB	urease subunit beta
PA4868	2.95071	1.24025e-42	4.68649e-40	ureC	urease subunit alpha
PA4880	-2.61431	1.16553e-11	2.50236e-10	PA4880	bacterioferritin
PA4891	2.23243	6.29597e-06	4.74542e-05	ureE	urease accessory protein UreE
PA4892	2.47751	7.21949e-08	7.97662e-07	ureF	urease accessory protein UreF
PA5023	2.38507	1.47925e-05	0.00010275	ydiU	hypothetical protein
PA5040	2.95515	4.17549e-07	4.02495e-06	pilQ	type 4 fimbrial biogenesis outer membrane protein PilQ
PA5041	3.25123	1.47298e-08	1.83491e-07	pilP	type 4 fimbrial biogenesis protein PilP
PA5042	2.9644	1.9637e-07	2.04225e-06	pilO	type 4 fimbrial biogenesis protein PilO
PA5043	2.75491	1.10539e-05	7.93079e-05	pilN	type 4 fimbrial biogenesis protein PilN
PA5107	-2.39937	3.143e-32	6.36234e-30	blc	outer membrane lipoprotein Blc
PA5108	-2.23053	8.28377e-22	6.80469e-20	PA5108	hypothetical protein
PA5115	2.51928	3.04127e-14	1.03843e-12	PA5115	hypothetical protein
PA5160.1	2.65019	9.16474e-08	1.00088e-06	PA5160.1	tRNA-Thr
PA5182	-3.63923	2.23885e-42	7.93111e-40	PA5182	hypothetical protein
PA5183	-3.9547	4.4116e-33	1.13659e-30	PA5183	hypothetical protein
PA5212	-3.7725	2.26893e-24	2.62455e-22	PA5212	hypothetical protein
PA5273	-2.65004	3.93588e-11	7.85512e-10	PA5273	hypothetical protein
PA5297	-2.68347	4.65502e-20	3.14103e-18	poxB	pyruvate dehydrogenase
PA5354	2.60543	9.41562e-05	0.00053165	glcE	glycolate oxidase FAD binding subunit
PA5355	2.63587	6.92092e-07	6.35783e-06	glcD	glycolate oxidase subunit GlcD
PA5423	-2.35253	4.62137e-19	2.81655e-17	PA5423	hypothetical protein
PA5424	-2.02425	1.33612e-25	1.64633e-23	yeaQ	hypothetical protein
PA5462	-2.06406	6.15902e-06	4.66079e-05	PA5462	hypothetical protein
PA5506	4.97914	3.54219e-10	5.92246e-09	PA5506	hypothetical protein
PA5507	5.87735	5.7109e-14	1.81851e-12	PA5507	hypothetical protein
PA5508	5.89745	1.06855e-16	4.88433e-15	pauA7	glutamine synthetase
PA5509	5.55888	7.99384e-15	2.96138e-13	PA5509	hypothetical protein
PA5510	5.37581	1.3932e-13	4.09155e-12	PA5510	transporter
PA5514	-2.56937	8.93465e-21	6.57683e-19	PA5514	beta-lactamase
PA5526	-2.60063	3.29276e-28	4.78547e-26	PA5526	hypothetical protein
PA5530	-4.46255	7.7873e-17	3.6179e-15	PA5530	MFS dicarboxylate transporter

## Sheet: 141_L1vs141_I1
Locus tag	log2FoldChange	p-value	adj. p-value	Gene name	Gene product
PA0040	-3.13256	9.47356e-09	1.86057e-07	PA0040	hypothetical protein
PA0041	-2.03294	1.3095e-08	2.53596e-07	PA0041	hemagglutinin
PA0044	3.15349	5.28308e-13	1.9318e-11	exoT	exoenzyme T
PA0045	-3.45212	8.98816e-11	2.52304e-09	PA0045	hypothetical protein
PA0046	-3.88705	1.32248e-12	4.56542e-11	PA0046	hypothetical protein
PA0047	-3.68658	2.87195e-14	1.2275e-12	PA0047	hypothetical protein
PA0070	-2.88496	8.38232e-18	6.05051e-16	tagQ1	TagQ1
PA0071	-2.0764	2.91939e-18	2.25361e-16	tagR1	TagR1
PA0072	-2.82028	1.43356e-10	3.84914e-09	tagS1	TagS1
PA0073	-2.3249	9.20975e-08	1.48802e-06	tagT1	ABC transporter ATP-binding protein
PA0074	-2.76311	2.24974e-14	9.8457e-13	ppkA	serine/threonine protein kinase PpkA
PA0075	-3.26115	2.56343e-16	1.48412e-14	pppA	serine/threonine phosphatase
PA0076	-2.54072	9.0397e-11	2.52476e-09	tagF1	TagF1
PA0077	-3.53336	9.59819e-15	4.33714e-13	icmF1	type VI secretion protein IcmF
PA0078	-3.93115	1.35465e-18	1.06044e-16	tssL1	TssL1
PA0079	-3.62052	2.99955e-27	6.41211e-25	tssK1	TssK1
PA0080	-3.64063	1.38553e-09	3.23561e-08	tssJ1	TssJ1
PA0082	-2.71433	4.3481e-16	2.44109e-14	tssA1	TssA1
PA0083	-5.16996	1.22926e-27	2.84677e-25	tssB1	TssB1
PA0084	-5.03764	5.29589e-31	1.73145e-28	tssC1	TssC1
PA0085	-4.61488	3.45452e-26	6.62077e-24	hcp1	protein secretion apparatus assembly protein
PA0086	-3.68414	3.173e-17	2.05064e-15	tagJ1; hsiE1	TagJ1
PA0087	-5.3774	7.56286e-18	5.53084e-16	tssE1	TssE1
PA0088	-5.48388	2.86479e-22	3.70291e-20	tssF1	TssF1
PA0089	-5.01443	2.07527e-17	1.37314e-15	tssG1	TssG1
PA0090	-5.00635	1.72645e-31	6.39708e-29	clpV1	secretion protein ClpV1
PA0091	-5.02679	9.60842e-29	2.67018e-26	vgrG1	type VI secretion system protein VgrG
PA0092	-2.66357	3.13297e-11	9.21325e-10	tsi6	Tsi6
PA0093	-3.68248	1.20545e-18	9.57128e-17	tse6	Tse6
PA0094	-2.87809	6.46289e-09	1.3304e-07	eagT6	EagT6
PA0095	-2.40012	3.86581e-20	3.83682e-18	vgr ; VgrG1b	vgrG1b
PA0096	-5.09298	2.229e-06	2.65284e-05	PA0096	hypothetical protein
PA0097	-3.36266	6.51165e-17	3.97712e-15	PA0097	hypothetical protein
PA0098	-2.23727	2.44284e-09	5.38781e-08	PA0098	3-oxoacyl-ACP synthase
PA0099	-2.70753	9.07464e-13	3.23313e-11	PA0099	type VI effector protein
PA0126	-3.04983	6.73827e-14	2.75377e-12	PA0126	hypothetical protein
PA0169	-3.68877	1.42882e-17	1.00524e-15	siaD	SiaD
PA0170	-3.579	5.52591e-15	2.71797e-13	PA0170	hypothetical protein
PA0171	-5.00539	3.91421e-19	3.24704e-17	PA0171	hypothetical protein
PA0172	-4.43191	3.73396e-19	3.14444e-17	siaA	SiaA
PA0263.1	-3.11372	0.000292386	0.0017858	PA0263.1	tRNA-Arg
PA0277	-4.50693	1.66031e-20	1.67781e-18	PA0277	hypothetical protein
PA0502	2.15315	8.69826e-06	8.67952e-05	bioH	biotin biosynthesis protein BioH
PA0504	2.24394	6.2109e-05	0.000483476	bioD	ATP-dependent dethiobiotin synthetase BioD
PA0509	2.67791	0.000266563	0.00165168	nirN	cytochrome C
PA0510	2.99416	0.000123459	0.000864936	nirE	uroporphyrin-III C-methyltransferase
PA0511	3.11205	4.70035e-05	0.00038138	nirJ	heme d1 biosynthesis protein NirJ
PA0512	2.93851	5.12272e-05	0.00040967	nirH	heme d1 biosynthesis protein NirH
PA0513	3.18274	1.79491e-06	2.212e-05	nirG	heme d1 biosynthesis protein NirG
PA0514	2.53378	8.91883e-05	0.000659187	nirL	heme d1 biosynthesis protein NirL
PA0515	2.50343	0.00115109	0.00589113	nirD	heme d1 biosynthesis protein NirD
PA0516	2.58768	0.000924999	0.004901	nirF	heme d1 biosynthesis protein NirF
PA0517	2.66904	4.28269e-06	4.74167e-05	nirC	cytochrome c55X
PA0518	3.10186	6.85025e-05	0.00052299	nirM	cytochrome C-551
PA0520	4.40413	5.73328e-12	1.84194e-10	nirQ	denitrification regulatory protein NirQ
PA0521	5.87052	3.6032e-12	1.185e-10	nirO	cytochrome C oxidase subunit
PA0522	6.06428	1.5704e-10	4.11711e-09	nirP	hypothetical protein
PA0523	4.71526	1.93025e-05	0.000174728	norC	nitric oxide reductase subunit C
PA0524	6.76106	1.98962e-11	5.97747e-10	norB	nitric oxide reductase subunit B
PA0525	7.74105	2.07474e-17	1.37314e-15	norD	denitrification protein NorD
PA0527	-2.50078	4.73288e-05	0.00038346	dnr	transcriptional regulator Dnr
PA0545	-2.33386	1.03698e-05	0.000100937	PA0545	hypothetical protein
PA0563	-4.01406	9.96182e-37	6.15198e-34	PA0563	hypothetical protein
PA0570	-2.897	0.00124635	0.00628034	PA0570	hypothetical protein
PA0571	-2.05896	6.9542e-10	1.6805e-08	PA0571	hypothetical protein
PA0573	-2.37093	1.86568e-05	0.000169991	PA0573	hypothetical protein
PA0602	2.15217	4.75101e-06	5.11747e-05	PA0602	ABC transporter
PA0654	-2.09402	1.13034e-05	0.00010926	speD	S-adenosylmethionine decarboxylase
PA0714	2.46718	2.52327e-08	4.53861e-07	PA0714	hypothetical protein
PA0715	-23.0133	1.96162e-22	2.61626e-20	PA0715	hypothetical protein
PA0716	-26.9121	3.10786e-19	2.65746e-17	PA0716	hypothetical protein
PA0730	-2.37915	2.20173e-05	0.000197693	PA0730	(R)-3-hydroxydecanoyl-ACP:CoA transacylase
PA0743	2.24424	2.63684e-08	4.69729e-07	PA0743	NAD-dependent L-serine dehydrogenase
PA0744	2.63883	8.72167e-12	2.77e-10	PA0744	enoyl-CoA hydratase
PA0745	2.53595	3.07677e-11	9.0961e-10	dspI; dispersion inducer	enoyl-CoA hydratase
PA0746	2.87068	9.26235e-08	1.49218e-06	PA0746	acyl-CoA dehydrogenase
PA0792	2.16926	2.94971e-10	7.41831e-09	prpD	2-methylcitrate dehydratase
PA0793	2.07853	2.86905e-15	1.51869e-13	PA0793	hypothetical protein
PA0794	2.44692	5.3575e-18	4.02392e-16	PA0794	aconitate hydratase
PA0795	2.59872	8.70445e-16	4.79003e-14	prpC	methylcitrate synthase
PA0796	2.11256	4.63565e-15	2.32116e-13	prpB	2-methylisocitrate lyase
PA0801	2.03066	0.000228508	0.00144982	PA0801	hypothetical protein
PA0830	2.01756	2.57223e-05	0.000225141	PA0830	hypothetical protein
PA0855	-2.86812	4.81387e-08	8.2072e-07	PA0855	hypothetical protein
PA0865	3.11802	3.31932e-14	1.39763e-12	hpd	4-hydroxyphenylpyruvate dioxygenase
PA0887	3.00515	4.88428e-09	1.02518e-07	acsA	acetyl-CoA synthetase
PA0918	2.19763	2.73444e-11	8.12727e-10	PA0918	cytochrome b561
PA0929	2.0333	0.00167531	0.00809684	pirR	two-component response regulator
PA1077	3.21876	6.86024e-06	7.04792e-05	flgB	flagellar basal-body rod protein FlgB
PA1078	3.33659	6.79676e-05	0.000521544	flgC	flagellar basal body rod protein FlgC
PA1079	3.27141	0.000180022	0.0011827	flgD	flagellar basal body rod modification protein
PA1080	3.29235	5.44441e-05	0.000432286	flgE	flagellar hook protein FlgE
PA1081	3.67995	3.50143e-06	3.95548e-05	flgF	flagellar basal body rod protein FlgF
PA1082	2.25668	0.00212226	0.0098296	flgG	flagellar basal body rod protein FlgG
PA1088	-24.6692	2.36288e-27	5.25315e-25	PA1088	hypothetical protein
PA1089	-18.4296	1.40176e-16	8.37741e-15	PA1089	hypothetical protein
PA1090	-23.4778	5.03647e-31	1.73145e-28	PA1090	hypothetical protein
PA1093	-28.9496	1.1822e-44	1.64267e-41	flaG	hypothetical protein
PA1095	-28.7748	3.08522e-45	5.71588e-42	fliS	B-type flagellar protein FliS
PA1151	-32.8208	5.89714e-55	3.27763e-51	imm2	pyocin-S2 immunity protein
PA1196	-2.04198	4.51705e-06	4.92637e-05	ddaR	transcriptional regulator
PA1317	2.54599	4.32822e-07	6.01407e-06	cyoA	cytochrome o ubiquinol oxidase subunit II
PA1318	2.34154	3.19034e-06	3.66362e-05	cyoB	cytochrome o ubiquinol oxidase subunit I
PA1319	2.31577	5.08895e-05	0.000407556	cyoC	cytochrome o ubiquinol oxidase subunit III
PA1320	2.14507	0.000113676	0.000807939	cyoD	cytochrome o ubiquinol oxidase subunit IV
PA1369	-24.8349	4.33627e-26	8.03367e-24	PA1369	hypothetical protein
PA1370	-20.9745	2.98425e-07	4.23124e-06	PA1370	hypothetical protein
PA1372	-25.288	8.94683e-26	1.50686e-23	PA1372	hypothetical protein
PA1382	-19.6639	4.54531e-13	1.67304e-11	xqhB	type II secretion system protein
PA1396	-2.31122	2.03156e-17	1.37314e-15	PA1396	two-component sensor
PA1423	-2.77945	2.89317e-14	1.2275e-12	bdlA	biofilm dispersion protein
PA1441	3.02285	6.07749e-05	0.000475336	PA1441	putative flagellar hook-length control protein FliK
PA1451	-2.43459	1.16722e-15	6.36023e-14	PA1451	hypothetical protein
PA1557	-2.48576	0.00108019	0.00558484	ccoN2	cbb3-type cytochrome C oxidase subunit I
PA1561	-2.52284	9.93456e-06	9.70409e-05	aer	aerotaxis receptor Aer
PA1639	-3.04427	4.66638e-26	8.36637e-24	PA1639	hypothetical protein
PA1656	-2.94911	2.32305e-08	4.21945e-07	hsiA2	HsiA2
PA1657	-2.81167	3.74807e-06	4.19995e-05	hsiB2	HsiB2
PA1658	-3.24819	1.95015e-08	3.64948e-07	hsiC2	HsiC2
PA1659	-3.25673	2.7953e-06	3.25027e-05	hsiF2; tssE2	HsiF2
PA1661	-2.58222	2.38593e-05	0.000211162	hsiH2	HsiH2
PA1665	-2.30678	0.000526259	0.00298769	fha2	Fha2
PA1668	-2.00942	0.0005971	0.00333981	dotU2	DotU2
PA1694	3.02584	1.53303e-07	2.36683e-06	pscQ	type III secretion system protein
PA1695	3.81406	4.54553e-06	4.93439e-05	pscP	translocation protein in type III secretion
PA1696	2.65588	5.00424e-06	5.3385e-05	pscO	translocation protein in type III secretion
PA1697	2.48676	7.54314e-05	0.000571961	pscN	type III secretion system ATPase
PA1698	2.28022	9.91943e-06	9.70409e-05	popN	type III secretion outer membrane protein PopN
PA1699	2.60452	4.34993e-05	0.000355021	pcr1	Pcr1
PA1700	2.94146	5.99645e-06	6.31191e-05	pcr2	Pcr2
PA1701	2.96733	3.83966e-06	4.2853e-05	pcr3	Pcr3
PA1702	2.09344	0.0019587	0.00921801	pcr4	Pcr4
PA1703	2.37729	5.64353e-08	9.50508e-07	pcrD	type III secretory apparatus protein PcrD
PA1704	2.49771	5.78127e-05	0.000455777	pcrR	transcriptional regulator PcrR
PA1705	2.94758	1.21e-08	2.35972e-07	pcrG	type III secretion regulator
PA1706	2.92496	1.06027e-09	2.51836e-08	pcrV	type III secretion protein PcrV
PA1707	2.93736	1.75668e-09	4.02333e-08	pcrH	regulatory protein PcrH
PA1708	3.48463	2.81326e-13	1.07835e-11	popB	translocator protein PopB
PA1709	3.52694	3.79382e-13	1.41517e-11	popD	translocator outer membrane protein PopD
PA1715	2.10083	3.68411e-05	0.000309777	pscB	type III export apparatus protein
PA1716	2.02002	1.92338e-05	0.000174391	pscC	type III secretion outer membrane protein PscC
PA1717	2.08759	1.33461e-05	0.000125602	pscD	type III export protein PscD
PA1718	3.98018	9.71304e-06	9.5506e-05	pscE	type III export protein PscE
PA1719	2.83743	2.05486e-09	4.62385e-08	pscF	type III export protein PscF
PA1720	2.52033	1.68846e-07	2.57108e-06	pscG	type III export protein PscG
PA1721	2.52982	9.10072e-09	1.80006e-07	pscH	type III export protein PscH
PA1722	2.19631	1.57113e-06	1.94919e-05	pscI	type III export protein PscI
PA1791	-3.16014	5.33255e-21	5.81144e-19	PA1791	hypothetical protein
PA1844	-2.91761	2.32038e-05	0.000206347	tse1	Tse1
PA1845	-4.13366	0.00013366	0.000922944	tsi1	Tsi1
PA1899	2.69705	3.17848e-05	0.000270951	phzA2	phenazine biosynthesis protein PhzA
PA1900	2.98534	3.4568e-08	6.08004e-07	phzB2	phenazine biosynthesis protein PhzB
PA1912	-3.24064	2.36963e-07	3.44775e-06	femI	ECF sigma factor FemI
PA1913	-8.32968	1.73488e-09	4.00103e-08	PA1913	hypothetical protein
PA1920	-3.30793	4.88798e-09	1.02518e-07	nrdD	anaerobic ribonucleoside triphosphate reductase
PA1939	-24.7678	6.52127e-19	5.25293e-17	PA1939	hypothetical protein
PA1947	2.30782	1.24106e-13	4.96244e-12	rbsA	ribose transporter RbsA
PA1967	3.18522	9.91285e-07	1.27832e-05	PA1967	hypothetical protein
PA1984	2.10662	1.32095e-05	0.000124861	exaC	NAD+ dependent aldehyde dehydrogenase ExaC
PA1992	2.09828	7.28653e-13	2.61281e-11	ercS	sensor histidine kinase
PA2012	2.06948	1.50474e-10	3.99456e-09	liuD	methylcrotonyl-CoA carboxylase subunit alpha
PA2013	2.08689	5.32803e-09	1.10911e-07	liuC	gamma-carboxygeranoyl-CoA hydratase
PA2014	2.17514	1.77791e-11	5.39978e-10	liuB	methylcrotonyl-CoA carboxylase subunit beta
PA2126	-2.20061	0.000312632	0.00189903	cgrC	cupA gene regulator C, CgrC
PA2191	2.81129	3.68858e-11	1.07336e-09	exoY	adenylate cyclase
PA2194	-2.88073	6.08067e-05	0.000475336	hcnB	hydrogen cyanide synthase subunit HcnB
PA2231	-3.71545	8.57431e-31	2.64756e-28	pslA	biofilm formation protein PslA
PA2232	-3.67341	5.49222e-47	1.52629e-43	pslB	biofilm formation protein PslB
PA2233	-3.72827	1.31688e-32	6.43779e-30	pslC	biofilm formation protein PslC
PA2234	-4.80603	1.82408e-42	2.02765e-39	pslD	biofilm formation protein PslD
PA2235	-3.82393	2.7946e-28	6.7532e-26	pslE	biofilm formation protein PslE
PA2236	-3.95631	1.83798e-26	3.78352e-24	pslF	biofilm formation protein PslF
PA2237	-3.22307	4.6425e-36	2.5803e-33	pslG	biofilm formation protein PslG
PA2238	-3.45293	2.30522e-38	1.60155e-35	pslH	biofilm formation protein PslH
PA2239	-3.44639	2.97063e-23	4.46236e-21	pslI	biofilm formation protein PslI
PA2240	-3.24612	1.9181e-40	1.52297e-37	pslJ	biofilm formation protein PslJ
PA2241	-3.3512	5.59936e-13	2.03407e-11	pslK	biofilm formation protein PslL
PA2242	-2.90857	1.22303e-12	4.2485e-11	pslL	hypothetical protein
PA2243	-2.17787	1.08678e-06	1.39178e-05	pslM	FAD-binding dehydrogenase
PA2247	2.3993	2.25698e-08	4.12641e-07	bkdA1	2-oxoisovalerate dehydrogenase subunit alpha
PA2248	2.62938	2.44487e-10	6.23331e-09	bkdA2	2-oxoisovalerate dehydrogenase subunit beta
PA2249	2.09556	2.71589e-08	4.82266e-07	bkdB	branched-chain alpha-keto acid dehydrogenase complex lipoamide acyltransferase
PA2250	2.14818	8.86616e-08	1.44461e-06	lpdV	branched-chain alpha-keto acid dehydrogenase complex dihydrolipoyl dehydrogenase
PA2260	2.03609	0.00126309	0.00633599	kguE	hypothetical protein
PA2261	2.23143	0.000352022	0.00211289	kguK ; kgk	2-ketogluconate kinase
PA2263	2.36971	0.000256971	0.00160838	kguD ; yiaE	2-hydroxyacid dehydrogenase
PA2297	2.10885	8.49544e-06	8.53845e-05	PA2297	ferredoxin
PA2324	2.07332	0.000932777	0.0049328	PA2324	hypothetical protein
PA2358	-2.39062	2.07007e-07	3.07633e-06	PA2358	hypothetical protein
PA2418	2.01093	0.000125482	0.00087723	PA2418	quercetin 2%2C3-dioxygenase
PA2432	-2.45935	4.86902e-06	5.22432e-05	bexR	bistable expression regulator BexR
PA2440	-2.57407	8.9628e-05	0.000661557	PA2440	hypothetical protein
PA2442	-3.12446	1.01083e-10	2.78128e-09	gcvT2	glycine cleavage system protein T2
PA2443	-2.50992	7.355e-10	1.76966e-08	sdaA	L-serine dehydratase
PA2444	-2.64762	2.18362e-06	2.60441e-05	glyA2	serine hydroxymethyltransferase
PA2450	-2.18359	1.03861e-10	2.84364e-09	PA2450	hypothetical protein
PA2454	-2.07548	3.37169e-11	9.86309e-10	PA2454	hypothetical protein
PA2459	-22.8786	1.27882e-20	1.31624e-18	PA2459	hypothetical protein
PA2461	-21.7061	7.14692e-15	3.45414e-13	PA2461	hypothetical protein
PA2463	-3.18336	9.86268e-05	0.000717497	PA2463	hypothetical protein
PA2467	2.24933	0.000432833	0.00252169	foxR	anti-sigma factor FoxR
PA2501	-2.02135	4.98929e-05	0.000400151	PA2501	hypothetical protein
PA2503	-2.5199	7.30678e-26	1.2691e-23	PA2503	hypothetical protein
PA2536	-2.29127	1.08712e-19	9.74553e-18	ynbB	phosphatidate cytidylyltransferase
PA2537	-2.89277	5.93312e-20	5.63549e-18	PA2537	acyltransferase
PA2538	-2.27537	5.92056e-10	1.45604e-08	PA2538	hypothetical protein
PA2539	-3.01066	1.76881e-23	2.73085e-21	ynbD	hypothetical protein
PA2540	-2.50371	9.62884e-22	1.16341e-19	PA2540	hypothetical protein
PA2652	-2.67728	3.70441e-08	6.47456e-07	PA2652	methyl-accepting chemotaxis protein
PA2662	5.09958	6.81861e-09	1.39844e-07	PA2662	hypothetical protein
PA2663	4.59299	2.63269e-06	3.08702e-05	ppyR	psl and pyoverdine operon regulator PpyR
PA2664	5.87374	2.4119e-07	3.48191e-06	fhp	flavohemoprotein
PA2684	-2.18008	1.81425e-19	1.57556e-17	tse5; rhs ; rhsP1	Tse5
PA2691	2.57573	4.32422e-07	6.01407e-06	PA2691	hypothetical protein
PA2703	-5.96902	5.56113e-05	0.000440296	tsi2	Tsi2
PA2730	-20.0138	8.73675e-14	3.54444e-12	PA2730	hypothetical protein
PA2732	-28.9522	3.43804e-26	6.62077e-24	PA2732	hypothetical protein
PA2733	-20.9876	3.50428e-16	1.98743e-14	PA2733	hypothetical protein
PA2734	-29.892	2.47297e-30	7.23408e-28	PA2734	hypothetical protein
PA2735	-31.5636	1.38995e-32	6.43779e-30	PA2735	restriction-modification system protein
PA2736	-20.0422	2.39678e-05	0.000211785	PA2736	hypothetical protein
PA2773	-2.13928	1.03575e-07	1.66378e-06	PA2773	hypothetical protein
PA2774	-3.26552	0.00200117	0.00937817	tse4	Tse4
PA2775	-2.53248	7.2749e-09	1.47933e-07	tsi4	Tsi4
PA2780	-3.1347	4.38521e-15	2.21573e-13	bswR	bacterial swarming regulator BswR
PA2789	-2.20049	1.87993e-08	3.52995e-07	PA2789	hypothetical protein
PA2791	-4.72567	1.10448e-05	0.000106946	PA2791	hypothetical protein
PA2792	-4.10199	1.34806e-22	1.87313e-20	PA2792	hypothetical protein
PA2793	-2.3333	1.85639e-28	4.91324e-26	PA2793	hypothetical protein
PA2862	2.15607	0.000438469	0.00254651	lipA	lactonizing lipase
PA2867	-3.71093	4.93228e-08	8.38337e-07	PA2867	chemotaxis transducer
PA2868	-3.34272	9.56855e-05	0.000699763	PA2868	hypothetical protein
PA3038	2.34579	2.47708e-07	3.55752e-06	opdQ; OccK6	porin
PA3058	-2.04997	4.44705e-05	0.000361884	pelG	pellicle/biofilm biosynthesis Wzx-like polysaccharide transporter PelG
PA3059	-2.6852	5.4145e-10	1.3375e-08	pelF	pellicle/biofilm biosynthesis glycosyltransferase PelF
PA3060	-2.55749	0.000241844	0.00152228	pelE	pellicle/biofilm biosynthesis protein PelE
PA3061	-3.09955	2.09542e-08	3.88212e-07	pelD	pellicle/biofilm biosynthesis protein PelD
PA3062	-2.77849	0.000199516	0.00129697	pelC	pellicle/biofilm biosynthesis outer membrane protein PelC
PA3063	-2.56673	2.87788e-09	6.27265e-08	pelB	pellicle/biofilm biosynthesis protein PelB
PA3064	-2.32366	5.37982e-07	7.29592e-06	pelA	PelA
PA3233	2.25537	0.000142234	0.000973569	PA3233	hypothetical protein
PA3234	2.5921	8.36105e-07	1.09086e-05	yjcG	acetate permease
PA3235	2.13061	1.92919e-07	2.89795e-06	yjcH	hypothetical protein
PA3268	2.32299	0.000220619	0.00140943	PA3268	TonB-dependent receptor
PA3340	-3.33578	2.40992e-28	6.08832e-26	PA3340	hypothetical protein
PA3365	2.26512	8.7475e-10	2.09563e-08	amiB	chaperone
PA3392	7.36656	2.18846e-17	1.431e-15	nosZ	nitrous-oxide reductase
PA3393	6.486	8.97961e-18	6.39855e-16	nosD	copper-binding periplasmic protein
PA3394	6.58863	4.85597e-16	2.69895e-14	nosF	copper ABC transporter ATP-binding protein
PA3395	6.6529	8.82628e-20	8.17608e-18	nosY	membrane protein NosY
PA3396	6.0746	4.32348e-18	3.29176e-16	nosL	acessory protein NosL
PA3416	2.18107	0.000125634	0.00087723	PA3416	pyruvate dehydrogenase E1 component subunit beta
PA3429	2.18546	4.27731e-05	0.000350122	PA3429	epoxide hydrolase
PA3484	-3.94036	8.35286e-15	3.90128e-13	tse3	Tse3
PA3485	-3.13385	3.1309e-15	1.64166e-13	tsi3	Tsi3
PA3486	-2.88611	4.63016e-06	4.99698e-05	vgrG4b	VgrG4b
PA3526	-2.64042	0.000453224	0.00262124	motY	MotY
PA3569	2.51931	4.52835e-06	4.92637e-05	mmsB	3-hydroxyisobutyrate dehydrogenase
PA3631	-2.07294	1.10499e-12	3.8626e-11	yedE	hypothetical protein
PA3715	-2.22068	1.7804e-13	6.91989e-12	PA3715	hypothetical protein
PA3716	-2.69103	1.41447e-19	1.24788e-17	PA3716	hypothetical protein
PA3722	-4.99508	3.40005e-17	2.17213e-15	PA3722	hypothetical protein
PA3727	-2.05954	6.56361e-13	2.36887e-11	PA3727	hypothetical protein
PA3728	-2.09598	5.84707e-23	8.55211e-21	PA3728	hypothetical protein
PA3729	-2.3269	5.66205e-20	5.521e-18	PA3729	hypothetical protein
PA3730	-2.52344	5.10989e-24	8.1145e-22	PA3730	hypothetical protein
PA3740	-2.96936	3.12155e-13	1.18833e-11	PA3740	hypothetical protein
PA3790	2.2434	1.89377e-06	2.31841e-05	oprC	copper transport outer membrane porin OprC
PA3812	2.0305	2.36433e-08	4.28044e-07	iscA	iron-binding protein IscA
PA3813	2.21827	6.89745e-09	1.40941e-07	iscU	scaffold protein
PA3814	2.11098	1.92311e-06	2.34493e-05	iscS	cysteine desulfurase
PA3841	3.69963	6.37113e-18	4.72143e-16	exoS	exoenzyme S
PA3866	-25.4031	5.98226e-20	5.63549e-18	PA3866	pyocin protein
PA3900	2.35683	2.36708e-05	0.000209828	fecR	transmembrane sensor
PA3901	-3.97378	7.88464e-09	1.57071e-07	fecA	Fe(III) dicitrate transporter FecA
PA3914	-4.14268	0.000224994	0.0014308	moeA1	molybdenum cofactor biosynthesis protein A
PA3915	-3.14467	0.0011053	0.00568818	moaB1	molybdopterin biosynthesis protein B
PA3928	2.00122	2.32258e-06	2.74841e-05	PA3928	hypothetical protein
PA3929	2.10992	6.43329e-08	1.07699e-06	cioB	cyanide insensitive terminal oxidase
PA3930	2.307	2.12515e-06	2.56217e-05	cioA	cyanide insensitive terminal oxidase
PA4092	2.02675	0.00102716	0.00536055	hpaC	4-hydroxyphenylacetate 3-monooxygenase small subunit
PA4133	-3.22841	4.9752e-06	5.31772e-05	ccoN ; fixN ; cytN	cbb3-type cytochrome C oxidase subunit I
PA4139	-2.30793	1.4119e-08	2.72477e-07	PA4139	hypothetical protein
PA4140	-2.48155	1.16323e-09	2.7395e-08	PA4140	hypothetical protein
PA4198	2.3166	3.49672e-06	3.95548e-05	PA4198	acyl-CoA synthetase
PA4199	2.22736	3.76767e-15	1.93896e-13	PA4199	acyl-CoA dehydrogenase
PA4218	2.38678	0.000544736	0.00308314	ampP; fptX	transporter
PA4219	2.85077	0.000666275	0.00368107	ampO; yfpB	AmpO
PA4221	4.13818	1.22339e-07	1.92624e-06	fptA	Fe(III)-pyochelin outer membrane receptor
PA4223	2.65678	6.41424e-05	0.000495832	pchH	ABC transporter ATP-binding protein
PA4225	3.47386	5.13105e-07	7.00697e-06	pchF	pyochelin synthetase
PA4226	3.0218	0.000127948	0.000891144	pchE	dihydroaeruginoic acid synthetase
PA4228	3.28784	0.000112052	0.000798441	pchD	2%2C3-dihydroxybenzoate-AMP ligase
PA4229	5.03848	0.000401223	0.0023548	pchC	pyochelin biosynthetic protein PchC
PA4230	4.42773	2.73391e-06	3.19225e-05	pchB	isochorismate-pyruvate lyase
PA4231	2.45785	8.39483e-05	0.000626288	pchA	salicylate biosynthesis isochorismate synthase
PA4290	2.52628	0.000167515	0.00110971	PA4290	chemotaxis transducer
PA4310	-2.98075	0.00156738	0.0076484	pctB	chemotactic transducer PctB
PA4317	-3.66139	3.45512e-24	5.64811e-22	PA4317	hypothetical protein
PA4318	-2.26263	3.19741e-13	1.20893e-11	PA4318	hypothetical protein
PA4324	-2.36815	7.631e-15	3.65127e-13	PA4324	hypothetical protein
PA4348	-2.35579	0.000273303	0.00169155	PA4348	hypothetical protein
PA4371	2.37563	0.000224238	0.00142763	PA4371	hypothetical protein
PA4490	-2.25042	3.40605e-16	1.95163e-14	magC	MagC
PA4515	2.03767	0.00185682	0.00882097	piuC	hydroxylase
PA4523	3.72149	1.79051e-32	7.6551e-30	PA4523	hypothetical protein
PA4571	-3.32322	2.76049e-05	0.000238613	PA4571	cytochrome C
PA4615	2.1546	2.70819e-12	9.1225e-11	fprB	oxidoreductase
PA4624	-2.43608	1.36112e-12	4.66983e-11	cdrB	cyclic diguanylate-regulated TPS partner B, CdrB
PA4625	-3.21695	1.97702e-22	2.61626e-20	cdrA	cyclic diguanylate-regulated TPS partner A, CdrA
PA4800	-2.14495	2.24581e-10	5.75218e-09	PA4800	hypothetical protein
PA4843	-3.30369	4.45657e-06	4.89518e-05	gcbA; adcA	two-component response regulator
PA4868	2.06015	5.60936e-22	6.92818e-20	ureC	urease subunit alpha
PA4892	2.45243	5.36726e-08	9.08034e-07	ureF	urease accessory protein UreF
PA4979	2.00631	1.26728e-08	2.46278e-07	PA4979	acyl-CoA dehydrogenase
PA5023	3.1828	9.13929e-09	1.80128e-07	ydiU	hypothetical protein
PA5072	-3.14758	2.19314e-05	0.000197241	mcpK	chemotaxis transducer
PA5136	-2.55703	1.0105e-20	1.05969e-18	PA5136	hypothetical protein
PA5160.1	2.15792	1.33701e-06	1.68717e-05	PA5160.1	tRNA-Thr
PA5207	-2.55372	8.17672e-06	8.26295e-05	PA5207	phosphate transporter
PA5208	-2.66475	1.41785e-05	0.00013289	PA5208	hypothetical protein
PA5230	-2.13239	2.8635e-05	0.000246691	yhhJ	ABC transporter permease
PA5231	-2.11642	0.00106326	0.00550753	yhiH	ABC transporter ATP-binding protein/permease
PA5273	-2.70882	1.20384e-11	3.73794e-10	PA5273	hypothetical protein
PA5353	2.29152	0.00011255	0.000800963	glcF	glycolate oxidase iron-sulfur subunit
PA5354	3.11388	4.34308e-06	4.79671e-05	glcE	glycolate oxidase FAD binding subunit
PA5355	2.86044	7.40218e-08	1.22444e-06	glcD	glycolate oxidase subunit GlcD
PA5440	-3.42601	1.44553e-07	2.24421e-06	yegQ	peptidase
PA5566	-4.39129	4.07826e-05	0.000337809	PA5566	hypothetical protein

## Sheet: 141_I2vs141_S
Locus tag	log2FoldChange	p-value	adj. p-value	Gene name	Gene product
PA0045	3.15696	1.78048e-09	3.95756e-08	PA0045	hypothetical protein
PA0046	3.15069	4.64798e-09	9.51074e-08	PA0046	hypothetical protein
PA0047	3.31651	3.37893e-12	1.24362e-10	PA0047	hypothetical protein
PA0059	-2.99011	2.02495e-22	2.73272e-20	osmC	osmotically inducible protein OsmC
PA0061	-2.61469	8.58829e-20	9.06951e-18	PA0061	hypothetical protein
PA0062	-3.37861	7.68106e-32	2.07315e-29	PA0062	hypothetical protein
PA0103	-3.3775	7.9762e-16	4.86119e-14	PA0103	sulfate transporter
PA0126	2.32039	1.93186e-12	7.49985e-11	PA0126	hypothetical protein
PA0162	2.90769	3.21015e-08	5.8694e-07	opdC	histidine porin OpdC
PA0277	3.7143	4.21805e-17	2.84618e-15	PA0277	hypothetical protein
PA0290	-2.16178	1.36565e-21	1.75921e-19	PA0290	hypothetical protein
PA0295	2.08535	1.16923e-05	0.000115055	PA0295	polyamine binding protein
PA0315	-2.20752	1.59186e-15	9.49754e-14	PA0315	hypothetical protein
PA0329	-2.02704	1.10248e-22	1.60227e-20	PA0329	hypothetical protein
PA0355	-2.38599	1.4281e-17	1.09385e-15	pfpI	protease PfpI
PA0364	-2.00819	7.83492e-17	4.9897e-15	laoA	oxidoreductase
PA0365	-2.20097	1.21362e-08	2.35575e-07	laoB	LaoB
PA0434	-2.51313	2.98952e-08	5.51942e-07	PA0434	hypothetical protein
PA0470	-2.19743	1.7659e-12	6.95079e-11	fiuA	ferrichrome receptor FiuA
PA0471	-3.84024	2.76249e-07	3.94403e-06	fiuR	transmembrane sensor
PA0472	-3.77243	5.93134e-08	9.97592e-07	fiuI	RNA polymerase sigma factor
PA0490	-2.3166	1.84054e-09	4.04349e-08	PA0490	hypothetical protein
PA0508	-2.24163	5.7668e-07	7.63696e-06	PA0508	acyl-CoA dehydrogenase
PA0529	2.09942	9.68431e-07	1.22524e-05	PA0529	hypothetical protein
PA0563	2.03844	2.00861e-11	6.43211e-10	PA0563	hypothetical protein
PA0567	-2.10326	1.79101e-09	3.96542e-08	yqaE	hypothetical protein
PA0573	2.14197	5.35407e-06	5.5922e-05	PA0573	hypothetical protein
PA0715	-26.1503	1.38708e-25	2.80786e-23	PA0715	hypothetical protein
PA0736a	-3.6399	4.00183e-18	3.1947e-16	PA0736a	hypothetical protein
PA0737	-2.83783	1.01573e-12	4.20231e-11	PA0737	hypothetical protein
PA0738	-3.04123	2.32614e-11	7.28428e-10	PA0738	hypothetical protein
PA0800	-3.96414	6.78205e-09	1.36314e-07	PA0800	hypothetical protein
PA0801	-3.90707	3.45853e-13	1.48507e-11	PA0801	hypothetical protein
PA0802	-4.23401	8.10179e-09	1.60003e-07	PA0802	hypothetical protein
PA0803	-3.03944	9.62497e-11	2.58551e-09	PA0803	hypothetical protein
PA0807	-3.45057	5.19724e-12	1.88833e-10	ampDh3	protein AmpDh3
PA0808	-2.57556	3.47307e-11	1.01843e-09	PA0808	hypothetical protein
PA0809	-2.28556	4.9991e-06	5.26671e-05	PA0809	divalent metal cation transporter MntH
PA0853	-2.03108	2.49386e-11	7.72417e-10	PA0853	oxidoreductase
PA0865	-3.73814	8.64068e-20	9.06951e-18	hpd	4-hydroxyphenylpyruvate dioxygenase
PA0866	-4.91292	3.04379e-19	2.82823e-17	aroP2	aromatic amino acid transporter AroP
PA0887	-2.38211	3.50987e-06	3.83313e-05	acsA	acetyl-CoA synthetase
PA0929	-3.69539	5.74944e-09	1.15971e-07	pirR	two-component response regulator
PA0930	-2.91296	1.20148e-09	2.73451e-08	pirS	two-component sensor
PA0931	-2.29339	3.65083e-08	6.48681e-07	pirA	outer membrane receptor FepA
PA1051	3.28067	3.38407e-05	0.000294638	PA1051	transporter
PA1052	2.34244	0.000415475	0.00266694	yhaD	hypothetical protein
PA1083	2.25978	0.00163564	0.00860802	flgH	flagellar basal body L-ring protein
PA1088	-35.3621	1.19996e-78	2.26713e-75	PA1088	hypothetical protein
PA1093	-37.9935	2.477e-78	3.50991e-75	flaG	hypothetical protein
PA1095	-39.2439	8.1868e-85	2.32014e-81	fliS	B-type flagellar protein FliS
PA1099	2.40631	0.000439361	0.00278557	fleR	two-component response regulator
PA1101	2.25002	0.00120843	0.00661775	fliF	flagellar MS-ring protein
PA1111	-2.00185	2.11328e-13	9.43153e-12	PA1111	hypothetical protein
PA1123	2.19833	8.76496e-05	0.000686357	PA1123	hypothetical protein
PA1317	-2.36459	3.0153e-06	3.37095e-05	cyoA	cytochrome o ubiquinol oxidase subunit II
PA1319	-2.12965	0.000242628	0.00167709	cyoC	cytochrome o ubiquinol oxidase subunit III
PA1323	-2.52747	5.60273e-14	2.83538e-12	PA1323	hypothetical protein
PA1324	-2.19796	1.75108e-12	6.94065e-11	PA1324	hypothetical protein
PA1355	-3.21875	1.03997e-05	0.000103413	PA1355	hypothetical protein
PA1356	-2.17785	2.5937e-07	3.73154e-06	PA1356	hypothetical protein
PA1363	-2.39322	2.90506e-06	3.26705e-05	PA1363	ECF subfamily sigma-70 factor
PA1382	-22.1819	1.82455e-14	9.7562e-13	xqhB	type II secretion system protein
PA1408	-2.05079	8.71628e-10	2.04148e-08	PA1408	hypothetical protein
PA1452	2.09617	0.000239617	0.0016583	flhA	flagellar biosynthesis protein FlhA
PA1471	-3.60082	8.1999e-18	6.36671e-16	PA1471	hypothetical protein
PA1494	-3.31594	1.62044e-24	3.06156e-22	muiA	mucoidy inhibitor gene A
PA1561	2.31044	5.0053e-05	0.000417206	aer	aerotaxis receptor Aer
PA1605	-2.38782	1.95408e-14	1.02553e-12	PA1605	hypothetical protein
PA1657	2.23099	0.000146607	0.00108624	hsiB2	HsiB2
PA1658	2.81976	6.569e-07	8.5397e-06	hsiC2	HsiC2
PA1659	2.05386	0.000538541	0.00331069	hsiF2; tssE2	HsiF2
PA1676	-2.42409	1.15575e-16	7.27863e-15	PA1676	hypothetical protein
PA1721	2.15554	1.57665e-05	0.000149941	pscH	type III export protein PscH
PA1745	-2.83603	0.000473885	0.0029745	PA1745	hypothetical protein
PA1779	-2.0053	1.16027e-09	2.67333e-08	nasC ; nasA	assimilatory nitrate reductase
PA1784	-4.03129	6.86912e-14	3.38558e-12	PA1784	hypothetical protein
PA1797a	-2.14791	4.02912e-14	2.05739e-12	PA1797a	hypothetical protein
PA1869	2.27733	0.000196886	0.00140371	acp1	acyl carrier protein
PA1870	-2.28874	1.00246e-06	1.26547e-05	PA1870	hypothetical protein
PA1871	2.68241	7.37757e-05	0.000594823	lasA	protease LasA
PA1889	-2.27817	2.08647e-21	2.62802e-19	PA1889	hypothetical protein
PA1891	-3.22626	0.000450442	0.0028431	PA1891	hypothetical protein
PA1913	3.67412	0.000100519	0.000776974	PA1913	hypothetical protein
PA1920	2.54926	3.14471e-06	3.48129e-05	nrdD	anaerobic ribonucleoside triphosphate reductase
PA1944	-2.46078	4.09154e-20	4.45978e-18	PA1944	hypothetical protein
PA1986	-2.08889	4.94873e-05	0.000413099	pqqB	coenzyme PQQ synthesis protein B
PA1989	-2.09313	3.33282e-05	0.00029107	pqqE	coenzyme PQQ synthesis protein E
PA1999	-2.95102	3.16201e-13	1.37864e-11	dhcA	dehydrocarnitine CoA transferase subunit A
PA2000	-3.12992	3.39038e-11	1.00087e-09	dhcB	dehydrocarnitine CoA transferase subunit B
PA2001	-2.40567	2.39401e-12	9.10688e-11	atoB	acetyl-CoA acetyltransferase
PA2002	-3.299	6.67397e-17	4.29865e-15	atoE	hypothetical protein
PA2006	-3.29597	2.78909e-06	3.14285e-05	PA2006	major facilitator superfamily transporter
PA2007	-3.57344	6.46016e-12	2.28851e-10	maiA	maleylacetoacetate isomerase
PA2008	-3.58012	3.48581e-11	1.01843e-09	fahA	fumarylacetoacetase
PA2009	-2.8342	5.20215e-09	1.05306e-07	hmgA	homogentisate 1%2C2-dioxygenase
PA2014	-2.04796	2.3256e-10	5.99159e-09	liuB	methylcrotonyl-CoA carboxylase subunit beta
PA2021	-2.41288	3.2707e-08	5.94177e-07	PA2021	hypothetical protein
PA2037	-23.3509	5.63209e-17	3.75561e-15	PA2037	hypothetical protein
PA2046	-2.87482	4.76238e-19	4.35374e-17	PA2046	hypothetical
PA2069	3.6236	1.20159e-09	2.73451e-08	PA2069	carbamoyl transferase
PA2071	-2.01309	1.58588e-17	1.19542e-15	fusA2	elongation factor G
PA2113	-2.24379	7.66878e-05	0.000613935	opdO	pyroglutatmate porin OpdO
PA2114	-2.06152	3.29011e-05	0.000288228	PA2114	major facilitator superfamily transporter
PA2126	2.1966	0.000295617	0.00200425	cgrC	cupA gene regulator C, CgrC
PA2134	-2.65303	3.45567e-06	3.78854e-05	PA2134	hypothetical protein
PA2143	-2.56983	0.000434126	0.00275546	PA2143	hypothetical protein
PA2144	-2.37501	4.51384e-10	1.10755e-08	glgP	glycogen phosphorylase
PA2145	-3.64667	3.6698e-13	1.56394e-11	PA2145	hypothetical protein
PA2146	-4.51693	6.41314e-17	4.20176e-15	yciG	hypothetical protein
PA2147	-2.73502	3.05621e-11	9.21414e-10	katE	catalase HPII
PA2148	-2.59071	1.37479e-06	1.67938e-05	PA2148	hypothetical protein
PA2151	-2.69482	4.0073e-12	1.46538e-10	PA2151	alpha-1%2C4-glucan:maltose-1-phosphate maltosyltransferase
PA2152	-2.17391	1.67425e-11	5.51724e-10	PA2152	trehalose synthase
PA2153	-2.56755	5.24535e-11	1.48653e-09	glgB	1%2C4-alpha-glucan branching protein GlgB
PA2155	-2.15763	0.000314544	0.00211487	ybhO	cardiolipin synthase 2
PA2156	-4.20053	6.8549e-05	0.000556212	ybhP	hypothetical protein
PA2157	-2.27773	2.70911e-05	0.000241814	PA2157	hypothetical protein
PA2158	-2.89451	2.87069e-12	1.07755e-10	PA2158	alcohol dehydrogenase
PA2159	-3.33406	3.32191e-10	8.29453e-09	PA2159	hypothetical protein
PA2160	-2.03001	6.67286e-08	1.09947e-06	glgX	glycosyl hydrolase
PA2162	-2.33518	2.52533e-07	3.66075e-06	PA2162	malto-oligosyltrehalose synthase
PA2163	-2.83119	1.84979e-06	2.19804e-05	PA2163	4-alpha-glucanotransferase
PA2167	-4.33321	5.12515e-19	4.61101e-17	PA2167	hypothetical protein
PA2168	-3.44644	2.51919e-06	2.8963e-05	PA2168	hypothetical protein
PA2169	-4.2886	7.11732e-11	1.9583e-09	PA2169	hypothetical protein
PA2170	-3.02004	0.000375461	0.0024377	PA2170	hypothetical protein
PA2171	-3.6279	7.61719e-23	1.19928e-20	PA2171	hypothetical protein
PA2172	-2.71799	1.42014e-12	5.70876e-11	PA2172	hypothetical protein
PA2173	-2.59313	2.75661e-06	3.11865e-05	PA2173	hypothetical protein
PA2173a	-2.72086	0.0018575	0.00965012	PA2173a	hypothetical protein
PA2174	-2.00976	0.000645708	0.00386879	PA2174	hypothetical protein
PA2175	-2.32806	1.92499e-05	0.000179455	PA2175	hypothetical protein
PA2176	-2.19081	1.502e-09	3.35171e-08	PA2176	hypothetical protein
PA2177	-2.4382	2.13106e-14	1.10815e-12	PA2177	sensor/response regulator hybrid protein
PA2178	-3.36074	2.95325e-05	0.000260733	PA2178	hypothetical protein
PA2179	-4.0116	5.15587e-07	6.94144e-06	PA2179	hypothetical protein
PA2180	-4.21049	1.20612e-09	2.73451e-08	PA2180	hypothetical protein
PA2193	2.72975	0.000752382	0.00441003	hcnA	hydrogen cyanide synthase subunit HcnA
PA2194	3.53427	6.00685e-07	7.91786e-06	hcnB	hydrogen cyanide synthase subunit HcnB
PA2195	3.28321	1.531e-06	1.85025e-05	hcnC	hydrogen cyanide synthase subunit HcnC
PA2244	-2.042	1.37659e-07	2.14355e-06	pslN	hypothetical protein
PA2252	2.47767	0.000187317	0.00134907	PA2252	AGCS sodium/alanine/glycine symporter
PA2258	-2.00924	1.50653e-08	2.90442e-07	ptxR	HTH-type transcriptional regulator PtxR
PA2262	-2.00107	0.000462272	0.00290805	kguT	2-ketogluconate transporter
PA2263	-2.19425	0.000736122	0.00433715	kguD ; yiaE	2-hydroxyacid dehydrogenase
PA2300	4.04422	1.44602e-11	4.84971e-10	chiC	chitinase
PA2312	-3.08667	0.000120777	0.000912752	PA2312	transcriptional regulator
PA2330	2.09155	5.44374e-08	9.40705e-07	PA2330	hypothetical protein
PA2331	2.14562	6.48496e-10	1.53794e-08	PA2331	hypothetical protein
PA2404	-2.37841	0.00146929	0.00787885	fpvH	FpvH
PA2406	-2.20744	0.00111577	0.00618803	fpvK	FpvK
PA2409	-2.16125	0.000182303	0.00131462	fpvE	ABC transporter permease
PA2415	-2.02289	4.97142e-06	5.2473e-05	PA2415	hypothetical protein
PA2432	3.12546	2.10737e-09	4.55979e-08	bexR	bistable expression regulator BexR
PA2440	-2.96335	7.40137e-15	4.23747e-13	PA2440	hypothetical protein
PA2441	-2.99203	6.56024e-42	3.09862e-39	PA2441	hypothetical protein
PA2461	-25.1263	2.25114e-17	1.61512e-15	PA2461	hypothetical protein
PA2466	-2.80029	5.69312e-06	5.91e-05	foxA	ferrioxamine receptor FoxA
PA2467	-3.28238	6.85209e-08	1.12395e-06	foxR	anti-sigma factor FoxR
PA2485	-2.26213	2.69967e-08	5.03346e-07	PA2485	hypothetical protein
PA2486	-2.29513	1.87755e-06	2.22515e-05	ptrC	Pseudomonas type III repressor gene C, PtrC
PA2557	-2.51704	9.7515e-15	5.52715e-13	PA2557	AMP-binding protein
PA2559a	-3.60365	2.91201e-17	2.06316e-15	PA2559a	hypothetical protein
PA2562	-2.49293	1.33921e-21	1.75921e-19	PA2562	hypothetical protein
PA2569	-2.12095	6.27438e-12	2.23668e-10	PA2569	hypothetical protein
PA2717	-2.75971	9.54947e-23	1.42438e-20	cpo	chloroperoxidase
PA2732	-35.2451	5.02164e-38	1.89751e-35	PA2732	hypothetical protein
PA2733	-26.4389	9.5243e-27	2.15935e-24	PA2733	hypothetical protein
PA2764	-2.61865	1.38652e-30	3.41687e-28	PA2764	hypothetical protein
PA2777	-2.88382	1.48271e-26	3.2323e-24	yfdC	hypothetical protein
PA2778	-2.90388	2.97969e-25	5.82376e-23	PA2778	hypothetical protein
PA2779	-2.83946	1.80127e-22	2.49015e-20	PA2779	hypothetical protein
PA2787	-2.16738	2.26789e-07	3.33881e-06	cpg2	glutamate carboxypeptidase
PA2788	2.01535	0.000364542	0.00238319	PA2788	chemotaxis transducer
PA2815	-2.15213	1.08668e-11	3.6882e-10	yafH	acyl-CoA dehydrogenase
PA2867	2.50921	0.000201415	0.00142866	PA2867	chemotaxis transducer
PA3018	2.09573	2.30754e-07	3.37962e-06	PA3018	hypothetical protein
PA3023	-2.61046	2.83467e-36	9.45113e-34	yegS	lipid kinase
PA3038	-2.26659	5.72136e-07	7.61236e-06	opdQ; OccK6	porin
PA3054	2.02962	2.59584e-06	2.96638e-05	PA3054	hypothetical protein
PA3064	-2.04259	2.47616e-07	3.59868e-06	pelA	PelA
PA3177	-2.00649	1.583e-12	6.31861e-11	PA3177	diguanylate cyclase
PA3231	-2.68257	1.47416e-11	4.91504e-10	PA3231	hypothetical protein
PA3233	-2.21622	0.000178863	0.00129808	PA3233	hypothetical protein
PA3234	-2.52817	1.6513e-06	1.98665e-05	yjcG	acetate permease
PA3268	-2.98426	1.80692e-06	2.15416e-05	PA3268	TonB-dependent receptor
PA3273	-2.04665	5.79299e-11	1.61747e-09	PA3273	hypothetical protein
PA3274	-2.54496	4.22798e-06	4.56461e-05	PA3274	hypothetical protein
PA3394	-3.13012	0.001129	0.00624919	nosF	copper ABC transporter ATP-binding protein
PA3403a	-3.22559	2.61457e-19	2.55506e-17	PA3403a	hypothetical protein
PA3432	2.33646	3.4156e-05	0.000296927	PA3432	hypothetical protein
PA3451	-2.17608	2.22405e-05	0.000204641	PA3451	hypothetical protein
PA3460	-2.27203	3.21732e-10	8.06893e-09	PA3460	acetyltransferase
PA3461	-2.51527	9.27085e-09	1.81197e-07	yhfE	hypothetical protein
PA3531	2.63494	2.01036e-06	2.35915e-05	bfrB	bacterioferritin
PA3540	-10.2	3.25176e-88	1.8431e-84	algD	GDP-mannose 6-dehydrogenase AlgD
PA3541	-9.14555	7.50803e-48	4.25555e-45	alg8	glycosyltransferase alg8
PA3542	-8.67242	1.71744e-41	7.48802e-39	alg44	alginate biosynthesis protein Alg44
PA3543	-9.02929	8.66388e-24	1.44432e-21	algK	alginate biosynthesis protein AlgK
PA3544	-8.53041	2.76025e-35	8.23425e-33	algE	alginate production protein AlgE
PA3545	-8.08217	2.48416e-37	8.80014e-35	algG	alginate-c5-mannuronan-epimerase AlgG
PA3546	-7.94297	5.77979e-50	3.63998e-47	algX	alginate biosynthesis protein AlgX
PA3547	-7.80546	3.31741e-73	3.13385e-70	algL	alginate lyase
PA3548	-7.90488	2.86855e-53	2.03237e-50	algI	alginate o-acetylase AlgI
PA3549	-9.43615	7.62873e-32	2.07315e-29	algJ	alginate o-acetylase AlgJ
PA3550	-7.87361	1.32173e-55	1.07023e-52	algF	alginate o-acetyltransferase AlgF
PA3551	-8.59571	1.57837e-77	1.78924e-74	algA	bifunctional mannose-1-phosphate guanylyltransferase/mannose-6-phosphate isomerase
PA3568	-2.14622	3.46594e-07	4.81493e-06	ymmS	propionyl-CoA synthetase
PA3569	-3.2525	2.56415e-09	5.48438e-08	mmsB	3-hydroxyisobutyrate dehydrogenase
PA3570	-2.38465	7.53834e-08	1.22428e-06	mmsA	methylmalonate-semialdehyde dehydrogenase
PA3579	2.13997	7.21605e-14	3.52591e-12	PA3579	glycerol kinase
PA3582	2.53333	4.55044e-06	4.85723e-05	glpK	glycerol kinase
PA3584	3.16379	1.65437e-06	1.98665e-05	glpD	glycerol-3-phosphate dehydrogenase
PA3691	-2.11325	2.96634e-11	9.03936e-10	PA3691	hypothetical protein
PA3692	-2.4901	2.28517e-12	8.75158e-11	lptF	outer membrane porin F
PA3733a	-4.54737	1.70955e-43	8.80886e-41	PA3733a	hypothetical protein
PA3839	2.05101	2.23205e-05	0.000204686	yfbS	sodium:sulfate symporter
PA3871	2.0731	0.000584832	0.00354907	nifM	PpiC-type peptidyl-prolyl cis-trans isomerase
PA3872	2.83388	2.24884e-05	0.000204686	narI	respiratory nitrate reductase subunit gamma
PA3873	2.54878	0.000143378	0.0010651	narJ	respiratory nitrate reductase subunit delta
PA3874	3.12355	1.51368e-06	1.83324e-05	narH	respiratory nitrate reductase subunit beta
PA3875	3.44886	7.66708e-07	9.8319e-06	narG	respiratory nitrate reductase subunit alpha
PA3876	3.02698	0.000284538	0.00195014	narK2	nitrite extrusion protein 2
PA3888	-2.19584	2.86164e-08	5.31795e-07	opuCD	ABC transporter permease
PA3890	-2.14095	6.11478e-10	1.46239e-08	opuCB	ABC transporter permease
PA3891	-2.05442	1.52301e-14	8.29241e-13	opuCA	ABC transporter ATP-binding protein
PA3911	2.41522	0.000447981	0.00283388	yhbT	hypothetical protein
PA3912	2.72617	5.71516e-05	0.000469562	yhbV	hypothetical protein
PA3913	2.51599	0.000700693	0.00414998	yhbU	protease
PA3937	-2.63521	2.91409e-05	0.000257677	tauB	taurine ABC transporter ATP-binding protein
PA3938	-2.2845	0.000324576	0.00216367	tauA	taurine-binding protein
PA3990	-2.54549	7.5769e-05	0.000608299	PA3990	hypothetical protein
PA4023	-2.52595	3.84912e-05	0.000332574	eat; eutP	transporter
PA4129	4.10175	7.39039e-23	1.19682e-20	PA4129	hypothetical protein
PA4130	4.34047	1.33097e-29	3.14331e-27	PA4130	sulfite/nitrite reductase
PA4131	4.75897	2.32169e-21	2.79985e-19	PA4131	iron-sulfur protein
PA4132	3.7596	2.26893e-21	2.79572e-19	PA4132	hypothetical protein
PA4133	5.19213	2.51035e-13	1.103e-11	ccoN ; fixN ; cytN	cbb3-type cytochrome C oxidase subunit I
PA4134	4.48215	7.42816e-14	3.59853e-12	PA4134	hypothetical protein
PA4154	-3.39004	7.67252e-19	6.58907e-17	ygiM	hypothetical protein
PA4205	2.6815	1.04645e-06	1.31806e-05	mexG	hypothetical protein
PA4206	2.43624	5.86516e-06	6.06638e-05	mexH	resistance-nodulation-cell division (RND) efflux membrane fusion protein
PA4210	6.29453	0.000109044	0.000830729	phzA1	phenazine biosynthesis protein
PA4211	5.04777	8.64797e-09	1.69608e-07	phzB1	phenazine biosynthesis protein
PA4212	3.98954	2.18301e-07	3.22222e-06	phzC1	phenazine biosynthesis protein PhzC
PA4217	2.24716	1.47247e-05	0.000141457	phzS	flavin-containing monooxygenase
PA4218	-4.95567	8.85545e-14	4.21787e-12	ampP; fptX	transporter
PA4219	-4.31127	6.89819e-08	1.12677e-06	ampO; yfpB	AmpO
PA4221	-5.93189	3.14099e-14	1.61847e-12	fptA	Fe(III)-pyochelin outer membrane receptor
PA4222	-6.25655	4.40157e-24	7.79629e-22	pchI	ABC transporter ATP-binding protein
PA4223	-6.35416	3.59782e-24	6.57822e-22	pchH	ABC transporter ATP-binding protein
PA4224	-5.24954	7.41255e-12	2.59348e-10	pchG	pyochelin biosynthetic protein PchG
PA4225	-6.90818	6.09569e-24	1.04698e-21	pchF	pyochelin synthetase
PA4226	-6.08698	1.04806e-14	5.84877e-13	pchE	dihydroaeruginoic acid synthetase
PA4227	-2.20892	1.39803e-05	0.000135222	pchR	transcriptional regulator PchR
PA4228	-6.63601	1.77657e-15	1.04891e-13	pchD	2%2C3-dihydroxybenzoate-AMP ligase
PA4229	-9.17412	1.03289e-07	1.63989e-06	pchC	pyochelin biosynthetic protein PchC
PA4230	-5.98738	1.53617e-14	8.29241e-13	pchB	isochorismate-pyruvate lyase
PA4231	-5.85514	2.61549e-21	3.08846e-19	pchA	salicylate biosynthesis isochorismate synthase
PA4290	-2.36149	0.000426769	0.00272402	PA4290	chemotaxis transducer
PA4337	-2.00101	1.07042e-12	4.39648e-11	PA4337	hypothetical protein
PA4338	-2.38742	1.91083e-19	1.93403e-17	PA4338	acyltransferase
PA4344	-2.1894	3.14542e-17	2.14798e-15	PA4344	hydrolase
PA4345	-2.15892	3.05073e-17	2.13476e-15	PA4345	hypothetical protein
PA4351	2.16824	0.00191697	0.0099409	olsA	acyltransferase
PA4357	-2.20085	3.01083e-07	4.24512e-06	yhgG	hypothetical protein
PA4358	-2.41074	2.05685e-07	3.07463e-06	feoB	ferrous iron transporter B
PA4359	-2.84176	1.90461e-09	4.16809e-08	feoA	ferrous iron transporter A
PA4370	-2.05582	1.08392e-05	0.000107407	icmP	insulin-cleaving metalloproteinase outer membrane protein
PA4371	-3.28661	3.22467e-07	4.52412e-06	PA4371	hypothetical protein
PA4513	-2.26814	2.99228e-07	4.22949e-06	piuB	oxidoreductase
PA4514	-2.80583	1.23583e-07	1.93616e-06	piuA	iron transport outer membrane receptor
PA4515	-2.30758	0.000154381	0.00113493	piuC	hydroxylase
PA4516	-2.5261	9.51785e-07	1.20687e-05	PA4516	hypothetical protein
PA4571	3.19139	5.55611e-05	0.000458399	PA4571	cytochrome C
PA4587	2.96161	2.70616e-05	0.000241814	ccpR	cytochrome C551 peroxidase
PA4624	-3.02239	8.97332e-21	1.03798e-18	cdrB	cyclic diguanylate-regulated TPS partner B, CdrB
PA4625	-3.36547	2.45094e-26	5.14515e-24	cdrA	cyclic diguanylate-regulated TPS partner A, CdrA
PA4688	-2.2933	3.2769e-06	3.6065e-05	hitB	iron (III)-transporter permease HitB
PA4713	-2.95727	2.79741e-19	2.68741e-17	PA4713	hypothetical protein
PA4771	2.02916	9.79285e-11	2.60591e-09	lldD	L-lactate dehydrogenase
PA4772	2.58598	1.28712e-13	5.97985e-12	PA4772	ferredoxin
PA4785	-2.03658	5.99119e-12	2.14925e-10	PA4785	acetyl-CoA acetyltransferase
PA4843	2.56183	0.000355149	0.00233766	gcbA; adcA	two-component response regulator
PA4880	-2.03433	3.04295e-09	6.4117e-08	PA4880	bacterioferritin
PA5171	3.38217	1.95641e-06	2.30061e-05	arcA	arginine deiminase
PA5172	3.37491	7.80955e-09	1.55314e-07	arcB	ornithine carbamoyltransferase
PA5173	3.18984	4.83788e-10	1.18195e-08	arcC	carbamate kinase
PA5182	-3.17261	8.05189e-36	2.53545e-33	PA5182	hypothetical protein
PA5183	-2.79511	1.99789e-19	1.98667e-17	PA5183	hypothetical protein
PA5207	2.18491	0.000111759	0.000847993	PA5207	phosphate transporter
PA5212	-2.90013	1.70236e-17	1.25312e-15	PA5212	hypothetical protein
PA5217	-3.01895	2.1001e-06	2.45431e-05	PA5217	iron ABC transporter substrate-binding protein
PA5230	2.49159	9.39585e-07	1.19407e-05	yhhJ	ABC transporter permease
PA5231	2.15571	0.000846959	0.0048716	yhiH	ABC transporter ATP-binding protein/permease
PA5235	2.24005	1.14336e-06	1.4243e-05	glpT	sn-glycerol-3-phosphate transporter
PA5297	-2.37047	2.21894e-18	1.84955e-16	poxB	pyruvate dehydrogenase
PA5440	2.81685	1.42377e-05	0.000137478	yegQ	peptidase
PA5506	4.67409	3.35074e-09	6.95677e-08	PA5506	hypothetical protein
PA5507	4.58857	4.4826e-09	9.20557e-08	PA5507	hypothetical protein
PA5508	4.80863	1.3266e-11	4.4757e-10	pauA7	glutamine synthetase
PA5509	4.41333	6.94416e-10	1.63998e-08	PA5509	hypothetical protein
PA5510	3.82523	1.4285e-07	2.21828e-06	PA5510	transporter
PA5530	-3.41292	8.52466e-14	4.09473e-12	PA5530	MFS dicarboxylate transporter
PA5531	-2.22019	1.4983e-05	0.000143695	tonB1	transporter TonB

## Sheet: 141_L2vs141_S
Locus tag	log2FoldChange	p-value	adj. p-value	Gene name	Gene product
PA0027	2.24481	2.3064e-05	0.000134216	PA0027	hypothetical protein
PA0044	4.16964	1.42952e-21	7.94363e-20	exoT	exoenzyme T
PA0059	-2.60825	1.47589e-17	5.06992e-16	osmC	osmotically inducible protein OsmC
PA0061	-2.20067	1.12952e-14	2.61311e-13	PA0061	hypothetical protein
PA0062	-3.98365	3.30418e-42	7.2031e-40	PA0062	hypothetical protein
PA0070	-2.66886	1.6814e-15	4.37165e-14	tagQ1	TagQ1
PA0071	-2.17778	2.55765e-20	1.21821e-18	tagR1	TagR1
PA0072	-2.341	1.38447e-08	1.40883e-07	tagS1	TagS1
PA0073	-2.2224	1.50863e-07	1.28585e-06	tagT1	ABC transporter ATP-binding protein
PA0074	-2.96166	2.60824e-16	7.65985e-15	ppkA	serine/threonine protein kinase PpkA
PA0075	-3.44545	1.56255e-17	5.33528e-16	pppA	serine/threonine phosphatase
PA0076	-2.69604	1.53807e-11	2.44196e-10	tagF1	TagF1
PA0077	-3.41202	7.7842e-14	1.6463e-12	icmF1	type VI secretion protein IcmF
PA0078	-3.69035	1.20418e-16	3.70939e-15	tssL1	TssL1
PA0079	-3.33364	9.69155e-24	6.53949e-22	tssK1	TssK1
PA0080	-3.42869	1.09607e-09	1.3303e-08	tssJ1	TssJ1
PA0082	-2.59859	3.16019e-15	7.7878e-14	tssA1	TssA1
PA0083	-5.39353	2.14395e-29	2.29282e-27	tssB1	TssB1
PA0084	-4.98618	1.90137e-30	2.24196e-28	tssC1	TssC1
PA0085	-4.29344	5.11906e-23	3.18844e-21	hcp1	protein secretion apparatus assembly protein
PA0086	-2.71296	2.85883e-10	3.84889e-09	tagJ1; hsiE1	TagJ1
PA0087	-4.46229	2.40827e-16	7.10942e-15	tssE1	TssE1
PA0088	-5.09711	9.51422e-20	4.27989e-18	tssF1	TssF1
PA0089	-6.79653	1.70756e-18	6.67478e-17	tssG1	TssG1
PA0090	-4.20571	4.09321e-23	2.57781e-21	clpV1	secretion protein ClpV1
PA0091	-4.12794	8.12201e-21	4.07394e-19	vgrG1	type VI secretion system protein VgrG
PA0093	-2.29796	5.32004e-09	5.7327e-08	tse6	Tse6
PA0095	-2.78462	2.22115e-27	2.289e-25	vgr ; VgrG1b	vgrG1b
PA0096	-2.87581	6.70499e-08	6.07091e-07	PA0096	hypothetical protein
PA0097	-3.3263	1.08222e-18	4.38146e-17	PA0097	hypothetical protein
PA0098	-3.0397	7.83961e-16	2.14662e-14	PA0098	3-oxoacyl-ACP synthase
PA0099	-3.10629	1.35046e-17	4.72493e-16	PA0099	type VI effector protein
PA0102	-3.27341	8.97389e-49	3.39093e-46	PA0102	carbonic anhydrase
PA0103	-5.4729	4.2501e-35	7.08517e-33	PA0103	sulfate transporter
PA0141	2.24796	0.0001867	0.000881849	PA0141	hypothetical protein
PA0162	2.1977	2.98416e-05	0.000169822	opdC	histidine porin OpdC
PA0284	-2.28892	0.00258653	0.0090385	PA0284	hypothetical protein
PA0315	-2.48131	4.05305e-19	1.71438e-17	PA0315	hypothetical protein
PA0329	-2.40437	5.13723e-31	6.47062e-29	PA0329	hypothetical protein
PA0355	-2.16606	9.74023e-15	2.28131e-13	pfpI	protease PfpI
PA0358	-2.02495	1.90664e-12	3.32518e-11	PA0358	hypothetical protein
PA0391	2.19371	4.4783e-10	5.8757e-09	PA0391	hypothetical protein
PA0411	2.69093	2.82408e-16	8.25098e-15	pilJ	twitching motility protein PilJ
PA0412	2.34272	1.24268e-20	6.12481e-19	pilK	methyltransferase PilK
PA0413	2.58781	2.16038e-18	8.32997e-17	chpA	chemotactic signal transduction system protein
PA0414	2.17346	1.95759e-05	0.000115459	chpB	methylesterase
PA0415	2.24572	1.01309e-08	1.04403e-07	chpC	chemotaxis protein
PA0459	2.11506	0.00178481	0.00656902	clpC	chaperone protein ClpB
PA0462	-2.08354	1.31462e-16	4.00605e-15	PA0462	hypothetical protein
PA0471	-2.33793	0.00100938	0.00397303	fiuR	transmembrane sensor
PA0489	-2.47191	3.47996e-09	3.87513e-08	PA0489	phosphoribosyl transferase
PA0490	-2.89606	4.66963e-13	9.19009e-12	PA0490	hypothetical protein
PA0493	2.84256	1.10481e-05	6.89654e-05	PA0493	acetyl-CoA carboxylase biotin carboxyl carrier protein subunit
PA0494	2.99716	1.82051e-08	1.82308e-07	PA0494	acetyl-CoA carboxylase biotin carboxylase subunit
PA0495	2.70647	1.28504e-07	1.10862e-06	PA0495	hypothetical protein
PA0496	2.26806	1.27294e-05	7.82543e-05	ybgK	hypothetical protein
PA0508	-2.72429	1.42471e-09	1.69649e-08	PA0508	acyl-CoA dehydrogenase
PA0509	4.6595	2.64666e-10	3.58882e-09	nirN	cytochrome C
PA0510	5.17908	4.82659e-11	7.14285e-10	nirE	uroporphyrin-III C-methyltransferase
PA0511	5.3283	4.34932e-12	7.35878e-11	nirJ	heme d1 biosynthesis protein NirJ
PA0512	5.00783	1.76176e-11	2.77379e-10	nirH	heme d1 biosynthesis protein NirH
PA0513	4.95571	3.28404e-11	5.00375e-10	nirG	heme d1 biosynthesis protein NirG
PA0514	4.82485	7.34742e-13	1.40219e-11	nirL	heme d1 biosynthesis protein NirL
PA0515	4.82789	8.04818e-10	1.00478e-08	nirD	heme d1 biosynthesis protein NirD
PA0516	4.11512	1.45513e-07	1.24399e-06	nirF	heme d1 biosynthesis protein NirF
PA0517	3.92992	9.61206e-11	1.37232e-09	nirC	cytochrome c55X
PA0518	4.44541	1.58026e-08	1.60231e-07	nirM	cytochrome C-551
PA0519	2.75444	0.00163526	0.00607782	nirS	nitrite reductase
PA0520	4.01216	3.50818e-10	4.65676e-09	nirQ	denitrification regulatory protein NirQ
PA0521	5.32489	2.04872e-10	2.7981e-09	nirO	cytochrome C oxidase subunit
PA0522	4.81087	6.01028e-09	6.45195e-08	nirP	hypothetical protein
PA0523	3.9129	0.000390406	0.00170611	norC	nitric oxide reductase subunit C
PA0524	5.35794	1.04986e-07	9.15474e-07	norB	nitric oxide reductase subunit B
PA0525	6.7608	1.08316e-13	2.24064e-12	norD	denitrification protein NorD
PA0567	-2.27006	3.32986e-10	4.45133e-09	yqaE	hypothetical protein
PA0602	2.21162	2.59046e-06	1.79935e-05	PA0602	ABC transporter
PA0636	-5.39766	0.000502284	0.00213254	PA0636	hypothetical protein
PA0713	3.20928	1.13367e-09	1.373e-08	PA0713	hypothetical protein
PA0714	3.81834	3.03536e-17	9.83109e-16	PA0714	hypothetical protein
PA0715	-25.1322	9.36096e-24	6.39252e-22	PA0715	hypothetical protein
PA0716	-31.1685	2.99084e-25	2.53016e-23	PA0716	hypothetical protein
PA0736a	-4.07251	1.93571e-21	1.05496e-19	PA0736a	hypothetical protein
PA0737	-2.82934	1.84733e-12	3.23168e-11	PA0737	hypothetical protein
PA0738	-3.3426	1.22194e-11	1.95648e-10	PA0738	hypothetical protein
PA0800	-2.27676	0.000168702	0.000808972	PA0800	hypothetical protein
PA0807	-2.99699	1.35431e-09	1.61946e-08	ampDh3	protein AmpDh3
PA0808	-2.0984	3.94635e-08	3.69537e-07	PA0808	hypothetical protein
PA0820	-4.76401	0.00165501	0.00613913	PA0820	hypothetical protein
PA0835	2.18513	1.92843e-09	2.26302e-08	pta	phosphate acetyltransferase
PA0836	2.15161	6.11944e-07	4.6597e-06	ackA	acetate kinase
PA0854	-2.22682	1.33236e-23	8.88452e-22	fumC2	fumarate hydratase
PA0855	-2.02076	1.83913e-05	0.000109157	PA0855	hypothetical protein
PA0866	-4.3995	5.8367e-16	1.62968e-14	aroP2	aromatic amino acid transporter AroP
PA0918	2.733	1.37662e-16	4.17256e-15	PA0918	cytochrome b561
PA0924	-2.09029	8.6413e-16	2.33233e-14	PA0924	hypothetical protein
PA0927	-2.31915	1.81745e-23	1.18406e-21	ldhA	D-lactate dehydrogenase
PA0929	-2.16693	0.000450244	0.00193772	pirR	two-component response regulator
PA0931	-2.34018	2.33348e-08	2.3002e-07	pirA	outer membrane receptor FepA
PA0952	2.15055	6.49379e-07	4.91413e-06	PA0952	hypothetical protein
PA0958	2.29307	5.07775e-10	6.63149e-09	oprD	porin D
PA1048	-2.19902	2.0605e-56	9.73241e-54	PA1048	probable outer membrane protein precursor
PA1077	2.5792	0.00044513	0.00192008	flgB	flagellar basal-body rod protein FlgB
PA1078	3.06487	0.00035648	0.00157731	flgC	flagellar basal body rod protein FlgC
PA1079	2.83031	0.00126841	0.0048511	flgD	flagellar basal body rod modification protein
PA1080	2.80966	0.000627032	0.00257911	flgE	flagellar hook protein FlgE
PA1081	2.73714	0.000606821	0.00250689	flgF	flagellar basal body rod protein FlgF
PA1082	2.78451	0.000163649	0.000788073	flgG	flagellar basal body rod protein FlgG
PA1083	2.98087	3.22725e-05	0.000182011	flgH	flagellar basal body L-ring protein
PA1084	2.53644	0.000570327	0.00238042	flgI	flagellar basal body P-ring protein
PA1085	2.44937	0.000529069	0.00222295	flgJ	peptidoglycan hydrolase FlgJ
PA1086	2.64426	0.000658096	0.0026932	flgK	flagellar hook-associated protein FlgK
PA1088	-33.5835	4.05717e-71	3.83267e-68	PA1088	hypothetical protein
PA1093	-36.2231	2.25757e-71	2.55919e-68	flaG	hypothetical protein
PA1095	-37.1037	5.14236e-76	7.28672e-73	fliS	B-type flagellar protein FliS
PA1099	2.78837	4.62703e-05	0.000253147	fleR	two-component response regulator
PA1111	-2.13333	3.4989e-14	7.68673e-13	PA1111	hypothetical protein
PA1123	2.41587	1.62866e-05	9.77887e-05	PA1123	hypothetical protein
PA1151	-41.6272	4.52543e-93	1.28251e-89	imm2	pyocin-S2 immunity protein
PA1170	-2.84497	8.49875e-13	1.58457e-11	PA1170	hypothetical protein
PA1323	-3.13524	4.28844e-19	1.80051e-17	PA1323	hypothetical protein
PA1324	-2.7534	2.23108e-17	7.3522e-16	PA1324	hypothetical protein
PA1339	-2.01297	1.21039e-11	1.94349e-10	aatP	amino acid ABC transporter ATP binding protein
PA1340	-2.03609	5.77402e-07	4.42258e-06	aatM	amino acid ABC transporter permease
PA1341	-2.62187	4.39971e-09	4.8142e-08	aatQ	amino acid ABC transporter permease
PA1342	-2.32395	9.19996e-10	1.14354e-08	aatJ	ABC transporter
PA1369	-30.4633	1.25838e-39	2.54733e-37	PA1369	hypothetical protein
PA1373	-2.28758	7.37055e-51	2.98402e-48	fabF2	3-oxoacyl-ACP synthase
PA1382	-21.4752	1.1863e-13	2.42741e-12	xqhB	type II secretion system protein
PA1441	2.55224	0.00073691	0.00297918	PA1441	putative flagellar hook-length control protein FliK
PA1465	2.02762	3.5213e-13	7.00305e-12	PA1465	hypothetical protein
PA1471	-3.93656	1.32258e-20	6.4624e-19	PA1471	hypothetical protein
PA1550	2.07718	4.6669e-09	5.07715e-08	PA1550	hypothetical protein
PA1551	2.36761	3.45142e-09	3.85428e-08	fixG	ferredoxin
PA1561	2.13546	0.000178316	0.000848608	aer	aerotaxis receptor Aer
PA1578a	-2.72053	7.43162e-13	1.4135e-11	PA1578a	hypothetical protein
PA1591	-3.18264	8.06646e-16	2.18759e-14	PA1591	hypothetical protein
PA1605	-2.51997	1.19304e-15	3.17471e-14	PA1605	hypothetical protein
PA1606	-2.04857	3.85362e-09	4.24123e-08	PA1606	hypothetical protein
PA1675	-2.0431	4.87393e-09	5.28211e-08	PA1675	hypothetical protein
PA1676	-2.06856	1.04775e-12	1.89733e-11	PA1676	hypothetical protein
PA1690	3.53426	7.86358e-12	1.28077e-10	pscU	translocation protein in type III secretion
PA1691	3.71883	0.000104195	0.00052589	pscT	translocation protein in type III secretion
PA1692	5.9162	0.000568586	0.0023749	pscS	translocation protein in type III secretion
PA1693	4.6848	6.61588e-09	7.04865e-08	pscR	type III secretion system protein
PA1694	5.20544	4.22839e-16	1.20435e-14	pscQ	type III secretion system protein
PA1695	5.6585	6.33412e-09	6.77392e-08	pscP	translocation protein in type III secretion
PA1696	5.5109	2.01804e-16	6.02012e-15	pscO	translocation protein in type III secretion
PA1697	5.14131	1.64253e-15	4.29025e-14	pscN	type III secretion system ATPase
PA1698	4.38082	7.34958e-17	2.3403e-15	popN	type III secretion outer membrane protein PopN
PA1699	3.86388	2.31899e-09	2.68794e-08	pcr1	Pcr1
PA1700	5.3949	1.62521e-12	2.86467e-11	pcr2	Pcr2
PA1701	4.54706	4.04754e-11	6.08527e-10	pcr3	Pcr3
PA1702	3.29184	2.5688e-06	1.7865e-05	pcr4	Pcr4
PA1703	4.09197	2.35396e-20	1.1307e-18	pcrD	type III secretory apparatus protein PcrD
PA1704	3.61117	3.22599e-08	3.1044e-07	pcrR	transcriptional regulator PcrR
PA1705	5.06301	1.1886e-18	4.77801e-17	pcrG	type III secretion regulator
PA1706	4.98628	2.7892e-24	2.13638e-22	pcrV	type III secretion protein PcrV
PA1707	4.23254	1.42564e-17	4.95739e-16	pcrH	regulatory protein PcrH
PA1708	5.06753	3.14713e-26	2.7443e-24	popB	translocator protein PopB
PA1709	5.2115	1.15277e-26	1.07113e-24	popD	translocator outer membrane protein PopD
PA1710	2.68803	1.29281e-15	3.40821e-14	exsC	exoenzyme S synthesis protein ExsC
PA1711	2.87532	2.14751e-14	4.79217e-13	exsE	ExsE
PA1712	2.74451	3.5646e-14	7.80083e-13	exsB	exoenzyme S synthesis protein ExsB
PA1713	2.90258	1.14452e-10	1.61774e-09	exsA	exoenzyme S transcriptional regulator ExsA
PA1714	3.42397	6.49919e-21	3.31869e-19	exsD	ExsD
PA1715	4.69395	1.6142e-17	5.47863e-16	pscB	type III export apparatus protein
PA1716	4.12218	4.8779e-18	1.79532e-16	pscC	type III secretion outer membrane protein PscC
PA1717	4.38996	8.02023e-19	3.31815e-17	pscD	type III export protein PscD
PA1718	5.3196	7.01647e-06	4.55027e-05	pscE	type III export protein PscE
PA1719	4.24571	1.5051e-18	5.93295e-17	pscF	type III export protein PscF
PA1720	4.63578	6.79542e-20	3.10616e-18	pscG	type III export protein PscG
PA1721	5.2546	4.96263e-27	4.93476e-25	pscH	type III export protein PscH
PA1722	3.95582	1.28279e-16	3.93018e-15	pscI	type III export protein PscI
PA1723	3.34394	7.53447e-16	2.07308e-14	pscJ	type III export protein PscJ
PA1724	3.30686	5.65053e-12	9.39214e-11	pscK	type III export protein PscK
PA1725	2.79961	1.06518e-12	1.92275e-11	pscL	type III secretion system protein
PA1779	-2.2875	9.28763e-11	1.33272e-09	nasC ; nasA	assimilatory nitrate reductase
PA1784	-4.20806	4.60277e-14	9.99559e-13	PA1784	hypothetical protein
PA1797a	-2.8314	3.46775e-22	1.96552e-20	PA1797a	hypothetical protein
PA1838	-2.2255	1.16144e-05	7.21035e-05	cysI	sulfite reductase
PA1844	-2.81005	6.55027e-07	4.95026e-06	tse1	Tse1
PA1845	-4.98324	4.25031e-06	2.84761e-05	tsi1	Tsi1
PA1852	-3.13391	7.59359e-22	4.26143e-20	PA1852	hypothetical protein
PA1870	-2.49462	2.54427e-07	2.08094e-06	PA1870	hypothetical protein
PA1882	-2.15567	8.86088e-06	5.62413e-05	PA1882	transporter
PA1889	-2.85183	4.81338e-31	6.20051e-29	PA1889	hypothetical protein
PA1896	2.45281	0.000262852	0.00120246	PA1896	hypothetical protein
PA1897	2.89269	0.000830305	0.00332827	PA1897	hypothetical protein
PA1939	-31.147	6.57355e-32	8.87116e-30	PA1939	hypothetical protein
PA1944	-2.12177	2.21948e-15	5.69233e-14	PA1944	hypothetical protein
PA1967	2.27193	0.000557094	0.00233206	PA1967	hypothetical protein
PA1999	-3.25603	1.38864e-15	3.64388e-14	dhcA	dehydrocarnitine CoA transferase subunit A
PA2000	-3.17191	2.20446e-11	3.42326e-10	dhcB	dehydrocarnitine CoA transferase subunit B
PA2002	-2.37401	1.16174e-09	1.404e-08	atoE	hypothetical protein
PA2006	-4.43669	7.3139e-08	6.55937e-07	PA2006	major facilitator superfamily transporter
PA2007	-2.56016	5.12782e-07	3.97056e-06	maiA	maleylacetoacetate isomerase
PA2008	-2.67609	3.78204e-07	3.0235e-06	fahA	fumarylacetoacetase
PA2009	-2.43137	4.84639e-07	3.79411e-06	hmgA	homogentisate 1%2C2-dioxygenase
PA2026	2.34871	2.66313e-07	2.17189e-06	yfeH	hypothetical protein
PA2037	-22.5965	5.39824e-16	1.51471e-14	PA2037	hypothetical protein
PA2046	-2.98096	7.76297e-20	3.52004e-18	PA2046	hypothetical
PA2075	2.49961	1.84783e-14	4.15614e-13	PA2075	hypothetical protein
PA2107	-2.32884	0.00043054	0.00186567	PA2107	hypothetical protein
PA2134	-3.20052	5.08993e-07	3.94661e-06	PA2134	hypothetical protein
PA2136	-2.36816	0.00262617	0.00915444	PA2136	hypothetical protein
PA2142a	-3.13071	0.00165736	0.00614383	PA2142a	hypothetical protein
PA2143	-2.82019	0.00048302	0.00205229	PA2143	hypothetical protein
PA2145	-2.8668	1.45721e-09	1.73155e-08	PA2145	hypothetical protein
PA2146	-4.53914	6.03186e-16	1.67591e-14	yciG	hypothetical protein
PA2147	-3.14678	2.1108e-13	4.24256e-12	katE	catalase HPII
PA2148	-3.08974	5.42522e-07	4.16105e-06	PA2148	hypothetical protein
PA2151	-2.73748	6.3911e-12	1.05305e-10	PA2151	alpha-1%2C4-glucan:maltose-1-phosphate maltosyltransferase
PA2152	-2.01063	5.8648e-10	7.5378e-09	PA2152	trehalose synthase
PA2153	-2.39357	1.2188e-09	1.46983e-08	glgB	1%2C4-alpha-glucan branching protein GlgB
PA2156	-2.95411	0.000721099	0.0029236	ybhP	hypothetical protein
PA2158	-2.53873	6.01982e-10	7.71954e-09	PA2158	alcohol dehydrogenase
PA2159	-3.51177	1.52712e-10	2.13195e-09	PA2159	hypothetical protein
PA2162	-2.55427	7.77946e-08	6.91645e-07	PA2162	malto-oligosyltrehalose synthase
PA2163	-2.67771	7.7731e-06	4.99523e-05	PA2163	4-alpha-glucanotransferase
PA2165	-2.16363	2.28016e-08	2.25549e-07	glgA	glycogen synthase
PA2167	-3.88209	1.59718e-16	4.81531e-15	PA2167	hypothetical protein
PA2168	-3.39469	7.16799e-06	4.62736e-05	PA2168	hypothetical protein
PA2169	-4.04299	7.54319e-10	9.48e-09	PA2169	hypothetical protein
PA2171	-3.70012	1.49101e-22	8.80318e-21	PA2171	hypothetical protein
PA2172	-2.98113	9.14809e-14	1.92756e-12	PA2172	hypothetical protein
PA2173	-2.94154	2.68275e-06	1.85437e-05	PA2173	hypothetical protein
PA2173a	-3.22083	0.0015992	0.00596333	PA2173a	hypothetical protein
PA2177	-2.27699	1.02512e-12	1.86231e-11	PA2177	sensor/response regulator hybrid protein
PA2178	-2.37782	0.000841531	0.00336612	PA2178	hypothetical protein
PA2179	-3.09846	8.21262e-06	5.24793e-05	PA2179	hypothetical protein
PA2180	-3.97238	9.65798e-09	1.00076e-07	PA2180	hypothetical protein
PA2191	3.89013	6.75716e-20	3.10616e-18	exoY	adenylate cyclase
PA2234	-2.5664	2.30259e-26	2.03923e-24	pslD	biofilm formation protein PslD
PA2235	-2.31023	6.53675e-13	1.25594e-11	pslE	biofilm formation protein PslE
PA2236	-2.11872	1.16844e-14	2.69215e-13	pslF	biofilm formation protein PslF
PA2239	-2.0158	1.98968e-17	6.67308e-16	pslI	biofilm formation protein PslI
PA2244	-2.07418	1.88364e-07	1.57936e-06	pslN	hypothetical protein
PA2252	3.21345	1.25434e-06	9.16183e-06	PA2252	AGCS sodium/alanine/glycine symporter
PA2253	2.15755	8.31034e-06	5.30439e-05	ansA	L-asparaginase I
PA2283	-2.40516	9.68664e-06	6.11402e-05	PA2283	hypothetical protein
PA2312	-2.46111	0.00158083	0.0059182	PA2312	transcriptional regulator
PA2381	2.24989	0.000107604	0.000541171	PA2381	hypothetical protein
PA2399	-16.0818	5.82325e-14	1.25023e-12	pvdD	pyoverdine synthetase D
PA2404	-2.37397	0.00239314	0.00842505	fpvH	FpvH
PA2407	-2.35052	9.92517e-05	0.000502733	fpvC	adhesion protein
PA2414	-2.03788	4.89591e-09	5.29581e-08	PA2414	L-sorbosone dehydrogenase
PA2415	-2.7123	4.41185e-08	4.11966e-07	PA2415	hypothetical protein
PA2433	-3.38462	7.97969e-08	7.06702e-07	PA2433	hypothetical protein
PA2440	-4.99362	3.45322e-24	2.60971e-22	PA2440	hypothetical protein
PA2441	-4.9018	2.66729e-70	1.88977e-67	PA2441	hypothetical protein
PA2443	-2.47102	1.00102e-09	1.23344e-08	sdaA	L-serine dehydratase
PA2459	-27.8057	1.7405e-30	2.09896e-28	PA2459	hypothetical protein
PA2461	-24.2208	2.97235e-16	8.63964e-15	PA2461	hypothetical protein
PA2485	-3.14788	1.62742e-12	2.86467e-11	PA2485	hypothetical protein
PA2486	-2.12222	1.15936e-05	7.20535e-05	ptrC	Pseudomonas type III repressor gene C, PtrC
PA2504	2.11923	1.11674e-07	9.70814e-07	PA2504	hypothetical protein
PA2536	-2.68952	5.72993e-26	4.92079e-24	ynbB	phosphatidate cytidylyltransferase
PA2537	-2.59948	1.07433e-16	3.34577e-15	PA2537	acyltransferase
PA2538	-2.25578	1.07837e-09	1.31163e-08	PA2538	hypothetical protein
PA2539	-2.50988	1.10025e-16	3.40777e-15	ynbD	hypothetical protein
PA2540	-2.03851	6.07641e-15	1.47184e-13	PA2540	hypothetical protein
PA2559a	-4.2821	2.06793e-21	1.10575e-19	PA2559a	hypothetical protein
PA2562	-2.6157	1.44807e-23	9.54378e-22	PA2562	hypothetical protein
PA2569	-2.52975	2.55547e-15	6.46624e-14	PA2569	hypothetical protein
PA2652	2.50213	1.81213e-07	1.52825e-06	PA2652	methyl-accepting chemotaxis protein
PA2654	3.39123	1.3993e-06	1.01813e-05	tlpQ	chemotaxis transducer
PA2662	4.05544	3.99092e-06	2.68972e-05	PA2662	hypothetical protein
PA2663	3.25131	0.000847671	0.00338591	ppyR	psl and pyoverdine operon regulator PpyR
PA2684	-2.74667	1.48775e-29	1.62165e-27	tse5; rhs ; rhsP1	Tse5
PA2685	-3.01234	1.04993e-40	2.20408e-38	vgrG4; vgrG1c	VgrG4
PA2702	-2.45778	0.00179696	0.00659109	tse2	Tse2
PA2703	-3.23967	0.000386999	0.00169252	tsi2	Tsi2
PA2717	-2.14224	1.51379e-14	3.43207e-13	cpo	chloroperoxidase
PA2732	-34.008	1.60305e-35	2.75336e-33	PA2732	hypothetical protein
PA2733	-25.4902	5.60372e-25	4.53741e-23	PA2733	hypothetical protein
PA2734	-36.0788	7.82091e-44	1.84704e-41	PA2734	hypothetical protein
PA2735	-37.7401	5.73977e-46	1.54919e-43	PA2735	restriction-modification system protein
PA2764	-2.20271	2.40785e-22	1.39262e-20	PA2764	hypothetical protein
PA2773	-2.30482	2.825e-11	4.3276e-10	PA2773	hypothetical protein
PA2777	-2.91146	1.0468e-26	9.88875e-25	yfdC	hypothetical protein
PA2778	-3.39743	8.92624e-33	1.234e-30	PA2778	hypothetical protein
PA2779	-3.14672	9.63653e-27	9.2576e-25	PA2779	hypothetical protein
PA2780	-2.03913	3.92261e-08	3.68102e-07	bswR	bacterial swarming regulator BswR
PA2788	4.0969	3.73136e-13	7.39488e-12	PA2788	chemotaxis transducer
PA2792	-2.77096	9.87224e-13	1.79922e-11	PA2792	hypothetical protein
PA2847	2.62527	1.23569e-22	7.3725e-21	PA2847	hypothetical protein
PA2867	2.34398	0.00051655	0.00218005	PA2867	chemotaxis transducer
PA2869	-2.28144	7.64805e-05	0.000397334	PA2869	hypothetical protein
PA2928	-2.07739	3.57287e-20	1.67364e-18	PA2928	hypothetical protein
PA2968	-2.01285	1.13997e-15	3.04781e-14	fabD	malonyl CoA-ACP transacylase
PA3023	-2.41673	2.89602e-31	3.81735e-29	yegS	lipid kinase
PA3058	-2.60734	2.41884e-09	2.79795e-08	pelG	pellicle/biofilm biosynthesis Wzx-like polysaccharide transporter PelG
PA3059	-3.37092	3.29952e-18	1.25515e-16	pelF	pellicle/biofilm biosynthesis glycosyltransferase PelF
PA3060	-3.9544	1.2927e-09	1.54906e-08	pelE	pellicle/biofilm biosynthesis protein PelE
PA3061	-3.8651	2.93596e-15	7.26681e-14	pelD	pellicle/biofilm biosynthesis protein PelD
PA3062	-4.08167	4.43743e-08	4.13674e-07	pelC	pellicle/biofilm biosynthesis outer membrane protein PelC
PA3063	-3.80358	5.57021e-24	4.10025e-22	pelB	pellicle/biofilm biosynthesis protein PelB
PA3064	-4.22688	3.76634e-23	2.39861e-21	pelA	PelA
PA3081	2.97753	8.37374e-13	1.56642e-11	PA3081	hypothetical protein
PA3082	2.12785	9.48982e-10	1.17442e-08	gbt	glycine betaine transmethylase
PA3177	-2.29627	9.83444e-16	2.64178e-14	PA3177	diguanylate cyclase
PA3267	-2.51203	1.36381e-59	7.7301e-57	PA3267	hypothetical protein
PA3273	-2.01463	3.36991e-10	4.48959e-09	PA3273	hypothetical protein
PA3274	-3.2357	3.67055e-07	2.94267e-06	PA3274	hypothetical protein
PA3392	5.61891	8.06474e-11	1.1661e-09	nosZ	nitrous-oxide reductase
PA3393	5.3002	1.21787e-12	2.18445e-11	nosD	copper-binding periplasmic protein
PA3394	4.98659	5.54418e-11	8.12e-10	nosF	copper ABC transporter ATP-binding protein
PA3395	5.37831	2.91431e-17	9.54816e-16	nosY	membrane protein NosY
PA3396	5.07259	3.75426e-14	8.18429e-13	nosL	acessory protein NosL
PA3403	-2.23182	2.90514e-09	3.29987e-08	PA3403	hypothetical protein
PA3403a	-3.90111	7.20956e-25	5.67553e-23	PA3403a	hypothetical protein
PA3441	-2.98125	0.00244565	0.00859389	ssuF	molybdopterin-binding protein
PA3540	-10.4045	9.86722e-89	1.86425e-85	algD	GDP-mannose 6-dehydrogenase AlgD
PA3541	-8.89713	1.98901e-45	5.1244e-43	alg8	glycosyltransferase alg8
PA3542	-8.0684	3.59852e-39	6.7988e-37	alg44	alginate biosynthesis protein Alg44
PA3543	-8.59553	1.0621e-22	6.47311e-21	algK	alginate biosynthesis protein AlgK
PA3544	-8.8429	1.01542e-33	1.47575e-31	algE	alginate production protein AlgE
PA3545	-7.65394	2.4806e-34	3.90557e-32	algG	alginate-c5-mannuronan-epimerase AlgG
PA3546	-8.61318	6.63109e-52	2.89116e-49	algX	alginate biosynthesis protein AlgX
PA3547	-7.69705	2.50054e-70	1.88977e-67	algL	alginate lyase
PA3548	-7.43731	1.65781e-48	5.87278e-46	algI	alginate o-acetylase AlgI
PA3549	-7.73845	2.18917e-30	2.48164e-28	algJ	alginate o-acetylase AlgJ
PA3550	-7.03914	2.96966e-47	9.35112e-45	algF	alginate o-acetyltransferase AlgF
PA3551	-7.93022	9.65153e-68	6.07832e-65	algA	bifunctional mannose-1-phosphate guanylyltransferase/mannose-6-phosphate isomerase
PA3579	2.35683	1.694e-16	5.0802e-15	PA3579	glycerol kinase
PA3582	3.38527	8.9358e-10	1.11315e-08	glpK	glycerol kinase
PA3584	3.63715	3.61206e-08	3.4351e-07	glpD	glycerol-3-phosphate dehydrogenase
PA3598	-2.25562	9.49431e-15	2.23294e-13	ypqQ	hypothetical protein
PA3662	2.05657	8.81028e-05	0.000451099	PA3662	hypothetical protein
PA3691	-2.72239	1.45333e-17	5.02286e-16	PA3691	hypothetical protein
PA3692	-2.68249	4.6586e-14	1.00782e-12	lptF	outer membrane porin F
PA3733a	-4.8444	1.23717e-47	4.12486e-45	PA3733a	hypothetical protein
PA3739	-2.77356	3.56504e-36	6.51827e-34	PA3739	sodium/hydrogen antiporter
PA3788	2.02339	8.04275e-06	5.15099e-05	PA3788	hypothetical protein
PA3819	-2.15694	7.76465e-31	9.5674e-29	ycfJ	hypothetical protein
PA3841	4.89644	4.32447e-30	4.8061e-28	exoS	exoenzyme S
PA3866	-29.8743	5.29338e-27	5.17291e-25	PA3866	pyocin protein
PA3870	2.1329	0.000294915	0.00133406	moaA1	molybdenum cofactor biosynthesis protein A
PA3871	2.27585	0.000160573	0.000775934	nifM	PpiC-type peptidyl-prolyl cis-trans isomerase
PA3872	3.0884	3.84555e-06	2.60102e-05	narI	respiratory nitrate reductase subunit gamma
PA3873	2.51244	0.000181244	0.000860056	narJ	respiratory nitrate reductase subunit delta
PA3874	2.58009	7.18633e-05	0.0003768	narH	respiratory nitrate reductase subunit beta
PA3875	2.1206	0.0023767	0.00838802	narG	respiratory nitrate reductase subunit alpha
PA3885	-2.66213	0.000225827	0.0010466	tpbA	protein tyrosine phosphatase TpbA
PA3888	-2.66954	1.8117e-10	2.4924e-09	opuCD	ABC transporter permease
PA3889	-2.06892	7.88718e-13	1.49513e-11	opuCC	ABC transporter
PA3890	-2.40144	4.0819e-11	6.1207e-10	opuCB	ABC transporter permease
PA3891	-2.1013	6.68836e-15	1.61318e-13	opuCA	ABC transporter ATP-binding protein
PA3902	-3.24199	2.56438e-44	6.31951e-42	PA3902	hypothetical protein
PA3911	3.62596	1.3473e-07	1.15529e-06	yhbT	hypothetical protein
PA3912	3.65882	6.58451e-08	5.99053e-07	yhbV	hypothetical protein
PA3913	2.97054	6.28445e-05	0.000334777	yhbU	protease
PA3937	-2.23883	0.000331772	0.00148186	tauB	taurine ABC transporter ATP-binding protein
PA3967	-2.85141	2.35369e-12	4.05492e-11	PA3967	hypothetical protein
PA3990	-3.76488	1.26742e-05	7.79991e-05	PA3990	hypothetical protein
PA4067	2.10495	0.000221771	0.00103033	oprG	outer membrane protein OprG
PA4129	3.01005	6.21883e-13	1.20301e-11	PA4129	hypothetical protein
PA4130	3.29787	9.60163e-18	3.40138e-16	PA4130	sulfite/nitrite reductase
PA4131	3.51924	2.33388e-12	4.03305e-11	PA4131	iron-sulfur protein
PA4132	2.85969	5.49297e-13	1.0699e-11	PA4132	hypothetical protein
PA4133	2.96832	2.91514e-05	0.000166395	ccoN ; fixN ; cytN	cbb3-type cytochrome C oxidase subunit I
PA4134	3.13826	1.81459e-07	1.52825e-06	PA4134	hypothetical protein
PA4139	-3.96898	1.75301e-26	1.60259e-24	PA4139	hypothetical protein
PA4140	-4.46196	2.8529e-33	4.04256e-31	PA4140	hypothetical protein
PA4154	-4.92535	1.15372e-35	2.04352e-33	ygiM	hypothetical protein
PA4198	2.033	5.05607e-05	0.0002745	PA4198	acyl-CoA synthetase
PA4205	2.21139	6.09458e-05	0.000325887	mexG	hypothetical protein
PA4206	2.47525	4.21389e-06	2.82655e-05	mexH	resistance-nodulation-cell division (RND) efflux membrane fusion protein
PA4218	-4.77635	8.11784e-13	1.53373e-11	ampP; fptX	transporter
PA4219	-4.5521	3.74607e-08	3.5447e-07	ampO; yfpB	AmpO
PA4221	-4.91982	1.94381e-10	2.66123e-09	fptA	Fe(III)-pyochelin outer membrane receptor
PA4222	-6.37996	7.92774e-24	5.6879e-22	pchI	ABC transporter ATP-binding protein
PA4223	-5.89281	2.02216e-21	1.09158e-19	pchH	ABC transporter ATP-binding protein
PA4224	-4.52818	2.70809e-09	3.11348e-08	pchG	pyochelin biosynthetic protein PchG
PA4225	-6.11553	2.80122e-19	1.20268e-17	pchF	pyochelin synthetase
PA4226	-5.47321	3.22453e-12	5.48848e-11	pchE	dihydroaeruginoic acid synthetase
PA4228	-5.65772	1.75879e-12	3.08632e-11	pchD	2%2C3-dihydroxybenzoate-AMP ligase
PA4229	-6.13888	2.17764e-08	2.16542e-07	pchC	pyochelin biosynthetic protein PchC
PA4230	-6.32984	2.86616e-14	6.32116e-13	pchB	isochorismate-pyruvate lyase
PA4231	-5.09203	9.05009e-17	2.84977e-15	pchA	salicylate biosynthesis isochorismate synthase
PA4236	2.15529	4.31297e-06	2.88278e-05	katA	catalase
PA4307	3.95612	4.79601e-09	5.20762e-08	pctC	chemotactic transducer PctC
PA4309	3.14579	3.38723e-09	3.80929e-08	pctA	chemotactic transducer PctA
PA4310	2.80039	0.00278519	0.00960245	pctB	chemotactic transducer PctB
PA4312	-2.12648	6.22695e-09	6.6719e-08	PA4312	hypothetical protein
PA4317	-2.08332	2.67328e-09	3.08598e-08	PA4317	hypothetical protein
PA4326	2.29115	0.000328323	0.00146877	PA4326	hypothetical protein
PA4338	-2.32104	3.77231e-18	1.42543e-16	PA4338	acyltransferase
PA4390	-2.78368	2.32181e-16	6.89008e-15	PA4390	hypothetical protein
PA4469	-2.13641	0.00248131	0.00869762	PA4469	hypothetical protein
PA4514	-2.43782	4.17421e-06	2.80325e-05	piuA	iron transport outer membrane receptor
PA4517	-3.43342	1.10813e-14	2.57413e-13	PA4517	hypothetical protein
PA4587	4.03042	1.11726e-08	1.1451e-07	ccpR	cytochrome C551 peroxidase
PA4624	-5.28133	5.35283e-57	2.75817e-54	cdrB	cyclic diguanylate-regulated TPS partner B, CdrB
PA4625	-6.65196	1.1422e-93	6.47396e-90	cdrA	cyclic diguanylate-regulated TPS partner A, CdrA
PA4633	2.28144	5.18815e-06	3.42732e-05	PA4633	chemotaxis transducer
PA4675	-5.54686	0.000566276	0.002367	chtA; optH ; iutA	TonB-dependent receptor
PA4683	2.08268	1.03488e-08	1.06456e-07	PA4683	hypothetical protein
PA4713	-3.13552	8.01453e-21	4.05592e-19	PA4713	hypothetical protein
PA4735	-2.10154	4.17857e-46	1.24653e-43	PA4735	hypothetical protein
PA4785	-2.19025	1.89366e-13	3.81966e-12	PA4785	acetyl-CoA acetyltransferase
PA4788	-2.39497	2.11242e-05	0.000124332	PA4788	hypothetical protein
PA4843	2.71684	0.000152233	0.000738114	gcbA; adcA	two-component response regulator
PA4865	2.77742	5.30035e-14	1.1423e-12	ureA	urease subunit gamma
PA4866	2.51791	1.87526e-26	1.68713e-24	PA4866	hypothetical protein
PA4867	2.09935	1.05693e-20	5.25499e-19	ureB	urease subunit beta
PA4868	2.65298	6.68394e-35	1.08242e-32	ureC	urease subunit alpha
PA4880	-2.64798	1.37967e-13	2.81294e-12	PA4880	bacterioferritin
PA4888	2.09959	2.14327e-09	2.49446e-08	desB	acyl-CoA desaturase
PA4891	2.56242	5.5486e-08	5.12206e-07	ureE	urease accessory protein UreE
PA4892	2.34174	1.64044e-07	1.39192e-06	ureF	urease accessory protein UreF
PA4893	2.42481	2.85045e-12	4.88108e-11	ureG	urease accessory protein UreG
PA4920	2.01441	2.3942e-19	1.04387e-17	nadE	NAD synthetase
PA5033	2.21856	9.6441e-05	0.000489371	PA5033	hypothetical protein
PA5040	3.3701	7.79926e-09	8.21677e-08	pilQ	type 4 fimbrial biogenesis outer membrane protein PilQ
PA5041	3.53266	7.17265e-10	9.07468e-09	pilP	type 4 fimbrial biogenesis protein PilP
PA5042	3.35742	3.64596e-09	4.0362e-08	pilO	type 4 fimbrial biogenesis protein PilO
PA5043	3.21514	2.83049e-07	2.29517e-06	pilN	type 4 fimbrial biogenesis protein PilN
PA5044	2.28715	5.01128e-09	5.41028e-08	pilM	type 4 fimbrial biogenesis protein PilM
PA5107	-2.41477	5.06854e-34	7.76445e-32	blc	outer membrane lipoprotein Blc
PA5108	-2.23306	3.00299e-23	1.9342e-21	PA5108	hypothetical protein
PA5112	2.06673	4.35545e-10	5.72777e-09	estA	esterase
PA5115	2.20485	2.17134e-11	3.38109e-10	PA5115	hypothetical protein
PA5137	2.12259	6.39369e-08	5.83566e-07	PA5137	hypothetical protein
PA5171	3.21117	6.28199e-06	4.11634e-05	arcA	arginine deiminase
PA5172	3.05799	1.71381e-07	1.44984e-06	arcB	ornithine carbamoyltransferase
PA5173	2.86043	2.40997e-08	2.36737e-07	arcC	carbamate kinase
PA5182	-3.49744	3.20771e-42	7.2031e-40	PA5182	hypothetical protein
PA5183	-3.85235	6.68052e-34	9.96453e-32	PA5183	hypothetical protein
PA5212	-3.50465	8.36382e-24	5.92577e-22	PA5212	hypothetical protein
PA5297	-2.6808	3.37295e-22	1.9311e-20	poxB	pyruvate dehydrogenase
PA5354	2.40201	0.000284069	0.00129222	glcE	glycolate oxidase FAD binding subunit
PA5355	2.10075	7.42206e-05	0.000386301	glcD	glycolate oxidase subunit GlcD
PA5423	-2.14423	4.11068e-18	1.543e-16	PA5423	hypothetical protein
PA5424	-2.51632	2.69406e-39	5.26549e-37	yeaQ	hypothetical protein
PA5506	5.21038	4.16449e-11	6.21167e-10	PA5506	hypothetical protein
PA5507	5.6175	6.43074e-13	1.23978e-11	PA5507	hypothetical protein
PA5508	5.92298	7.50711e-17	2.37711e-15	pauA7	glutamine synthetase
PA5509	5.47454	1.87305e-14	4.19622e-13	PA5509	hypothetical protein
PA5510	5.35031	1.75634e-13	3.56808e-12	PA5510	transporter
PA5514	-2.23677	4.72822e-21	2.48144e-19	PA5514	beta-lactamase
PA5526	-2.3162	4.8709e-24	3.63267e-22	PA5526	hypothetical protein
PA5530	-4.24766	1.24096e-18	4.95336e-17	PA5530	MFS dicarboxylate transporter

## Sheet: 141_L2vs141_I2
Locus tag	log2FoldChange	p-value	adj. p-value	Gene name	Gene product
PA0040	-2.4663	9.07607e-08	1.48812e-06	PA0040	hypothetical protein
PA0041	-2.12379	2.47093e-09	5.28209e-08	PA0041	hemagglutinin
PA0044	3.90943	3.50733e-19	2.59916e-17	exoT	exoenzyme T
PA0045	-2.65033	4.15133e-07	5.87101e-06	PA0045	hypothetical protein
PA0046	-2.7714	2.46269e-07	3.65979e-06	PA0046	hypothetical protein
PA0047	-2.84305	2.2315e-09	4.82595e-08	PA0047	hypothetical protein
PA0070	-3.39873	3.5332e-24	4.46308e-22	tagQ1	TagQ1
PA0071	-2.3887	3.66114e-24	4.52191e-22	tagR1	TagR1
PA0072	-2.8417	4.21642e-12	1.47611e-10	tagS1	TagS1
PA0073	-2.83065	1.48233e-11	4.79001e-10	tagT1	ABC transporter ATP-binding protein
PA0074	-3.55175	8.16334e-23	8.56073e-21	ppkA	serine/threonine protein kinase PpkA
PA0075	-4.31914	5.99606e-27	9.25725e-25	pppA	serine/threonine phosphatase
PA0076	-3.499	1.01708e-18	7.15563e-17	tagF1	TagF1
PA0077	-4.55268	1.89969e-23	2.1117e-21	icmF1	type VI secretion protein IcmF
PA0078	-4.7303	2.03196e-26	2.972e-24	tssL1	TssL1
PA0079	-4.38166	3.60984e-40	1.82395e-37	tssK1	TssK1
PA0080	-4.26953	1.44185e-14	6.67817e-13	tssJ1	TssJ1
PA0082	-2.79494	2.13948e-17	1.25171e-15	tssA1	TssA1
PA0083	-6.40643	8.00346e-41	4.94258e-38	tssB1	TssB1
PA0084	-6.01614	1.43652e-43	9.9802e-41	tssC1	TssC1
PA0085	-5.17316	1.09808e-32	3.05157e-30	hcp1	protein secretion apparatus assembly protein
PA0086	-3.77092	1.6754e-18	1.13559e-16	tagJ1; hsiE1	TagJ1
PA0087	-5.28695	1.92722e-22	1.91276e-20	tssE1	TssE1
PA0088	-6.31014	1.4394e-29	2.66673e-27	tssF1	TssF1
PA0089	-7.69267	2.6795e-23	2.92013e-21	tssG1	TssG1
PA0090	-5.37678	9.21254e-37	3.65738e-34	clpV1	secretion protein ClpV1
PA0091	-5.21516	2.56589e-32	6.48238e-30	vgrG1	type VI secretion system protein VgrG
PA0092	-2.41472	1.21838e-12	4.57552e-11	tsi6	Tsi6
PA0093	-3.80357	1.10798e-22	1.1404e-20	tse6	Tse6
PA0094	-2.90952	1.19177e-12	4.50601e-11	eagT6	EagT6
PA0095	-2.50689	1.75056e-22	1.76902e-20	vgr ; VgrG1b	vgrG1b
PA0096	-3.15371	2.39278e-09	5.14839e-08	PA0096	hypothetical protein
PA0097	-3.61548	6.50964e-22	5.65321e-20	PA0097	hypothetical protein
PA0098	-3.27851	2.31162e-18	1.49395e-16	PA0098	3-oxoacyl-ACP synthase
PA0099	-3.04654	5.4142e-17	3.03961e-15	PA0099	type VI effector protein
PA0103	-2.0954	2.87714e-06	3.42423e-05	PA0103	sulfate transporter
PA0126	-2.95298	1.05662e-16	5.81454e-15	PA0126	hypothetical protein
PA0170	-2.09869	1.46308e-06	1.85374e-05	PA0170	hypothetical protein
PA0171	-2.45191	1.0884e-07	1.72345e-06	PA0171	hypothetical protein
PA0172	-2.2119	1.16481e-06	1.52689e-05	siaA	SiaA
PA0277	-4.41359	4.38942e-22	3.99941e-20	PA0277	hypothetical protein
PA0493	3.02257	3.1935e-06	3.75253e-05	PA0493	acetyl-CoA carboxylase biotin carboxyl carrier protein subunit
PA0494	2.93557	3.32837e-08	6.00619e-07	PA0494	acetyl-CoA carboxylase biotin carboxylase subunit
PA0495	3.05856	2.58923e-09	5.49273e-08	PA0495	hypothetical protein
PA0496	2.67711	3.72627e-07	5.35157e-06	ybgK	hypothetical protein
PA0509	2.62701	0.000345896	0.00219713	nirN	cytochrome C
PA0510	3.00667	0.000114057	0.000867205	nirE	uroporphyrin-III C-methyltransferase
PA0511	3.09121	5.2364e-05	0.00043245	nirJ	heme d1 biosynthesis protein NirJ
PA0512	3.30303	5.26571e-06	5.81845e-05	nirH	heme d1 biosynthesis protein NirH
PA0513	3.19218	1.6497e-06	2.06976e-05	nirG	heme d1 biosynthesis protein NirG
PA0514	3.13322	1.21944e-06	1.57511e-05	nirL	heme d1 biosynthesis protein NirL
PA0515	2.99055	0.000102137	0.000783007	nirD	heme d1 biosynthesis protein NirD
PA0516	2.74814	0.000433666	0.00265746	nirF	heme d1 biosynthesis protein NirF
PA0517	3.00356	1.90965e-07	2.92393e-06	nirC	cytochrome c55X
PA0518	3.41035	1.16156e-05	0.000117168	nirM	cytochrome C-551
PA0520	4.09805	1.46524e-10	4.05165e-09	nirQ	denitrification regulatory protein NirQ
PA0521	5.24501	3.36795e-10	8.58673e-09	nirO	cytochrome C oxidase subunit
PA0522	5.24834	6.26107e-10	1.51961e-08	nirP	hypothetical protein
PA0523	4.13371	0.000179403	0.00128164	norC	nitric oxide reductase subunit C
PA0524	5.73132	1.2865e-08	2.42384e-07	norB	nitric oxide reductase subunit B
PA0525	8.00684	1.7259e-18	1.14723e-16	norD	denitrification protein NorD
PA0563	-3.5942	2.42637e-31	4.99472e-29	PA0563	hypothetical protein
PA0602	2.0553	1.2202e-05	0.000121976	PA0602	ABC transporter
PA0627	2.18347	0.00183281	0.00921878	PA0627	hypothetical protein
PA0714	2.40828	3.94371e-08	7.02536e-07	PA0714	hypothetical protein
PA0716	-28.0971	1.27681e-17	7.63067e-16	PA0716	hypothetical protein
PA0742	2.16775	1.93929e-05	0.000184881	PA0742	hypothetical protein
PA0745	2.0377	9.12191e-08	1.49116e-06	dspI; dispersion inducer	enoyl-CoA hydratase
PA0746	2.19268	4.38383e-05	0.000371422	PA0746	acyl-CoA dehydrogenase
PA0801	2.27342	2.71574e-05	0.000246211	PA0801	hypothetical protein
PA0802	2.70059	0.000373911	0.00235623	PA0802	hypothetical protein
PA0852	-2.17304	3.36819e-06	3.89197e-05	cbpD	chitin-binding protein CbpD
PA0855	-2.77545	2.39913e-09	5.14839e-08	PA0855	hypothetical protein
PA0865	2.04328	6.5897e-07	8.93306e-06	hpd	4-hydroxyphenylpyruvate dioxygenase
PA0887	3.20731	4.21652e-10	1.05565e-08	acsA	acetyl-CoA synthetase
PA0918	2.21804	1.69264e-11	5.40672e-10	PA0918	cytochrome b561
PA0927	-2.31571	1.43684e-23	1.66374e-21	ldhA	D-lactate dehydrogenase
PA1051	-2.71381	0.000570813	0.00335723	PA1051	transporter
PA1068	-2.34145	8.89238e-74	4.94239e-70	PA1068	heat shock protein
PA1069	-2.5398	3.09474e-54	4.30015e-51	PA1069	hypothetical protein
PA1151	-37.5251	2.31286e-52	2.57097e-49	imm2	pyocin-S2 immunity protein
PA1170	-2.24351	1.92007e-08	3.58113e-07	PA1170	hypothetical protein
PA1183	2.08497	3.49081e-07	5.03947e-06	dctA	C4-dicarboxylate transport protein
PA1317	2.33968	3.9208e-06	4.46554e-05	cyoA	cytochrome o ubiquinol oxidase subunit II
PA1318	2.06394	3.97457e-05	0.000344628	cyoB	cytochrome o ubiquinol oxidase subunit I
PA1319	2.48445	1.7262e-05	0.000166278	cyoC	cytochrome o ubiquinol oxidase subunit III
PA1321	2.13024	2.21926e-07	3.36094e-06	cyoE	protoheme IX farnesyltransferase
PA1362	2.02778	7.3629e-05	0.000585451	PA1362	hypothetical protein
PA1369	-29.3457	9.20402e-34	2.69242e-31	PA1369	hypothetical protein
PA1396	-2.44145	6.22017e-22	5.48757e-20	PA1396	two-component sensor
PA1451	-2.41693	1.5512e-18	1.06439e-16	PA1451	hypothetical protein
PA1494	3.56043	4.97129e-28	7.89441e-26	muiA	mucoidy inhibitor gene A
PA1591	-2.07079	1.81689e-07	2.78957e-06	PA1591	hypothetical protein
PA1639	-2.99082	1.84643e-30	3.53878e-28	PA1639	hypothetical protein
PA1656	-2.05837	6.74632e-05	0.000542634	hsiA2	HsiA2
PA1657	-3.31295	3.24465e-08	5.87419e-07	hsiB2	HsiB2
PA1658	-3.60861	2.77224e-10	7.13339e-09	hsiC2	HsiC2
PA1659	-2.72531	8.67873e-06	9.08406e-05	hsiF2; tssE2	HsiF2
PA1661	-2.71257	1.17415e-06	1.53551e-05	hsiH2	HsiH2
PA1662	-2.20123	2.59459e-06	3.10792e-05	clpV2	ClpA/B-type protease
PA1663	-2.35903	4.29367e-05	0.000366578	sfa2	transcriptional regulator
PA1665	-2.62072	1.91851e-05	0.000183215	fha2	Fha2
PA1668	-2.33324	3.25329e-05	0.000290237	dotU2	DotU2
PA1669	-2.11876	9.757e-06	0.000100239	icmF2	IcmF2
PA1690	2.45485	3.86266e-07	5.49704e-06	pscU	translocation protein in type III secretion
PA1693	2.56148	3.22787e-05	0.000288432	pscR	type III secretion system protein
PA1694	3.67321	1.3583e-10	3.79368e-09	pscQ	type III secretion system protein
PA1695	4.19089	7.50272e-08	1.25226e-06	pscP	translocation protein in type III secretion
PA1696	3.72277	1.8572e-10	4.9998e-09	pscO	translocation protein in type III secretion
PA1697	3.64195	6.42183e-09	1.26569e-07	pscN	type III secretion system ATPase
PA1698	3.28098	1.72435e-10	4.6751e-09	popN	type III secretion outer membrane protein PopN
PA1699	3.16756	2.26532e-07	3.41209e-06	pcr1	Pcr1
PA1700	3.91806	9.99225e-10	2.29492e-08	pcr2	Pcr2
PA1701	3.59259	4.814e-09	9.65031e-08	pcr3	Pcr3
PA1702	3.04792	5.51871e-06	6.07386e-05	pcr4	Pcr4
PA1703	3.29366	5.14652e-14	2.25231e-12	pcrD	type III secretory apparatus protein PcrD
PA1704	2.55067	1.15531e-05	0.00011675	pcrR	transcriptional regulator PcrR
PA1705	3.87671	7.61939e-14	3.25758e-12	pcrG	type III secretion regulator
PA1706	3.75317	4.73049e-15	2.30632e-13	pcrV	type III secretion protein PcrV
PA1707	3.83308	5.21659e-15	2.5212e-13	pcrH	regulatory protein PcrH
PA1708	4.11018	6.90388e-18	4.26747e-16	popB	translocator protein PopB
PA1709	4.08428	4.0573e-17	2.30107e-15	popD	translocator outer membrane protein PopD
PA1710	2.21811	3.55116e-11	1.05547e-09	exsC	exoenzyme S synthesis protein ExsC
PA1711	2.45085	2.51357e-11	7.67605e-10	exsE	ExsE
PA1712	2.3058	1.53216e-10	4.19496e-09	exsB	exoenzyme S synthesis protein ExsB
PA1713	2.12747	2.07495e-06	2.54022e-05	exsA	exoenzyme S transcriptional regulator ExsA
PA1714	2.46484	9.76915e-12	3.23196e-10	exsD	ExsD
PA1715	3.10952	7.0908e-10	1.69145e-08	pscB	type III export apparatus protein
PA1716	2.78205	3.7417e-09	7.70236e-08	pscC	type III secretion outer membrane protein PscC
PA1717	2.86232	1.70653e-09	3.76385e-08	pscD	type III export protein PscD
PA1718	5.41947	4.7047e-06	5.27013e-05	pscE	type III export protein PscE
PA1719	3.30628	2.57876e-12	9.24694e-11	pscF	type III export protein PscF
PA1720	3.18471	3.08035e-11	9.20463e-10	pscG	type III export protein PscG
PA1721	3.09906	1.14541e-12	4.3604e-11	pscH	type III export protein PscH
PA1722	2.88479	2.80084e-10	7.17375e-09	pscI	type III export protein PscI
PA1723	2.6673	7.37719e-11	2.13554e-09	pscJ	type III export protein PscJ
PA1724	2.41594	7.14289e-08	1.1994e-06	pscK	type III export protein PscK
PA1791	-3.30087	2.97898e-23	3.18407e-21	PA1791	hypothetical protein
PA1844	-3.05958	5.05939e-08	8.73295e-07	tse1	Tse1
PA1845	-4.91242	5.77249e-06	6.32811e-05	tsi1	Tsi1
PA1852	-2.23026	8.52781e-12	2.87258e-10	PA1852	hypothetical protein
PA1869	-2.04011	0.000807032	0.00455379	acp1	acyl carrier protein
PA1899	-2.92706	0.00113049	0.00606493	phzA2	phenazine biosynthesis protein PhzA
PA1939	-30.0612	7.51262e-29	1.30485e-26	PA1939	hypothetical protein
PA1947	2.02512	6.11543e-11	1.77956e-09	rbsA	ribose transporter RbsA
PA1989	2.40994	1.73844e-06	2.17119e-05	pqqE	coenzyme PQQ synthesis protein E
PA1990	2.27447	8.5374e-06	8.96992e-05	pqqH	peptidase
PA1992	2.22328	3.7258e-14	1.65664e-12	ercS	sensor histidine kinase
PA2012	2.14936	2.70766e-11	8.17891e-10	liuD	methylcrotonyl-CoA carboxylase subunit alpha
PA2013	2.25956	2.15714e-10	5.70923e-09	liuC	gamma-carboxygeranoyl-CoA hydratase
PA2014	2.33081	5.3919e-13	2.1254e-11	liuB	methylcrotonyl-CoA carboxylase subunit beta
PA2068	-2.20885	0.000780527	0.0044267	PA2068	major facilitator superfamily transporter
PA2069	-2.64686	2.58277e-06	3.10044e-05	PA2069	carbamoyl transferase
PA2191	3.74209	1.15755e-18	8.04211e-17	exoY	adenylate cyclase
PA2194	-2.39793	0.000587663	0.00344176	hcnB	hydrogen cyanide synthase subunit HcnB
PA2233	-2.52827	1.36784e-24	1.76802e-22	pslC	biofilm formation protein PslC
PA2234	-3.09752	4.22533e-38	1.80649e-35	pslD	biofilm formation protein PslD
PA2235	-2.71986	2.31722e-17	1.34157e-15	pslE	biofilm formation protein PslE
PA2236	-2.60491	1.13244e-21	9.68327e-20	pslF	biofilm formation protein PslF
PA2237	-2.38878	1.35915e-32	3.59722e-30	pslG	biofilm formation protein PslG
PA2238	-2.40576	2.91862e-32	7.05292e-30	pslH	biofilm formation protein PslH
PA2239	-2.39896	1.14823e-24	1.5195e-22	pslI	biofilm formation protein PslI
PA2240	-2.31833	1.90619e-31	4.07484e-29	pslJ	biofilm formation protein PslJ
PA2241	-2.03056	2.54041e-10	6.62691e-09	pslK	biofilm formation protein PslL
PA2242	-2.00811	4.67674e-13	1.85666e-11	pslL	hypothetical protein
PA2247	2.19897	2.93675e-07	4.30672e-06	bkdA1	2-oxoisovalerate dehydrogenase subunit alpha
PA2248	2.13917	2.53379e-07	3.75542e-06	bkdA2	2-oxoisovalerate dehydrogenase subunit beta
PA2261	2.23442	0.000334065	0.00213173	kguK ; kgk	2-ketogluconate kinase
PA2262	2.05594	0.000322808	0.0020694	kguT	2-ketogluconate transporter
PA2263	2.27682	0.0004623	0.00280651	kguD ; yiaE	2-hydroxyacid dehydrogenase
PA2300	-2.85999	1.17993e-06	1.53584e-05	chiC	chitinase
PA2322	2.17413	0.00182831	0.00920448	gntP; gntU ; gntT ; gnuT ; gluconate permease	gluconate permease
PA2358	-2.44428	2.06726e-08	3.82993e-07	PA2358	hypothetical protein
PA2399	-14.9775	2.59493e-10	6.7082e-09	pvdD	pyoverdine synthetase D
PA2432	-2.8094	6.65192e-08	1.13062e-06	bexR	bistable expression regulator BexR
PA2433	-2.50636	8.23625e-05	0.000646569	PA2433	hypothetical protein
PA2440	-2.03027	7.81378e-05	0.000617587	PA2440	hypothetical protein
PA2442	-2.8969	1.59997e-09	3.55704e-08	gcvT2	glycine cleavage system protein T2
PA2443	-2.62762	8.1167e-11	2.33744e-09	sdaA	L-serine dehydratase
PA2444	-2.5055	6.30925e-06	6.84899e-05	glyA2	serine hydroxymethyltransferase
PA2459	-25.1499	6.58865e-20	5.15771e-18	PA2459	hypothetical protein
PA2462	-3.10893	0.00195565	0.00974842	PA2462	hypothetical protein
PA2463	-3.03076	4.96308e-05	0.000412946	PA2463	hypothetical protein
PA2503	-2.2354	5.8664e-25	8.15137e-23	PA2503	hypothetical protein
PA2536	-3.39585	1.06525e-40	5.92065e-38	ynbB	phosphatidate cytidylyltransferase
PA2537	-3.60595	1.76606e-31	3.92631e-29	PA2537	acyltransferase
PA2538	-3.289	1.38724e-19	1.0562e-17	PA2538	hypothetical protein
PA2539	-3.78986	1.12789e-36	4.1792e-34	ynbD	hypothetical protein
PA2540	-3.2784	2.72128e-36	8.897e-34	PA2540	hypothetical protein
PA2553	2.02276	3.30082e-06	3.83806e-05	PA2553	acyl-CoA thiolase
PA2557	2.28905	2.05032e-12	7.44816e-11	PA2557	AMP-binding protein
PA2662	4.48896	3.35087e-07	4.85004e-06	PA2662	hypothetical protein
PA2663	3.74094	0.000127854	0.000950018	ppyR	psl and pyoverdine operon regulator PpyR
PA2664	4.66378	4.08952e-05	0.000352429	fhp	flavohemoprotein
PA2679	2.33108	1.27029e-11	4.1288e-10	PA2679	hypothetical protein
PA2684	-3.6506	5.02793e-51	4.65754e-48	tse5; rhs ; rhsP1	Tse5
PA2685	-3.5123	7.66181e-55	1.41948e-51	vgrG4; vgrG1c	VgrG4
PA2691	2.15175	2.38138e-05	0.000219862	PA2691	hypothetical protein
PA2703	-3.38653	0.000189015	0.00133318	tsi2	Tsi2
PA2734	-33.6092	1.48817e-36	5.16952e-34	PA2734	hypothetical protein
PA2735	-35.1988	9.71887e-39	4.50146e-36	PA2735	restriction-modification system protein
PA2773	-2.14734	5.96444e-10	1.45396e-08	PA2773	hypothetical protein
PA2775	-2.54418	7.52731e-13	2.90533e-11	tsi4	Tsi4
PA2780	-3.38644	1.20992e-20	9.746e-19	bswR	bacterial swarming regulator BswR
PA2781	-2.27383	8.38989e-14	3.50609e-12	PA2781	hypothetical protein
PA2788	2.08155	0.000186601	0.00132108	PA2788	chemotaxis transducer
PA2791	-2.87048	3.99471e-08	7.09348e-07	PA2791	hypothetical protein
PA2792	-4.40452	6.26649e-31	1.2439e-28	PA2792	hypothetical protein
PA2793	-2.2626	3.69608e-29	6.62672e-27	PA2793	hypothetical protein
PA2890	2.37509	3.162e-05	0.000283458	atuE	isohexenylglutaconyl-CoA hydratase
PA2895	2.05226	8.90259e-50	7.06866e-47	sbrR	SbrR
PA3021	-2.57755	3.94315e-14	1.73937e-12	PA3021	hypothetical protein
PA3038	2.41448	9.99915e-08	1.61556e-06	opdQ; OccK6	porin
PA3059	-2.70699	4.22278e-12	1.47611e-10	pelF	pellicle/biofilm biosynthesis glycosyltransferase PelF
PA3060	-2.91083	1.03909e-05	0.000105969	pelE	pellicle/biofilm biosynthesis protein PelE
PA3061	-3.01151	1.12214e-09	2.54565e-08	pelD	pellicle/biofilm biosynthesis protein PelD
PA3062	-3.1152	3.97096e-05	0.000344628	pelC	pellicle/biofilm biosynthesis outer membrane protein PelC
PA3063	-2.05603	7.92876e-08	1.31604e-06	pelB	pellicle/biofilm biosynthesis protein PelB
PA3064	-2.18429	4.14952e-07	5.87101e-06	pelA	PelA
PA3233	3.07677	1.78868e-07	2.75388e-06	PA3233	hypothetical protein
PA3234	3.40623	9.78905e-11	2.79013e-09	yjcG	acetate permease
PA3235	2.6411	8.16388e-11	2.33891e-09	yjcH	hypothetical protein
PA3267	-2.59832	9.15879e-64	2.54523e-60	PA3267	hypothetical protein
PA3271	2.22881	3.84102e-08	6.88658e-07	PA3271	two-component sensor
PA3293	-2.03925	7.1583e-06	7.63644e-05	PA3293	hypothetical protein
PA3294	-2.57184	4.84874e-09	9.65925e-08	vgrG4a	VgrG4a
PA3386	2.01111	0.00025083	0.00167965	PA3386	hypothetical protein
PA3392	7.59179	2.5208e-18	1.61042e-16	nosZ	nitrous-oxide reductase
PA3393	6.61247	2.2206e-18	1.45201e-16	nosD	copper-binding periplasmic protein
PA3394	8.11671	5.74124e-18	3.62612e-16	nosF	copper ABC transporter ATP-binding protein
PA3395	6.99676	1.51278e-19	1.13622e-17	nosY	membrane protein NosY
PA3396	6.381	5.79725e-19	4.18456e-17	nosL	acessory protein NosL
PA3403	-2.37754	2.33057e-10	6.139e-09	PA3403	hypothetical protein
PA3431	-2.68625	1.24293e-06	1.59912e-05	ywbG	hypothetical protein
PA3432	-3.71876	7.59399e-09	1.47578e-07	PA3432	hypothetical protein
PA3484	-3.76793	2.3983e-15	1.22291e-13	tse3	Tse3
PA3485	-3.57418	5.12984e-22	4.59865e-20	tsi3	Tsi3
PA3486	-2.82741	1.92528e-06	2.36742e-05	vgrG4b	VgrG4b
PA3569	2.26958	3.42805e-05	0.000304654	mmsB	3-hydroxyisobutyrate dehydrogenase
PA3608	-2.32426	1.42516e-05	0.000140944	potB	polyamine ABC transporter permease PotB
PA3610	-2.01385	0.00129912	0.00682725	potD	polyamine ABC transporter substrate-binding protein PotD
PA3716	-2.87954	2.28908e-22	2.23206e-20	PA3716	hypothetical protein
PA3722	-2.74736	1.67005e-07	2.58556e-06	PA3722	hypothetical protein
PA3727	-2.00091	4.52089e-13	1.82081e-11	PA3727	hypothetical protein
PA3728	-2.32671	4.02944e-28	6.58695e-26	PA3728	hypothetical protein
PA3729	-2.55025	8.91046e-24	1.05371e-21	PA3729	hypothetical protein
PA3730	-2.46586	2.97486e-25	4.23956e-23	PA3730	hypothetical protein
PA3841	4.28281	1.7318e-23	1.96435e-21	exoS	exoenzyme S
PA3850	-2.08599	6.91026e-18	4.26747e-16	PA3850	hypothetical protein
PA3866	-28.1799	2.37792e-22	2.27871e-20	PA3866	pyocin protein
PA3877	-3.53277	0.000559256	0.00329623	narK1	nitrite extrusion protein 1
PA3901	-2.84542	2.24639e-06	2.73804e-05	fecA	Fe(III) dicitrate transporter FecA
PA3914	-4.07669	0.00020042	0.00139766	moeA1	molybdenum cofactor biosynthesis protein A
PA3915	-3.35093	0.000362398	0.00228887	moaB1	molybdopterin biosynthesis protein B
PA3967	-2.62778	1.10475e-10	3.13277e-09	PA3967	hypothetical protein
PA4133	-2.22381	0.00159701	0.00815075	ccoN ; fixN ; cytN	cbb3-type cytochrome C oxidase subunit I
PA4139	-2.09841	2.64173e-08	4.82984e-07	PA4139	hypothetical protein
PA4140	-2.94536	4.70048e-15	2.30632e-13	PA4140	hypothetical protein
PA4211	-3.71275	9.07182e-06	9.42452e-05	phzB1	phenazine biosynthesis protein
PA4212	-2.84889	1.05846e-05	0.000107746	phzC1	phenazine biosynthesis protein PhzC
PA4290	3.08883	4.0138e-06	4.5528e-05	PA4290	chemotaxis transducer
PA4307	2.43927	0.000259148	0.00172703	pctC	chemotactic transducer PctC
PA4309	2.47581	2.97679e-06	3.53526e-05	pctA	chemotactic transducer PctA
PA4317	-4.04958	1.42488e-31	3.29979e-29	PA4317	hypothetical protein
PA4318	-2.46832	3.78384e-19	2.76718e-17	PA4318	hypothetical protein
PA4357	2.1172	8.60526e-07	1.15248e-05	yhgG	hypothetical protein
PA4358	2.40009	2.33418e-07	3.49686e-06	feoB	ferrous iron transporter B
PA4359	2.03049	2.5591e-05	0.000233938	feoA	ferrous iron transporter A
PA4371	2.5559	7.32372e-05	0.000584006	PA4371	hypothetical protein
PA4490	-2.00577	1.81749e-14	8.34843e-13	magC	MagC
PA4495	2.72238	4.33977e-35	1.34002e-32	PA4495	hypothetical protein
PA4517	-2.74943	9.8099e-10	2.26238e-08	PA4517	hypothetical protein
PA4523	3.34746	1.25953e-26	1.89201e-24	PA4523	hypothetical protein
PA4624	-2.25894	1.26143e-11	4.12412e-10	cdrB	cyclic diguanylate-regulated TPS partner B, CdrB
PA4625	-3.28649	4.28125e-24	5.17287e-22	cdrA	cyclic diguanylate-regulated TPS partner A, CdrA
PA4687	2.03743	1.74227e-06	2.17119e-05	hitA	ferric iron-binding periplasmic protein HitA
PA4688	2.18436	9.69077e-06	9.97431e-05	hitB	iron (III)-transporter permease HitB
PA4770	-2.60329	1.41433e-07	2.2081e-06	lldP	L-lactate permease
PA4800	-2.14538	1.73998e-11	5.52617e-10	PA4800	hypothetical protein
PA4979	2.05924	2.54119e-09	5.41147e-08	PA4979	acyl-CoA dehydrogenase
PA5023	2.80868	4.29745e-07	6.06224e-06	ydiU	hypothetical protein
PA5040	2.15435	0.000221354	0.00152075	pilQ	type 4 fimbrial biogenesis outer membrane protein PilQ
PA5041	2.00345	0.000436873	0.00267416	pilP	type 4 fimbrial biogenesis protein PilP
PA5136	-2.60998	3.83455e-22	3.55207e-20	PA5136	hypothetical protein
PA5353	2.55771	2.51551e-05	0.000231094	glcF	glycolate oxidase iron-sulfur subunit
PA5354	2.4604	0.0001962	0.0013734	glcE	glycolate oxidase FAD binding subunit
PA5355	2.32827	1.16704e-05	0.000117507	glcD	glycolate oxidase subunit GlcD
PA5445	2.6529	2.28578e-05	0.000213519	psecoA	coenzyme A transferase
PA5566	-2.60777	1.86815e-06	2.30737e-05	PA5566	hypothetical protein

## Sheet: 141_I3vs141_S
Locus tag	log2FoldChange	p-value	adj. p-value	Gene name	Gene product
PA0045	3.16864	1.55886e-09	3.63606e-08	PA0045	hypothetical protein
PA0046	3.13619	5.49035e-09	1.17431e-07	PA0046	hypothetical protein
PA0047	3.28872	5.14219e-12	1.82162e-10	PA0047	hypothetical protein
PA0049	-2.47336	0.000201384	0.00144487	PA0049	hypothetical protein
PA0059	-2.85527	1.56843e-20	1.45735e-18	osmC	osmotically inducible protein OsmC
PA0061	-2.54956	1.06285e-18	8.21112e-17	PA0061	hypothetical protein
PA0062	-3.35505	2.86448e-31	5.59857e-29	PA0062	hypothetical protein
PA0103	-3.36318	1.18496e-15	6.58467e-14	PA0103	sulfate transporter
PA0126	2.21378	2.33884e-11	7.66276e-10	PA0126	hypothetical protein
PA0141	2.10747	0.000460458	0.00301024	PA0141	hypothetical protein
PA0162	2.84915	6.06008e-08	1.07676e-06	opdC	histidine porin OpdC
PA0277	3.56044	8.16258e-16	4.67328e-14	PA0277	hypothetical protein
PA0290	-2.1449	4.3471e-21	4.32269e-19	PA0290	hypothetical protein
PA0315	-2.22107	1.13372e-15	6.36231e-14	PA0315	hypothetical protein
PA0329	-2.02554	1.30703e-22	1.61048e-20	PA0329	hypothetical protein
PA0355	-2.56848	1.03032e-19	8.84827e-18	pfpI	protease PfpI
PA0364	-2.12721	1.65208e-18	1.2161e-16	laoA	oxidoreductase
PA0365	-2.46258	4.6523e-10	1.1772e-08	laoB	LaoB
PA0434	-2.95649	6.2653e-10	1.56439e-08	PA0434	hypothetical protein
PA0470	-2.2186	1.79095e-12	6.67834e-11	fiuA	ferrichrome receptor FiuA
PA0471	-3.88404	2.93094e-07	4.45377e-06	fiuR	transmembrane sensor
PA0472	-4.11453	2.76223e-08	5.1501e-07	fiuI	RNA polymerase sigma factor
PA0490	-2.20613	1.13483e-08	2.28092e-07	PA0490	hypothetical protein
PA0508	-2.26385	4.56182e-07	6.4803e-06	PA0508	acyl-CoA dehydrogenase
PA0527	2.05756	0.000629701	0.00394817	dnr	transcriptional regulator Dnr
PA0567	-2.65178	1.15351e-12	4.4477e-11	yqaE	hypothetical protein
PA0621	-31.137	6.07902e-38	1.81347e-35	PA0621	hypothetical protein
PA0633	-4.94751	0.00150343	0.00847904	PA0633	hypothetical protein
PA0636	-5.45728	0.000434865	0.00286274	PA0636	hypothetical protein
PA0715	-25.4189	2.90666e-24	4.11874e-22	PA0715	hypothetical protein
PA0716	-31.4629	1.06557e-25	1.72562e-23	PA0716	hypothetical protein
PA0736a	-3.55086	3.02916e-17	2.06859e-15	PA0736a	hypothetical protein
PA0737	-2.83864	1.42661e-12	5.39068e-11	PA0737	hypothetical protein
PA0738	-3.31737	8.90875e-12	3.11696e-10	PA0738	hypothetical protein
PA0800	-3.11705	1.0769e-06	1.39358e-05	PA0800	hypothetical protein
PA0801	-3.74489	3.22017e-12	1.17754e-10	PA0801	hypothetical protein
PA0802	-3.08767	8.57304e-07	1.14875e-05	PA0802	hypothetical protein
PA0803	-2.65796	4.68816e-09	1.01422e-07	PA0803	hypothetical protein
PA0807	-4.03278	2.02011e-14	9.87068e-13	ampDh3	protein AmpDh3
PA0808	-2.601	4.77027e-11	1.45365e-09	PA0808	hypothetical protein
PA0817	-2.92089	0.00127319	0.00734124	PA0817	ring-cleaving dioxygenase
PA0820	-4.82362	0.00144552	0.00818501	PA0820	hypothetical protein
PA0853	-2.05387	1.91121e-11	6.37218e-10	PA0853	oxidoreductase
PA0865	-3.89775	2.43778e-21	2.55876e-19	hpd	4-hydroxyphenylpyruvate dioxygenase
PA0866	-5.3995	7.49599e-22	8.33084e-20	aroP2	aromatic amino acid transporter AroP
PA0887	-2.51161	1.01097e-06	1.32031e-05	acsA	acetyl-CoA synthetase
PA0929	-3.64383	1.07703e-08	2.18386e-07	pirR	two-component response regulator
PA0930	-2.78941	6.20035e-09	1.32119e-07	pirS	two-component sensor
PA0931	-2.42466	7.35673e-09	1.54667e-07	pirA	outer membrane receptor FepA
PA1051	3.47951	1.09612e-05	0.00011296	PA1051	transporter
PA1052	2.47087	0.000196665	0.0014128	yhaD	hypothetical protein
PA1083	2.44627	0.000651119	0.00406447	flgH	flagellar basal body L-ring protein
PA1088	-34.0874	3.26898e-73	3.0881e-70	PA1088	hypothetical protein
PA1093	-36.7172	2.78329e-73	3.0881e-70	flaG	hypothetical protein
PA1095	-37.6993	2.05031e-78	2.90528e-75	fliS	B-type flagellar protein FliS
PA1099	2.62115	0.000128584	0.000974352	fleR	two-component response regulator
PA1101	2.44445	0.000437126	0.00287095	fliF	flagellar MS-ring protein
PA1114	-2.13277	1.2537e-12	4.80133e-11	PA1114	hypothetical protein
PA1123	2.28644	4.51864e-05	0.000392817	PA1123	hypothetical protein
PA1151	-42.1744	1.75232e-95	9.93216e-92	imm2	pyocin-S2 immunity protein
PA1202	2.45706	3.24036e-07	4.85883e-06	ycaC	hydrolase
PA1317	-2.15008	2.13755e-05	0.000202264	cyoA	cytochrome o ubiquinol oxidase subunit II
PA1323	-2.86151	9.58349e-17	6.03547e-15	PA1323	hypothetical protein
PA1324	-2.47381	7.79024e-15	3.97794e-13	PA1324	hypothetical protein
PA1356	-2.03754	1.59346e-06	1.98499e-05	PA1356	hypothetical protein
PA1369	-30.859	1.28559e-40	4.28632e-38	PA1369	hypothetical protein
PA1372	-30.5137	1.00588e-35	2.5915e-33	PA1372	hypothetical protein
PA1382	-21.6692	7.138e-14	3.18568e-12	xqhB	type II secretion system protein
PA1408	-2.07357	6.52639e-10	1.62244e-08	PA1408	hypothetical protein
PA1452	2.16204	0.000151724	0.00112726	flhA	flagellar biosynthesis protein FlhA
PA1471	-3.61077	8.31564e-18	5.96621e-16	PA1471	hypothetical protein
PA1494	-3.20133	6.98777e-23	9.43016e-21	muiA	mucoidy inhibitor gene A
PA1555	2.39098	0.00148404	0.00839472	ccoP2	cytochrome C oxidase cbb3-type subunit CcoP
PA1561	2.36109	3.41047e-05	0.000305562	aer	aerotaxis receptor Aer
PA1605	-2.35174	5.79121e-14	2.60513e-12	PA1605	hypothetical protein
PA1657	2.43003	3.54058e-05	0.00031504	hsiB2	HsiB2
PA1658	2.90975	2.86721e-07	4.38042e-06	hsiC2	HsiC2
PA1676	-2.24892	1.52278e-14	7.57115e-13	PA1676	hypothetical protein
PA1721	2.16866	1.49145e-05	0.00014779	pscH	type III export protein PscH
PA1745	-2.57945	0.00135975	0.0077928	PA1745	hypothetical protein
PA1779	-2.07211	1.06195e-09	2.55048e-08	nasC ; nasA	assimilatory nitrate reductase
PA1784	-4.26282	2.11186e-14	1.02308e-12	PA1784	hypothetical protein
PA1797a	-2.1201	1.05237e-13	4.66004e-12	PA1797a	hypothetical protein
PA1870	-2.04472	1.14506e-05	0.000117363	PA1870	hypothetical protein
PA1889	-2.31283	8.85568e-22	9.65269e-20	PA1889	hypothetical protein
PA1913	3.79054	6.01019e-05	0.000499498	PA1913	hypothetical protein
PA1920	2.20622	5.59653e-05	0.000467863	nrdD	anaerobic ribonucleoside triphosphate reductase
PA1939	-31.47	1.54055e-32	3.35839e-30	PA1939	hypothetical protein
PA1944	-2.41853	1.99882e-19	1.64193e-17	PA1944	hypothetical protein
PA1986	-2.23435	1.95394e-05	0.000186761	pqqB	coenzyme PQQ synthesis protein B
PA1990	-2.09124	4.8347e-05	0.00041457	pqqH	peptidase
PA1999	-3.12562	1.51702e-14	7.57115e-13	dhcA	dehydrocarnitine CoA transferase subunit A
PA2000	-3.47973	2.65777e-13	1.11587e-11	dhcB	dehydrocarnitine CoA transferase subunit B
PA2001	-2.60432	3.77045e-14	1.76619e-12	atoB	acetyl-CoA acetyltransferase
PA2002	-3.31571	6.56232e-17	4.32503e-15	atoE	hypothetical protein
PA2006	-4.11448	1.3586e-07	2.25822e-06	PA2006	major facilitator superfamily transporter
PA2007	-3.48117	2.54157e-11	8.23179e-10	maiA	maleylacetoacetate isomerase
PA2008	-3.41326	2.77396e-10	7.34711e-09	fahA	fumarylacetoacetase
PA2009	-3.2139	8.04991e-11	2.33984e-09	hmgA	homogentisate 1%2C2-dioxygenase
PA2012	-2.02783	3.41421e-10	8.79625e-09	liuD	methylcrotonyl-CoA carboxylase subunit alpha
PA2014	-2.15609	2.74021e-11	8.82472e-10	liuB	methylcrotonyl-CoA carboxylase subunit beta
PA2021	-2.25559	2.54069e-07	3.96711e-06	PA2021	hypothetical protein
PA2037	-22.8027	2.93077e-16	1.74859e-14	PA2037	hypothetical protein
PA2046	-3.2508	7.71583e-23	1.01705e-20	PA2046	hypothetical
PA2069	2.84024	2.31251e-06	2.74212e-05	PA2069	carbamoyl transferase
PA2107	-4.23519	2.97069e-06	3.4363e-05	PA2107	hypothetical protein
PA2109	-2.33543	3.9389e-05	0.000348839	PA2109	hypothetical protein
PA2110	-2.04173	0.000502764	0.00325304	PA2110	hypothetical protein
PA2113	-2.54498	7.68222e-06	8.07845e-05	opdO	pyroglutatmate porin OpdO
PA2114	-2.3777	1.82739e-06	2.23226e-05	PA2114	major facilitator superfamily transporter
PA2126	2.28492	0.000167	0.00122294	cgrC	cupA gene regulator C, CgrC
PA2134	-2.34848	3.0717e-05	0.00027991	PA2134	hypothetical protein
PA2142	-2.68279	1.61176e-09	3.74405e-08	yhxC	short-chain dehydrogenase
PA2142a	-6.63273	3.29144e-05	0.000297068	PA2142a	hypothetical protein
PA2143	-3.23151	0.000221539	0.00157551	PA2143	hypothetical protein
PA2145	-3.36472	1.14289e-11	3.92598e-10	PA2145	hypothetical protein
PA2146	-4.92721	8.12661e-17	5.17546e-15	yciG	hypothetical protein
PA2147	-2.73403	4.80991e-11	1.45789e-09	katE	catalase HPII
PA2148	-2.73218	1.45697e-06	1.83106e-05	PA2148	hypothetical protein
PA2151	-2.56789	4.68667e-11	1.4437e-09	PA2151	alpha-1%2C4-glucan:maltose-1-phosphate maltosyltransferase
PA2152	-2.06878	1.85831e-10	5.08836e-09	PA2152	trehalose synthase
PA2153	-2.51773	2.18087e-10	5.91442e-09	glgB	1%2C4-alpha-glucan branching protein GlgB
PA2156	-4.01229	0.000135725	0.00102299	ybhP	hypothetical protein
PA2157	-2.82677	3.34799e-06	3.82589e-05	PA2157	hypothetical protein
PA2158	-3.10264	5.99931e-13	2.42886e-11	PA2158	alcohol dehydrogenase
PA2159	-3.15021	2.89029e-09	6.6057e-08	PA2159	hypothetical protein
PA2162	-2.36771	3.07952e-07	4.66704e-06	PA2162	malto-oligosyltrehalose synthase
PA2163	-2.34802	4.69277e-05	0.00040485	PA2163	4-alpha-glucanotransferase
PA2167	-3.95878	4.72906e-17	3.19099e-15	PA2167	hypothetical protein
PA2168	-3.4849	4.52459e-06	5.02851e-05	PA2168	hypothetical protein
PA2169	-3.47134	4.34477e-09	9.50817e-08	PA2169	hypothetical protein
PA2170	-2.85584	0.000786187	0.00478123	PA2170	hypothetical protein
PA2171	-3.85684	6.07362e-24	8.39641e-22	PA2171	hypothetical protein
PA2172	-3.01952	3.94608e-14	1.83331e-12	PA2172	hypothetical protein
PA2173	-3.01415	1.5706e-06	1.96083e-05	PA2173	hypothetical protein
PA2174	-2.09188	0.000479746	0.00312193	PA2174	hypothetical protein
PA2175	-2.47317	1.02445e-05	0.000106153	PA2175	hypothetical protein
PA2176	-2.46296	3.83488e-11	1.20089e-09	PA2176	hypothetical protein
PA2177	-2.42511	3.54669e-14	1.6893e-12	PA2177	sensor/response regulator hybrid protein
PA2178	-3.44108	4.65406e-05	0.000402736	PA2178	hypothetical protein
PA2179	-2.80415	1.71962e-05	0.000166898	PA2179	hypothetical protein
PA2180	-4.84744	7.36771e-09	1.54667e-07	PA2180	hypothetical protein
PA2185	-2.16451	4.10923e-08	7.4651e-07	katN	non-heme catalase KatN
PA2190	-2.18226	1.3039e-06	1.65336e-05	PA2190	hypothetical protein
PA2193	2.59734	0.00142087	0.00806153	hcnA	hydrogen cyanide synthase subunit HcnA
PA2194	3.34956	2.28013e-06	2.70938e-05	hcnB	hydrogen cyanide synthase subunit HcnB
PA2195	3.13799	4.38726e-06	4.90473e-05	hcnC	hydrogen cyanide synthase subunit HcnC
PA2252	2.89713	1.24892e-05	0.000126861	PA2252	AGCS sodium/alanine/glycine symporter
PA2258	-2.00366	1.90467e-08	3.69715e-07	ptxR	HTH-type transcriptional regulator PtxR
PA2300	3.44304	9.38025e-09	1.93336e-07	chiC	chitinase
PA2312	-2.67181	0.000694642	0.00428892	PA2312	transcriptional regulator
PA2403	-2.12193	0.000114344	0.000882974	fpvG	FpvG
PA2414	-2.24296	1.54241e-10	4.26458e-09	PA2414	L-sorbosone dehydrogenase
PA2415	-2.11628	3.40308e-06	3.88102e-05	PA2415	hypothetical protein
PA2430	2.69557	4.29452e-08	7.77679e-07	PA2430	hypothetical protein
PA2431	2.9836	2.40342e-10	6.48695e-09	PA2431	hypothetical protein
PA2432	4.13902	1.99901e-15	1.0689e-13	bexR	bistable expression regulator BexR
PA2440	-3.14024	8.57118e-16	4.85814e-14	PA2440	hypothetical protein
PA2441	-3.56037	7.98368e-53	5.65644e-50	PA2441	hypothetical protein
PA2459	-28.1218	3.81898e-31	7.21532e-29	PA2459	hypothetical protein
PA2461	-24.4708	1.47108e-16	8.96568e-15	PA2461	hypothetical protein
PA2466	-2.26261	0.000137764	0.00103423	foxA	ferrioxamine receptor FoxA
PA2467	-3.31024	8.41172e-08	1.44917e-06	foxR	anti-sigma factor FoxR
PA2485	-2.30358	2.36001e-08	4.50389e-07	PA2485	hypothetical protein
PA2486	-2.20595	5.39824e-06	5.89542e-05	ptrC	Pseudomonas type III repressor gene C, PtrC
PA2511	-2.00737	2.87747e-09	6.60304e-08	antR	transcriptional regulator
PA2557	-2.55149	5.53469e-15	2.87804e-13	PA2557	AMP-binding protein
PA2559a	-3.30499	6.7446e-15	3.47531e-13	PA2559a	hypothetical protein
PA2562	-2.41944	2.00427e-20	1.83229e-18	PA2562	hypothetical protein
PA2717	-2.66914	2.77821e-21	2.86308e-19	cpo	chloroperoxidase
PA2732	-34.3441	3.41575e-36	9.21926e-34	PA2732	hypothetical protein
PA2733	-25.7527	1.84148e-25	2.82094e-23	PA2733	hypothetical protein
PA2734	-36.4534	1.03497e-44	3.91082e-42	PA2734	hypothetical protein
PA2735	-38.1406	6.54142e-47	2.85206e-44	PA2735	restriction-modification system protein
PA2764	-2.41685	2.51606e-26	4.19442e-24	PA2764	hypothetical protein
PA2777	-2.81741	2.73564e-25	4.08042e-23	yfdC	hypothetical protein
PA2778	-2.94156	1.22229e-25	1.92443e-23	PA2778	hypothetical protein
PA2779	-2.84432	2.03013e-22	2.44825e-20	PA2779	hypothetical protein
PA2787	-2.17739	3.15924e-07	4.74975e-06	cpg2	glutamate carboxypeptidase
PA2788	2.16724	0.000126692	0.000963876	PA2788	chemotaxis transducer
PA2815	-2.09723	3.60799e-11	1.14888e-09	yafH	acyl-CoA dehydrogenase
PA2816	-2.20575	6.21793e-07	8.55418e-06	PA2816	hypothetical protein
PA2867	2.55643	0.00015245	0.001131	PA2867	chemotaxis transducer
PA2937	-2.08882	0.000180495	0.00130324	PA2937	hypothetical protein
PA3018	2.22595	3.93605e-08	7.21992e-07	PA3018	hypothetical protein
PA3023	-2.55762	1.1707e-34	2.88501e-32	yegS	lipid kinase
PA3038	-2.35968	2.0638e-07	3.26748e-06	opdQ; OccK6	porin
PA3054	2.10527	1.08658e-06	1.40291e-05	PA3054	hypothetical protein
PA3063	-2.45652	1.41294e-12	5.37488e-11	pelB	pellicle/biofilm biosynthesis protein PelB
PA3064	-2.62896	5.539e-11	1.66111e-09	pelA	PelA
PA3177	-2.14694	5.07443e-14	2.31951e-12	PA3177	diguanylate cyclase
PA3231	-2.8292	7.79785e-12	2.74523e-10	PA3231	hypothetical protein
PA3233	-2.4196	5.24823e-05	0.000443323	PA3233	hypothetical protein
PA3234	-2.69179	4.13647e-07	6.01167e-06	yjcG	acetate permease
PA3268	-2.64941	2.22012e-05	0.00020903	PA3268	TonB-dependent receptor
PA3273	-2.43718	5.32275e-13	2.17046e-11	PA3273	hypothetical protein
PA3274	-2.61033	4.84277e-06	5.35065e-05	PA3274	hypothetical protein
PA3403a	-3.49754	1.7615e-21	1.88381e-19	PA3403a	hypothetical protein
PA3451	-2.53149	3.06169e-06	3.53435e-05	PA3451	hypothetical protein
PA3459	-2.31344	1.63519e-19	1.36298e-17	asnB	glutamine amidotransferase
PA3460	-2.34478	1.37356e-10	3.85413e-09	PA3460	acetyltransferase
PA3461	-2.47866	1.82355e-08	3.55185e-07	yhfE	hypothetical protein
PA3531	2.52582	5.23388e-06	5.74915e-05	bfrB	bacterioferritin
PA3540	-10.2776	6.69724e-88	1.898e-84	algD	GDP-mannose 6-dehydrogenase AlgD
PA3541	-9.24903	1.93671e-47	9.14774e-45	alg8	glycosyltransferase alg8
PA3542	-8.37751	6.61975e-40	2.08449e-37	alg44	alginate biosynthesis protein Alg44
PA3543	-9.09539	1.09143e-22	1.40596e-20	algK	alginate biosynthesis protein AlgK
PA3544	-9.35823	2.15864e-33	4.89408e-31	algE	alginate production protein AlgE
PA3545	-8.03112	2.4746e-36	7.01302e-34	algG	alginate-c5-mannuronan-epimerase AlgG
PA3546	-8.13395	3.459e-50	1.78233e-47	algX	alginate biosynthesis protein AlgX
PA3547	-7.798	8.55921e-72	6.93052e-69	algL	alginate lyase
PA3548	-7.78546	2.333e-51	1.32235e-48	algI	alginate o-acetylase AlgI
PA3549	-8.28239	1.01636e-31	2.0574e-29	algJ	alginate o-acetylase AlgJ
PA3550	-7.58669	2.57166e-52	1.61958e-49	algF	alginate o-acetyltransferase AlgF
PA3551	-8.85562	1.00593e-79	1.90054e-76	algA	bifunctional mannose-1-phosphate guanylyltransferase/mannose-6-phosphate isomerase
PA3569	-3.08262	1.65604e-08	3.25918e-07	mmsB	3-hydroxyisobutyrate dehydrogenase
PA3570	-2.55553	8.99352e-09	1.86041e-07	mmsA	methylmalonate-semialdehyde dehydrogenase
PA3579	2.15258	5.25555e-14	2.38308e-12	PA3579	glycerol kinase
PA3582	2.59761	2.59381e-06	3.04383e-05	glpK	glycerol kinase
PA3584	3.44157	1.86365e-07	3.00945e-06	glpD	glycerol-3-phosphate dehydrogenase
PA3691	-2.33023	2.49623e-13	1.05587e-11	PA3691	hypothetical protein
PA3692	-2.55826	6.0654e-13	2.43821e-11	lptF	outer membrane porin F
PA3722	2.02696	9.76566e-05	0.000770916	PA3722	hypothetical protein
PA3733a	-4.74671	2.97947e-46	1.20626e-43	PA3733a	hypothetical protein
PA3866	-30.1825	1.57784e-27	2.71006e-25	PA3866	pyocin protein
PA3872	2.4573	0.000245384	0.0017256	narI	respiratory nitrate reductase subunit gamma
PA3873	2.38695	0.000377111	0.00253555	narJ	respiratory nitrate reductase subunit delta
PA3874	2.99507	4.01569e-06	4.49821e-05	narH	respiratory nitrate reductase subunit beta
PA3875	3.55402	3.49957e-07	5.18497e-06	narG	respiratory nitrate reductase subunit alpha
PA3876	3.23967	0.00010275	0.000804399	narK2	nitrite extrusion protein 2
PA3888	-2.35544	6.24506e-09	1.32573e-07	opuCD	ABC transporter permease
PA3890	-2.24892	2.54235e-10	6.79718e-09	opuCB	ABC transporter permease
PA3891	-2.04119	3.04858e-14	1.46435e-12	opuCA	ABC transporter ATP-binding protein
PA3911	2.47261	0.000326727	0.00223658	yhbT	hypothetical protein
PA3912	2.87738	2.16237e-05	0.000204029	yhbV	hypothetical protein
PA3913	2.54243	0.000615327	0.00386948	yhbU	protease
PA3990	-3.8342	8.89659e-06	9.25246e-05	PA3990	hypothetical protein
PA4023	-2.51423	4.36397e-05	0.000380666	eat; eutP	transporter
PA4067	2.03629	0.000353783	0.00239029	oprG	outer membrane protein OprG
PA4129	4.08483	1.14725e-22	1.44502e-20	PA4129	hypothetical protein
PA4130	4.3973	2.45876e-30	4.35508e-28	PA4130	sulfite/nitrite reductase
PA4131	4.84777	4.19239e-22	4.75249e-20	PA4131	iron-sulfur protein
PA4132	3.84979	2.50184e-22	2.95426e-20	PA4132	hypothetical protein
PA4133	5.54926	5.2026e-15	2.7304e-13	ccoN ; fixN ; cytN	cbb3-type cytochrome C oxidase subunit I
PA4134	4.7274	3.02299e-15	1.60134e-13	PA4134	hypothetical protein
PA4154	-3.49474	8.23414e-20	7.18017e-18	ygiM	hypothetical protein
PA4205	2.3637	1.77401e-05	0.000171297	mexG	hypothetical protein
PA4206	2.32224	1.6e-05	0.000157172	mexH	resistance-nodulation-cell division (RND) efflux membrane fusion protein
PA4210	5.77841	0.000424292	0.00281019	phzA1	phenazine biosynthesis protein
PA4211	4.85168	3.24006e-08	6.00152e-07	phzB1	phenazine biosynthesis protein
PA4212	3.78989	9.68101e-07	1.27907e-05	phzC1	phenazine biosynthesis protein PhzC
PA4228	-2.75329	0.000285551	0.00197861	pchD	2%2C3-dihydroxybenzoate-AMP ligase
PA4230	-2.40768	0.000332445	0.00226751	pchB	isochorismate-pyruvate lyase
PA4231	-2.06991	0.000572576	0.0036383	pchA	salicylate biosynthesis isochorismate synthase
PA4290	-2.45884	0.000250582	0.00175779	PA4290	chemotaxis transducer
PA4337	-2.17916	3.60935e-14	1.70482e-12	PA4337	hypothetical protein
PA4338	-2.50452	1.3918e-20	1.31479e-18	PA4338	acyltransferase
PA4344	-2.29685	2.32432e-18	1.689e-16	PA4344	hydrolase
PA4345	-2.20095	1.00085e-17	7.09103e-16	PA4345	hypothetical protein
PA4359	-2.54785	5.22542e-08	9.40244e-07	feoA	ferrous iron transporter A
PA4371	-2.91012	5.6967e-06	6.19748e-05	PA4371	hypothetical protein
PA4513	-2.01728	5.0924e-06	5.6046e-05	piuB	oxidoreductase
PA4514	-2.69083	4.05767e-07	5.94286e-06	piuA	iron transport outer membrane receptor
PA4515	-2.4338	0.00010036	0.000787868	piuC	hydroxylase
PA4516	-2.44409	2.3763e-06	2.81187e-05	PA4516	hypothetical protein
PA4571	3.15345	6.80683e-05	0.000559146	PA4571	cytochrome C
PA4587	2.94696	2.96661e-05	0.000271644	ccpR	cytochrome C551 peroxidase
PA4624	-3.29645	2.61938e-24	3.80684e-22	cdrB	cyclic diguanylate-regulated TPS partner B, CdrB
PA4625	-3.7442	3.85485e-32	8.09232e-30	cdrA	cyclic diguanylate-regulated TPS partner A, CdrA
PA4675	-5.60648	0.00049338	0.0032033	chtA; optH ; iutA	TonB-dependent receptor
PA4688	-2.08465	2.31311e-05	0.000216348	hitB	iron (III)-transporter permease HitB
PA4710	-2.3369	9.6229e-19	7.68206e-17	phuR	heme/hemoglobin uptake outer membrane receptor PhuR
PA4713	-3.11247	1.13304e-20	1.08848e-18	PA4713	hypothetical protein
PA4788	-2.20199	5.20186e-05	0.00044072	PA4788	hypothetical protein
PA4843	2.43652	0.000682609	0.00422383	gcbA; adcA	two-component response regulator
PA4876	-2.0567	4.58575e-13	1.89723e-11	osmE	OsmE family transcriptional regulator
PA4880	-2.5441	7.13775e-13	2.82914e-11	PA4880	bacterioferritin
PA5171	3.32528	2.90442e-06	3.36651e-05	arcA	arginine deiminase
PA5172	3.2553	2.59765e-08	4.92425e-07	arcB	ornithine carbamoyltransferase
PA5173	3.04614	2.80163e-09	6.45514e-08	arcC	carbamate kinase
PA5182	-2.92524	9.15378e-31	1.67367e-28	PA5182	hypothetical protein
PA5183	-2.74399	1.00674e-18	7.92525e-17	PA5183	hypothetical protein
PA5207	2.13812	0.000156985	0.00116062	PA5207	phosphate transporter
PA5212	-3.02301	1.22008e-18	9.09919e-17	PA5212	hypothetical protein
PA5217	-2.85153	7.45595e-06	7.89913e-05	PA5217	iron ABC transporter substrate-binding protein
PA5230	2.5501	5.20417e-07	7.30129e-06	yhhJ	ABC transporter permease
PA5231	2.13851	0.00093211	0.00555541	yhiH	ABC transporter ATP-binding protein/permease
PA5235	2.24384	1.10153e-06	1.41898e-05	glpT	sn-glycerol-3-phosphate transporter
PA5297	-2.50892	5.55753e-20	5.00002e-18	poxB	pyruvate dehydrogenase
PA5440	2.80501	1.54788e-05	0.000152846	yegQ	peptidase
PA5506	4.53922	9.7188e-09	1.9889e-07	PA5506	hypothetical protein
PA5507	4.70288	1.851e-09	4.28224e-08	PA5507	hypothetical protein
PA5508	4.83073	1.07809e-11	3.74885e-10	pauA7	glutamine synthetase
PA5509	4.47872	3.91726e-10	1.00014e-08	PA5509	hypothetical protein
PA5510	3.83682	1.31736e-07	2.22225e-06	PA5510	transporter
PA5530	-3.42224	1.09396e-13	4.80665e-12	PA5530	MFS dicarboxylate transporter

## Sheet: 141_L3vs141_S
Locus tag	log2FoldChange	p-value	adj. p-value	Gene name	Gene product
PA0027	2.27115	1.79506e-05	9.75493e-05	PA0027	hypothetical protein
PA0044	3.77752	5.49917e-18	2.30436e-16	exoT	exoenzyme T
PA0059	-2.53966	6.39049e-17	2.29249e-15	osmC	osmotically inducible protein OsmC
PA0062	-3.94239	7.55421e-42	1.94624e-39	PA0062	hypothetical protein
PA0070	-2.26112	1.39661e-11	2.23615e-10	tagQ1	TagQ1
PA0071	-2.06417	1.40124e-18	6.51004e-17	tagR1	TagR1
PA0072	-2.10437	1.64555e-07	1.30265e-06	tagS1	TagS1
PA0073	-2.04109	6.91019e-07	4.88366e-06	tagT1	ABC transporter ATP-binding protein
PA0074	-2.61008	3.49746e-13	7.42456e-12	ppkA	serine/threonine protein kinase PpkA
PA0075	-2.5823	3.69229e-12	6.43936e-11	pppA	serine/threonine phosphatase
PA0076	-2.38913	4.34419e-10	5.45961e-09	tagF1	TagF1
PA0077	-2.72688	1.9112e-09	2.12405e-08	icmF1	type VI secretion protein IcmF
PA0078	-2.97472	8.65247e-12	1.4298e-10	tssL1	TssL1
PA0079	-3.23168	3.22488e-23	2.37385e-21	tssK1	TssK1
PA0080	-2.86287	2.40006e-09	2.6211e-08	tssJ1	TssJ1
PA0082	-2.04448	3.69891e-10	4.72194e-09	tssA1	TssA1
PA0083	-3.76523	2.82398e-16	9.30601e-15	tssB1	TssB1
PA0084	-3.36563	4.37015e-15	1.25736e-13	tssC1	TssC1
PA0085	-2.39813	2.69074e-08	2.40934e-07	hcp1	protein secretion apparatus assembly protein
PA0086	-2.34574	4.15214e-08	3.58209e-07	tagJ1; hsiE1	TagJ1
PA0087	-3.45046	2.38453e-12	4.31806e-11	tssE1	TssE1
PA0088	-3.18104	1.9254e-11	3.01469e-10	tssF1	TssF1
PA0089	-3.56074	2.07686e-11	3.23397e-10	tssG1	TssG1
PA0090	-2.48769	2.94703e-09	3.17562e-08	clpV1	secretion protein ClpV1
PA0091	-2.57814	1.98522e-09	2.19771e-08	vgrG1	type VI secretion system protein VgrG
PA0093	-2.79728	4.24649e-12	7.31584e-11	tse6	Tse6
PA0095	-2.32358	7.5543e-20	4.00166e-18	vgr ; VgrG1b	vgrG1b
PA0096	-2.70204	5.38014e-08	4.57877e-07	PA0096	hypothetical protein
PA0097	-2.65197	5.97238e-14	1.42833e-12	PA0097	hypothetical protein
PA0098	-2.1932	1.32815e-11	2.13257e-10	PA0098	3-oxoacyl-ACP synthase
PA0099	-2.7115	1.3228e-14	3.50357e-13	PA0099	type VI effector protein
PA0102	-3.25717	1.69858e-48	6.41838e-46	PA0102	carbonic anhydrase
PA0103	-5.6153	4.68725e-37	9.83976e-35	PA0103	sulfate transporter
PA0141	2.22697	0.00021421	0.000909469	PA0141	hypothetical protein
PA0162	2.33487	9.10375e-06	5.22267e-05	opdC	histidine porin OpdC
PA0164	2.32516	3.23068e-13	6.96255e-12	PA0164	gamma-glutamyltranspeptidase
PA0178	2.18142	3.77084e-07	2.81596e-06	PA0178	two-component sensor
PA0179	2.26448	3.1003e-06	1.93105e-05	PA0179	two-component response regulator
PA0283	-2.50523	0.000318955	0.00130436	sbp	sulfate-binding protein
PA0284	-2.46863	0.00114545	0.00405268	PA0284	hypothetical protein
PA0315	-2.3631	1.53788e-17	6.01151e-16	PA0315	hypothetical protein
PA0329	-2.16263	1.49208e-25	1.43341e-23	PA0329	hypothetical protein
PA0355	-2.05589	1.30839e-13	2.96638e-12	pfpI	protease PfpI
PA0358	-2.30601	1.19271e-15	3.71443e-14	PA0358	hypothetical protein
PA0396	2.36683	5.52915e-18	2.30436e-16	pilU	twitching motility protein PilU
PA0411	2.35199	8.68228e-13	1.72671e-11	pilJ	twitching motility protein PilJ
PA0412	2.33712	1.4517e-20	8.31136e-19	pilK	methyltransferase PilK
PA0413	2.54036	8.82123e-18	3.57134e-16	chpA	chemotactic signal transduction system protein
PA0414	2.4437	1.56433e-06	1.0215e-05	chpB	methylesterase
PA0415	2.23831	1.09492e-08	1.07556e-07	chpC	chemotaxis protein
PA0420	-2.3786	3.65713e-26	3.98627e-24	bioA	adenosylmethionine--8-amino-7-oxononanoate aminotransferase BioA
PA0434	-2.19954	7.71878e-07	5.38131e-06	PA0434	hypothetical protein
PA0459	2.23431	0.000966309	0.00351543	clpC	chaperone protein ClpB
PA0470	-2.26905	4.27587e-13	8.97616e-12	fiuA	ferrichrome receptor FiuA
PA0471	-2.698	0.000157777	0.000690033	fiuR	transmembrane sensor
PA0472	-2.24438	0.000317624	0.00130079	fiuI	RNA polymerase sigma factor
PA0489	-2.12126	6.64888e-08	5.54204e-07	PA0489	phosphoribosyl transferase
PA0490	-2.40802	4.97351e-10	6.19558e-09	PA0490	hypothetical protein
PA0508	-2.61203	6.09565e-09	6.24777e-08	PA0508	acyl-CoA dehydrogenase
PA0509	4.73997	1.29645e-10	1.78356e-09	nirN	cytochrome C
PA0510	5.29824	1.71973e-11	2.71516e-10	nirE	uroporphyrin-III C-methyltransferase
PA0511	5.34384	3.76399e-12	6.54427e-11	nirJ	heme d1 biosynthesis protein NirJ
PA0512	4.85274	7.19456e-11	1.04027e-09	nirH	heme d1 biosynthesis protein NirH
PA0513	5.02326	1.70252e-11	2.6955e-10	nirG	heme d1 biosynthesis protein NirG
PA0514	4.86937	4.43847e-13	9.249e-12	nirL	heme d1 biosynthesis protein NirL
PA0515	4.76712	1.30112e-09	1.48386e-08	nirD	heme d1 biosynthesis protein NirD
PA0516	4.01414	2.90991e-07	2.21983e-06	nirF	heme d1 biosynthesis protein NirF
PA0517	3.92465	9.79476e-11	1.38101e-09	nirC	cytochrome c55X
PA0518	4.40276	2.15609e-08	1.98543e-07	nirM	cytochrome C-551
PA0520	3.61529	1.57029e-08	1.48836e-07	nirQ	denitrification regulatory protein NirQ
PA0521	4.99822	2.41268e-09	2.62982e-08	nirO	cytochrome C oxidase subunit
PA0522	4.5387	4.10191e-08	3.54415e-07	nirP	hypothetical protein
PA0523	3.76545	0.000642865	0.00247706	norC	nitric oxide reductase subunit C
PA0524	4.99961	6.96905e-07	4.91913e-06	norB	nitric oxide reductase subunit B
PA0525	6.39708	2.05666e-12	3.78479e-11	norD	denitrification protein NorD
PA0529	2.12633	7.02538e-07	4.94657e-06	PA0529	hypothetical protein
PA0567	-2.10912	1.7874e-09	1.99429e-08	yqaE	hypothetical protein
PA0573	2.38098	3.6514e-07	2.74037e-06	PA0573	hypothetical protein
PA0602	2.0371	1.49042e-05	8.19372e-05	PA0602	ABC transporter
PA0636	-5.60425	0.000303016	0.00124672	PA0636	hypothetical protein
PA0713	3.55295	1.55516e-11	2.46909e-10	PA0713	hypothetical protein
PA0714	4.55067	6.61876e-24	5.51693e-22	PA0714	hypothetical protein
PA0736a	-3.32051	1.5914e-15	4.84948e-14	PA0736a	hypothetical protein
PA0737	-2.78166	2.68481e-12	4.80048e-11	PA0737	hypothetical protein
PA0738	-2.75892	3.85453e-10	4.89853e-09	PA0738	hypothetical protein
PA0775	-2.19041	6.65617e-09	6.79769e-08	yecO	tRNA (cmo5U34)-methyltransferase
PA0800	-2.75744	7.40775e-06	4.32411e-05	PA0800	hypothetical protein
PA0801	-2.64472	3.82806e-07	2.85118e-06	PA0801	hypothetical protein
PA0802	-3.6846	3.86747e-08	3.36209e-07	PA0802	hypothetical protein
PA0807	-2.69989	2.446e-08	2.21116e-07	ampDh3	protein AmpDh3
PA0808	-2.40747	3.92813e-10	4.9809e-09	PA0808	hypothetical protein
PA0817	-3.06592	0.000736806	0.00278861	PA0817	ring-cleaving dioxygenase
PA0820	-4.97059	0.00102906	0.00371275	PA0820	hypothetical protein
PA0835	2.12741	5.05288e-09	5.21671e-08	pta	phosphate acetyltransferase
PA0836	2.45649	1.21661e-08	1.18484e-07	ackA	acetate kinase
PA0854	-2.20754	2.63899e-23	1.99438e-21	fumC2	fumarate hydratase
PA0866	-4.21014	5.51813e-15	1.55606e-13	aroP2	aromatic amino acid transporter AroP
PA0909	-3.18091	0.000639096	0.00246589	alpC	AlpC
PA0918	2.86733	4.10708e-18	1.76244e-16	PA0918	cytochrome b561
PA0924	-2.07171	1.15958e-16	4.05711e-15	PA0924	hypothetical protein
PA0929	-2.00788	0.00109356	0.00389584	pirR	two-component response regulator
PA0930	-2.17386	3.912e-06	2.39459e-05	pirS	two-component sensor
PA0931	-2.21221	1.05454e-07	8.56321e-07	pirA	outer membrane receptor FepA
PA0958	2.08873	1.48997e-08	1.41697e-07	oprD	porin D
PA1048	-2.23618	1.9052e-58	1.54267e-55	PA1048	probable outer membrane protein precursor
PA1077	3.02146	3.75852e-05	0.000189531	flgB	flagellar basal-body rod protein FlgB
PA1078	3.29857	0.000119972	0.000541834	flgC	flagellar basal body rod protein FlgC
PA1079	2.87523	0.0010578	0.00378989	flgD	flagellar basal body rod modification protein
PA1080	2.54263	0.0019717	0.0065126	flgE	flagellar hook protein FlgE
PA1081	3.20918	5.77743e-05	0.000280412	flgF	flagellar basal body rod protein FlgF
PA1082	2.82781	0.000128836	0.000576356	flgG	flagellar basal body rod protein FlgG
PA1083	2.8825	5.81901e-05	0.00028214	flgH	flagellar basal body L-ring protein
PA1084	2.41779	0.00102214	0.00369484	flgI	flagellar basal body P-ring protein
PA1085	2.41249	0.000640495	0.00246961	flgJ	peptidoglycan hydrolase FlgJ
PA1086	2.56836	0.00093682	0.00342132	flgK	flagellar hook-associated protein FlgK
PA1090	30.5071	1.81006e-51	8.54953e-49	PA1090	hypothetical protein
PA1099	2.45586	0.00033365	0.00135954	fleR	two-component response regulator
PA1123	2.38862	2.01982e-05	0.000108618	PA1123	hypothetical protein
PA1170	-2.78943	1.24524e-12	2.39255e-11	PA1170	hypothetical protein
PA1183	2.0365	4.66538e-07	3.42975e-06	dctA	C4-dicarboxylate transport protein
PA1294	-2.17567	7.22646e-22	4.6545e-20	rnd	ribonuclease D
PA1295	-2.10743	5.19149e-20	2.82936e-18	ycgL	hypothetical protein
PA1323	-2.51766	7.34932e-14	1.73566e-12	PA1323	hypothetical protein
PA1324	-2.1948	1.99575e-12	3.68467e-11	PA1324	hypothetical protein
PA1340	-2.03546	5.26188e-07	3.81874e-06	aatM	amino acid ABC transporter permease
PA1341	-2.5833	6.20246e-09	6.34577e-08	aatQ	amino acid ABC transporter permease
PA1342	-2.39321	2.81434e-10	3.63364e-09	aatJ	ABC transporter
PA1363	-2.46909	1.80739e-06	1.16677e-05	PA1363	ECF subfamily sigma-70 factor
PA1373	-2.37313	2.55015e-55	1.80678e-52	fabF2	3-oxoacyl-ACP synthase
PA1441	2.48388	0.00101895	0.00368801	PA1441	putative flagellar hook-length control protein FliK
PA1465	2.26261	4.02955e-16	1.30511e-14	PA1465	hypothetical protein
PA1471	-4.07735	4.82105e-22	3.17741e-20	PA1471	hypothetical protein
PA1494	-4.51	4.29788e-40	1.01502e-37	muiA	mucoidy inhibitor gene A
PA1547	2.22962	1.10338e-12	2.14176e-11	PA1547	hypothetical protein
PA1550	2.00749	1.48634e-08	1.41589e-07	PA1550	hypothetical protein
PA1551	2.06137	2.69144e-07	2.06709e-06	fixG	ferredoxin
PA1561	2.15178	0.000158885	0.000693805	aer	aerotaxis receptor Aer
PA1578a	-2.58562	2.75274e-12	4.90646e-11	PA1578a	hypothetical protein
PA1591	-3.45762	2.52768e-18	1.11061e-16	PA1591	hypothetical protein
PA1605	-2.26931	3.17103e-13	6.86007e-12	PA1605	hypothetical protein
PA1606	-2.34232	2.6177e-11	4.05385e-10	PA1606	hypothetical protein
PA1679	2.05689	0.000125838	0.000565224	PA1679	hypothetical protein
PA1690	3.24911	3.27056e-10	4.20352e-09	pscU	translocation protein in type III secretion
PA1691	3.62408	0.000150257	0.000660713	pscT	translocation protein in type III secretion
PA1693	4.5131	2.2795e-08	2.08055e-07	pscR	type III secretion system protein
PA1694	4.86247	3.13292e-14	7.89218e-13	pscQ	type III secretion system protein
PA1695	5.15192	1.28817e-07	1.03419e-06	pscP	translocation protein in type III secretion
PA1696	5.08971	3.25276e-14	8.15781e-13	pscO	translocation protein in type III secretion
PA1697	4.1582	1.22146e-10	1.6886e-09	pscN	type III secretion system ATPase
PA1698	3.83723	2.826e-13	6.16067e-12	popN	type III secretion outer membrane protein PopN
PA1699	3.42952	1.19849e-07	9.67503e-07	pcr1	Pcr1
PA1700	4.83477	2.6186e-10	3.41201e-09	pcr2	Pcr2
PA1701	4.03894	4.86178e-09	5.08423e-08	pcr3	Pcr3
PA1702	3.07113	1.1527e-05	6.47521e-05	pcr4	Pcr4
PA1703	3.53323	1.47443e-15	4.51734e-14	pcrD	type III secretory apparatus protein PcrD
PA1704	3.06776	2.92478e-06	1.82976e-05	pcrR	transcriptional regulator PcrR
PA1705	5.02507	2.04664e-18	9.20665e-17	pcrG	type III secretion regulator
PA1706	4.69897	9.67977e-22	6.1646e-20	pcrV	type III secretion protein PcrV
PA1707	3.89567	4.09088e-15	1.18302e-13	pcrH	regulatory protein PcrH
PA1708	4.80182	1.02409e-23	8.2922e-22	popB	translocator protein PopB
PA1709	4.96975	2.13971e-24	1.89498e-22	popD	translocator outer membrane protein PopD
PA1710	2.52547	5.81466e-14	1.40245e-12	exsC	exoenzyme S synthesis protein ExsC
PA1711	2.68842	8.94052e-13	1.77185e-11	exsE	ExsE
PA1712	2.67701	1.4496e-13	3.27345e-12	exsB	exoenzyme S synthesis protein ExsB
PA1713	2.65534	3.69782e-09	3.95457e-08	exsA	exoenzyme S transcriptional regulator ExsA
PA1714	3.29236	1.85191e-19	9.20755e-18	exsD	ExsD
PA1715	4.33102	3.98147e-15	1.15728e-13	pscB	type III export apparatus protein
PA1716	3.58429	5.27475e-14	1.28314e-12	pscC	type III secretion outer membrane protein PscC
PA1717	4.18477	3.0236e-17	1.14252e-15	pscD	type III export protein PscD
PA1718	5.29827	7.43992e-06	4.33843e-05	pscE	type III export protein PscE
PA1719	4.12311	1.3814e-17	5.47535e-16	pscF	type III export protein PscF
PA1720	4.59122	1.47505e-19	7.46483e-18	pscG	type III export protein PscG
PA1721	5.15273	4.54867e-26	4.8645e-24	pscH	type III export protein PscH
PA1722	4.00309	5.23014e-17	1.92496e-15	pscI	type III export protein PscI
PA1723	3.27907	2.62452e-15	7.87077e-14	pscJ	type III export protein PscJ
PA1724	3.07265	1.56844e-10	2.13187e-09	pscK	type III export protein PscK
PA1725	2.55565	8.02424e-11	1.13988e-09	pscL	type III secretion system protein
PA1779	-2.5407	8.98241e-13	1.77395e-11	nasC ; nasA	assimilatory nitrate reductase
PA1780	-5.6033	0.000457865	0.00182118	nirD	assimilatory nitrite reductase small subunit
PA1784	-3.5795	7.508e-12	1.24796e-10	PA1784	hypothetical protein
PA1791	-2.07836	5.06296e-10	6.2794e-09	PA1791	hypothetical protein
PA1797a	-3.06627	1.10222e-25	1.11561e-23	PA1797a	hypothetical protein
PA1837	-2.26659	8.77277e-07	6.05652e-06	PA1837	hypothetical protein
PA1838	-2.94601	6.92287e-09	7.03204e-08	cysI	sulfite reductase
PA1844	-2.22513	1.29882e-05	7.23157e-05	tse1	Tse1
PA1845	-4.19197	2.24205e-07	1.7446e-06	tsi1	Tsi1
PA1847	2.01404	2.84963e-07	2.18266e-06	nfuA; yhgI	Fe/S biogenesis protein NfuA
PA1852	-3.1651	2.62461e-22	1.77099e-20	PA1852	hypothetical protein
PA1870	-2.15863	3.43398e-06	2.12719e-05	PA1870	hypothetical protein
PA1882	-2.14405	7.82079e-06	4.53718e-05	PA1882	transporter
PA1889	-2.60275	6.05363e-27	7.30042e-25	PA1889	hypothetical protein
PA1896	2.52091	0.000147976	0.000652707	PA1896	hypothetical protein
PA1897	3.10809	0.000273423	0.00113619	PA1897	hypothetical protein
PA1959	-2.2471	4.59528e-13	9.4713e-12	bacA	undecaprenyl-diphosphatase
PA1967	2.07421	0.00162517	0.00549608	PA1967	hypothetical protein
PA1999	-3.33421	2.54509e-16	8.53584e-15	dhcA	dehydrocarnitine CoA transferase subunit A
PA2000	-3.32357	2.26015e-12	4.11913e-11	dhcB	dehydrocarnitine CoA transferase subunit B
PA2001	-2.07356	1.43703e-09	1.62576e-08	atoB	acetyl-CoA acetyltransferase
PA2002	-2.31493	2.60732e-09	2.83652e-08	atoE	hypothetical protein
PA2006	-2.8666	2.72909e-05	0.000142156	PA2006	major facilitator superfamily transporter
PA2007	-2.53966	5.66326e-07	4.08389e-06	maiA	maleylacetoacetate isomerase
PA2008	-3.28402	7.93399e-10	9.25305e-09	fahA	fumarylacetoacetase
PA2026	3.04703	1.75298e-11	2.75232e-10	yfeH	hypothetical protein
PA2046	-2.88178	4.40155e-19	2.15069e-17	PA2046	hypothetical
PA2075	3.02717	6.2659e-21	3.66135e-19	PA2075	hypothetical protein
PA2107	-2.01811	0.00128137	0.0044694	PA2107	hypothetical protein
PA2134	-2.87034	1.11211e-06	7.54e-06	PA2134	hypothetical protein
PA2142a	-2.74048	0.00238974	0.00772239	PA2142a	hypothetical protein
PA2143	-2.02507	0.00238338	0.00770731	PA2143	hypothetical protein
PA2145	-2.80533	1.38557e-09	1.57068e-08	PA2145	hypothetical protein
PA2146	-3.96468	5.28847e-15	1.49875e-13	yciG	hypothetical protein
PA2147	-3.07759	2.52349e-13	5.54386e-12	katE	catalase HPII
PA2148	-2.76578	6.54404e-07	4.65762e-06	PA2148	hypothetical protein
PA2151	-2.77273	1.54251e-12	2.89502e-11	PA2151	alpha-1%2C4-glucan:maltose-1-phosphate maltosyltransferase
PA2153	-2.05737	3.80835e-08	3.326e-07	glgB	1%2C4-alpha-glucan branching protein GlgB
PA2156	-3.16587	0.000293583	0.00121462	ybhP	hypothetical protein
PA2157	-2.16701	5.44838e-05	0.000265761	PA2157	hypothetical protein
PA2158	-2.34622	3.63451e-09	3.89422e-08	PA2158	alcohol dehydrogenase
PA2159	-3.00389	7.8111e-09	7.84988e-08	PA2159	hypothetical protein
PA2162	-2.04905	3.69327e-06	2.27044e-05	PA2162	malto-oligosyltrehalose synthase
PA2163	-3.04528	5.8639e-07	4.20716e-06	PA2163	4-alpha-glucanotransferase
PA2165	-2.04465	5.11196e-08	4.38345e-07	glgA	glycogen synthase
PA2167	-3.74682	7.08629e-17	2.52611e-15	PA2167	hypothetical protein
PA2168	-2.95636	1.46147e-05	8.05018e-05	PA2168	hypothetical protein
PA2169	-3.84148	3.4952e-10	4.47197e-09	PA2169	hypothetical protein
PA2170	-2.72295	0.000737495	0.00278861	PA2170	hypothetical protein
PA2171	-3.24981	1.60831e-19	8.06719e-18	PA2171	hypothetical protein
PA2172	-2.86473	1.7773e-13	3.98172e-12	PA2172	hypothetical protein
PA2173	-2.82252	1.30306e-06	8.67893e-06	PA2173	hypothetical protein
PA2173a	-3.01983	0.00121336	0.0042647	PA2173a	hypothetical protein
PA2178	-3.09974	5.95062e-05	0.000288028	PA2178	hypothetical protein
PA2179	-2.50782	3.93312e-05	0.000196934	PA2179	hypothetical protein
PA2180	-4.18476	1.58093e-09	1.7744e-08	PA2180	hypothetical protein
PA2191	3.12313	2.39542e-13	5.30362e-12	exoY	adenylate cyclase
PA2204	-2.77067	4.25686e-05	0.000211277	PA2204	ABC transporter
PA2234	-2.03443	9.16601e-19	4.32941e-17	pslD	biofilm formation protein PslD
PA2235	-2.03929	1.58004e-10	2.14251e-09	pslE	biofilm formation protein PslE
PA2252	2.36846	0.000356476	0.00144735	PA2252	AGCS sodium/alanine/glycine symporter
PA2283	-2.19209	1.2458e-05	6.95685e-05	PA2283	hypothetical protein
PA2364	2.37267	3.803e-16	1.23882e-14	lip3	Lip3
PA2370	4.82094	0.0024027	0.00775984	hsiH3	HsiH3
PA2381	2.24139	0.000113599	0.000516344	PA2381	hypothetical protein
PA2384	-2.07215	0.000204558	0.000873068	PA2384	hypothetical protein
PA2404	-5.15671	0.000692482	0.00263941	fpvH	FpvH
PA2406	-2.33838	0.000796063	0.00299012	fpvK	FpvK
PA2407	-3.67106	7.55982e-08	6.24622e-07	fpvC	adhesion protein
PA2408	-3.04081	3.46123e-05	0.000176106	fpvD	ABC transporter ATP-binding protein
PA2409	-2.24178	0.000139481	0.000618124	fpvE	ABC transporter permease
PA2410	-2.05126	7.19239e-09	7.29275e-08	fpvF	FpvF
PA2414	-2.04426	3.4024e-09	3.65242e-08	PA2414	L-sorbosone dehydrogenase
PA2415	-2.7231	1.61258e-08	1.5259e-07	PA2415	hypothetical protein
PA2433	-2.68514	4.23235e-06	2.57116e-05	PA2433	hypothetical protein
PA2440	-4.53257	1.68874e-24	1.51933e-22	PA2440	hypothetical protein
PA2441	-4.66166	1.31449e-72	2.48351e-69	PA2441	hypothetical protein
PA2443	-2.27747	1.6373e-08	1.5467e-07	sdaA	L-serine dehydratase
PA2444	-2.05524	0.000211577	0.000899436	glyA2	serine hydroxymethyltransferase
PA2466	-2.17167	0.000182755	0.000791333	foxA	ferrioxamine receptor FoxA
PA2504	2.62491	4.63212e-11	6.98268e-10	PA2504	hypothetical protein
PA2536	-2.60388	5.45932e-25	5.07269e-23	ynbB	phosphatidate cytidylyltransferase
PA2537	-2.54501	5.95786e-17	2.16469e-15	PA2537	acyltransferase
PA2538	-2.40094	6.28305e-11	9.20215e-10	PA2538	hypothetical protein
PA2539	-2.04321	2.19432e-12	4.01207e-11	ynbD	hypothetical protein
PA2559a	-4.43721	4.86999e-23	3.53886e-21	PA2559a	hypothetical protein
PA2562	-2.23534	1.0773e-17	4.30009e-16	PA2562	hypothetical protein
PA2567	2.24348	0.000696012	0.00264765	PA2567	hypothetical protein
PA2569	-2.32545	9.33292e-14	2.17691e-12	PA2569	hypothetical protein
PA2652	2.36243	8.37058e-07	5.80716e-06	PA2652	methyl-accepting chemotaxis protein
PA2654	2.97945	2.24674e-05	0.000120137	tlpQ	chemotaxis transducer
PA2662	3.89423	9.48744e-06	5.42632e-05	PA2662	hypothetical protein
PA2663	3.26024	0.000818985	0.00305194	ppyR	psl and pyoverdine operon regulator PpyR
PA2684	-2.60831	4.90853e-27	6.04816e-25	tse5; rhs ; rhsP1	Tse5
PA2685	-3.16462	7.47516e-45	2.11846e-42	vgrG4; vgrG1c	VgrG4
PA2703	-2.03193	0.00131667	0.00458408	tsi2	Tsi2
PA2717	-2.1487	1.00465e-14	2.69875e-13	cpo	chloroperoxidase
PA2736	22.6427	1.7699e-06	1.14387e-05	PA2736	hypothetical protein
PA2745	-2.11695	1.32894e-12	2.5108e-11	PA2745	hydrolase
PA2749	-2.07099	3.52927e-07	2.65304e-06	endA	DNA-specific endonuclease I
PA2764	-2.40011	3.07541e-26	3.48628e-24	PA2764	hypothetical protein
PA2773	-2.23438	2.19055e-11	3.40166e-10	PA2773	hypothetical protein
PA2777	-2.70246	1.16576e-23	9.30634e-22	yfdC	hypothetical protein
PA2778	-3.18652	1.1139e-29	1.66146e-27	PA2778	hypothetical protein
PA2779	-2.92898	1.00177e-23	8.22906e-22	PA2779	hypothetical protein
PA2788	4.2822	3.06884e-14	7.76526e-13	PA2788	chemotaxis transducer
PA2792	-2.81138	1.2976e-13	2.96496e-12	PA2792	hypothetical protein
PA2847	3.16716	1.55678e-32	2.8464e-30	PA2847	hypothetical protein
PA2867	2.10396	0.00183038	0.00610631	PA2867	chemotaxis transducer
PA2895	-2.17657	1.72619e-53	9.78407e-51	sbrR	SbrR
PA2921	-2.52752	0.0019386	0.00642196	PA2921	transcriptional regulator
PA2928	-2.35728	2.63334e-25	2.48763e-23	PA2928	hypothetical protein
PA2950	-2.53777	4.80643e-19	2.32845e-17	fabV; pfm	reductase
PA2968	-2.2594	2.4483e-19	1.20669e-17	fabD	malonyl CoA-ACP transacylase
PA3023	-2.15057	1.32175e-25	1.29167e-23	yegS	lipid kinase
PA3058	-2.27774	5.12998e-08	4.38603e-07	pelG	pellicle/biofilm biosynthesis Wzx-like polysaccharide transporter PelG
PA3059	-3.08991	2.4207e-17	9.3964e-16	pelF	pellicle/biofilm biosynthesis glycosyltransferase PelF
PA3060	-3.7839	7.10685e-10	8.46253e-09	pelE	pellicle/biofilm biosynthesis protein PelE
PA3061	-3.57063	4.60248e-15	1.31752e-13	pelD	pellicle/biofilm biosynthesis protein PelD
PA3062	-2.69151	3.16171e-07	2.3926e-06	pelC	pellicle/biofilm biosynthesis outer membrane protein PelC
PA3063	-3.93654	7.2629e-26	7.62335e-24	pelB	pellicle/biofilm biosynthesis protein PelB
PA3064	-3.94745	2.33868e-21	1.41018e-19	pelA	PelA
PA3081	2.55454	8.56997e-10	9.95381e-09	PA3081	hypothetical protein
PA3177	-2.31233	5.11284e-16	1.62806e-14	PA3177	diguanylate cyclase
PA3267	-2.7036	8.15845e-69	7.70701e-66	PA3267	hypothetical protein
PA3268	-2.01876	0.0011882	0.00419087	PA3268	TonB-dependent receptor
PA3274	-2.5172	5.41923e-06	3.2231e-05	PA3274	hypothetical protein
PA3307	2.37036	7.7386e-09	7.79083e-08	PA3307	hypothetical protein
PA3392	5.32571	7.26422e-10	8.59534e-09	nosZ	nitrous-oxide reductase
PA3393	5.37469	5.86722e-13	1.20056e-11	nosD	copper-binding periplasmic protein
PA3394	4.99903	4.92876e-11	7.39053e-10	nosF	copper ABC transporter ATP-binding protein
PA3395	5.28514	9.92393e-17	3.49372e-15	nosY	membrane protein NosY
PA3396	5.32448	1.87971e-15	5.69743e-14	nosL	acessory protein NosL
PA3403	-2.23351	2.01703e-09	2.22856e-08	PA3403	hypothetical protein
PA3403a	-3.74751	3.74013e-24	3.16404e-22	PA3403a	hypothetical protein
PA3411	-2.19587	0.000582026	0.00226108	PA3411	hypothetical protein
PA3450	-2.09791	0.00176188	0.00590645	lsfA	antioxidant protein
PA3458	2.14178	0.00305236	0.00956373	PA3458	transcriptional regulator
PA3520	-2.16949	0.000625096	0.00241846	PA3520	hypothetical protein
PA3526	2.45166	0.000919449	0.00336874	motY	MotY
PA3540	-10.4603	8.97872e-91	5.08914e-87	algD	GDP-mannose 6-dehydrogenase AlgD
PA3541	-8.82484	7.59231e-46	2.39073e-43	alg8	glycosyltransferase alg8
PA3542	-8.0564	1.00363e-40	2.47329e-38	alg44	alginate biosynthesis protein Alg44
PA3543	-8.46462	1.28782e-23	1.0138e-21	algK	alginate biosynthesis protein AlgK
PA3544	-8.94162	2.67047e-35	5.21938e-33	algE	alginate production protein AlgE
PA3545	-7.1911	3.35039e-32	5.93437e-30	algG	alginate-c5-mannuronan-epimerase AlgG
PA3546	-8.31931	3.4368e-52	1.77089e-49	algX	alginate biosynthesis protein AlgX
PA3547	-7.49627	2.45112e-69	2.77859e-66	algL	alginate lyase
PA3548	-7.28021	4.65097e-48	1.64761e-45	algI	alginate o-acetylase AlgI
PA3549	-7.62368	6.33119e-31	9.96811e-29	algJ	alginate o-acetylase AlgJ
PA3550	-6.96428	3.46205e-47	1.15429e-44	algF	alginate o-acetyltransferase AlgF
PA3551	-8.10261	9.59285e-71	1.35931e-67	algA	bifunctional mannose-1-phosphate guanylyltransferase/mannose-6-phosphate isomerase
PA3577	3.57995	0.00105628	0.00378685	PA3577	hypothetical protein
PA3579	2.0558	6.5781e-13	1.3316e-11	PA3579	glycerol kinase
PA3582	3.16646	9.96763e-09	9.84261e-08	glpK	glycerol kinase
PA3584	3.88294	4.06347e-09	4.305e-08	glpD	glycerol-3-phosphate dehydrogenase
PA3662	2.34156	7.96151e-06	4.60938e-05	PA3662	hypothetical protein
PA3691	-2.07041	7.33122e-11	1.05734e-09	PA3691	hypothetical protein
PA3692	-2.15227	1.26727e-09	1.44816e-08	lptF	outer membrane porin F
PA3733a	-4.60552	2.27047e-44	6.1281e-42	PA3733a	hypothetical protein
PA3739	-2.54098	7.86191e-32	1.27318e-29	PA3739	sodium/hydrogen antiporter
PA3788	2.39391	8.43477e-08	6.91301e-07	PA3788	hypothetical protein
PA3789	2.12493	8.27341e-11	1.17234e-09	PA3789	hypothetical protein
PA3839	2.16962	7.26222e-06	4.24791e-05	yfbS	sodium:sulfate symporter
PA3841	4.56881	2.06396e-26	2.38746e-24	exoS	exoenzyme S
PA3866	-30.8657	1.03156e-28	1.39212e-26	PA3866	pyocin protein
PA3870	2.31886	7.91623e-05	0.000372359	moaA1	molybdenum cofactor biosynthesis protein A
PA3871	2.44077	5.0177e-05	0.000246664	nifM	PpiC-type peptidyl-prolyl cis-trans isomerase
PA3872	3.22857	1.33755e-06	8.86694e-06	narI	respiratory nitrate reductase subunit gamma
PA3873	2.79831	2.94518e-05	0.000152311	narJ	respiratory nitrate reductase subunit delta
PA3874	2.64359	4.7248e-05	0.00023348	narH	respiratory nitrate reductase subunit beta
PA3875	2.10433	0.00256559	0.00822497	narG	respiratory nitrate reductase subunit alpha
PA3888	-2.38654	2.85475e-09	3.08204e-08	opuCD	ABC transporter permease
PA3889	-2.06506	4.41733e-13	9.2389e-12	opuCC	ABC transporter
PA3890	-2.44787	7.53171e-12	1.24824e-10	opuCB	ABC transporter permease
PA3902	-2.98962	8.49391e-40	1.92574e-37	PA3902	hypothetical protein
PA3911	3.43984	5.68279e-07	4.09277e-06	yhbT	hypothetical protein
PA3912	3.29787	1.12145e-06	7.58519e-06	yhbV	hypothetical protein
PA3913	2.57805	0.000514796	0.00202911	yhbU	protease
PA3937	-2.2149	0.000318094	0.00130177	tauB	taurine ABC transporter ATP-binding protein
PA3967	-2.785	2.27279e-12	4.1289e-11	PA3967	hypothetical protein
PA3972	2.45971	5.95844e-18	2.46514e-16	aidB	acyl-CoA dehydrogenase
PA3990	-3.37975	7.45429e-06	4.34234e-05	PA3990	hypothetical protein
PA4048	2.13849	9.32437e-20	4.89357e-18	PA4048	hypothetical protein
PA4108	2.30392	4.03971e-14	9.95524e-13	PA4108	cyclic di-GMP phosphodiesterase
PA4129	2.53302	1.47154e-09	1.66149e-08	PA4129	hypothetical protein
PA4130	2.78815	4.14772e-13	8.73951e-12	PA4130	sulfite/nitrite reductase
PA4131	2.70626	7.04358e-08	5.85381e-07	PA4131	iron-sulfur protein
PA4132	2.3381	3.76303e-09	4.00919e-08	PA4132	hypothetical protein
PA4134	3.01062	5.53702e-07	4.01328e-06	PA4134	hypothetical protein
PA4139	-4.47956	4.74508e-32	8.15004e-30	PA4139	hypothetical protein
PA4140	-4.10065	5.48066e-32	9.13658e-30	PA4140	hypothetical protein
PA4154	-4.9643	1.51897e-36	3.07483e-34	ygiM	hypothetical protein
PA4191	-2.03365	0.0017136	0.00575737	PA4191	iron/ascorbate oxidoreductase
PA4206	2.03963	0.000152244	0.000668441	mexH	resistance-nodulation-cell division (RND) efflux membrane fusion protein
PA4218	-5.86843	3.72404e-16	1.22011e-14	ampP; fptX	transporter
PA4219	-4.75493	8.95881e-09	8.96662e-08	ampO; yfpB	AmpO
PA4221	-5.92156	3.55691e-14	8.84235e-13	fptA	Fe(III)-pyochelin outer membrane receptor
PA4222	-6.88465	3.18737e-26	3.54236e-24	pchI	ABC transporter ATP-binding protein
PA4223	-5.8609	1.37407e-21	8.65361e-20	pchH	ABC transporter ATP-binding protein
PA4224	-4.80837	2.77604e-10	3.59237e-09	pchG	pyochelin biosynthetic protein PchG
PA4225	-7.20903	9.75733e-26	1.00554e-23	pchF	pyochelin synthetase
PA4226	-5.7181	3.38827e-13	7.24706e-12	pchE	dihydroaeruginoic acid synthetase
PA4228	-6.35446	1.04028e-14	2.78127e-13	pchD	2%2C3-dihydroxybenzoate-AMP ligase
PA4229	-7.11988	2.17947e-09	2.39403e-08	pchC	pyochelin biosynthetic protein PchC
PA4230	-6.94453	3.40715e-15	1.00061e-13	pchB	isochorismate-pyruvate lyase
PA4231	-5.45248	6.41496e-19	3.08136e-17	pchA	salicylate biosynthesis isochorismate synthase
PA4236	2.28359	1.11813e-06	7.57176e-06	katA	catalase
PA4307	2.94559	1.33242e-05	7.39684e-05	pctC	chemotactic transducer PctC
PA4309	3.02796	1.26565e-08	1.22445e-07	pctA	chemotactic transducer PctA
PA4326	2.69797	2.26941e-05	0.000121121	PA4326	hypothetical protein
PA4338	-2.18818	7.76125e-17	2.74942e-15	PA4338	acyltransferase
PA4390	-3.08728	9.81421e-20	5.10339e-18	PA4390	hypothetical protein
PA4443	-2.31519	3.9827e-06	2.43254e-05	cysD	sulfate adenylyltransferase subunit 2
PA4514	-2.29053	1.41257e-05	7.81118e-05	piuA	iron transport outer membrane receptor
PA4517	-3.05563	1.82701e-14	4.68574e-13	PA4517	hypothetical protein
PA4587	3.97326	1.79223e-08	1.68185e-07	ccpR	cytochrome C551 peroxidase
PA4610	2.36287	2.03027e-05	0.000109076	PA4610	hypothetical protein
PA4615	2.18223	1.31221e-12	2.4875e-11	fprB	oxidoreductase
PA4624	-5.10432	4.04601e-54	2.54809e-51	cdrB	cyclic diguanylate-regulated TPS partner B, CdrB
PA4625	-6.38903	1.10977e-87	3.14508e-84	cdrA	cyclic diguanylate-regulated TPS partner A, CdrA
PA4633	2.55709	3.2461e-07	2.45318e-06	PA4633	chemotaxis transducer
PA4683	2.77199	1.35655e-14	3.57624e-13	PA4683	hypothetical protein
PA4713	-2.65049	4.76524e-16	1.53463e-14	PA4713	hypothetical protein
PA4735	-2.08659	1.13479e-45	3.38525e-43	PA4735	hypothetical protein
PA4785	-2.27118	2.11523e-14	5.37628e-13	PA4785	acetyl-CoA acetyltransferase
PA4843	3.22856	6.75696e-06	3.96875e-05	gcbA; adcA	two-component response regulator
PA4865	2.69754	2.30958e-13	5.13361e-12	ureA	urease subunit gamma
PA4866	2.41915	1.26962e-24	1.16068e-22	PA4866	hypothetical protein
PA4868	2.42306	2.1657e-29	3.06879e-27	ureC	urease subunit alpha
PA4880	-2.20157	1.94804e-10	2.61028e-09	PA4880	bacterioferritin
PA4891	2.87296	7.45753e-10	8.76956e-09	ureE	urease accessory protein UreE
PA4892	2.6968	1.01665e-09	1.1736e-08	ureF	urease accessory protein UreF
PA4916	2.56232	1.00058e-19	5.15571e-18	nrtR	Nudix-related transcriptional regulator NrtR
PA4918	2.23666	1.50184e-10	2.04626e-09	pcnA	nicotinamidase, PcnA
PA4919	2.15868	3.43883e-11	5.25372e-10	pncB1	nicotinate phosphoribosyltransferase
PA5040	3.25792	2.39642e-08	2.1698e-07	pilQ	type 4 fimbrial biogenesis outer membrane protein PilQ
PA5041	3.48873	1.15646e-09	1.3242e-08	pilP	type 4 fimbrial biogenesis protein PilP
PA5042	3.44834	1.35997e-09	1.54476e-08	pilO	type 4 fimbrial biogenesis protein PilO
PA5043	3.43743	4.01586e-08	3.48041e-07	pilN	type 4 fimbrial biogenesis protein PilN
PA5044	2.55108	6.93339e-11	1.00765e-09	pilM	type 4 fimbrial biogenesis protein PilM
PA5107	-2.21465	3.19e-29	4.40998e-27	blc	outer membrane lipoprotein Blc
PA5112	2.09851	2.32607e-10	3.07323e-09	estA	esterase
PA5115	2.81992	7.40165e-18	3.01817e-16	PA5115	hypothetical protein
PA5137	2.12648	5.99089e-08	5.04552e-07	PA5137	hypothetical protein
PA5160.1	2.63687	2.24148e-08	2.05246e-07	PA5160.1	tRNA-Thr
PA5171	3.33818	2.65458e-06	1.67215e-05	arcA	arginine deiminase
PA5172	3.15853	6.613e-08	5.52792e-07	arcB	ornithine carbamoyltransferase
PA5173	3.20012	4.25776e-10	5.36288e-09	arcC	carbamate kinase
PA5174	-2.36842	7.82017e-11	1.11746e-09	fabY	beta-ketoacyl synthase
PA5182	-3.83452	4.49914e-50	1.96162e-47	PA5182	hypothetical protein
PA5183	-4.09179	5.79187e-38	1.26263e-35	PA5183	hypothetical protein
PA5212	-3.18647	1.58493e-20	8.98339e-19	PA5212	hypothetical protein
PA5216	-2.00359	2.89842e-06	1.81856e-05	PA5216	iron ABC transporter substrate-binding protein
PA5297	-2.34263	5.52915e-18	2.30436e-16	poxB	pyruvate dehydrogenase
PA5354	2.89271	1.12675e-05	6.34832e-05	glcE	glycolate oxidase FAD binding subunit
PA5355	2.51226	2.06741e-06	1.3196e-05	glcD	glycolate oxidase subunit GlcD
PA5424	-2.19016	1.30729e-30	2.00263e-28	yeaQ	hypothetical protein
PA5506	4.88578	6.21472e-10	7.52671e-09	PA5506	hypothetical protein
PA5507	5.54221	1.28534e-12	2.44473e-11	PA5507	hypothetical protein
PA5508	5.66887	1.45361e-15	4.47774e-14	pauA7	glutamine synthetase
PA5509	5.48179	1.70971e-14	4.44525e-13	PA5509	hypothetical protein
PA5510	5.17466	1.04526e-12	2.03592e-11	PA5510	transporter
PA5514	-2.21458	2.31821e-21	1.41018e-19	PA5514	beta-lactamase
PA5526	-2.23282	1.241e-22	8.6839e-21	PA5526	hypothetical protein
PA5530	-4.10132	3.66296e-18	1.59705e-16	PA5530	MFS dicarboxylate transporter

## Sheet: 141_L3vs141_I3
Locus tag	log2FoldChange	p-value	adj. p-value	Gene name	Gene product
PA0040	-2.46473	7.16218e-08	9.82936e-07	PA0040	hypothetical protein
PA0044	3.31742	3.05627e-14	1.31234e-12	exoT	exoenzyme T
PA0045	-3.11105	2.97279e-09	5.6925e-08	PA0045	hypothetical protein
PA0046	-3.23513	1.80436e-09	3.62663e-08	PA0046	hypothetical protein
PA0047	-3.10901	6.35877e-11	1.6609e-09	PA0047	hypothetical protein
PA0070	-3.05353	6.89579e-20	6.40743e-18	tagQ1	TagQ1
PA0071	-2.22815	2.12616e-21	2.4594e-19	tagR1	TagR1
PA0072	-2.55435	1.7624e-10	4.19717e-09	tagS1	TagS1
PA0073	-2.63329	1.11103e-10	2.73798e-09	tagT1	ABC transporter ATP-binding protein
PA0074	-3.10573	4.67605e-18	3.44206e-16	ppkA	serine/threonine protein kinase PpkA
PA0075	-3.33843	1.68147e-19	1.44402e-17	pppA	serine/threonine phosphatase
PA0076	-3.15436	9.85138e-17	6.27389e-15	tagF1	TagF1
PA0077	-3.7681	1.02211e-16	6.43702e-15	icmF1	type VI secretion protein IcmF
PA0078	-4.04458	1.4253e-20	1.4173e-18	tssL1	TssL1
PA0079	-4.19445	2.80626e-38	1.22353e-35	tssK1	TssK1
PA0080	-3.9042	1.09319e-16	6.80899e-15	tssJ1	TssJ1
PA0082	-2.15905	3.64439e-11	9.78755e-10	tssA1	TssA1
PA0083	-4.79632	1.86443e-25	2.93543e-23	tssB1	TssB1
PA0084	-4.42088	6.63098e-25	9.89062e-23	tssC1	TssC1
PA0085	-3.35459	7.26322e-15	3.40231e-13	hcp1	protein secretion apparatus assembly protein
PA0086	-3.36555	3.33282e-15	1.61456e-13	tagJ1; hsiE1	TagJ1
PA0087	-4.20921	9.72681e-18	6.72336e-16	tssE1	TssE1
PA0088	-4.30288	8.19154e-20	7.48866e-18	tssF1	TssF1
PA0089	-4.45707	4.25945e-17	2.8403e-15	tssG1	TssG1
PA0090	-3.62689	4.8793e-18	3.54562e-16	clpV1	secretion protein ClpV1
PA0091	-3.59874	5.21622e-17	3.39833e-15	vgrG1	type VI secretion system protein VgrG
PA0092	-2.06206	2.3789e-10	5.52607e-09	tsi6	Tsi6
PA0093	-4.31184	2.82514e-27	5.33763e-25	tse6	Tse6
PA0094	-2.50344	2.20939e-11	6.2614e-10	eagT6	EagT6
PA0095	-2.06213	6.12438e-16	3.27481e-14	vgr ; VgrG1b	vgrG1b
PA0096	-3.15427	1.4892e-10	3.57661e-09	PA0096	hypothetical protein
PA0097	-3.06463	3.28018e-18	2.51244e-16	PA0097	hypothetical protein
PA0098	-2.44294	3.81575e-14	1.61401e-12	PA0098	3-oxoacyl-ACP synthase
PA0099	-2.60474	1.47757e-13	5.73623e-12	PA0099	type VI effector protein
PA0103	-2.25212	4.77404e-07	5.4227e-06	PA0103	sulfate transporter
PA0126	-2.71833	3.02597e-15	1.47855e-13	PA0126	hypothetical protein
PA0172	-2.16104	1.94665e-06	1.94826e-05	siaA	SiaA
PA0277	-4.31774	1.85577e-21	2.19136e-19	PA0277	hypothetical protein
PA0420	-2.3479	1.62468e-25	2.63105e-23	bioA	adenosylmethionine--8-amino-7-oxononanoate aminotransferase BioA
PA0509	2.8549	0.000101283	0.000607482	nirN	cytochrome C
PA0510	3.05847	8.69436e-05	0.000534486	nirE	uroporphyrin-III C-methyltransferase
PA0511	3.11026	4.72331e-05	0.000316385	nirJ	heme d1 biosynthesis protein NirJ
PA0512	2.74645	0.000149183	0.000846417	nirH	heme d1 biosynthesis protein NirH
PA0513	3.11476	2.94268e-06	2.77523e-05	nirG	heme d1 biosynthesis protein NirG
PA0514	2.80575	1.32452e-05	0.000103844	nirL	heme d1 biosynthesis protein NirL
PA0515	2.81286	0.000258563	0.00135322	nirD	heme d1 biosynthesis protein NirD
PA0516	2.49783	0.00138317	0.00564014	nirF	heme d1 biosynthesis protein NirF
PA0517	2.50971	1.08302e-05	8.69361e-05	nirC	cytochrome c55X
PA0518	2.99935	0.000112949	0.000664794	nirM	cytochrome C-551
PA0520	3.59395	1.91291e-08	2.98689e-07	nirQ	denitrification regulatory protein NirQ
PA0521	4.69946	1.80196e-08	2.83708e-07	nirO	cytochrome C oxidase subunit
PA0522	4.63183	3.23166e-08	4.82028e-07	nirP	hypothetical protein
PA0523	3.44144	0.00181143	0.00712998	norC	nitric oxide reductase subunit C
PA0524	4.70297	3.0395e-06	2.85703e-05	norB	nitric oxide reductase subunit B
PA0525	6.72283	1.55175e-13	5.98321e-12	norD	denitrification protein NorD
PA0563	-2.7849	8.43376e-20	7.58771e-18	PA0563	hypothetical protein
PA0570	-2.2473	4.31537e-05	0.000292257	PA0570	hypothetical protein
PA0614	2.00664	5.47487e-07	6.15706e-06	PA0614	hypothetical protein
PA0621	28.7847	5.6534e-26	9.42455e-24	PA0621	hypothetical protein
PA0654	-2.61555	3.61693e-08	5.29736e-07	speD	S-adenosylmethionine decarboxylase
PA0713	2.082	7.4048e-05	0.000466338	PA0713	hypothetical protein
PA0714	3.18153	4.19372e-13	1.51401e-11	PA0714	hypothetical protein
PA0715	24.3486	1.65184e-19	1.4404e-17	PA0715	hypothetical protein
PA0716	29.4469	4.36948e-21	4.58633e-19	PA0716	hypothetical protein
PA0744	2.1601	2.29451e-08	3.51494e-07	PA0744	enoyl-CoA hydratase
PA0745	2.14448	1.92043e-08	2.99038e-07	dspI; dispersion inducer	enoyl-CoA hydratase
PA0746	2.35943	1.102e-05	8.82222e-05	PA0746	acyl-CoA dehydrogenase
PA0788	2.08368	8.07837e-05	0.000500418	PA0788	hypothetical protein
PA0830	2.00627	2.57341e-05	0.000186047	PA0830	hypothetical protein
PA0855	-2.35245	7.01197e-08	9.67004e-07	PA0855	hypothetical protein
PA0865	2.5251	8.1616e-10	1.74566e-08	hpd	4-hydroxyphenylpyruvate dioxygenase
PA0887	2.89877	1.66618e-08	2.64535e-07	acsA	acetyl-CoA synthetase
PA0918	2.20612	2.15443e-11	6.13634e-10	PA0918	cytochrome b561
PA1051	-2.91887	0.000205792	0.00111513	PA1051	transporter
PA1068	-2.31621	5.1186e-73	1.45061e-69	PA1068	heat shock protein
PA1069	-2.45438	5.57235e-51	4.51201e-48	PA1069	hypothetical protein
PA1088	31.7005	3.77679e-44	2.14068e-41	PA1088	hypothetical protein
PA1090	30.0084	7.38834e-50	5.23464e-47	PA1090	hypothetical protein
PA1093	33.817	1.3095e-51	1.23704e-48	flaG	hypothetical protein
PA1095	36.0746	6.03113e-65	8.54611e-62	fliS	B-type flagellar protein FliS
PA1151	39.1211	4.10678e-68	7.75908e-65	imm2	pyocin-S2 immunity protein
PA1170	-2.27294	8.55003e-09	1.4553e-07	PA1170	hypothetical protein
PA1183	2.66067	1.19353e-10	2.89854e-09	dctA	C4-dicarboxylate transport protein
PA1202	-2.7069	1.88094e-08	2.94507e-07	ycaC	hydrolase
PA1203	-2.12677	2.48687e-08	3.75883e-07	PA1203	hypothetical protein
PA1319	2.1643	0.000171356	0.000951267	cyoC	cytochrome o ubiquinol oxidase subunit III
PA1332	2.28117	6.85081e-07	7.6138e-06	PA1332	hypothetical protein
PA1369	30.3579	3.76229e-38	1.52319e-35	PA1369	hypothetical protein
PA1372	29.8968	1.08259e-32	3.22955e-30	PA1372	hypothetical protein
PA1382	21.6046	8.18641e-14	3.29082e-12	xqhB	type II secretion system protein
PA1396	-2.72773	3.69057e-27	6.74779e-25	PA1396	two-component sensor
PA1524	2.03109	5.67319e-09	1.01758e-07	xdhA	xanthine dehydrogenase
PA1591	-2.44599	7.91982e-10	1.70036e-08	PA1591	hypothetical protein
PA1639	-3.29386	6.50494e-37	2.30438e-34	PA1639	hypothetical protein
PA1657	-3.37508	1.40763e-08	2.27305e-07	hsiB2	HsiB2
PA1658	-3.36628	3.22444e-09	6.09204e-08	hsiC2	HsiC2
PA1659	-2.32063	0.000116044	0.000679481	hsiF2; tssE2	HsiF2
PA1661	-2.1957	4.57739e-05	0.000307766	hsiH2	HsiH2
PA1668	-2.08543	0.000158507	0.000890404	dotU2	DotU2
PA1690	2.56722	2.4153e-07	2.95679e-06	pscU	translocation protein in type III secretion
PA1691	2.13991	0.00206308	0.00796563	pscT	translocation protein in type III secretion
PA1693	2.58639	4.47162e-05	0.000301011	pscR	type III secretion system protein
PA1694	3.43484	3.16446e-09	6.01617e-08	pscQ	type III secretion system protein
PA1695	3.88853	1.77544e-06	1.7906e-05	pscP	translocation protein in type III secretion
PA1696	3.05501	1.62042e-07	2.04556e-06	pscO	translocation protein in type III secretion
PA1697	2.46048	8.90144e-05	0.000544853	pscN	type III secretion system ATPase
PA1698	2.60501	4.13293e-07	4.76264e-06	popN	type III secretion outer membrane protein PopN
PA1699	2.48539	4.73238e-05	0.000316385	pcr1	Pcr1
PA1700	3.13096	1.02281e-06	1.0959e-05	pcr2	Pcr2
PA1701	2.93013	2.02472e-06	2.01335e-05	pcr3	Pcr3
PA1702	3.32175	5.9513e-06	5.1109e-05	pcr4	Pcr4
PA1703	2.55968	4.99766e-09	9.07724e-08	pcrD	type III secretory apparatus protein PcrD
PA1704	2.609	3.18085e-05	0.000222581	pcrR	transcriptional regulator PcrR
PA1705	3.71501	8.89507e-13	3.07422e-11	pcrG	type III secretion regulator
PA1706	3.41027	1.18616e-12	4.00189e-11	pcrV	type III secretion protein PcrV
PA1707	3.18834	7.02578e-11	1.8267e-09	pcrH	regulatory protein PcrH
PA1708	3.63111	2.68965e-14	1.16373e-12	popB	translocator protein PopB
PA1709	3.57762	1.71964e-13	6.54157e-12	popD	translocator outer membrane protein PopD
PA1711	2.23962	1.37117e-09	2.81586e-08	exsE	ExsE
PA1712	2.23303	5.97425e-10	1.31759e-08	exsB	exoenzyme S synthesis protein ExsB
PA1714	2.19646	1.30136e-09	2.69202e-08	exsD	ExsD
PA1715	2.4946	7.36252e-07	8.10306e-06	pscB	type III export apparatus protein
PA1716	2.15623	4.96469e-06	4.35602e-05	pscC	type III secretion outer membrane protein PscC
PA1717	2.66967	2.13219e-08	3.28403e-07	pscD	type III export protein PscD
PA1718	3.91194	9.03269e-06	7.43067e-05	pscE	type III export protein PscE
PA1719	2.82313	2.07493e-09	4.11214e-08	pscF	type III export protein PscF
PA1720	3.1318	7.5897e-11	1.94654e-09	pscG	type III export protein PscG
PA1721	2.98407	9.03318e-12	2.72341e-10	pscH	type III export protein PscH
PA1722	2.68648	3.85355e-09	7.13788e-08	pscI	type III export protein PscI
PA1723	2.46359	1.81419e-09	3.6335e-08	pscJ	type III export protein PscJ
PA1724	2.31823	3.84962e-07	4.48964e-06	pscK	type III export protein PscK
PA1791	-3.87945	2.59103e-31	6.99332e-29	PA1791	hypothetical protein
PA1844	-2.45485	1.38926e-06	1.43954e-05	tse1	Tse1
PA1845	-4.46981	3.07021e-08	4.60068e-07	tsi1	Tsi1
PA1852	-2.1182	8.49953e-11	2.14113e-09	PA1852	hypothetical protein
PA1894	2.14294	0.00195182	0.00760337	PA1894	hypothetical protein
PA1939	30.0219	3.43479e-28	7.21052e-26	PA1939	hypothetical protein
PA1947	2.63145	2.12208e-17	1.4319e-15	rbsA	ribose transporter RbsA
PA1990	2.30386	7.40158e-06	6.20594e-05	pqqH	peptidase
PA1992	2.27755	1.43311e-14	6.44671e-13	ercS	sensor histidine kinase
PA2012	2.29907	1.07479e-12	3.66982e-11	liuD	methylcrotonyl-CoA carboxylase subunit alpha
PA2013	2.30781	9.51898e-11	2.36638e-09	liuC	gamma-carboxygeranoyl-CoA hydratase
PA2014	2.55272	3.02581e-15	1.47855e-13	liuB	methylcrotonyl-CoA carboxylase subunit beta
PA2037	21.7579	2.01276e-13	7.55517e-12	PA2037	hypothetical protein
PA2075	2.13397	1.3216e-12	4.40636e-11	PA2075	hypothetical protein
PA2109	2.04975	0.000312992	0.00158964	PA2109	hypothetical protein
PA2110	2.02851	0.000546201	0.00255224	PA2110	hypothetical protein
PA2111	2.08287	0.000402566	0.00197042	PA2111	hypothetical protein
PA2112	2.19955	4.64425e-05	0.000311891	PA2112	hypothetical protein
PA2113	2.24607	7.90002e-05	0.000493686	opdO	pyroglutatmate porin OpdO
PA2191	2.67741	2.71883e-10	6.28993e-09	exoY	adenylate cyclase
PA2194	-2.49783	0.000350434	0.00175155	hcnB	hydrogen cyanide synthase subunit HcnB
PA2204	-2.62275	0.000107463	0.0006378	PA2204	ABC transporter
PA2234	-2.33862	2.07353e-24	3.01353e-22	pslD	biofilm formation protein PslD
PA2235	-2.5643	7.90425e-16	4.14827e-14	pslE	biofilm formation protein PslE
PA2239	-2.03927	1.72437e-20	1.65656e-18	pslI	biofilm formation protein PslI
PA2247	2.43186	1.43796e-08	2.31544e-07	bkdA1	2-oxoisovalerate dehydrogenase subunit alpha
PA2248	2.49	1.98171e-09	3.94117e-08	bkdA2	2-oxoisovalerate dehydrogenase subunit beta
PA2250	2.09502	1.82301e-07	2.28603e-06	lpdV	branched-chain alpha-keto acid dehydrogenase complex dihydrolipoyl dehydrogenase
PA2260	2.54335	5.39381e-05	0.000354254	kguE	hypothetical protein
PA2261	2.51883	5.18906e-05	0.000342793	kguK ; kgk	2-ketogluconate kinase
PA2262	2.28524	6.52583e-05	0.000418287	kguT	2-ketogluconate transporter
PA2263	2.20498	0.000684953	0.00310089	kguD ; yiaE	2-hydroxyacid dehydrogenase
PA2300	-2.0192	0.00057997	0.00269227	chiC	chitinase
PA2322	2.13916	0.00223214	0.00850824	gntP; gntU ; gntT ; gnuT ; gluconate permease	gluconate permease
PA2430	-2.6215	8.78282e-08	1.18809e-06	PA2430	hypothetical protein
PA2431	-2.44451	1.38483e-07	1.79616e-06	PA2431	hypothetical protein
PA2432	-3.65751	1.46777e-12	4.83682e-11	bexR	bistable expression regulator BexR
PA2433	-2.95008	4.13412e-07	4.76264e-06	PA2433	hypothetical protein
PA2442	-2.7743	7.32764e-09	1.27012e-07	gcvT2	glycine cleavage system protein T2
PA2443	-2.26827	1.87698e-08	2.94507e-07	sdaA	L-serine dehydratase
PA2444	-2.43997	1.0844e-05	8.69361e-05	glyA2	serine hydroxymethyltransferase
PA2459	25.5103	1.63778e-20	1.6005e-18	PA2459	hypothetical protein
PA2461	24.4066	1.69586e-16	1.0118e-14	PA2461	hypothetical protein
PA2463	-2.4982	0.000480457	0.00229615	PA2463	hypothetical protein
PA2503	-2.47506	8.8259e-30	1.92405e-27	PA2503	hypothetical protein
PA2504	2.02173	3.53997e-07	4.16277e-06	PA2504	hypothetical protein
PA2536	-3.29939	2.40155e-39	1.13433e-36	ynbB	phosphatidate cytidylyltransferase
PA2537	-3.67498	1.55877e-34	5.19712e-32	PA2537	acyltransferase
PA2538	-3.4459	1.46421e-21	1.80417e-19	PA2538	hypothetical protein
PA2539	-3.30625	1.77551e-30	4.19316e-28	ynbD	hypothetical protein
PA2540	-3.02382	2.16454e-31	6.13432e-29	PA2540	hypothetical protein
PA2552	2.17067	2.36727e-07	2.91056e-06	acdB	acyl-CoA dehydrogenase
PA2553	2.23796	2.71395e-07	3.30101e-06	PA2553	acyl-CoA thiolase
PA2554	2.08286	8.68232e-07	9.40945e-06	PA2554	short-chain dehydrogenase
PA2557	2.03562	4.87664e-10	1.08822e-08	PA2557	AMP-binding protein
PA2662	4.1338	2.61547e-06	2.49991e-05	PA2662	hypothetical protein
PA2663	3.84009	8.68734e-05	0.000534486	ppyR	psl and pyoverdine operon regulator PpyR
PA2664	3.76779	0.000914957	0.00397698	fhp	flavohemoprotein
PA2679	2.10564	9.83546e-10	2.06472e-08	PA2679	hypothetical protein
PA2684	-3.43997	7.23096e-46	4.5539e-43	tse5; rhs ; rhsP1	Tse5
PA2685	-3.72703	1.19806e-61	1.35812e-58	vgrG4; vgrG1c	VgrG4
PA2691	2.37778	3.11129e-06	2.91003e-05	PA2691	hypothetical protein
PA2703	-2.45039	8.01369e-05	0.000497498	tsi2	Tsi2
PA2732	31.8512	8.15536e-30	1.84898e-27	PA2732	hypothetical protein
PA2733	23.6905	9.11706e-18	6.37969e-16	PA2733	hypothetical protein
PA2734	31.7017	6.18292e-27	1.09515e-24	PA2734	hypothetical protein
PA2735	35.8793	1.80014e-40	9.27565e-38	PA2735	restriction-modification system protein
PA2736	22.4731	2.11333e-06	2.08682e-05	PA2736	hypothetical protein
PA2774	-2.83873	0.000348735	0.0017446	tse4	Tse4
PA2775	-2.39225	3.55448e-11	9.63962e-10	tsi4	Tsi4
PA2780	-2.43797	1.62028e-13	6.20524e-12	bswR	bacterial swarming regulator BswR
PA2788	2.11496	0.000146419	0.0008324	PA2788	chemotaxis transducer
PA2789	-2.19855	1.79003e-11	5.25693e-10	PA2789	hypothetical protein
PA2791	-2.95844	8.74393e-09	1.48385e-07	PA2791	hypothetical protein
PA2792	-4.44297	7.72573e-33	2.43275e-30	PA2792	hypothetical protein
PA2793	-2.58999	1.01244e-37	3.82566e-35	PA2793	hypothetical protein
PA2847	2.21974	6.1611e-18	4.42039e-16	PA2847	hypothetical protein
PA2937	2.46713	7.60838e-06	6.35115e-05	PA2937	hypothetical protein
PA2950	-2.19605	1.21008e-14	5.48697e-13	fabV; pfm	reductase
PA2968	-2.07054	1.74848e-16	1.03233e-14	fabD	malonyl CoA-ACP transacylase
PA3059	-2.01303	7.0543e-08	9.7048e-07	pelF	pellicle/biofilm biosynthesis glycosyltransferase PelF
PA3060	-2.31782	0.000249004	0.00131045	pelE	pellicle/biofilm biosynthesis protein PelE
PA3061	-2.18778	3.03724e-06	2.85703e-05	pelD	pellicle/biofilm biosynthesis protein PelD
PA3233	3.56254	2.18183e-09	4.29395e-08	PA3233	hypothetical protein
PA3234	3.02811	1.18111e-08	1.93129e-07	yjcG	acetate permease
PA3235	2.05642	4.62057e-07	5.28012e-06	yjcH	hypothetical protein
PA3267	-2.84457	4.98689e-76	2.82657e-72	PA3267	hypothetical protein
PA3271	2.25042	2.94303e-08	4.42469e-07	PA3271	two-component sensor
PA3294	-2.6403	1.50519e-09	3.05785e-08	vgrG4a	VgrG4a
PA3361	-2.37757	5.57211e-14	2.2886e-12	lecB	fucose-binding lectin PA-IIL
PA3392	6.44331	1.07007e-13	4.24137e-12	nosZ	nitrous-oxide reductase
PA3393	6.75649	5.74288e-19	4.78686e-17	nosD	copper-binding periplasmic protein
PA3394	6.72596	4.32889e-16	2.42932e-14	nosF	copper ABC transporter ATP-binding protein
PA3395	6.53642	2.67922e-18	2.10914e-16	nosY	membrane protein NosY
PA3396	6.59423	9.66865e-20	8.5628e-18	nosL	acessory protein NosL
PA3403	-2.41468	8.67221e-11	2.17496e-09	PA3403	hypothetical protein
PA3416	2.19366	9.67715e-05	0.000584756	PA3416	pyruvate dehydrogenase E1 component subunit beta
PA3484	-3.10946	2.41452e-11	6.77499e-10	tse3	Tse3
PA3485	-2.86107	8.66978e-17	5.58413e-15	tsi3	Tsi3
PA3486	-2.43486	2.503e-05	0.000182118	vgrG4b	VgrG4b
PA3569	2.27875	3.11857e-05	0.000219034	mmsB	3-hydroxyisobutyrate dehydrogenase
PA3575	-2.09429	3.39574e-11	9.29809e-10	PA3575	hypothetical protein
PA3641	-2.00628	7.77401e-07	8.51767e-06	PA3641	amino acid permease
PA3716	-3.21698	1.74759e-27	3.41563e-25	PA3716	hypothetical protein
PA3722	-2.54608	1.07041e-06	1.13829e-05	PA3722	hypothetical protein
PA3728	-2.19409	3.0981e-25	4.74595e-23	PA3728	hypothetical protein
PA3729	-2.52542	2.26802e-23	3.1354e-21	PA3729	hypothetical protein
PA3730	-2.00126	1.35645e-17	9.26308e-16	PA3730	hypothetical protein
PA3841	3.75507	2.00981e-18	1.62737e-16	exoS	exoenzyme S
PA3876	-2.93407	0.000429782	0.0020892	narK2	nitrite extrusion protein 2
PA3877	-4.00696	9.15712e-05	0.000556544	narK1	nitrite extrusion protein 1
PA3914	-4.45272	4.74537e-05	0.000316805	moeA1	molybdenum cofactor biosynthesis protein A
PA3915	-3.6355	0.000104165	0.000621483	moaB1	molybdopterin biosynthesis protein B
PA3919	2.00084	2.59457e-06	2.48412e-05	ylaK	hypothetical protein
PA3967	-2.57483	1.0435e-10	2.58277e-09	PA3967	hypothetical protein
PA3971	2.02114	5.71166e-13	2.02335e-11	PA3971	hypothetical protein
PA3972	2.35554	1.35325e-16	8.15983e-15	aidB	acyl-CoA dehydrogenase
PA4131	-2.14151	1.64193e-05	0.000125256	PA4131	iron-sulfur protein
PA4133	-3.55755	4.52153e-07	5.17738e-06	ccoN ; fixN ; cytN	cbb3-type cytochrome C oxidase subunit I
PA4139	-2.55178	3.6781e-11	9.78755e-10	PA4139	hypothetical protein
PA4140	-2.21561	5.42879e-10	1.20197e-08	PA4140	hypothetical protein
PA4211	-3.7011	9.7119e-06	7.88639e-05	phzB1	phenazine biosynthesis protein
PA4212	-2.74183	1.91109e-05	0.000142903	phzC1	phenazine biosynthesis protein PhzC
PA4218	-5.28336	2.42718e-13	8.99169e-12	ampP; fptX	transporter
PA4219	-4.12503	6.58825e-07	7.35083e-06	ampO; yfpB	AmpO
PA4221	-5.17328	3.67736e-11	9.78755e-10	fptA	Fe(III)-pyochelin outer membrane receptor
PA4222	-6.10649	6.14956e-21	6.3374e-19	pchI	ABC transporter ATP-binding protein
PA4223	-4.87522	2.1851e-15	1.10582e-13	pchH	ABC transporter ATP-binding protein
PA4224	-3.68219	1.37609e-06	1.43113e-05	pchG	pyochelin biosynthetic protein PchG
PA4225	-5.43611	2.65254e-15	1.31882e-13	pchF	pyochelin synthetase
PA4226	-3.34491	2.09299e-05	0.000154266	pchE	dihydroaeruginoic acid synthetase
PA4228	-3.60117	1.32828e-05	0.000103987	pchD	2%2C3-dihydroxybenzoate-AMP ligase
PA4229	-4.47205	0.00019163	0.0010464	pchC	pyochelin biosynthetic protein PchC
PA4230	-4.53685	3.38932e-07	4.01897e-06	pchB	isochorismate-pyruvate lyase
PA4231	-3.38256	3.77022e-08	5.46922e-07	pchA	salicylate biosynthesis isochorismate synthase
PA4290	2.6338	8.73636e-05	0.000536473	PA4290	chemotaxis transducer
PA4309	2.33348	1.07773e-05	8.66462e-05	pctA	chemotactic transducer PctA
PA4317	-3.57713	5.25096e-26	9.01892e-24	PA4317	hypothetical protein
PA4517	-2.24796	3.8891e-08	5.60901e-07	PA4517	hypothetical protein
PA4523	3.61073	1.07704e-30	2.6542e-28	PA4523	hypothetical protein
PA4615	2.03474	3.66512e-11	9.78755e-10	fprB	oxidoreductase
PA4625	-2.64483	2.53357e-16	1.48044e-14	cdrA	cyclic diguanylate-regulated TPS partner A, CdrA
PA4892	2.06673	6.40025e-07	7.15515e-06	ureF	urease accessory protein UreF
PA4979	2.24462	4.57047e-11	1.21053e-09	PA4979	acyl-CoA dehydrogenase
PA5023	2.57333	3.76174e-06	3.41144e-05	ydiU	hypothetical protein
PA5106	2.09519	1.06611e-09	2.22159e-08	PA5106	N-formimino-L-glutamate deiminase
PA5136	-2.94652	9.67838e-28	1.95918e-25	PA5136	hypothetical protein
PA5160.1	2.02777	2.01634e-06	2.00855e-05	PA5160.1	tRNA-Thr
PA5174	-2.20138	1.49415e-09	3.05699e-08	fabY	beta-ketoacyl synthase
PA5352	2.0408	1.96371e-05	0.000145876	glcG	hypothetical protein
PA5353	2.80939	3.19928e-06	2.96299e-05	glcF	glycolate oxidase iron-sulfur subunit
PA5354	2.95431	8.29951e-06	6.8474e-05	glcE	glycolate oxidase FAD binding subunit
PA5355	2.62965	7.2705e-07	8.01735e-06	glcD	glycolate oxidase subunit GlcD
PA5440	-2.73701	2.46836e-05	0.000179829	yegQ	peptidase
PA5445	2.08474	0.000879271	0.00384249	psecoA	coenzyme A transferase
PA5566	-2.55223	1.09573e-06	1.15869e-05	PA5566	hypothetical protein
