# Supplementary material for: Compensatory evolution of Pseudomonas aeruginosa’s slow growth phenotype suggests mechanisms of adaptation in cystic fibrosis
Source: Nat Commun. 2021 May 27;12:3186. doi: 10.1038/s41467-021-23451-y (PMC8160344; doi:10.1038/s41467-021-23451-y)
Supplement: Supplementary file 8 — Supplementary Data 5 [file 41467_2021_23451_MOESM8_ESM.xlsx]

## Sheet: 10_I1vs10_S
Locus tag	log2FoldChange	p-value	adj. p-value	Gene name	Gene product
PA0021	2.12292	9.27153e-09	2.16259e-07	smf	hypothetical protein
PA0048	-3.10654	5.68758e-08	1.08909e-06	PA0048	transcriptional regulator
PA0049	-4.4602	2.70322e-12	1.30956e-10	PA0049	hypothetical protein
PA0107	-2.3257	0.000558275	0.00347344	PA0107	cytochrome C oxidase assembly protein
PA0108	-2.46011	1.6488e-17	1.79719e-15	coIII	cytochrome C oxidase subunit III
PA0111	-2.08344	3.98936e-05	0.000360059	PA0111	hypothetical protein
PA0130	2.62322	4.36781e-20	6.34788e-18	bauC	3-oxopropanoate dehydrogenase
PA0131	2.23336	2.72647e-10	8.68181e-09	bauB	beta-alanine degradation protein BauB
PA0132	4.13145	9.47452e-19	1.16743e-16	bauA; oapT	beta alanine--pyruvate transaminase
PA0165	2.29656	2.72835e-06	3.37649e-05	PA0165	hypothetical protein
PA0260	-9.93853	4.93113e-06	5.63501e-05	tle3	Type 6 lipase effector, Tle3
PA0266	2.05022	1.42727e-20	2.24715e-18	davT; gabT	5-aminovalerate aminotransferase DavT
PA0293	3.20194	3.61934e-25	1.20673e-22	aguB	N-carbamoylputrescine amidohydrolase
PA0472	2.15188	0.000596184	0.00364921	fiuI	RNA polymerase sigma factor
PA0492	4.26312	1.86858e-15	1.49171e-13	ycsF	hypothetical protein
PA0493	3.63893	6.42761e-08	1.21845e-06	PA0493	acetyl-CoA carboxylase biotin carboxyl carrier protein subunit
PA0494	2.69325	3.90941e-07	5.9888e-06	PA0494	acetyl-CoA carboxylase biotin carboxylase subunit
PA0495	2.61348	4.51522e-07	6.80646e-06	PA0495	hypothetical protein
PA0496	2.05696	2.45561e-05	0.000236194	ybgK	hypothetical protein
PA0508	-2.46161	4.0812e-08	8.15385e-07	PA0508	acyl-CoA dehydrogenase
PA0509	5.1692	2.9403e-12	1.40047e-10	nirN	cytochrome C
PA0510	4.94891	5.35871e-10	1.63297e-08	nirE	uroporphyrin-III C-methyltransferase
PA0511	5.24177	2.45551e-11	9.8013e-10	nirJ	heme d1 biosynthesis protein NirJ
PA0512	4.25963	2.42334e-08	5.16757e-07	nirH	heme d1 biosynthesis protein NirH
PA0513	4.36424	2.38926e-07	3.86924e-06	nirG	heme d1 biosynthesis protein NirG
PA0514	4.15994	2.01322e-07	3.31712e-06	nirL	heme d1 biosynthesis protein NirL
PA0515	5.19223	6.52777e-10	1.93714e-08	nirD	heme d1 biosynthesis protein NirD
PA0516	4.6803	3.28099e-09	8.3393e-08	nirF	heme d1 biosynthesis protein NirF
PA0517	4.42446	3.72672e-09	9.22404e-08	nirC	cytochrome c55X
PA0518	2.62823	0.000868536	0.00493273	nirM	cytochrome C-551
PA0524	5.13571	3.5486e-07	5.49548e-06	norB	nitric oxide reductase subunit B
PA0525	6.76224	1.49059e-13	8.80067e-12	norD	denitrification protein NorD
PA0545	-2.08646	7.64344e-05	0.000627806	PA0545	hypothetical protein
PA0572	-3.83335	2.74641e-08	5.76542e-07	PA0572	hypothetical protein
PA0603	5.95053	1.77237e-09	4.82617e-08	agtA	ABC transporter ATP-binding protein
PA0604	5.18333	3.51407e-08	7.14617e-07	agtB	ABC transporter
PA0605	4.37568	1.44016e-05	0.00014655	agtC	ABC transporter permease
PA0606	3.02159	0.00116204	0.00626088	agtD	ABC transporter permease
PA0614	2.79557	8.90884e-11	3.17581e-09	PA0614	hypothetical protein
PA0620	15.2622	1.15348e-08	2.64693e-07	PA0620	bacteriophage protein
PA0625	15.0722	2.98371e-09	7.65234e-08	PA0625	hypothetical protein
PA0629	2.86641	2.70834e-09	7.04169e-08	PA0629	hypothetical protein
PA0630	2.33454	1.17193e-05	0.000121881	PA0630	hypothetical protein
PA0631	3.06404	3.51761e-08	7.14617e-07	PA0631	hypothetical protein
PA0633	3.29841	5.67071e-15	4.34346e-13	PA0633	hypothetical protein
PA0634	2.79439	1.7809e-12	8.77749e-11	PA0634	hypothetical protein
PA0635	2.84354	1.09411e-11	4.62793e-10	PA0635	hypothetical protein
PA0636	2.99041	4.67002e-11	1.77649e-09	PA0636	hypothetical protein
PA0637	2.65292	1.32103e-07	2.31814e-06	PA0637	hypothetical protein
PA0638	2.03931	7.10819e-06	7.85365e-05	PA0638	bacteriophage protein
PA0639	2.24968	1.77862e-06	2.29118e-05	PA0639	hypothetical protein
PA0640	2.09225	4.04139e-07	6.15769e-06	PA0640	bacteriophage protein
PA0716	-10.3892	0.00153721	0.00792084	PA0716	hypothetical protein
PA0783	-2.01767	1.51065e-15	1.22319e-13	putP	sodium/proline symporter PutP
PA0910	3.10539	1.45612e-09	4.026e-08	alpD	AlpD
PA0911	2.12855	4.96524e-06	5.66258e-05	alpE	AlpE
PA1002	-2.31588	0.00204757	0.00999623	phnB	anthranilate synthase component II
PA1051	2.75357	0.000496337	0.00314328	PA1051	transporter
PA1094	-12.8328	1.01619e-10	3.5775e-09	fliD	B-type flagellar hook-associated protein
PA1202	-3.4426	5.46665e-13	3.03774e-11	ycaC	hydrolase
PA1213	-2.49509	0.000371309	0.00245575	PA1213	hypothetical protein
PA1214	-2.03733	3.24735e-06	3.87495e-05	PA1214	hypothetical protein
PA1215	-2.14116	1.03439e-06	1.41959e-05	PA1215	hypothetical protein
PA1216	-2.0735	0.000156648	0.0011561	PA1216	hypothetical protein
PA1219	-3.75629	5.92401e-05	0.000502654	PA1219	hypothetical protein
PA1220	-2.50529	1.55588e-05	0.000156361	PA1220	hypothetical protein
PA1221	-3.16387	5.84083e-07	8.5105e-06	PA1221	hypothetical protein
PA1228	3.29755	1.06496e-07	1.93468e-06	PA1228	hypothetical protein
PA1248	-2.02599	8.13248e-05	0.000655688	aprF	alkaline protease secretion protein AprF
PA1249	-2.71432	3.64926e-06	4.27356e-05	aprA	alkaline metalloproteinase
PA1366	15.4369	9.68523e-10	2.77252e-08	PA1366	hypothetical protein
PA1419	-4.14442	1.60018e-05	0.000160528	PA1419	transporter
PA1420	-3.3362	0.00057605	0.00356117	PA1420	hypothetical protein
PA1421	-3.18882	0.000502404	0.00317461	gbuA	guanidinobutyrase
PA1546	-2.0413	0.0012333	0.00659215	hemN	oxygen-independent coproporphyrinogen-III oxidase
PA1565	2.0365	0.000112687	0.000859639	pauB2	oxidoreductase
PA1897	-2.54239	0.000105497	0.000812812	PA1897	hypothetical protein
PA1905	-3.85907	0.000170749	0.00125363	phzG2	pyridoxamine 5'-phosphate oxidase
PA1939	-10.3728	0.000455357	0.00292295	PA1939	hypothetical protein
PA1999	-4.14311	4.72685e-23	1.03045e-20	dhcA	dehydrocarnitine CoA transferase subunit A
PA2000	-4.66088	2.22361e-18	2.62571e-16	dhcB	dehydrocarnitine CoA transferase subunit B
PA2001	-2.77435	1.44781e-15	1.1893e-13	atoB	acetyl-CoA acetyltransferase
PA2002	-2.29525	9.44647e-08	1.73277e-06	atoE	hypothetical protein
PA2012	-3.28858	3.81862e-24	1.03066e-21	liuD	methylcrotonyl-CoA carboxylase subunit alpha
PA2013	-3.66872	3.89884e-23	8.83946e-21	liuC	gamma-carboxygeranoyl-CoA hydratase
PA2014	-4.05477	1.15186e-34	9.32679e-32	liuB	methylcrotonyl-CoA carboxylase subunit beta
PA2015	-2.57361	1.96349e-20	3.00786e-18	liuA	isovaleryl-CoA dehydrogenase
PA2026	-3.63601	6.6771e-16	5.73421e-14	yfeH	hypothetical protein
PA2040	3.05533	8.87368e-13	4.70056e-11	pauA4	glutamine synthetase
PA2041	2.6239	8.30754e-07	1.16842e-05	PA2041	amino acid permease
PA2109	-2.26294	0.000102301	0.000792823	PA2109	hypothetical protein
PA2110	-2.07139	0.00048146	0.00305248	PA2110	hypothetical protein
PA2118	-2.54758	1.35511e-30	5.90827e-28	ada	O6-methylguanine-DNA methyltransferase
PA2124	-2.01939	6.3715e-11	2.327e-09	PA2124	dehydrogenase
PA2127	-2.58068	0.000228272	0.00161933	cgrA	cupA gene regulator A, CgrA
PA2137	-2.06198	0.000584	0.00358626	PA2137	hypothetical protein
PA2174	-2.15212	0.000865051	0.00491786	PA2174	hypothetical protein
PA2188	-2.1355	1.45206e-05	0.000147233	PA2188	alcohol dehydrogenase
PA2204	-2.70337	7.34965e-05	0.000604613	PA2204	ABC transporter
PA2247	-2.49969	8.19249e-09	1.95105e-07	bkdA1	2-oxoisovalerate dehydrogenase subunit alpha
PA2248	-2.72754	7.99447e-11	2.86789e-09	bkdA2	2-oxoisovalerate dehydrogenase subunit beta
PA2249	-2.4758	6.99594e-11	2.52567e-09	bkdB	branched-chain alpha-keto acid dehydrogenase complex lipoamide acyltransferase
PA2250	-2.58903	1.3959e-10	4.82437e-09	lpdV	branched-chain alpha-keto acid dehydrogenase complex dihydrolipoyl dehydrogenase
PA2260	-2.47972	0.000109173	0.000835154	kguE	hypothetical protein
PA2261	-2.54927	5.28341e-05	0.000456109	kguK ; kgk	2-ketogluconate kinase
PA2262	-2.50471	2.50205e-05	0.000239554	kguT	2-ketogluconate transporter
PA2263	-2.06195	0.0015462	0.00795993	kguD ; yiaE	2-hydroxyacid dehydrogenase
PA2428	-2.19306	5.44994e-08	1.05428e-06	PA2428	hypothetical protein
PA2430	-3.3634	1.14911e-12	5.97539e-11	PA2430	hypothetical protein
PA2431	-3.32935	1.82008e-13	1.06353e-11	PA2431	hypothetical protein
PA2432	-4.49645	1.00021e-18	1.20621e-16	bexR	bistable expression regulator BexR
PA2433	-5.54072	5.673e-25	1.78637e-22	PA2433	hypothetical protein
PA2460	14.7691	8.38434e-13	4.48325e-11	PA2460	hypothetical protein
PA2552	-3.22958	3.3157e-14	2.29187e-12	acdB	acyl-CoA dehydrogenase
PA2553	-3.11269	1.58202e-12	7.86568e-11	PA2553	acyl-CoA thiolase
PA2554	-2.76227	2.30139e-10	7.4967e-09	PA2554	short-chain dehydrogenase
PA2555	-3.91471	3.88554e-21	6.6737e-19	PA2555	AMP-binding protein
PA2557	-3.27708	1.3219e-22	2.49751e-20	PA2557	AMP-binding protein
PA2567	-2.39564	0.000351414	0.00234056	PA2567	hypothetical protein
PA2591	-2.22796	0.000170409	0.00125276	vqsR	transcriptional regulator
PA2652	2.36434	1.09645e-06	1.49752e-05	PA2652	methyl-accepting chemotaxis protein
PA2653	2.14775	1.42444e-06	1.89081e-05	yuiF	transporter
PA2699	-2.33666	8.76533e-09	2.06149e-07	PA2699	hypothetical protein
PA2712	-3.57047	5.82553e-85	1.65096e-81	PA2712	hypothetical protein
PA2732	-11.5773	5.85225e-05	0.000498057	PA2732	hypothetical protein
PA2734	-10.2168	0.00051964	0.00327622	PA2734	hypothetical protein
PA2735	-11.0152	0.000113925	0.000866747	PA2735	restriction-modification system protein
PA2783	-2.88666	9.42093e-10	2.71055e-08	mep72	Mep72
PA2916	-2.87494	2.44061e-07	3.93178e-06	PA2916	hypothetical protein
PA3037	2.07922	0.000222126	0.00158966	PA3037	hypothetical protein
PA3147	15.2106	2.74965e-09	7.11644e-08	wbpJ	glycosyl transferase WbpJ
PA3151	-10.1057	9.61076e-05	0.0007524	hisF2	imidazole glycerol phosphate synthase subunit HisF
PA3154	15.3017	3.04702e-09	7.77952e-08	wzy	B-band O-antigen polymerase
PA3160	16.214	1.06079e-10	3.71146e-09	wzz	O-antigen chain length regulator
PA3187	-2.64128	7.65374e-05	0.000627806	gltK	ABC transporter ATP-binding protein
PA3189	-3.71539	4.37951e-05	0.000388467	gltF	sugar ABC transporter permease
PA3190	-5.34538	2.10633e-19	2.71334e-17	gltB	sugar ABC transporter substrate-binding protein
PA3205	-2.04475	4.16982e-31	1.96954e-28	PA3205	hypothetical protein
PA3268	2.40942	0.000105688	0.000812812	PA3268	TonB-dependent receptor
PA3327	-3.8676	9.13507e-06	9.75096e-05	PA3327	non-ribosomal peptide synthetase
PA3328	-4.15741	1.8517e-05	0.000183808	PA3328	FAD-dependent monooxygenase
PA3329	-4.06676	8.10244e-06	8.781e-05	PA3329	hypothetical protein
PA3330	-4.22691	5.07528e-08	9.98844e-07	PA3330	short-chain dehydrogenase
PA3331	-4.48979	8.19125e-07	1.15781e-05	PA3331	cytochrome P450
PA3332	-3.87774	2.02389e-06	2.57784e-05	PA3332	hypothetical protein
PA3333	-3.54451	7.89787e-06	8.60654e-05	fabH2	3-oxoacyl-ACP synthase III
PA3334	-3.13861	2.45862e-05	0.000236194	acp3	acyl carrier protein
PA3335	-2.96682	3.38806e-05	0.000313783	PA3335	hypothetical protein
PA3336	-2.86878	9.18964e-05	0.000723429	PA3336	major facilitator superfamily transporter
PA3392	5.76037	3.1176e-11	1.22712e-09	nosZ	nitrous-oxide reductase
PA3393	5.4212	8.19903e-13	4.42591e-11	nosD	copper-binding periplasmic protein
PA3394	5.98239	1.24289e-12	6.34657e-11	nosF	copper ABC transporter ATP-binding protein
PA3395	6.63209	8.42033e-15	6.36353e-13	nosY	membrane protein NosY
PA3396	5.75651	1.80608e-16	1.67817e-14	nosL	acessory protein NosL
PA3476	-2.14479	0.000259444	0.00180877	rhlI	acyl-homoserine-lactone synthase
PA3478	-2.87236	2.4636e-06	3.08661e-05	rhlB	rhamnosyltransferase subunit B
PA3479	-2.74552	5.24437e-06	5.95694e-05	rhlA	rhamnosyltransferase subunit A
PA3569	-3.18413	2.42515e-08	5.16757e-07	mmsB	3-hydroxyisobutyrate dehydrogenase
PA3570	-3.09034	7.85742e-12	3.45239e-10	mmsA	methylmalonate-semialdehyde dehydrogenase
PA3607	2.36725	6.72183e-06	7.49987e-05	potA	polyamine transporter ATP-binding protein PotA
PA3609	2.15771	0.00109825	0.00599123	potC	polyamine ABC transporter permease PotC
PA3610	2.60209	1.87151e-05	0.00018545	potD	polyamine ABC transporter substrate-binding protein PotD
PA3676	-3.14099	1.22622e-16	1.178e-14	mexK	resistance-nodulation-cell division (RND) efflux transporter
PA3677	-2.66401	2.07149e-09	5.46102e-08	mexJ	resistance-nodulation-cell division (RND) efflux membrane fusion protein
PA3766	3.40321	1.76858e-11	7.26397e-10	PA3766	aromatic amino acid transporter
PA3870	5.6073	6.69201e-23	1.40483e-20	moaA1	molybdenum cofactor biosynthesis protein A
PA3871	5.92268	2.50176e-23	5.90833e-21	nifM	PpiC-type peptidyl-prolyl cis-trans isomerase
PA3872	6.03706	1.16742e-19	1.57546e-17	narI	respiratory nitrate reductase subunit gamma
PA3873	5.63739	4.28946e-17	4.50235e-15	narJ	respiratory nitrate reductase subunit delta
PA3874	4.64368	8.04956e-13	4.38701e-11	narH	respiratory nitrate reductase subunit beta
PA3875	2.75381	8.08175e-05	0.000652527	narG	respiratory nitrate reductase subunit alpha
PA3922	-2.16851	1.01076e-05	0.000107083	PA3922	hypothetical protein
PA4110	-2.79608	9.53833e-38	1.08126e-34	ampC	beta-lactamase
PA4111	-2.775	1.23352e-33	6.99159e-31	PA4111	hypothetical protein
PA4178	2.0324	8.23055e-07	1.16047e-05	eftM	SAM-dependent methyltransferase , EftM
PA4179	3.28473	3.30011e-08	6.82666e-07	opdN	porin
PA4196	2.08162	5.93709e-26	2.10321e-23	bfiR	protein BfiR
PA4197	2.06429	1.44641e-23	3.72649e-21	bfiS	protein BfiS
PA4198	4.01029	1.07163e-15	9.03176e-14	PA4198	acyl-CoA synthetase
PA4199	2.64597	1.1331e-20	1.86042e-18	PA4199	acyl-CoA dehydrogenase
PA4200	2.32256	8.80302e-12	3.83812e-10	PA4200	hypothetical protein
PA4218	-2.1067	0.00047948	0.00304333	ampP; fptX	transporter
PA4222	-3.76982	4.25967e-11	1.64244e-09	pchI	ABC transporter ATP-binding protein
PA4223	-3.7513	2.32114e-10	7.51784e-09	pchH	ABC transporter ATP-binding protein
PA4224	-3.50509	3.38797e-06	4.02579e-05	pchG	pyochelin biosynthetic protein PchG
PA4225	-3.5356	1.61544e-07	2.78143e-06	pchF	pyochelin synthetase
PA4282	3.15585	3.41878e-159	1.93777e-155	sbcC	exonuclease
PA4390	2.08033	7.39129e-10	2.15947e-08	PA4390	hypothetical protein
PA4587	2.43595	0.000553426	0.00345084	ccpR	cytochrome C551 peroxidase
PA4596	-3.02185	3.58306e-09	8.98619e-08	esrC	transcriptional regulator
PA4715	2.00082	1.29629e-19	1.70869e-17	yfdZ	aminotransferase
PA4888	2.53603	8.3319e-14	5.13318e-12	desB	acyl-CoA desaturase
PA4889	2.3709	2.57207e-08	5.43974e-07	PA4889	oxidoreductase
PA5027	-2.32467	0.00195133	0.0095925	PA5027	hypothetical protein
PA5083	2.99291	1.00088e-07	1.82412e-06	dguB	Rid2 subfamily protein
PA5084	2.68991	2.92249e-14	2.04502e-12	dguA	oxidoreductase
PA5172	3.41428	4.4755e-09	1.09814e-07	arcB	ornithine carbamoyltransferase
PA5173	3.35248	5.23132e-11	1.96365e-09	arcC	carbamate kinase
PA5183	2.45462	1.52012e-12	7.62482e-11	PA5183	hypothetical protein
PA5274	-2.07459	1.59856e-10	5.42949e-09	rnk	nucleoside diphosphate kinase regulator
PA5406	2.20072	6.3266e-06	7.07282e-05	PA5406	hypothetical protein
PA5407	2.33474	4.25454e-07	6.43177e-06	PA5407	hypothetical protein
PA5506	4.91843	1.77471e-09	4.82617e-08	PA5506	hypothetical protein
PA5507	4.77236	3.43248e-09	8.68366e-08	PA5507	hypothetical protein
PA5508	4.96811	5.90768e-12	2.65752e-10	pauA7	glutamine synthetase
PA5509	4.59127	1.59973e-10	5.42949e-09	PA5509	hypothetical protein
PA5510	3.17704	1.26003e-05	0.000129852	PA5510	transporter

## Sheet: 10_L1vs10_S
Locus tag	log2FoldChange	p-value	adj. p-value	Gene name	Gene product
PA0007	-2.61837	3.47122e-13	6.22623e-12	PA0007	hypothetical protein
PA0040	-3.85803	2.3298e-09	2.28071e-08	PA0040	hypothetical protein
PA0041	-3.40236	3.69388e-21	1.53948e-19	PA0041	hemagglutinin
PA0048	-2.204	8.10461e-05	0.000327887	PA0048	transcriptional regulator
PA0049	-3.55574	1.88475e-08	1.59682e-07	PA0049	hypothetical protein
PA0050	-2.97101	1.31631e-12	2.18153e-11	PA0050	hypothetical protein
PA0069	2.00998	4.88299e-11	6.34789e-10	PA0069	hypothetical protein
PA0070	-3.71788	4.34436e-28	2.79816e-26	tagQ1	TagQ1
PA0072	-2.49167	3.50338e-09	3.35425e-08	tagS1	TagS1
PA0073	-2.38412	2.34701e-08	1.95057e-07	tagT1	ABC transporter ATP-binding protein
PA0074	-2.81689	3.47661e-15	8.17652e-14	ppkA	serine/threonine protein kinase PpkA
PA0075	-2.43252	1.59722e-11	2.24641e-10	pppA	serine/threonine phosphatase
PA0076	-2.59458	6.25436e-12	9.47853e-11	tagF1	TagF1
PA0077	-3.72478	2.80166e-16	7.45531e-15	icmF1	type VI secretion protein IcmF
PA0078	-4.37254	3.3777e-23	1.69423e-21	tssL1	TssL1
PA0079	-4.45873	2.2727e-43	3.48154e-41	tssK1	TssK1
PA0080	-5.94557	2.63647e-11	3.56646e-10	tssJ1	TssJ1
PA0083	-5.42203	2.70767e-30	1.8947e-28	tssB1	TssB1
PA0084	-5.58028	1.15796e-37	1.23836e-35	tssC1	TssC1
PA0085	-5.43712	1.06535e-35	9.73932e-34	hcp1	protein secretion apparatus assembly protein
PA0086	-3.73673	3.78729e-18	1.2337e-16	tagJ1; hsiE1	TagJ1
PA0087	-6.35562	4.29843e-22	2.01351e-20	tssE1	TssE1
PA0088	-6.06665	9.38076e-30	6.40605e-28	tssF1	TssF1
PA0089	-6.3079	1.49965e-23	7.7273e-22	tssG1	TssG1
PA0090	-5.19599	1.51303e-34	1.29937e-32	clpV1	secretion protein ClpV1
PA0091	-4.77366	7.16636e-28	4.56393e-26	vgrG1	type VI secretion system protein VgrG
PA0093	-2.01671	1.09346e-08	9.5644e-08	tse6	Tse6
PA0094	-2.24735	6.30963e-10	6.74773e-09	eagT6	EagT6
PA0096	-3.1067	5.1428e-10	5.58789e-09	PA0096	hypothetical protein
PA0097	-3.67413	3.85388e-20	1.49615e-18	PA0097	hypothetical protein
PA0098	-3.26168	2.00531e-17	5.98216e-16	PA0098	3-oxoacyl-ACP synthase
PA0099	-3.12322	1.95066e-17	5.84992e-16	PA0099	type VI effector protein
PA0105	-3.23152	5.1878e-17	1.47022e-15	coxB	cytochrome C oxidase subunit II
PA0106	-2.19069	5.55221e-09	5.15505e-08	coxA	cytochrome C oxidase subunit I
PA0107	-3.21116	0.000197841	0.000734357	PA0107	cytochrome C oxidase assembly protein
PA0108	-2.99367	1.63412e-20	6.47705e-19	coIII	cytochrome C oxidase subunit III
PA0122	-2.67225	4.37102e-10	4.82943e-09	rahU	rahU
PA0132	3.01538	1.1852e-10	1.45091e-09	bauA; oapT	beta alanine--pyruvate transaminase
PA0165	3.02001	6.33223e-10	6.75915e-09	PA0165	hypothetical protein
PA0169	-2.18175	5.55398e-07	3.54904e-06	siaD	SiaD
PA0170	-2.02554	3.22807e-05	0.000143616	PA0170	hypothetical protein
PA0171	-2.44231	9.00738e-06	4.49814e-05	PA0171	hypothetical protein
PA0173	-2.03854	0.000337318	0.001189	PA0173	chemotaxis response regulator protein-glutamate methylesterase
PA0175	-2.84956	9.45361e-08	6.87844e-07	cheR2	chemotaxis protein methyltransferase
PA0176	-2.2234	1.54318e-09	1.53992e-08	aer2	aerotaxis transducer Aer2
PA0177	-3.44099	1.57838e-16	4.26013e-15	PA0177	purine-binding chemotaxis protein
PA0178	-2.40562	8.6827e-09	7.77465e-08	PA0178	two-component sensor
PA0179	-2.93075	9.08526e-10	9.44867e-09	PA0179	two-component response regulator
PA0259	41.8938	5.94272e-126	1.68417e-122	tla3; tli3	Type 6 lipase adaptor, Tla3
PA0262	-2.84658	0.000164022	0.000619785	vgrG2b	VgrG2b
PA0291	2.4637	1.37362e-23	7.1428e-22	oprE	anaerobically-induced outer membrane porin OprE
PA0293	3.76309	3.48333e-34	2.90346e-32	aguB	N-carbamoylputrescine amidohydrolase
PA0296	2.23676	5.59915e-13	9.64619e-12	spuI	glutamine synthetase
PA0297	2.02746	6.14069e-12	9.33121e-11	spuA	glutamine amidotransferase
PA0459	-2.0037	0.00309845	0.00855432	clpC	chaperone protein ClpB
PA0492	3.56192	3.27582e-11	4.35854e-10	ycsF	hypothetical protein
PA0493	3.88164	8.12222e-09	7.3307e-08	PA0493	acetyl-CoA carboxylase biotin carboxyl carrier protein subunit
PA0494	3.04779	9.37433e-09	8.31513e-08	PA0494	acetyl-CoA carboxylase biotin carboxylase subunit
PA0495	2.91242	1.87522e-08	1.59113e-07	PA0495	hypothetical protein
PA0496	2.0927	1.78313e-05	8.40132e-05	ybgK	hypothetical protein
PA0508	-2.5197	2.05207e-08	1.73082e-07	PA0508	acyl-CoA dehydrogenase
PA0509	4.56572	7.07538e-10	7.49594e-09	nirN	cytochrome C
PA0510	4.62269	6.75328e-09	6.19379e-08	nirE	uroporphyrin-III C-methyltransferase
PA0511	5.23085	2.71709e-11	3.6494e-10	nirJ	heme d1 biosynthesis protein NirJ
PA0512	4.02246	1.42227e-07	9.90347e-07	nirH	heme d1 biosynthesis protein NirH
PA0513	3.78135	8.82418e-06	4.42223e-05	nirG	heme d1 biosynthesis protein NirG
PA0514	3.81225	2.1187e-06	1.21301e-05	nirL	heme d1 biosynthesis protein NirL
PA0515	5.08789	1.45477e-09	1.45682e-08	nirD	heme d1 biosynthesis protein NirD
PA0516	4.83878	9.53725e-10	9.86444e-09	nirF	heme d1 biosynthesis protein NirF
PA0517	4.63671	6.58527e-10	6.98976e-09	nirC	cytochrome c55X
PA0518	2.82293	0.000348945	0.00122618	nirM	cytochrome C-551
PA0521	3.08438	0.000216218	0.000796311	nirO	cytochrome C oxidase subunit
PA0522	2.85443	0.00032335	0.0011469	nirP	hypothetical protein
PA0523	3.68381	0.000841076	0.00267821	norC	nitric oxide reductase subunit C
PA0524	6.26823	5.14622e-10	5.58789e-09	norB	nitric oxide reductase subunit B
PA0525	7.75826	2.32395e-17	6.8964e-16	norD	denitrification protein NorD
PA0572	-4.7399	9.87704e-12	1.44286e-10	PA0572	hypothetical protein
PA0586	-2.22882	3.34571e-07	2.19994e-06	ycgB	hypothetical protein
PA0603	5.5085	2.54781e-08	2.10203e-07	agtA	ABC transporter ATP-binding protein
PA0604	5.09318	6.03956e-08	4.61351e-07	agtB	ABC transporter
PA0605	4.5855	5.4819e-06	2.85583e-05	agtC	ABC transporter permease
PA0606	2.87586	0.00200632	0.00581084	agtD	ABC transporter permease
PA0620	17.5833	1.18839e-13	2.28331e-12	PA0620	bacteriophage protein
PA0621	30.8129	9.34871e-34	7.56978e-32	PA0621	hypothetical protein
PA0622	32.2599	3.40329e-46	6.42995e-44	PA0622	bacteriophage protein
PA0623	32.8329	7.82176e-48	1.70514e-45	PA0623	bacteriophage protein
PA0624	30.4383	2.56228e-37	2.68945e-35	PA0624	hypothetical protein
PA0625	17.6487	1.16381e-15	2.91879e-14	PA0625	hypothetical protein
PA0631	2.08392	0.000253722	0.000923633	PA0631	hypothetical protein
PA0633	2.02294	1.72562e-06	1.00729e-05	PA0633	hypothetical protein
PA0675	-2.68539	0.00163906	0.00485458	vreI	ECF sigma factor VreI
PA0676	-2.51458	2.04677e-13	3.81616e-12	vreR	sigma factor regulator VreR
PA0695	-2.14912	9.15745e-05	0.000365524	PA0695	hypothetical protein
PA0715	27.4884	6.12856e-31	4.51126e-29	PA0715	hypothetical protein
PA0722	2.7027	3.27633e-15	7.80262e-14	PA0722	hypothetical protein
PA0723	2.91043	5.62135e-35	4.90182e-33	coaB	phage coat protein B
PA0729	29.8026	6.27947e-37	6.24422e-35	PA0729	hypothetical protein
PA0742	-2.9796	4.12756e-13	7.31094e-12	PA0742	hypothetical protein
PA0746	-2.07859	0.000166139	0.000626947	PA0746	acyl-CoA dehydrogenase
PA0781	2.13833	2.97748e-09	2.87013e-08	PA0781	hypothetical protein
PA0788	-2.03856	7.58757e-05	0.000308398	PA0788	hypothetical protein
PA0855	-2.61265	1.14902e-08	1.00041e-07	PA0855	hypothetical protein
PA0864	-2.21933	6.96929e-11	8.87684e-10	PA0864	transcriptional regulator
PA0887	-2.23201	1.38039e-05	6.67581e-05	acsA	acetyl-CoA synthetase
PA0910	2.2099	2.343e-05	0.000107444	alpD	AlpD
PA0927	-3.17572	1.25747e-36	1.22885e-34	ldhA	D-lactate dehydrogenase
PA0996	-3.62975	0.0002054	0.000757455	pqsA	anthranilate--CoA ligase
PA0997	-3.19066	0.000926135	0.00291792	pqsB	PqsB
PA0998	-3.21172	0.000844301	0.00268697	pqsC	PqsC
PA0999	-3.24119	0.000381307	0.00132837	pqsD	3-oxoacyl-ACP synthase
PA1000	-3.14478	0.000258741	0.00093949	pqsE	thioesterase PqsE
PA1001	-2.99878	8.69099e-05	0.000348131	phnA	anthranilate synthase component I
PA1002	-3.08397	4.18309e-05	0.000179755	phnB	anthranilate synthase component II
PA1041	-3.03803	1.66381e-16	4.46556e-15	PA1041	probable outer membrane protein precursor
PA1051	4.25281	7.24098e-08	5.43601e-07	PA1051	transporter
PA1052	2.27521	0.000579534	0.00192431	yhaD	hypothetical protein
PA1077	4.459	3.46175e-08	2.76745e-07	flgB	flagellar basal-body rod protein FlgB
PA1078	5.56725	5.25876e-08	4.07195e-07	flgC	flagellar basal body rod protein FlgC
PA1079	5.90278	2.50499e-10	2.87414e-09	flgD	flagellar basal body rod modification protein
PA1080	3.72043	1.04914e-05	5.1664e-05	flgE	flagellar hook protein FlgE
PA1081	4.40743	6.86144e-08	5.19929e-07	flgF	flagellar basal body rod protein FlgF
PA1082	4.3939	6.44109e-09	5.91703e-08	flgG	flagellar basal body rod protein FlgG
PA1083	4.0085	4.38014e-08	3.44814e-07	flgH	flagellar basal body L-ring protein
PA1084	3.99939	8.32894e-08	6.14693e-07	flgI	flagellar basal body P-ring protein
PA1085	3.97282	2.79894e-08	2.2761e-07	flgJ	peptidoglycan hydrolase FlgJ
PA1086	4.16332	1.16179e-07	8.31446e-07	flgK	flagellar hook-associated protein FlgK
PA1087	3.13192	0.00128535	0.00390636	flgL	flagellar hook-associated protein FlgL
PA1088	33.1731	5.85153e-48	1.38194e-45	PA1088	hypothetical protein
PA1089	24.6153	4.31581e-35	3.82219e-33	PA1089	hypothetical protein
PA1090	30.4064	3.78369e-41	5.23072e-39	PA1090	hypothetical protein
PA1092	4.70793	1.38926e-06	8.28386e-06	fliC	B-type flagellin
PA1093	36.2737	1.07238e-65	5.52567e-63	flaG	hypothetical protein
PA1095	39.0339	1.34759e-82	1.90953e-79	fliS	B-type flagellar protein FliS
PA1096	3.98251	9.24088e-05	0.000368335	PA1096	hypothetical protein
PA1099	4.78014	8.72666e-12	1.28809e-10	fleR	two-component response regulator
PA1100	6.14801	8.11756e-09	7.3307e-08	fliE	flagellar hook-basal body complex protein FliE
PA1101	4.25177	1.42731e-09	1.4344e-08	fliF	flagellar MS-ring protein
PA1130	-2.34718	2.59763e-05	0.000118165	rhlC	rhamnosyltransferase
PA1132	-2.59396	8.65396e-19	3.02782e-17	PA1132	hypothetical protein
PA1151	42.86	3.29995e-96	6.23471e-93	imm2	pyocin-S2 immunity protein
PA1176	-2.53657	4.09923e-05	0.000176688	napF	ferredoxin protein NapF
PA1183	7.94104	2.13697e-67	1.21124e-64	dctA	C4-dicarboxylate transport protein
PA1190	-2.41321	4.65455e-08	3.63388e-07	yohC	hypothetical protein
PA1202	-6.77132	2.70899e-44	4.51604e-42	ycaC	hydrolase
PA1203	-4.95679	1.44905e-39	1.78548e-37	PA1203	hypothetical protein
PA1204	-3.13786	3.6776e-46	6.72408e-44	yieF	NAD(P)H-dependent FMN reductase
PA1205	-3.56669	2.01501e-41	2.85527e-39	PA1205	quercetin 2%2C3-dioxygenase
PA1206	-2.50954	4.46768e-23	2.2213e-21	PA1206	hypothetical protein
PA1207	-3.08411	4.14396e-34	3.40405e-32	kefB	glutathione-regulated potassium-efflux system protein KefB
PA1208	-2.96268	2.85637e-44	4.62568e-42	PA1208	hypothetical protein
PA1212	-2.08951	0.000324003	0.0011485	PA1212	major facilitator superfamily transporter
PA1213	-2.55703	0.000601513	0.00198914	PA1213	hypothetical protein
PA1214	-2.82612	5.69949e-09	5.27854e-08	PA1214	hypothetical protein
PA1215	-3.1796	3.01145e-11	4.0352e-10	PA1215	hypothetical protein
PA1216	-2.68989	2.86368e-06	1.58975e-05	PA1216	hypothetical protein
PA1217	-2.65024	2.42786e-09	2.37261e-08	PA1217	2-isopropylmalate synthase
PA1218	-2.26589	1.77372e-05	8.37091e-05	PA1218	hypothetical protein
PA1219	-2.65169	0.000997487	0.00311502	PA1219	hypothetical protein
PA1220	-3.56246	4.90146e-08	3.8109e-07	PA1220	hypothetical protein
PA1221	-3.61318	8.92696e-08	6.53721e-07	PA1221	hypothetical protein
PA1228	4.30834	2.9639e-12	4.69256e-11	PA1228	hypothetical protein
PA1245	-2.57523	3.58457e-06	1.9461e-05	aprX	AprX
PA1246	-3.07443	7.24781e-07	4.57978e-06	aprD	alkaline protease secretion ATP-binding protein AprD
PA1247	-3.15171	1.22759e-07	8.71925e-07	aprE	alkaline protease secretion protein AprE
PA1248	-3.04691	8.06784e-09	7.30487e-08	aprF	alkaline protease secretion protein AprF
PA1249	-4.46713	3.67477e-14	7.54659e-13	aprA	alkaline metalloproteinase
PA1250	-2.3246	3.0956e-06	1.7068e-05	aprI	alkaline proteinase inhibitor AprI
PA1317	2.23879	3.95894e-06	2.12493e-05	cyoA	cytochrome o ubiquinol oxidase subunit II
PA1332	-2.59831	5.16765e-10	5.60043e-09	PA1332	hypothetical protein
PA1333	-2.18619	1.69934e-07	1.16608e-06	PA1333	hypothetical protein
PA1355	-2.2906	0.000177104	0.000663029	PA1355	hypothetical protein
PA1356	-2.27238	1.53516e-08	1.31439e-07	PA1356	hypothetical protein
PA1366	16.6928	6.90432e-13	1.17873e-11	PA1366	hypothetical protein
PA1369	32.5216	2.72355e-46	5.71743e-44	PA1369	hypothetical protein
PA1370	22.9804	2.68043e-08	2.19865e-07	PA1370	hypothetical protein
PA1372	32.02	2.6102e-40	3.36241e-38	PA1372	hypothetical protein
PA1378	-2.0911	6.18041e-26	3.57455e-24	PA1378	hypothetical protein
PA1382	24.4751	4.64463e-21	1.90767e-19	xqhB	type II secretion system protein
PA1396	-2.19814	6.77427e-18	2.09817e-16	PA1396	two-component sensor
PA1432	-2.32464	0.000254317	0.000924612	lasI	acyl-homoserine-lactone synthase
PA1441	4.245	2.50201e-08	2.07028e-07	PA1441	putative flagellar hook-length control protein FliK
PA1451	-2.85506	1.16817e-25	6.62118e-24	PA1451	hypothetical protein
PA1494	-2.45333	9.03292e-12	1.32639e-10	muiA	mucoidy inhibitor gene A
PA1507	-2.50987	7.72676e-11	9.75396e-10	PA1507	transporter
PA1508	-2.26602	1.06317e-18	3.66394e-17	PA1508	hypothetical protein
PA1509	-2.45595	1.14222e-17	3.48069e-16	tplEi; tli4	immunity protein, TplEi
PA1510	-2.24805	4.8327e-18	1.54756e-16	tplE; tle4	type 6 PGAP1-like effector, TplE
PA1511	-2.07763	3.46879e-17	1.00826e-15	vgrG2a	VgrG2a
PA1608	2.80012	3.44892e-13	6.20586e-12	PA1608	chemotaxis transducer
PA1666	-2.07158	0.000713073	0.00231749	lip2	Lip2
PA1667	-2.15848	3.40561e-05	0.000150805	hsiJ2	HsiJ2
PA1679	2.66011	2.57365e-06	1.44288e-05	PA1679	hypothetical protein
PA1844	-2.38339	2.21594e-06	1.26357e-05	tse1	Tse1
PA1845	-2.86035	4.25816e-07	2.77417e-06	tsi1	Tsi1
PA1853	-2.03221	4.56045e-11	5.96966e-10	PA1853	transcriptional regulator
PA1856	2.80667	2.64509e-05	0.000119939	PA1856	cbb3-type cytochrome C oxidase subunit I
PA1869	-2.4068	3.14146e-05	0.000140424	acp1	acyl carrier protein
PA1896	-2.9712	1.85442e-06	1.07473e-05	PA1896	hypothetical protein
PA1897	-2.83447	0.000122812	0.000476455	PA1897	hypothetical protein
PA1898	-2.33492	3.58171e-10	4.02234e-09	qscR	quorum-sensing control repressor
PA1900	-2.44735	4.07399e-06	2.17433e-05	phzB2	phenazine biosynthesis protein PhzB
PA1905	-5.56928	0.000554368	0.00185051	phzG2	pyridoxamine 5'-phosphate oxidase
PA1920	2.69864	7.94591e-07	4.96553e-06	nrdD	anaerobic ribonucleoside triphosphate reductase
PA1930	-2.10326	0.000317934	0.0011291	PA1930	chemotaxis transducer
PA1940	-2.56943	4.39157e-10	4.84269e-09	PA1940	hypothetical protein
PA1941	-2.58452	5.27674e-18	1.68025e-16	PA1941	hypothetical protein
PA1951	-3.0882	4.39001e-13	7.70358e-12	fapF	FapF
PA1967	2.81027	4.99968e-05	0.000211795	PA1967	hypothetical protein
PA1973	-2.568	4.45586e-18	1.43499e-16	pqqF	coenzyme PQQ synthesis protein F
PA1974	-3.52896	3.58061e-06	1.94582e-05	PA1974	hypothetical protein
PA1975	-2.22524	4.7027e-13	8.22682e-12	PA1975	hypothetical protein
PA1976	-2.54418	4.00655e-13	7.14123e-12	ercS'	sensor histidine kinase
PA1979	-3.13963	2.05463e-07	1.39302e-06	eraS	sensor kinase EraS
PA1980	-2.3573	1.17355e-06	7.12169e-06	eraR	response regulator EraR
PA1983	-2.19828	0.00172913	0.00508334	exaB	cytochrome C550
PA1985	-2.52888	6.26764e-10	6.7155e-09	pqqA	coenzyme PQQ synthesis protein A
PA1986	-4.3828	2.85732e-18	9.47093e-17	pqqB	coenzyme PQQ synthesis protein B
PA1987	-4.26854	4.53361e-21	1.87566e-19	pqqC	pyrroloquinoline-quinone synthase
PA1988	-4.38322	1.13834e-11	1.64595e-10	pqqD	coenzyme PQQ synthesis protein D
PA1989	-4.03422	6.94285e-16	1.77262e-14	pqqE	coenzyme PQQ synthesis protein E
PA1990	-3.97071	6.66971e-15	1.52435e-13	pqqH	peptidase
PA1999	-4.46476	2.27963e-25	1.25446e-23	dhcA	dehydrocarnitine CoA transferase subunit A
PA2000	-4.52617	5.17233e-17	1.47022e-15	dhcB	dehydrocarnitine CoA transferase subunit B
PA2001	-2.40637	4.2116e-12	6.50446e-11	atoB	acetyl-CoA acetyltransferase
PA2011	-2.03647	7.29606e-12	1.08827e-10	liuE	3-hydroxy-3-isohexenylglutaryl-CoA/hydroxy-methylglutaryl-CoA lyase
PA2012	-3.07938	2.40514e-21	1.03975e-19	liuD	methylcrotonyl-CoA carboxylase subunit alpha
PA2013	-3.20052	3.42627e-18	1.12908e-16	liuC	gamma-carboxygeranoyl-CoA hydratase
PA2014	-3.20069	1.27433e-22	6.12109e-21	liuB	methylcrotonyl-CoA carboxylase subunit beta
PA2015	-2.4552	1.0666e-18	3.66394e-17	liuA	isovaleryl-CoA dehydrogenase
PA2016	-2.04779	4.87478e-07	3.13624e-06	liuR	liu genes regulator
PA2026	-3.49515	1.30128e-14	2.89242e-13	yfeH	hypothetical protein
PA2037	22.3317	5.37856e-14	1.08877e-12	PA2037	hypothetical protein
PA2040	2.86434	2.10388e-11	2.90142e-10	pauA4	glutamine synthetase
PA2041	2.57154	1.42132e-06	8.44449e-06	PA2041	amino acid permease
PA2067	-2.07856	0.000166899	0.000629397	PA2067	hydrolase
PA2073	38.689	1.73934e-69	1.09539e-66	PA2073	transporter membrane subunit
PA2084	-2.05722	8.17907e-06	4.13181e-05	yucB ; asnB	asparagine synthetase
PA2086	-2.91629	4.01769e-05	0.000173437	PA2086	epoxide hydrolase
PA2118	-2.60235	1.81441e-31	1.35317e-29	ada	O6-methylguanine-DNA methyltransferase
PA2124	-2.00245	2.22161e-10	2.59631e-09	PA2124	dehydrogenase
PA2154	-4.73328	0.00328302	0.00900687	ybhN	hypothetical protein
PA2193	-3.34523	4.85752e-06	2.55878e-05	hcnA	hydrogen cyanide synthase subunit HcnA
PA2194	-3.39778	1.0488e-06	6.43356e-06	hcnB	hydrogen cyanide synthase subunit HcnB
PA2195	-3.33398	7.81622e-07	4.89769e-06	hcnC	hydrogen cyanide synthase subunit HcnC
PA2204	-2.4083	0.000411969	0.00141948	PA2204	ABC transporter
PA2233	-2.24626	7.81384e-15	1.7645e-13	pslC	biofilm formation protein PslC
PA2234	-2.07349	1.93203e-19	7.06501e-18	pslD	biofilm formation protein PslD
PA2235	-2.62937	7.71021e-17	2.16344e-15	pslE	biofilm formation protein PslE
PA2248	-2.21204	1.27745e-07	9.01694e-07	bkdA2	2-oxoisovalerate dehydrogenase subunit beta
PA2249	-2.41847	2.01431e-10	2.37856e-09	bkdB	branched-chain alpha-keto acid dehydrogenase complex lipoamide acyltransferase
PA2250	-2.36247	4.81775e-09	4.55117e-08	lpdV	branched-chain alpha-keto acid dehydrogenase complex dihydrolipoyl dehydrogenase
PA2260	-2.57837	6.8548e-05	0.00028073	kguE	hypothetical protein
PA2261	-2.97233	3.28853e-06	1.80439e-05	kguK ; kgk	2-ketogluconate kinase
PA2262	-2.57745	1.95541e-05	9.12956e-05	kguT	2-ketogluconate transporter
PA2263	-2.67754	6.52651e-05	0.00026789	kguD ; yiaE	2-hydroxyacid dehydrogenase
PA2300	-3.18902	9.72007e-08	7.04519e-07	chiC	chitinase
PA2303	-2.49041	0.00214249	0.00616742	ambD	protein AmbD
PA2328	-2.55539	5.84487e-14	1.17063e-12	PA2328	hypothetical protein
PA2329	-3.13822	1.60734e-12	2.62548e-11	PA2329	ABC transporter ATP-binding protein
PA2330	-2.83205	3.62383e-13	6.47946e-12	PA2330	hypothetical protein
PA2331	-2.69799	2.69392e-14	5.65524e-13	PA2331	hypothetical protein
PA2360	-3.02716	6.71915e-15	1.52948e-13	hsiA3	hypothetical protein
PA2361	-3.05277	7.57661e-42	1.10113e-39	icmF3	IcmF3
PA2362	-3.75788	6.13091e-19	2.15839e-17	dotU3	DotU3
PA2363	-2.54306	3.62021e-26	2.13743e-24	hsiJ3	HsiJ3
PA2365	-4.22072	3.96914e-09	3.78102e-08	hsiB3	HsiB3
PA2366	-4.29286	4.56444e-22	2.12059e-20	hsiC3; puuD	uricase
PA2367	-4.45409	1.95555e-13	3.6581e-12	hcp3	Hcp3
PA2368	-6.53144	3.53574e-05	0.000155474	hsiF3	HsiF3
PA2369	-5.32102	1.22781e-13	2.34318e-12	hsiG3	HsiG3
PA2370	-3.88011	3.25181e-06	1.78771e-05	hsiH3	HsiH3
PA2371	-4.04402	2.09203e-34	1.7698e-32	clpV3	ClpA/B-type protease
PA2428	-3.11524	3.15536e-12	4.96977e-11	PA2428	hypothetical protein
PA2430	-4.64314	1.06505e-21	4.71616e-20	PA2430	hypothetical protein
PA2431	-4.51127	9.71424e-23	4.74658e-21	PA2431	hypothetical protein
PA2432	-5.88923	2.3996e-30	1.70012e-28	bexR	bistable expression regulator BexR
PA2433	-6.43004	3.00743e-30	2.07879e-28	PA2433	hypothetical protein
PA2442	3.80571	7.89504e-15	1.77576e-13	gcvT2	glycine cleavage system protein T2
PA2444	3.52958	1.35358e-09	1.36757e-08	glyA2	serine hydroxymethyltransferase
PA2445	4.07239	1.56961e-11	2.21859e-10	gcvP2	glycine dehydrogenase
PA2446	2.13884	0.000173374	0.000650352	gcvH2	glycine cleavage system protein H
PA2459	26.4334	7.94507e-22	3.63167e-20	PA2459	hypothetical protein
PA2460	14.0653	9.4101e-10	9.75072e-09	PA2460	hypothetical protein
PA2461	25.1104	2.72376e-17	7.99909e-16	PA2461	hypothetical protein
PA2462	-3.43608	0.000742238	0.00240263	PA2462	hypothetical protein
PA2463	-3.62867	9.72397e-06	4.81358e-05	PA2463	hypothetical protein
PA2471	-2.72312	4.64198e-06	2.45358e-05	PA2471	hypothetical protein
PA2493	2.10332	0.000177697	0.000664811	mexE	resistance-nodulation-cell division (RND) multidrug efflux membrane fusion protein MexE
PA2503	-2.22604	1.42214e-24	7.53335e-23	PA2503	hypothetical protein
PA2536	-3.29854	8.27436e-36	7.68837e-34	ynbB	phosphatidate cytidylyltransferase
PA2537	-3.11123	1.5955e-19	5.87226e-18	PA2537	acyltransferase
PA2538	-4.25407	1.10679e-16	3.03056e-15	PA2538	hypothetical protein
PA2539	-4.78867	3.60674e-38	4.0886e-36	ynbD	hypothetical protein
PA2540	-3.43482	8.33801e-38	9.08843e-36	PA2540	hypothetical protein
PA2552	-2.78248	5.83244e-11	7.46237e-10	acdB	acyl-CoA dehydrogenase
PA2553	-2.49794	1.2606e-08	1.09419e-07	PA2553	acyl-CoA thiolase
PA2554	-2.16762	5.35847e-07	3.43962e-06	PA2554	short-chain dehydrogenase
PA2555	-2.70565	4.87913e-11	6.34789e-10	PA2555	AMP-binding protein
PA2557	-3.20073	2.59338e-21	1.09696e-19	PA2557	AMP-binding protein
PA2560	-2.11729	5.54109e-11	7.11423e-10	PA2560	hypothetical protein
PA2561	4.03456	2.41046e-22	1.13854e-20	ctpH	methyl-accepting chemotaxis protein CtpH
PA2570	-2.50423	0.000235736	0.000863148	lecA	PA-I galactophilic lectin
PA2581	-2.70035	3.42474e-42	5.10828e-40	PA2581	hypothetical protein
PA2591	-3.69617	1.37027e-09	1.37951e-08	vqsR	transcriptional regulator
PA2592	-2.51117	9.41807e-11	1.17065e-09	potF5	spermidine/putrescine-binding protein
PA2593	-2.5003	3.45012e-07	2.26072e-06	qteE	quorum threshold expression protein QteE
PA2634	-2.21453	1.48577e-13	2.80712e-12	aceA	isocitrate lyase
PA2652	3.87659	1.23283e-15	3.06476e-14	PA2652	methyl-accepting chemotaxis protein
PA2653	2.45207	3.69553e-08	2.94189e-07	yuiF	transporter
PA2654	4.57895	1.56725e-10	1.87804e-09	tlpQ	chemotaxis transducer
PA2662	3.60533	4.42918e-05	0.000189898	PA2662	hypothetical protein
PA2663	4.1598	3.51015e-05	0.000154829	ppyR	psl and pyoverdine operon regulator PpyR
PA2664	6.62321	8.14326e-09	7.338e-08	fhp	flavohemoprotein
PA2678	-3.02424	1.59053e-05	7.60769e-05	PA2678	ABC transporter permease
PA2679	-2.5923	3.52116e-14	7.25743e-13	PA2679	hypothetical protein
PA2684	-2.57189	9.49858e-27	5.72744e-25	tse5; rhs ; rhsP1	Tse5
PA2685	-2.26567	9.08635e-25	4.85863e-23	vgrG4; vgrG1c	VgrG4
PA2696	-3.04436	9.8649e-19	3.43032e-17	PA2696	transcriptional regulator
PA2697	-3.53585	1.27386e-11	1.82329e-10	PA2697	hypothetical protein
PA2698	-3.16099	5.52081e-17	1.55681e-15	PA2698	hydrolase
PA2699	-3.21357	8.843e-13	1.4873e-11	PA2699	hypothetical protein
PA2702	-3.20964	3.12557e-05	0.000139824	tse2	Tse2
PA2703	-8.14877	3.26835e-08	2.62766e-07	tsi2	Tsi2
PA2712	-3.72453	1.30155e-80	1.22954e-77	PA2712	hypothetical protein
PA2724	-2.3024	2.81467e-06	1.56869e-05	PA2724	hypothetical protein
PA2725	-2.90873	2.42663e-81	2.75082e-78	PA2725	chaperone
PA2726	-3.68853	1.53639e-31	1.1611e-29	PA2726	radical activating enzyme
PA2727	-2.65388	2.37554e-77	1.92351e-74	PA2727	hypothetical
PA2729	-2.18507	1.83982e-14	3.98018e-13	PA2729	hypothetical protein
PA2730	24.0026	3.28246e-19	1.17753e-17	PA2730	hypothetical protein
PA2733	26.4507	9.27992e-27	5.65576e-25	PA2733	hypothetical protein
PA2736	23.8629	2.63572e-07	1.75963e-06	PA2736	hypothetical protein
PA2749	2.68567	3.80441e-12	5.89163e-11	endA	DNA-specific endonuclease I
PA2773	-2.94575	8.52082e-21	3.40113e-19	PA2773	hypothetical protein
PA2774	-3.06759	1.95181e-49	5.82257e-47	tse4	Tse4
PA2775	-2.67576	2.65404e-20	1.04466e-18	tsi4	Tsi4
PA2780	-5.03432	6.78833e-46	1.20238e-43	bswR	bacterial swarming regulator BswR
PA2781	-4.04226	1.11995e-43	1.7633e-41	PA2781	hypothetical protein
PA2782	-4.25695	1.51598e-30	1.10161e-28	bamI	biofilm-associated metzincin Inhibitor, BamI
PA2783	-2.77003	7.84565e-09	7.1379e-08	mep72	Mep72
PA2787	-2.82731	1.83672e-10	2.18709e-09	cpg2	glutamate carboxypeptidase
PA2788	3.45077	1.16901e-09	1.19386e-08	PA2788	chemotaxis transducer
PA2789	-3.1039	3.10855e-19	1.12225e-17	PA2789	hypothetical protein
PA2792	-4.49449	2.58926e-29	1.72658e-27	PA2792	hypothetical protein
PA2793	-2.23397	4.09993e-28	2.67108e-26	PA2793	hypothetical protein
PA2818	32.1369	1.34535e-40	1.81558e-38	arr	aminoglycoside response regulator
PA2916	-4.39061	6.64783e-12	1.00213e-10	PA2916	hypothetical protein
PA2917	-2.1715	1.13745e-25	6.51219e-24	PA2917	transcriptional regulator
PA3059	-2.2743	4.86075e-10	5.29822e-09	pelF	pellicle/biofilm biosynthesis glycosyltransferase PelF
PA3064	-2.10087	1.07198e-06	6.55443e-06	pelA	PelA
PA3143	31.5863	3.47863e-39	4.10768e-37	PA3143	transposase
PA3147	18.9804	1.768e-18	5.9296e-17	wbpJ	glycosyl transferase WbpJ
PA3152	29.4089	3.3543e-46	6.42995e-44	hisH2	imidazole glycerol phosphate synthase subunit HisH
PA3153	39.0503	2.9442e-75	2.08597e-72	wzx	O-antigen translocase
PA3154	17.9281	1.28821e-15	3.18846e-14	wzy	B-band O-antigen polymerase
PA3155	35.1929	1.48847e-59	6.48974e-57	wbpE	UDP-2-acetamido-2-deoxy-3-oxo-D-glucuronate aminotransferase
PA3156	33.4379	8.10245e-50	2.55137e-47	wbpD	UDP-2-acetamido-3-amino-2%2C3-dideoxy-D-glucuronate N-acetyltransferase
PA3157	34.3651	3.26651e-52	1.15716e-49	wbpC	acetyltransferase
PA3158	34.7882	5.29491e-49	1.36416e-46	wbpB	UDP-N-acetyl-2-amino-2-deoxy-D-glucuronate oxidase
PA3160	20.0488	3.73721e-18	1.22442e-16	wzz	O-antigen chain length regulator
PA3187	-2.08522	0.00174015	0.00511309	gltK	ABC transporter ATP-binding protein
PA3189	-2.65234	0.00217871	0.00625579	gltF	sugar ABC transporter permease
PA3190	-3.91969	2.57862e-11	3.49657e-10	gltB	sugar ABC transporter substrate-binding protein
PA3205	-2.81483	2.01226e-48	4.9589e-46	PA3205	hypothetical protein
PA3232	-2.94404	5.98443e-12	9.14279e-11	PA3232	DNA polymerase III subunit epsilon
PA3233	-2.46809	2.15018e-05	9.94065e-05	PA3233	hypothetical protein
PA3251	-2.00743	0.00174155	0.00511456	PA3251	hypothetical protein
PA3269	-2.03997	3.65265e-16	9.58482e-15	PA3269	transcriptional regulator
PA3271	-2.16284	8.65977e-08	6.36623e-07	PA3271	two-component sensor
PA3287	-2.04163	0.000408377	0.00140796	PA3287	hypothetical protein
PA3292	-2.29489	9.38065e-05	0.000373119	PA3292	hypothetical protein
PA3293	-3.07351	6.25385e-10	6.71341e-09	PA3293	hypothetical protein
PA3326	-3.32121	5.13787e-09	4.82143e-08	clpP2	ATP-dependent Clp protease proteolytic subunit
PA3327	-5.5287	2.70501e-10	3.07254e-09	PA3327	non-ribosomal peptide synthetase
PA3328	-7.09282	2.45689e-11	3.33949e-10	PA3328	FAD-dependent monooxygenase
PA3329	-6.53217	1.22208e-11	1.75805e-10	PA3329	hypothetical protein
PA3330	-6.40339	2.12031e-14	4.55224e-13	PA3330	short-chain dehydrogenase
PA3331	-6.65598	1.71295e-12	2.774e-11	PA3331	cytochrome P450
PA3332	-5.9197	4.16215e-11	5.48629e-10	PA3332	hypothetical protein
PA3333	-5.78883	3.53716e-12	5.52304e-11	fabH2	3-oxoacyl-ACP synthase III
PA3334	-5.45429	1.34205e-11	1.91605e-10	acp3	acyl carrier protein
PA3335	-4.76931	1.00349e-10	1.24187e-09	PA3335	hypothetical protein
PA3336	-4.08169	4.58773e-08	3.59161e-07	PA3336	major facilitator superfamily transporter
PA3350	2.70417	3.96992e-07	2.58936e-06	PA3350	flagellar basal body P-ring biosynthesis protein FlgA
PA3367	-2.05439	0.00106063	0.00328506	ydcA	hypothetical protein
PA3392	6.03119	3.57378e-12	5.56489e-11	nosZ	nitrous-oxide reductase
PA3393	5.34784	1.66548e-12	2.70486e-11	nosD	copper-binding periplasmic protein
PA3394	5.92306	2.10988e-12	3.36868e-11	nosF	copper ABC transporter ATP-binding protein
PA3395	6.41304	6.53392e-14	1.29759e-12	nosY	membrane protein NosY
PA3396	5.33816	2.3646e-14	5.01969e-13	nosL	acessory protein NosL
PA3397	2.14504	2.64153e-08	2.16988e-07	fpr	ferredoxin-NADP reductase
PA3416	-2.97242	3.13749e-07	2.06782e-06	PA3416	pyruvate dehydrogenase E1 component subunit beta
PA3417	-2.21846	1.72288e-05	8.15813e-05	PA3417	pyruvate dehydrogenase E1 component subunit alpha
PA3476	-4.47067	6.54747e-14	1.29759e-12	rhlI	acyl-homoserine-lactone synthase
PA3478	-4.34094	6.68039e-12	1.00436e-10	rhlB	rhamnosyltransferase subunit B
PA3479	-4.5542	1.23334e-13	2.34583e-12	rhlA	rhamnosyltransferase subunit A
PA3484	-3.8788	2.25535e-14	4.80939e-13	tse3	Tse3
PA3485	-3.79942	6.84611e-23	3.37424e-21	tsi3	Tsi3
PA3487	33.7446	4.52186e-49	1.22047e-46	pldA	phospholipase D
PA3526	3.57638	2.34479e-06	1.33169e-05	motY	MotY
PA3540	2.27564	9.6551e-06	4.78797e-05	algD	GDP-mannose 6-dehydrogenase AlgD
PA3568	-2.87732	1.17748e-11	1.69821e-10	ymmS	propionyl-CoA synthetase
PA3569	-2.80888	7.86123e-07	4.91804e-06	mmsB	3-hydroxyisobutyrate dehydrogenase
PA3570	-2.3655	1.35527e-07	9.49529e-07	mmsA	methylmalonate-semialdehyde dehydrogenase
PA3607	3.50611	2.27419e-11	3.09859e-10	potA	polyamine transporter ATP-binding protein PotA
PA3608	3.10881	4.62218e-11	6.03653e-10	potB	polyamine ABC transporter permease PotB
PA3609	3.57627	3.97897e-08	3.14106e-07	potC	polyamine ABC transporter permease PotC
PA3610	3.65462	1.63134e-09	1.62218e-08	potD	polyamine ABC transporter substrate-binding protein PotD
PA3641	2.56407	2.65162e-10	3.01795e-09	PA3641	amino acid permease
PA3676	-2.92182	1.35799e-14	3.00667e-13	mexK	resistance-nodulation-cell division (RND) efflux transporter
PA3677	-2.34027	1.39867e-07	9.7631e-07	mexJ	resistance-nodulation-cell division (RND) efflux membrane fusion protein
PA3681	-2.34334	6.37529e-11	8.13855e-10	PA3681	hypothetical protein
PA3718	2.20956	6.24008e-05	0.000257341	PA3718	major facilitator superfamily transporter
PA3720	-2.00603	0.000968756	0.00303533	PA3720	hypothetical protein
PA3722	-3.4096	1.82308e-07	1.24497e-06	PA3722	hypothetical protein
PA3724	-2.14847	0.000435171	0.00148946	lasB	elastase LasB
PA3727	-3.62638	1.50053e-31	1.14932e-29	PA3727	hypothetical protein
PA3728	-3.15247	4.33141e-49	1.22047e-46	PA3728	hypothetical protein
PA3729	-3.007	6.51424e-32	5.05791e-30	PA3729	hypothetical protein
PA3730	-2.09442	1.67025e-16	4.46556e-15	PA3730	hypothetical protein
PA3766	2.14529	2.33896e-05	0.000107346	PA3766	aromatic amino acid transporter
PA3790	2.21838	2.55791e-06	1.43547e-05	oprC	copper transport outer membrane porin OprC
PA3810	2.06764	2.23529e-07	1.51009e-06	hscA	chaperone protein HscA
PA3850	-3.2274	3.51128e-45	6.03089e-43	PA3850	hypothetical protein
PA3860	-2.09042	1.31161e-19	4.85895e-18	PA3860	acyl-CoA synthetase
PA3866	30.0136	3.95652e-26	2.31192e-24	PA3866	pyocin protein
PA3870	2.75053	1.47852e-06	8.74763e-06	moaA1	molybdenum cofactor biosynthesis protein A
PA3871	3.43011	8.95577e-09	7.99391e-08	nifM	PpiC-type peptidyl-prolyl cis-trans isomerase
PA3872	3.75579	1.78921e-08	1.52271e-07	narI	respiratory nitrate reductase subunit gamma
PA3873	3.52519	1.59624e-07	1.10335e-06	narJ	respiratory nitrate reductase subunit delta
PA3874	2.8817	9.00239e-06	4.49814e-05	narH	respiratory nitrate reductase subunit beta
PA3875	2.06039	0.00319635	0.00880746	narG	respiratory nitrate reductase subunit alpha
PA3911	2.5337	0.000233429	0.000855253	yhbT	hypothetical protein
PA3912	2.75718	4.86556e-05	0.000206732	yhbV	hypothetical protein
PA3913	2.49723	0.000770366	0.00247811	yhbU	protease
PA3922	-4.1018	2.92949e-16	7.75905e-15	PA3922	hypothetical protein
PA3923	-4.17152	1.24952e-22	6.05324e-21	PA3923	hypothetical protein
PA3924	-3.29233	2.74225e-27	1.68946e-25	PA3924	long-chain-fatty-acid--CoA ligase
PA4110	-2.85982	3.24355e-39	3.91159e-37	ampC	beta-lactamase
PA4111	-2.96145	4.13727e-36	3.90834e-34	PA4111	hypothetical protein
PA4129	-3.44765	1.11982e-17	3.43089e-16	PA4129	hypothetical protein
PA4130	-2.68968	1.64674e-12	2.6821e-11	PA4130	sulfite/nitrite reductase
PA4133	-3.77298	8.95301e-08	6.54783e-07	ccoN ; fixN ; cytN	cbb3-type cytochrome C oxidase subunit I
PA4134	-2.79736	1.27503e-06	7.66368e-06	PA4134	hypothetical protein
PA4154	2.29813	2.57793e-08	2.12072e-07	ygiM	hypothetical protein
PA4178	2.11959	2.91207e-07	1.93048e-06	eftM	SAM-dependent methyltransferase , EftM
PA4179	2.14736	0.000324946	0.00115112	opdN	porin
PA4196	2.61849	1.81215e-40	2.38867e-38	bfiR	protein BfiR
PA4197	2.58878	3.35275e-36	3.22091e-34	bfiS	protein BfiS
PA4198	2.15515	1.68438e-05	7.99585e-05	PA4198	acyl-CoA synthetase
PA4205	2.23336	3.22425e-05	0.000143559	mexG	hypothetical protein
PA4210	-2.93383	0.00286745	0.00797876	phzA1	phenazine biosynthesis protein
PA4211	-3.1481	0.000159876	0.000605734	phzB1	phenazine biosynthesis protein
PA4212	-2.82346	2.22826e-06	1.26933e-05	phzC1	phenazine biosynthesis protein PhzC
PA4217	-2.71411	1.40095e-07	9.76699e-07	phzS	flavin-containing monooxygenase
PA4218	-3.80238	8.52766e-10	8.88507e-09	ampP; fptX	transporter
PA4219	-4.14795	2.27327e-08	1.90323e-07	ampO; yfpB	AmpO
PA4220	-4.02315	0.000269775	0.000974562	fptB	hypothetical protein
PA4221	-4.0953	7.94986e-08	5.89017e-07	fptA	Fe(III)-pyochelin outer membrane receptor
PA4222	-4.6051	3.84791e-15	9.01238e-14	pchI	ABC transporter ATP-binding protein
PA4223	-4.12688	5.36019e-12	8.21123e-11	pchH	ABC transporter ATP-binding protein
PA4224	-4.90593	1.69351e-10	2.02506e-09	pchG	pyochelin biosynthetic protein PchG
PA4225	-4.75342	2.08213e-12	3.34321e-11	pchF	pyochelin synthetase
PA4226	-4.57635	5.09314e-09	4.79507e-08	pchE	dihydroaeruginoic acid synthetase
PA4228	-5.40263	2.05567e-12	3.31009e-11	pchD	2%2C3-dihydroxybenzoate-AMP ligase
PA4229	-5.59727	6.92667e-08	5.2417e-07	pchC	pyochelin biosynthetic protein PchC
PA4230	-4.26393	5.55705e-09	5.15505e-08	pchB	isochorismate-pyruvate lyase
PA4231	-4.16829	6.4426e-12	9.73778e-11	pchA	salicylate biosynthesis isochorismate synthase
PA4282	3.494	9.73462e-195	5.51758e-191	sbcC	exonuclease
PA4290	-2.7743	3.04445e-05	0.000136303	PA4290	chemotaxis transducer
PA4294	-2.53004	7.42174e-06	3.77955e-05	PA4294	hypothetical protein
PA4299	-2.0298	6.24887e-09	5.75912e-08	tadD	type II secretion system protein TadD
PA4302	-2.02071	2.70297e-11	3.63905e-10	tadA	ATPase TadA
PA4306	-2.09986	3.16599e-05	0.000141187	flp	type IVb pilin Flp
PA4309	2.85623	2.27836e-07	1.53735e-06	pctA	chemotactic transducer PctA
PA4310	6.12581	1.13952e-10	1.40104e-09	pctB	chemotactic transducer PctB
PA4317	-2.43316	3.24802e-13	5.88172e-12	PA4317	hypothetical protein
PA4326	2.97188	1.11173e-05	5.44625e-05	PA4326	hypothetical protein
PA4375	-3.30605	2.20971e-60	1.04372e-57	mexW	multidrug efflux protein
PA4390	2.26067	2.22589e-11	3.04743e-10	PA4390	hypothetical protein
PA4488	-2.18282	3.52032e-24	1.84752e-22	magE	MagE
PA4489	-2.74589	7.89921e-33	6.30602e-31	magD	MagD
PA4490	-2.80457	6.68286e-21	2.72507e-19	magC	MagC
PA4491	-2.25549	8.59075e-22	3.86447e-20	magB; pufY ; yfaA	MagB
PA4524.1	5.66602	1.6671e-13	3.12884e-12	PA4524.1	tRNA-Thr
PA4525	6.97315	5.31594e-11	6.8635e-10	pilA	type 4 fimbrial protein PilA
PA4581.1	3.70823	1.86172e-11	2.58632e-10	PA4581.1	tRNA-Arg
PA4586	-2.23406	0.00131461	0.00398672	PA4586	hypothetical protein
PA4587	2.85121	5.29456e-05	0.000222106	ccpR	cytochrome C551 peroxidase
PA4596	-2.461	9.13182e-07	5.6444e-06	esrC	transcriptional regulator
PA4633	2.60491	2.49868e-07	1.67208e-06	PA4633	chemotaxis transducer
PA4683	2.00702	0.000108234	0.000424842	PA4683	hypothetical protein
PA4726.11	2.71706	2.03201e-05	9.44828e-05	crcZ	CrcZ
PA4770	2.88104	3.86933e-09	3.69215e-08	lldP	L-lactate permease
PA4771	2.34422	2.05904e-14	4.4375e-13	lldD	L-lactate dehydrogenase
PA4772	2.09762	1.439e-09	1.44359e-08	PA4772	ferredoxin
PA4873	2.13813	5.78227e-08	4.44091e-07	PA4873	heat-shock protein
PA4888	2.94578	4.1706e-18	1.3508e-16	desB	acyl-CoA desaturase
PA4889	2.71058	1.93156e-10	2.29039e-09	PA4889	oxidoreductase
PA4918	3.38353	2.56162e-21	1.09168e-19	pcnA	nicotinamidase, PcnA
PA4925	-2.18495	2.70078e-08	2.21214e-07	PA4925	hypothetical protein
PA4979	2.13692	2.06153e-09	2.0286e-08	PA4979	acyl-CoA dehydrogenase
PA4980	4.19922	1.19629e-09	1.21734e-08	PA4980	enoyl-CoA hydratase
PA5023	2.33427	2.28114e-05	0.000104947	ydiU	hypothetical protein
PA5046	2.5135	2.82448e-23	1.42939e-21	PA5046	malic enzyme
PA5058	-2.02217	1.79581e-12	2.8999e-11	phaC2	poly(3-hydroxyalkanoic acid) synthase
PA5059	-2.32372	2.51944e-09	2.45364e-08	phaD	transcriptional regulator
PA5072	3.10616	1.23458e-05	6.01684e-05	mcpK	chemotaxis transducer
PA5083	3.23841	8.45567e-09	7.59536e-08	dguB	Rid2 subfamily protein
PA5084	3.09702	1.93024e-18	6.43566e-17	dguA	oxidoreductase
PA5106	2.00775	5.32437e-09	4.97175e-08	PA5106	N-formimino-L-glutamate deiminase
PA5113	-2.92061	7.92179e-59	3.20719e-56	PA5113	hypothetical protein
PA5136	-3.8825	3.21926e-46	6.42995e-44	PA5136	hypothetical protein
PA5167	2.01746	5.05546e-06	2.64339e-05	dctP	C4-dicarboxylate-binding protein
PA5169	2.90415	1.96829e-05	9.18212e-05	dctM	C4-dicarboxylate transporter
PA5172	3.25539	2.25194e-08	1.88816e-07	arcB	ornithine carbamoyltransferase
PA5173	3.20779	3.38065e-10	3.82466e-09	arcC	carbamate kinase
PA5183	2.81896	4.33228e-16	1.12125e-14	PA5183	hypothetical protein
PA5220	-2.22376	2.59544e-06	1.45365e-05	PA5220	hypothetical protein
PA5235	2.18622	1.86868e-06	1.08079e-05	glpT	sn-glycerol-3-phosphate transporter
PA5273	-2.25698	3.75487e-20	1.46777e-18	PA5273	hypothetical protein
PA5406	2.69524	2.99921e-08	2.4285e-07	PA5406	hypothetical protein
PA5407	3.07536	2.19818e-11	3.01677e-10	PA5407	hypothetical protein
PA5435	2.46113	1.02478e-11	1.48935e-10	oadA	pyruvate carboxylase subunit B
PA5436	2.93612	5.70556e-29	3.76036e-27	PA5436	acetyl-CoA carboxylase subunit alpha
PA5440	2.106	0.00118988	0.0036416	yegQ	peptidase
PA5441	-2.01997	2.30202e-19	8.364e-18	PA5441	hypothetical protein
PA5445	-2.21943	0.000386498	0.00134315	psecoA	coenzyme A transferase
PA5446	2.05416	0.000118017	0.000460054	PA5446	hypothetical protein
PA5479	2.4145	1.11219e-08	9.71321e-08	gltP	glutamate/aspartate:proton symporter
PA5497	2.14104	1.66307e-07	1.14396e-06	nrdJa	ribonucleoside-diphosphate reductase
PA5506	4.82407	3.7744e-09	3.60764e-08	PA5506	hypothetical protein
PA5507	4.87204	1.63994e-09	1.62787e-08	PA5507	hypothetical protein
PA5508	4.86423	1.64039e-11	2.30142e-10	pauA7	glutamine synthetase
PA5509	4.12156	9.88575e-09	8.74141e-08	PA5509	hypothetical protein
PA5510	3.37235	3.57422e-06	1.94421e-05	PA5510	transporter
PA5530	7.06414	7.12024e-38	7.91323e-36	PA5530	MFS dicarboxylate transporter

## Sheet: 10_L1vs10_I1
Locus tag	log2FoldChange	p-value	adj. p-value	Gene name	Gene product
PA0040	-4.11717	1.43764e-10	4.18344e-09	PA0040	hypothetical protein
PA0041	-3.77203	1.15616e-25	1.60649e-23	PA0041	hemagglutinin
PA0050	-3.79825	8.56456e-20	6.43268e-18	PA0050	hypothetical protein
PA0070	-4.43042	3.23526e-39	1.63469e-36	tagQ1	TagQ1
PA0071	-2.10502	2.77031e-19	1.97403e-17	tagR1	TagR1
PA0072	-3.27532	4.38171e-15	2.02946e-13	tagS1	TagS1
PA0073	-2.94744	3.01799e-12	1.07526e-10	tagT1	ABC transporter ATP-binding protein
PA0074	-3.04778	1.55497e-17	9.19417e-16	ppkA	serine/threonine protein kinase PpkA
PA0075	-2.83493	3.07426e-15	1.4604e-13	pppA	serine/threonine phosphatase
PA0076	-2.69463	7.72035e-13	2.91903e-11	tagF1	TagF1
PA0077	-3.70962	3.6625e-16	1.90245e-14	icmF1	type VI secretion protein IcmF
PA0078	-4.25217	4.93268e-22	4.9847e-20	tssL1	TssL1
PA0079	-4.4211	1.02265e-42	8.11981e-40	tssK1	TssK1
PA0080	-5.74615	1.16167e-10	3.41616e-09	tssJ1	TssJ1
PA0083	-5.68833	3.40874e-33	9.97145e-31	tssB1	TssB1
PA0084	-5.69366	3.81413e-39	1.76658e-36	tssC1	TssC1
PA0085	-5.39295	3.75322e-35	1.39069e-32	hcp1	protein secretion apparatus assembly protein
PA0086	-3.72246	4.9769e-18	3.17949e-16	tagJ1; hsiE1	TagJ1
PA0087	-6.37095	3.2315e-22	3.32606e-20	tssE1	TssE1
PA0088	-5.87591	5.05145e-28	8.77374e-26	tssF1	TssF1
PA0089	-5.78924	4.4998e-20	3.52252e-18	tssG1	TssG1
PA0090	-4.27594	6.40842e-24	7.57829e-22	clpV1	secretion protein ClpV1
PA0091	-4.3984	6.61933e-24	7.66464e-22	vgrG1	type VI secretion system protein VgrG
PA0092	-3.06349	2.86699e-23	3.20832e-21	tsi6	Tsi6
PA0093	-3.32164	2.74159e-21	2.4577e-19	tse6	Tse6
PA0094	-3.19379	1.82987e-19	1.33821e-17	eagT6	EagT6
PA0096	-4.17912	1.65603e-17	9.68866e-16	PA0096	hypothetical protein
PA0097	-4.72449	9.77678e-33	2.71697e-30	PA0097	hypothetical protein
PA0098	-4.14736	5.67408e-28	9.55653e-26	PA0098	3-oxoacyl-ACP synthase
PA0099	-3.99224	8.315e-28	1.32042e-25	PA0099	type VI effector protein
PA0100	-2.03289	3.0912e-17	1.75315e-15	PA0100	hypothetical protein
PA0101	-2.56376	1.1489e-21	1.08673e-19	PA0101	hypothetical protein
PA0105	-2.05979	1.02126e-07	1.83695e-06	coxB	cytochrome C oxidase subunit II
PA0126	-2.10223	4.02296e-11	1.2422e-09	PA0126	hypothetical protein
PA0200	2.27042	0.000124993	0.00106879	PA0200	hypothetical protein
PA0259	14.0492	1.18426e-15	5.82488e-14	tla3; tli3	Type 6 lipase adaptor, Tla3
PA0260	12.0253	3.96337e-11	1.23064e-09	tle3	Type 6 lipase effector, Tle3
PA0472	-2.09781	0.000798519	0.00527725	fiuI	RNA polymerase sigma factor
PA0563	-2.92304	1.2003e-21	1.11188e-19	PA0563	hypothetical protein
PA0621	11.5275	5.87674e-06	7.11611e-05	PA0621	hypothetical protein
PA0622	12.4298	3.83499e-08	7.41747e-07	PA0622	bacteriophage protein
PA0623	12.3928	4.14209e-08	7.80398e-07	PA0623	bacteriophage protein
PA0624	12.4925	1.61041e-07	2.79709e-06	PA0624	hypothetical protein
PA0713	2.51602	1.80242e-06	2.47354e-05	PA0713	hypothetical protein
PA0715	13.0553	3.94027e-08	7.55173e-07	PA0715	hypothetical protein
PA0716	11.5569	0.000222506	0.00173449	PA0716	hypothetical protein
PA0729	12.0625	2.7666e-07	4.50932e-06	PA0729	hypothetical protein
PA0741	-2.55836	8.06182e-31	1.86698e-28	ywnB	hypothetical protein
PA0742	-3.73419	3.39658e-20	2.73597e-18	PA0742	hypothetical protein
PA0783	2.23974	8.05482e-19	5.527e-17	putP	sodium/proline symporter PutP
PA0802	-2.06933	0.0011016	0.00691049	PA0802	hypothetical protein
PA0855	-3.44927	2.49347e-14	1.05791e-12	PA0855	hypothetical protein
PA0927	-2.691	1.88267e-26	2.68305e-24	ldhA	D-lactate dehydrogenase
PA0989	-2.21886	4.66887e-06	5.77942e-05	PA0989	hypothetical protein
PA1003	-2.25495	4.58661e-05	0.000444118	mvfR	transcriptional regulator MvfR
PA1073	2.30331	2.39638e-07	3.97584e-06	braD	branched-chain amino acid ABC transporter permease BraD
PA1077	4.7882	3.75294e-09	8.61935e-08	flgB	flagellar basal-body rod protein FlgB
PA1078	5.6002	2.0005e-08	3.99957e-07	flgC	flagellar basal body rod protein FlgC
PA1079	4.53511	3.76191e-07	5.92314e-06	flgD	flagellar basal body rod modification protein
PA1080	4.03121	1.83218e-06	2.50203e-05	flgE	flagellar hook protein FlgE
PA1081	3.69405	4.43903e-06	5.51949e-05	flgF	flagellar basal body rod protein FlgF
PA1082	3.65759	9.25342e-07	1.32553e-05	flgG	flagellar basal body rod protein FlgG
PA1083	3.96274	5.18823e-08	9.67658e-07	flgH	flagellar basal body L-ring protein
PA1084	4.29861	8.44016e-09	1.80425e-07	flgI	flagellar basal body P-ring protein
PA1085	4.16778	5.47899e-09	1.22791e-07	flgJ	peptidoglycan hydrolase FlgJ
PA1086	3.8556	8.13753e-07	1.18399e-05	flgK	flagellar hook-associated protein FlgK
PA1087	3.87783	0.000110208	0.000967672	flgL	flagellar hook-associated protein FlgL
PA1088	10.3638	5.47306e-06	6.70027e-05	PA1088	hypothetical protein
PA1089	11.8859	2.39677e-09	5.66863e-08	PA1089	hypothetical protein
PA1090	10.4574	3.8251e-06	4.86497e-05	PA1090	hypothetical protein
PA1092	4.65203	1.75206e-06	2.41039e-05	fliC	B-type flagellin
PA1093	12.3382	5.77297e-09	1.27833e-07	flaG	hypothetical protein
PA1094	15.2083	1.08118e-15	5.36535e-14	fliD	B-type flagellar hook-associated protein
PA1095	13.1488	8.83338e-11	2.63957e-09	fliS	B-type flagellar protein FliS
PA1096	4.86913	3.78226e-06	4.82151e-05	PA1096	hypothetical protein
PA1099	4.77111	7.58183e-12	2.53854e-10	fleR	two-component response regulator
PA1100	6.705	6.61987e-10	1.75206e-08	fliE	flagellar hook-basal body complex protein FliE
PA1101	4.71557	2.06057e-11	6.50719e-10	fliF	flagellar MS-ring protein
PA1132	-2.00336	1.10955e-11	3.64904e-10	PA1132	hypothetical protein
PA1151	12.86	4.2316e-10	1.13073e-08	imm2	pyocin-S2 immunity protein
PA1183	8.26233	5.69749e-72	1.05556e-68	dctA	C4-dicarboxylate transport protein
PA1202	-3.32872	7.16303e-12	2.41286e-10	ycaC	hydrolase
PA1203	-3.44847	7.93032e-20	6.03791e-18	PA1203	hypothetical protein
PA1205	-2.45855	1.6583e-20	1.39649e-18	PA1205	quercetin 2%2C3-dioxygenase
PA1332	-2.609	4.16367e-10	1.12338e-08	PA1332	hypothetical protein
PA1333	-2.41964	6.78727e-09	1.48518e-07	PA1333	hypothetical protein
PA1369	13.1285	8.07255e-09	1.74581e-07	PA1369	hypothetical protein
PA1372	12.5449	1.91342e-07	3.2622e-06	PA1372	hypothetical protein
PA1382	13.4769	2.15213e-07	3.61376e-06	xqhB	type II secretion system protein
PA1396	-2.3965	2.91664e-21	2.57312e-19	PA1396	two-component sensor
PA1419	3.60342	0.000188291	0.0014929	PA1419	transporter
PA1441	4.00738	1.30409e-07	2.30832e-06	PA1441	putative flagellar hook-length control protein FliK
PA1451	-2.27286	9.8992e-17	5.50197e-15	PA1451	hypothetical protein
PA1452	2.15211	0.000168525	0.00138355	flhA	flagellar biosynthesis protein FlhA
PA1507	-2.88957	5.64727e-14	2.325e-12	PA1507	transporter
PA1546	2.23632	0.000399899	0.00287534	hemN	oxygen-independent coproporphyrinogen-III oxidase
PA1557	2.38656	0.00169835	0.00991536	ccoN2	cbb3-type cytochrome C oxidase subunit I
PA1639	-2.37731	5.55296e-22	5.41462e-20	PA1639	hypothetical protein
PA1657	-2.44294	6.58863e-05	0.000610327	hsiB2	HsiB2
PA1658	-2.47791	1.67941e-05	0.000184834	hsiC2	HsiC2
PA1661	-2.08883	0.000180072	0.00143799	hsiH2	HsiH2
PA1662	-2.0959	7.7492e-06	9.14438e-05	clpV2	ClpA/B-type protease
PA1663	-2.3992	3.47038e-05	0.000353267	sfa2	transcriptional regulator
PA1665	-2.43013	4.46151e-05	0.000435036	fha2	Fha2
PA1666	-3.17969	1.2033e-07	2.13673e-06	lip2	Lip2
PA1667	-3.02821	4.65927e-09	1.05699e-07	hsiJ2	HsiJ2
PA1668	-2.90143	2.79219e-07	4.53772e-06	dotU2	DotU2
PA1669	-2.85182	3.03027e-09	7.10644e-08	icmF2	IcmF2
PA1670	-2.06496	1.0261e-05	0.000118814	stp1	serine/threonine phosphoprotein phosphatase Stp1
PA1679	2.87938	3.39903e-07	5.44433e-06	PA1679	hypothetical protein
PA1791	-2.84329	1.11386e-17	6.86447e-16	PA1791	hypothetical protein
PA1844	-3.84256	6.76475e-15	3.03214e-13	tse1	Tse1
PA1845	-4.4992	2.41547e-16	1.29088e-14	tsi1	Tsi1
PA1854	3.64048	9.57222e-07	1.36767e-05	PA1854	hypothetical protein
PA1856	2.78741	2.8234e-05	0.000296643	PA1856	cbb3-type cytochrome C oxidase subunit I
PA1898	-3.15903	3.72844e-18	2.43796e-16	qscR	quorum-sensing control repressor
PA1920	3.44831	3.62987e-10	1.00372e-08	nrdD	anaerobic ribonucleoside triphosphate reductase
PA1939	13.1154	8.65873e-07	1.25001e-05	PA1939	hypothetical protein
PA1967	3.22634	3.66188e-06	4.67878e-05	PA1967	hypothetical protein
PA1973	-2.53543	1.12391e-17	6.86447e-16	pqqF	coenzyme PQQ synthesis protein F
PA1975	-3.00418	4.66791e-23	5.08711e-21	PA1975	hypothetical protein
PA1976	-2.89234	1.34107e-16	7.23656e-15	ercS'	sensor histidine kinase
PA1977	-2.39779	0.00163476	0.00965566	PA1977	hypothetical protein
PA1979	-3.58628	1.86775e-09	4.51343e-08	eraS	sensor kinase EraS
PA1980	-3.07616	8.70329e-11	2.61475e-09	eraR	response regulator EraR
PA1985	-2.54931	3.56109e-10	9.89626e-09	pqqA	coenzyme PQQ synthesis protein A
PA1986	-4.06444	6.3088e-16	3.18767e-14	pqqB	coenzyme PQQ synthesis protein B
PA1987	-4.15181	4.98739e-20	3.84999e-18	pqqC	pyrroloquinoline-quinone synthase
PA1988	-4.44127	5.39686e-12	1.86309e-10	pqqD	coenzyme PQQ synthesis protein D
PA1989	-4.25849	1.53625e-17	9.18117e-16	pqqE	coenzyme PQQ synthesis protein E
PA1990	-4.17089	2.6758e-16	1.41639e-14	pqqH	peptidase
PA2037	11.1273	0.00017793	0.00142746	PA2037	hypothetical protein
PA2073	8.68911	7.5795e-05	0.000694018	PA2073	transporter membrane subunit
PA2109	2.42705	3.0147e-05	0.000314366	PA2109	hypothetical protein
PA2110	2.3973	5.25563e-05	0.000499329	PA2110	hypothetical protein
PA2111	2.30722	9.37368e-05	0.000844391	PA2111	hypothetical protein
PA2112	2.5358	3.26122e-06	4.21531e-05	PA2112	hypothetical protein
PA2113	2.88821	5.06035e-07	7.70559e-06	opdO	pyroglutatmate porin OpdO
PA2239	-2.39466	5.20872e-22	5.16965e-20	pslI	biofilm formation protein PslI
PA2274	2.24717	4.43632e-05	0.000434103	PA2274	hypothetical protein
PA2360	-2.89018	8.95513e-14	3.63304e-12	hsiA3	hypothetical protein
PA2361	-2.36454	1.84303e-25	2.49842e-23	icmF3	IcmF3
PA2362	-3.07231	5.41248e-13	2.06045e-11	dotU3	DotU3
PA2365	-3.02644	3.2648e-05	0.000336656	hsiB3	HsiB3
PA2366	-3.19834	8.43373e-13	3.14595e-11	hsiC3; puuD	uricase
PA2367	-3.39408	2.93412e-08	5.72205e-07	hcp3	Hcp3
PA2369	-4.16471	8.70148e-09	1.85298e-07	hsiG3	HsiG3
PA2370	-2.80558	0.000912751	0.00592649	hsiH3	HsiH3
PA2371	-3.69125	6.35171e-29	1.21734e-26	clpV3	ClpA/B-type protease
PA2442	3.11164	1.28452e-10	3.75756e-09	gcvT2	glycine cleavage system protein T2
PA2443	2.05761	5.21845e-07	7.92463e-06	sdaA	L-serine dehydratase
PA2444	5.07407	3.24757e-16	1.70283e-14	glyA2	serine hydroxymethyltransferase
PA2445	5.37761	2.14343e-18	1.41824e-16	gcvP2	glycine dehydrogenase
PA2446	3.80814	8.67491e-10	2.2219e-08	gcvH2	glycine cleavage system protein H
PA2459	10.727	9.76888e-05	0.000877148	PA2459	hypothetical protein
PA2461	10.8569	0.000255052	0.00194722	PA2461	hypothetical protein
PA2462	-4.26069	2.83682e-05	0.000297492	PA2462	hypothetical protein
PA2463	-3.92465	1.54082e-06	2.14097e-05	PA2463	hypothetical protein
PA2503	-2.2137	1.76166e-24	2.2253e-22	PA2503	hypothetical protein
PA2536	-2.83121	9.3131e-27	1.36216e-24	ynbB	phosphatidate cytidylyltransferase
PA2537	-2.90758	2.74688e-17	1.58802e-15	PA2537	acyltransferase
PA2538	-3.77949	1.99904e-13	7.87992e-12	PA2538	hypothetical protein
PA2539	-4.3417	1.2881e-31	3.40918e-29	ynbD	hypothetical protein
PA2540	-3.01103	2.01449e-29	4.14687e-27	PA2540	hypothetical protein
PA2561	4.29082	4.3231e-25	5.7209e-23	ctpH	methyl-accepting chemotaxis protein CtpH
PA2570	-2.95511	1.07515e-05	0.00012372	lecA	PA-I galactophilic lectin
PA2581	-2.1729	8.1106e-28	1.32042e-25	PA2581	hypothetical protein
PA2654	4.45174	3.96114e-10	1.0899e-08	tlpQ	chemotaxis transducer
PA2662	4.86787	4.1194e-08	7.80398e-07	PA2662	hypothetical protein
PA2663	5.93465	2.8623e-08	5.60775e-07	ppyR	psl and pyoverdine operon regulator PpyR
PA2664	7.99364	6.512e-12	2.20693e-10	fhp	flavohemoprotein
PA2678	-2.61201	0.000202975	0.00159792	PA2678	ABC transporter permease
PA2679	-2.83912	1.02504e-16	5.64079e-15	PA2679	hypothetical protein
PA2684	-2.91066	7.94856e-34	2.59871e-31	tse5; rhs ; rhsP1	Tse5
PA2685	-2.9788	1.04832e-41	7.28317e-39	vgrG4; vgrG1c	VgrG4
PA2697	-2.24991	1.98677e-05	0.000215253	PA2697	hypothetical protein
PA2702	-2.7454	0.000396629	0.00285552	tse2	Tse2
PA2703	-7.45028	4.54067e-07	7.04945e-06	tsi2	Tsi2
PA2724	-2.93889	6.87533e-10	1.8025e-08	PA2724	hypothetical protein
PA2725	-2.97193	2.27821e-85	1.26623e-81	PA2725	chaperone
PA2726	-3.66546	2.33384e-31	5.89613e-29	PA2726	radical activating enzyme
PA2727	-2.54021	3.81372e-71	5.29917e-68	PA2727	hypothetical
PA2729	-2.62008	4.68801e-21	4.07124e-19	PA2729	hypothetical protein
PA2730	12.6729	2.2406e-06	3.00803e-05	PA2730	hypothetical protein
PA2732	13.875	4.5709e-07	7.07661e-06	PA2732	hypothetical protein
PA2733	12.8939	1.7847e-07	3.06153e-06	PA2733	hypothetical protein
PA2734	13.5468	2.5196e-07	4.14317e-06	PA2734	hypothetical protein
PA2735	14.6126	3.85687e-08	7.41747e-07	PA2735	restriction-modification system protein
PA2773	-3.57704	1.84515e-30	4.10214e-28	PA2773	hypothetical protein
PA2774	-3.80053	4.01808e-76	1.11663e-72	tse4	Tse4
PA2775	-3.4413	2.31769e-33	7.15652e-31	tsi4	Tsi4
PA2780	-4.11767	3.92584e-31	9.48688e-29	bswR	bacterial swarming regulator BswR
PA2781	-2.9637	4.56176e-24	5.51179e-22	PA2781	hypothetical protein
PA2782	-2.40203	3.20252e-10	8.9897e-09	bamI	biofilm-associated metzincin Inhibitor, BamI
PA2788	4.37501	2.39886e-14	1.0256e-12	PA2788	chemotaxis transducer
PA2789	-2.54944	2.56022e-13	9.95082e-12	PA2789	hypothetical protein
PA2792	-4.48618	2.60158e-29	5.16413e-27	PA2792	hypothetical protein
PA2818	11.3172	2.62447e-06	3.45658e-05	arr	aminoglycoside response regulator
PA3021	-2.05672	6.31321e-12	2.15269e-10	PA3021	hypothetical protein
PA3143	11.3163	2.70441e-06	3.54508e-05	PA3143	transposase
PA3151	13.939	3.02395e-10	8.53153e-09	hisF2	imidazole glycerol phosphate synthase subunit HisF
PA3152	13.0532	2.38513e-10	6.79823e-09	hisH2	imidazole glycerol phosphate synthase subunit HisH
PA3153	11.1291	1.67947e-07	2.88994e-06	wzx	O-antigen translocase
PA3155	14.5309	1.81476e-11	5.83031e-10	wbpE	UDP-2-acetamido-2-deoxy-3-oxo-D-glucuronate aminotransferase
PA3156	12.9506	9.03811e-09	1.91732e-07	wbpD	UDP-2-acetamido-3-amino-2%2C3-dideoxy-D-glucuronate N-acetyltransferase
PA3157	13.1692	5.63593e-09	1.25298e-07	wbpC	acetyltransferase
PA3158	12.2577	2.16491e-07	3.62427e-06	wbpB	UDP-N-acetyl-2-amino-2-deoxy-D-glucuronate oxidase
PA3233	-2.38479	3.99621e-05	0.000401644	PA3233	hypothetical protein
PA3235	-2.25031	1.92234e-08	3.87114e-07	yjcH	hypothetical protein
PA3271	-2.4281	1.84799e-09	4.48522e-08	PA3271	two-component sensor
PA3291	-2.53156	0.000476072	0.00335362	tli1	Tli1
PA3292	-3.19463	2.86542e-08	5.60775e-07	PA3292	hypothetical protein
PA3293	-2.89421	5.39878e-09	1.21484e-07	PA3293	hypothetical protein
PA3367	-2.31409	0.000174259	0.0014098	ydcA	hypothetical protein
PA3476	-2.32588	9.95256e-05	0.00088933	rhlI	acyl-homoserine-lactone synthase
PA3484	-3.966	5.27742e-15	2.42412e-13	tse3	Tse3
PA3485	-3.55393	3.07414e-20	2.51265e-18	tsi3	Tsi3
PA3487	11.0726	1.3541e-06	1.89574e-05	pldA	phospholipase D
PA3526	3.36917	7.43788e-06	8.83328e-05	motY	MotY
PA3568	-2.28344	7.69076e-08	1.41073e-06	ymmS	propionyl-CoA synthetase
PA3572	2.19071	0.000410025	0.00293675	PA3572	hypothetical protein
PA3613	2.62554	0.000577857	0.00398973	PA3613	hypothetical protein
PA3722	-2.47761	0.000172849	0.00140556	PA3722	hypothetical protein
PA3727	-3.53952	3.30266e-30	7.06006e-28	PA3727	hypothetical protein
PA3728	-3.14664	6.0592e-49	5.61284e-46	PA3728	hypothetical protein
PA3729	-3.33578	6.51337e-39	2.78472e-36	PA3729	hypothetical protein
PA3730	-2.50453	2.88622e-23	3.20832e-21	PA3730	hypothetical protein
PA3850	-2.46808	4.38099e-27	6.76376e-25	PA3850	hypothetical protein
PA3866	12.1312	1.91981e-05	0.000209222	PA3866	pyocin protein
PA3870	-2.85676	2.60587e-07	4.25983e-06	moaA1	molybdenum cofactor biosynthesis protein A
PA3871	-2.49257	1.67082e-05	0.000184255	nifM	PpiC-type peptidyl-prolyl cis-trans isomerase
PA3872	-2.28127	0.000385473	0.00279329	narI	respiratory nitrate reductase subunit gamma
PA3873	-2.1122	0.00108342	0.00681952	narJ	respiratory nitrate reductase subunit delta
PA3923	-2.53023	3.10309e-09	7.24663e-08	PA3923	hypothetical protein
PA3924	-2.39695	3.82956e-15	1.78863e-13	PA3924	long-chain-fatty-acid--CoA ligase
PA4129	-2.48021	7.58269e-10	1.95114e-08	PA4129	hypothetical protein
PA4133	-4.28321	1.27612e-09	3.1949e-08	ccoN ; fixN ; cytN	cbb3-type cytochrome C oxidase subunit I
PA4134	-3.07686	9.79798e-08	1.76809e-06	PA4134	hypothetical protein
PA4205	2.41458	6.71292e-06	8.07585e-05	mexG	hypothetical protein
PA4206	2.23552	2.54525e-05	0.000269971	mexH	resistance-nodulation-cell division (RND) efflux membrane fusion protein
PA4219	-2.44328	0.00102492	0.00651775	ampO; yfpB	AmpO
PA4221	-3.17951	3.08051e-05	0.000320028	fptA	Fe(III)-pyochelin outer membrane receptor
PA4226	-3.11131	7.11366e-05	0.000656773	pchE	dihydroaeruginoic acid synthetase
PA4228	-3.99889	1.98395e-07	3.37211e-06	pchD	2%2C3-dihydroxybenzoate-AMP ligase
PA4229	-4.31548	3.30803e-05	0.000340482	pchC	pyochelin biosynthetic protein PchC
PA4230	-2.98546	4.85954e-05	0.000468099	pchB	isochorismate-pyruvate lyase
PA4231	-2.19554	0.000302664	0.00226713	pchA	salicylate biosynthesis isochorismate synthase
PA4290	-2.82686	2.14342e-05	0.00022954	PA4290	chemotaxis transducer
PA4294	-2.4776	9.91377e-06	0.000115033	PA4294	hypothetical protein
PA4309	2.69947	7.69937e-07	1.12911e-05	pctA	chemotactic transducer PctA
PA4310	6.1326	9.6318e-11	2.86276e-09	pctB	chemotactic transducer PctB
PA4317	-2.59094	7.99116e-15	3.55319e-13	PA4317	hypothetical protein
PA4326	3.0708	4.73319e-06	5.83306e-05	PA4326	hypothetical protein
PA4328	2.27824	0.000230309	0.0017853	PA4328	hypothetical protein
PA4357	2.18718	4.90672e-07	7.53358e-06	yhgG	hypothetical protein
PA4375	-2.68006	4.04548e-40	2.49831e-37	mexW	multidrug efflux protein
PA4489	-2.47183	6.41237e-27	9.63241e-25	magD	MagD
PA4490	-2.76291	1.91112e-20	1.58537e-18	magC	MagC
PA4491	-2.31566	6.48219e-23	6.92846e-21	magB; pufY ; yfaA	MagB
PA4524.1	5.40947	1.1416e-12	4.17435e-11	PA4524.1	tRNA-Thr
PA4525	6.05689	1.10051e-08	2.31691e-07	pilA	type 4 fimbrial protein PilA
PA4581.1	2.9257	3.00635e-08	5.84242e-07	PA4581.1	tRNA-Arg
PA4586	-2.16476	0.00168321	0.00985805	PA4586	hypothetical protein
PA4624	-2.27483	4.69516e-12	1.63098e-10	cdrB	cyclic diguanylate-regulated TPS partner B, CdrB
PA4625	-2.72381	1.09663e-17	6.84839e-16	cdrA	cyclic diguanylate-regulated TPS partner A, CdrA
PA4633	2.10707	2.78629e-05	0.000293299	PA4633	chemotaxis transducer
PA4683	2.15394	2.36112e-05	0.000251883	PA4683	hypothetical protein
PA4726.11	2.26146	0.000388894	0.00281442	crcZ	CrcZ
PA4918	2.74821	6.28341e-15	2.83928e-13	pcnA	nicotinamidase, PcnA
PA4979	2.50953	4.21743e-12	1.47424e-10	PA4979	acyl-CoA dehydrogenase
PA4980	3.13545	1.79954e-09	4.40013e-08	PA4980	enoyl-CoA hydratase
PA5072	4.27147	3.45988e-09	8.04604e-08	mcpK	chemotaxis transducer
PA5113	-3.05086	1.63955e-64	1.82252e-61	PA5113	hypothetical protein
PA5136	-3.53057	1.63109e-38	6.47543e-36	PA5136	hypothetical protein
PA5168	2.02092	0.00051287	0.00358107	dctQ	dicarboxylate transporter
PA5169	2.33194	0.000370415	0.00268769	dctM	C4-dicarboxylate transporter
PA5273	-2.18755	3.12782e-19	2.20056e-17	PA5273	hypothetical protein
PA5440	3.42527	1.45773e-07	2.55585e-06	yegQ	peptidase
PA5445	-2.49867	6.44782e-05	0.00059828	psecoA	coenzyme A transferase
PA5446	2.69292	4.79976e-07	7.38977e-06	PA5446	hypothetical protein
PA5530	6.70247	3.00639e-39	1.63469e-36	PA5530	MFS dicarboxylate transporter

## Sheet: 10_I2vs10_S
Locus tag	log2FoldChange	p-value	adj. p-value	Gene name	Gene product
PA0045	2.18698	2.79659e-05	0.000139657	PA0045	hypothetical protein
PA0053	7.4538	0.000366628	0.00136176	PA0053	hypothetical
PA0103	-2.72029	5.93315e-10	8.44952e-09	PA0103	sulfate transporter
PA0105	-2.81175	1.76565e-13	4.63319e-12	coxB	cytochrome C oxidase subunit II
PA0106	-2.0817	2.50694e-08	2.61682e-07	coxA	cytochrome C oxidase subunit I
PA0107	-2.27433	0.00113034	0.00365059	PA0107	cytochrome C oxidase assembly protein
PA0108	-2.42009	3.58266e-16	1.36285e-14	coIII	cytochrome C oxidase subunit III
PA0112	-2.12662	1.07784e-05	6.00705e-05	PA0112	hypothetical protein
PA0129	2.63406	3.19087e-09	4.04606e-08	gabP	gamma-aminobutyrate permease
PA0132	3.17937	1.09821e-11	2.13174e-10	bauA; oapT	beta alanine--pyruvate transaminase
PA0177	-2.12156	3.38758e-08	3.441e-07	PA0177	purine-binding chemotaxis protein
PA0187	5.01428	0.00118088	0.00379395	PA0187	hypothetical protein
PA0188	6.15659	7.0041e-05	0.000317087	PA0188	hypothetical protein
PA0192	-2.00452	9.4315e-05	0.000410897	PA0192	TonB-dependent receptor
PA0201	3.1558	7.62819e-07	5.74191e-06	PA0201	hypothetical protein
PA0257	7.55382	8.01838e-07	5.96433e-06	PA0257	hypothetical protein
PA0258	8.45653	5.08646e-08	4.97929e-07	PA0258	hypothetical protein
PA0259	48.9384	2.27708e-180	1.29065e-176	tla3; tli3	Type 6 lipase adaptor, Tla3
PA0260	10.5876	8.13141e-11	1.32439e-09	tle3	Type 6 lipase effector, Tle3
PA0261	8.70515	3.67586e-08	3.70062e-07	tli3	Type 6 lipase immunity, Tli3
PA0262	2.98902	7.87516e-07	5.87321e-06	vgrG2b	VgrG2b
PA0291	2.60203	3.967e-26	3.51327e-24	oprE	anaerobically-induced outer membrane porin OprE
PA0293	2.13845	6.60508e-12	1.33706e-10	aguB	N-carbamoylputrescine amidohydrolase
PA0328	2.87243	9.80704e-10	1.32953e-08	aaaA	arginine-specific autotransporter of Pseudomonas aeruginosa, AaaA
PA0339	-2.03042	2.85367e-27	2.60881e-25	PA0339	hypothetical protein
PA0441	-2.59687	2.95008e-12	6.30984e-11	dht	D-hydantoinase/dihydropyrimidinase
PA0459	-2.65245	9.13891e-05	0.000401234	clpC	chaperone protein ClpB
PA0492	3.07121	1.1102e-08	1.25601e-07	ycsF	hypothetical protein
PA0493	4.94854	1.63741e-13	4.35721e-12	PA0493	acetyl-CoA carboxylase biotin carboxyl carrier protein subunit
PA0494	3.98661	5.61019e-14	1.58202e-12	PA0494	acetyl-CoA carboxylase biotin carboxylase subunit
PA0495	3.97492	1.53025e-14	4.6382e-13	PA0495	hypothetical protein
PA0496	3.13704	1.19893e-10	1.87205e-09	ybgK	hypothetical protein
PA0508	-2.15816	1.50776e-06	1.04859e-05	PA0508	acyl-CoA dehydrogenase
PA0509	5.69882	1.40454e-14	4.30319e-13	nirN	cytochrome C
PA0510	5.82476	2.70318e-13	6.96438e-12	nirE	uroporphyrin-III C-methyltransferase
PA0511	6.30202	9.8906e-16	3.52578e-14	nirJ	heme d1 biosynthesis protein NirJ
PA0512	5.01527	4.95108e-11	8.45263e-10	nirH	heme d1 biosynthesis protein NirH
PA0513	4.93631	4.88053e-09	5.96182e-08	nirG	heme d1 biosynthesis protein NirG
PA0514	5.13164	1.26304e-10	1.96134e-09	nirL	heme d1 biosynthesis protein NirL
PA0515	5.6488	1.80074e-11	3.31384e-10	nirD	heme d1 biosynthesis protein NirD
PA0516	5.4193	7.29138e-12	1.45519e-10	nirF	heme d1 biosynthesis protein NirF
PA0517	5.18899	4.18264e-12	8.74805e-11	nirC	cytochrome c55X
PA0518	3.76061	1.83762e-06	1.24589e-05	nirM	cytochrome C-551
PA0520	2.06506	0.00122371	0.0039098	nirQ	denitrification regulatory protein NirQ
PA0521	3.84543	3.90952e-06	2.47312e-05	nirO	cytochrome C oxidase subunit
PA0522	3.5565	6.97373e-06	4.11741e-05	nirP	hypothetical protein
PA0523	3.95177	0.00034122	0.00128082	norC	nitric oxide reductase subunit C
PA0524	6.80813	1.47947e-11	2.79521e-10	norB	nitric oxide reductase subunit B
PA0525	8.25927	1.81658e-19	1.01944e-17	norD	denitrification protein NorD
PA0545	-2.89797	4.63141e-08	4.5813e-07	PA0545	hypothetical protein
PA0602	2.21181	2.34053e-06	1.54797e-05	PA0602	ABC transporter
PA0603	6.22568	3.0626e-10	4.53232e-09	agtA	ABC transporter ATP-binding protein
PA0604	6.25909	2.77261e-11	4.89568e-10	agtB	ABC transporter
PA0605	6.11543	1.32072e-09	1.7697e-08	agtC	ABC transporter permease
PA0606	4.40105	2.18521e-06	1.45886e-05	agtD	ABC transporter permease
PA0614	2.72209	3.27148e-10	4.82884e-09	PA0614	hypothetical protein
PA0615	37.362	1.9456e-65	4.59485e-63	PA0615	hypothetical protein
PA0616	9.52801	1.28985e-05	7.05e-05	PA0616	hypothetical protein
PA0617	8.49002	7.6664e-05	0.000342961	PA0617	bacteriophage protein
PA0618	9.50783	1.12834e-05	6.23943e-05	PA0618	bacteriophage protein
PA0619	9.2593	1.36298e-05	7.39976e-05	PA0619	bacteriophage protein
PA0620	26.2227	3.69501e-31	3.80788e-29	PA0620	bacteriophage protein
PA0621	38.6008	1.25708e-61	2.74042e-59	PA0621	hypothetical protein
PA0622	40.4971	1.07655e-79	4.06791e-77	PA0622	bacteriophage protein
PA0623	39.4966	7.06087e-76	2.10637e-73	PA0623	bacteriophage protein
PA0624	36.7961	6.14593e-59	1.29019e-56	PA0624	hypothetical protein
PA0625	25.8613	1.25071e-34	1.47688e-32	PA0625	hypothetical protein
PA0626	9.43646	2.5092e-05	0.000127061	PA0626	hypothetical protein
PA0628	9.51207	7.71455e-06	4.49856e-05	PA0628	hypothetical protein
PA0629	2.95015	9.59757e-10	1.30453e-08	PA0629	hypothetical protein
PA0630	2.77325	1.81185e-07	1.56787e-06	PA0630	hypothetical protein
PA0631	3.60676	7.70311e-11	1.26365e-09	PA0631	hypothetical protein
PA0633	3.47999	1.71766e-16	6.85611e-15	PA0633	hypothetical protein
PA0634	3.1258	3.10214e-15	1.02226e-13	PA0634	hypothetical protein
PA0635	3.05276	3.11658e-13	7.88605e-12	PA0635	hypothetical protein
PA0636	3.31836	2.81898e-13	7.22985e-12	PA0636	hypothetical protein
PA0637	2.91716	6.68762e-09	7.96333e-08	PA0637	hypothetical protein
PA0638	2.47006	5.29403e-08	5.15577e-07	PA0638	bacteriophage protein
PA0639	2.61249	2.88961e-08	2.97788e-07	PA0639	hypothetical protein
PA0640	2.39251	6.89631e-09	8.1434e-08	PA0640	bacteriophage protein
PA0641	2.27893	2.11001e-07	1.81206e-06	PA0641	bacteriophage protein
PA0646	2.00605	8.42853e-08	7.81881e-07	PA0646	hypothetical protein
PA0695	-3.03692	4.37736e-06	2.72647e-05	PA0695	hypothetical protein
PA0715	35.7836	3.72079e-55	7.27223e-53	PA0715	hypothetical protein
PA0716	11.0702	0.000171507	0.000696347	PA0716	hypothetical protein
PA0729	36.8224	3.56535e-63	8.08337e-61	PA0729	hypothetical protein
PA0752	2.08981	1.2089e-09	1.6237e-08	PA0752	hypothetical protein
PA0754	2.06837	7.84481e-09	9.13027e-08	PA0754	hypothetical protein
PA0755	2.65693	5.63607e-09	6.81136e-08	opdH	cis-aconitate porin OpdH
PA0783	2.38181	1.35549e-21	9.60364e-20	putP	sodium/proline symporter PutP
PA0864	-2.18973	1.10798e-10	1.74931e-09	PA0864	transcriptional regulator
PA0865	3.77311	3.85539e-20	2.34971e-18	hpd	4-hydroxyphenylpyruvate dioxygenase
PA0871	2.07427	3.86954e-13	9.57753e-12	phhB	pterin-4-alpha-carbinolamine dehydratase
PA0910	2.09486	6.44018e-05	0.000294988	alpD	AlpD
PA1014	3.00107	2.68776e-06	1.75106e-05	wapB	glycosyl transferase family protein
PA1019a	2.22352	0.00112216	0.0036345	PA1019a	thioesterase
PA1020	2.2332	1.3936e-06	9.78803e-06	PA1020	acyl-CoA dehydrogenase
PA1041	-2.69124	2.58299e-13	6.68512e-12	PA1041	probable outer membrane protein precursor
PA1051	4.73852	1.95556e-09	2.55985e-08	PA1051	transporter
PA1052	2.9488	8.1032e-06	4.66757e-05	yhaD	hypothetical protein
PA1070	3.48988	4.19975e-16	1.52591e-14	braG	ABC transporter ATP-binding protein
PA1071	3.37702	2.34015e-17	1.01252e-15	braF	ABC transporter ATP-binding protein
PA1072	3.37193	8.53232e-19	4.39647e-17	braE	branched-chain amino acid ABC transporter permease BraE
PA1073	4.0302	6.39555e-20	3.81579e-18	braD	branched-chain amino acid ABC transporter permease BraD
PA1074	2.09874	5.30451e-11	8.9482e-10	braC	branched-chain amino acid ABC transporter substrate-binding protein BraC
PA1077	4.02044	6.91744e-07	5.27699e-06	flgB	flagellar basal-body rod protein FlgB
PA1078	5.32274	2.00213e-07	1.72989e-06	flgC	flagellar basal body rod protein FlgC
PA1079	5.73248	8.09433e-10	1.11899e-08	flgD	flagellar basal body rod modification protein
PA1080	4.17869	7.3195e-07	5.5538e-06	flgE	flagellar hook protein FlgE
PA1081	4.53709	2.79387e-08	2.88972e-07	flgF	flagellar basal body rod protein FlgF
PA1082	4.39842	6.22543e-09	7.49166e-08	flgG	flagellar basal body rod protein FlgG
PA1083	3.78717	2.33445e-07	1.98972e-06	flgH	flagellar basal body L-ring protein
PA1084	3.83876	2.69406e-07	2.26557e-06	flgI	flagellar basal body P-ring protein
PA1085	3.66042	3.1339e-07	2.60073e-06	flgJ	peptidoglycan hydrolase FlgJ
PA1086	4.77576	1.19734e-09	1.612e-08	flgK	flagellar hook-associated protein FlgK
PA1087	7.15258	1.20338e-13	3.27921e-12	flgL	flagellar hook-associated protein FlgL
PA1088	42.5891	7.99923e-128	7.5566e-125	PA1088	hypothetical protein
PA1089	31.6993	1.44e-76	4.53439e-74	PA1089	hypothetical protein
PA1090	39.1011	1.25537e-110	7.90602e-108	PA1090	hypothetical protein
PA1091	6.87452	6.17574e-17	2.55504e-15	fgtA	flagellar glycosyl transferase FgtA
PA1092	7.00981	6.53657e-13	1.56988e-11	fliC	B-type flagellin
PA1093	44.9224	1.19692e-112	8.48021e-110	flaG	hypothetical protein
PA1094	10.8288	2.02197e-15	6.94578e-14	fliD	B-type flagellar hook-associated protein
PA1095	47.0081	4.87547e-128	5.52683e-125	fliS	B-type flagellar protein FliS
PA1096	6.64085	6.05956e-11	1.01016e-09	PA1096	hypothetical protein
PA1099	4.10782	4.56577e-09	5.62582e-08	fleR	two-component response regulator
PA1100	5.64148	1.237e-07	1.10938e-06	fliE	flagellar hook-basal body complex protein FliE
PA1101	3.79358	6.71274e-08	6.36251e-07	fliF	flagellar MS-ring protein
PA1151	50.1951	1.16538e-138	2.20179e-135	imm2	pyocin-S2 immunity protein
PA1172	-2.38862	1.1781e-07	1.06669e-06	napC	cytochrome C protein NapC
PA1173	-3.97096	0.000191157	0.000766251	napB	cytochrome C protein NapB
PA1174	-2.26808	5.00272e-09	6.09794e-08	napA	nitrate reductase catalytic subunit
PA1176	-2.51917	4.6418e-05	0.000219431	napF	ferredoxin protein NapF
PA1177	-2.22956	8.15868e-07	6.04489e-06	napE	nitrate reductase protein NapE
PA1183	2.09213	9.89366e-06	5.57428e-05	dctA	C4-dicarboxylate transport protein
PA1196	-2.17167	9.49502e-07	6.89607e-06	ddaR	transcriptional regulator
PA1202	-4.70657	8.16046e-23	6.25047e-21	ycaC	hydrolase
PA1203	-4.42454	5.37689e-34	6.09524e-32	PA1203	hypothetical protein
PA1204	-3.08322	1.06353e-44	1.77297e-42	yieF	NAD(P)H-dependent FMN reductase
PA1205	-3.17444	2.09872e-33	2.28761e-31	PA1205	quercetin 2%2C3-dioxygenase
PA1206	-2.18966	3.84618e-18	1.80166e-16	PA1206	hypothetical protein
PA1207	-2.55304	4.73257e-24	3.77805e-22	kefB	glutathione-regulated potassium-efflux system protein KefB
PA1208	-2.75357	9.51472e-40	1.45755e-37	PA1208	hypothetical protein
PA1214	-2.457	1.27126e-07	1.13472e-06	PA1214	hypothetical protein
PA1215	-2.51637	3.11072e-08	3.17686e-07	PA1215	hypothetical protein
PA1216	-2.16696	0.000103901	0.000447502	PA1216	hypothetical protein
PA1219	-3.99693	0.000121697	0.000512086	PA1219	hypothetical protein
PA1220	-2.85844	2.54383e-06	1.6688e-05	PA1220	hypothetical protein
PA1221	-2.97089	3.21997e-06	2.07631e-05	PA1221	hypothetical protein
PA1228	2.59639	3.60504e-05	0.000174793	PA1228	hypothetical protein
PA1244	2.50477	8.62083e-06	4.92073e-05	qslA	QslA
PA1288	2.12714	1.77963e-13	4.64837e-12	ompP1 ; fadL	probable outer membrane protein precursor
PA1318	-2.2909	5.11429e-06	3.12705e-05	cyoB	cytochrome o ubiquinol oxidase subunit I
PA1319	-2.37166	2.56222e-05	0.000128976	cyoC	cytochrome o ubiquinol oxidase subunit III
PA1331	2.01813	4.96953e-07	3.945e-06	yegH	hypothetical protein
PA1335	3.09657	4.05728e-10	5.91173e-09	aauR	two-component response regulator
PA1337	2.48898	9.20806e-13	2.17464e-11	ansB	glutaminase-asparaginase
PA1338	2.58305	1.29293e-12	2.99115e-11	ggt	gamma-glutamyltranspeptidase
PA1341	2.086	7.443e-06	4.36266e-05	aatQ	amino acid ABC transporter permease
PA1349	-2.16914	1.14506e-05	6.3196e-05	PA1349	hypothetical protein
PA1356	-2.63045	2.59908e-10	3.88696e-09	PA1356	hypothetical protein
PA1366	24.7446	2.10226e-32	2.2066e-30	PA1366	hypothetical protein
PA1368	8.11411	0.000233046	0.00091857	PA1368	hypothetical protein
PA1369	40.0026	6.91102e-74	1.78053e-71	PA1369	hypothetical protein
PA1370	31.2589	5.94082e-15	1.91321e-13	PA1370	hypothetical protein
PA1372	41.0833	1.97076e-71	4.85665e-69	PA1372	hypothetical protein
PA1382	31.1656	3.61514e-35	4.3597e-33	xqhB	type II secretion system protein
PA1392	9.16713	0.00185554	0.00563925	PA1392	hypothetical protein
PA1417	2.31568	0.000409322	0.00149336	PA1417	probable decarboxylase
PA1418	3.96444	2.2746e-07	1.94163e-06	PA1418	sodium:solute symport protein
PA1431	3.37331	7.28405e-07	5.53432e-06	rsaL	regulatory protein RsaL
PA1432	2.48545	8.09221e-05	0.000359739	lasI	acyl-homoserine-lactone synthase
PA1441	4.41422	6.80927e-09	8.06418e-08	PA1441	putative flagellar hook-length control protein FliK
PA1471	6.69135	1.0463e-05	5.86009e-05	PA1471	hypothetical protein
PA1472	4.65505	0.00281985	0.00820319	PA1472	hypothetical protein
PA1507	-2.02609	9.85905e-08	9.0569e-07	PA1507	transporter
PA1555	-2.26797	0.00261764	0.00770342	ccoP2	cytochrome C oxidase cbb3-type subunit CcoP
PA1557	-2.60306	0.000622733	0.00215223	ccoN2	cbb3-type cytochrome C oxidase subunit I
PA1608	2.04048	1.41688e-07	1.25286e-06	PA1608	chemotaxis transducer
PA1657	2.63173	7.84148e-06	4.56046e-05	hsiB2	HsiB2
PA1658	2.71369	1.59399e-06	1.10449e-05	hsiC2	HsiC2
PA1665	2.5173	9.72514e-06	5.48478e-05	fha2	Fha2
PA1666	2.27291	2.06025e-05	0.000106159	lip2	Lip2
PA1667	2.04078	3.05661e-05	0.000151045	hsiJ2	HsiJ2
PA1668	2.39939	8.35186e-06	4.78649e-05	dotU2	DotU2
PA1669	2.38161	4.6416e-07	3.72116e-06	icmF2	IcmF2
PA1679	2.37878	2.7191e-05	0.000136027	PA1679	hypothetical protein
PA1847	2.35321	2.05115e-09	2.6665e-08	nfuA; yhgI	Fe/S biogenesis protein NfuA
PA1849	-2.22258	0.00056386	0.00197984	PA1849	hypothetical protein
PA1853	-2.07912	1.68258e-11	3.12684e-10	PA1853	transcriptional regulator
PA1856	2.1015	0.00168522	0.00518557	PA1856	cbb3-type cytochrome C oxidase subunit I
PA1860	-2.05844	1.43256e-07	1.26279e-06	PA1860	hypothetical protein
PA1913	3.05122	0.00171894	0.00527216	PA1913	hypothetical protein
PA1939	11.4644	9.10965e-06	5.16852e-05	PA1939	hypothetical protein
PA1951	-2.08058	1.20613e-07	1.08513e-06	fapF	FapF
PA1967	3.91583	1.39095e-08	1.53982e-07	PA1967	hypothetical protein
PA1973	-2.02068	7.17682e-12	1.43739e-10	pqqF	coenzyme PQQ synthesis protein F
PA1976	-2.45191	2.47897e-12	5.38344e-11	ercS'	sensor histidine kinase
PA1979	-2.61507	1.72406e-06	1.17876e-05	eraS	sensor kinase EraS
PA1983	-5.22666	0.000241976	0.000948492	exaB	cytochrome C550
PA1984	-2.17146	0.00135441	0.00427438	exaC	NAD+ dependent aldehyde dehydrogenase ExaC
PA1985	-2.70041	9.94256e-11	1.58299e-09	pqqA	coenzyme PQQ synthesis protein A
PA1986	-3.38066	4.34576e-12	9.0558e-11	pqqB	coenzyme PQQ synthesis protein B
PA1987	-3.10841	1.922e-12	4.30588e-11	pqqC	pyrroloquinoline-quinone synthase
PA1988	-2.58441	6.31733e-07	4.87829e-06	pqqD	coenzyme PQQ synthesis protein D
PA1989	-2.30601	2.57419e-06	1.68481e-05	pqqE	coenzyme PQQ synthesis protein E
PA1990	-2.30396	4.23175e-06	2.63867e-05	pqqH	peptidase
PA2007	2.24029	1.04463e-05	5.85655e-05	maiA	maleylacetoacetate isomerase
PA2008	2.13112	5.34269e-05	0.000249854	fahA	fumarylacetoacetase
PA2026	-2.47407	1.39384e-08	1.54002e-07	yfeH	hypothetical protein
PA2037	30.8419	1.55997e-32	1.66829e-30	PA2037	hypothetical protein
PA2073	46.9924	3.8079e-176	1.07916e-172	PA2073	transporter membrane subunit
PA2074	2.00188	0.00264155	0.00774965	PA2074	hypothetical protein
PA2079	2.62256	8.22551e-06	4.71884e-05	PA2079	amino acid permease
PA2080	3.53633	1.95365e-09	2.55985e-08	kynU	kynureninase KynU
PA2100	8.19035	3.37488e-05	0.000165331	PA2100	transcriptional regulator
PA2101	6.69059	5.41501e-05	0.000253028	PA2101	hypothetical protein
PA2102	8.05855	0.000486929	0.00174347	PA2102	hypothetical protein
PA2109	2.36399	1.94287e-05	0.00010066	PA2109	hypothetical protein
PA2110	2.37824	4.66155e-05	0.000220181	PA2110	hypothetical protein
PA2111	2.36519	5.44968e-05	0.000254405	PA2111	hypothetical protein
PA2112	2.6931	5.44668e-07	4.25818e-06	PA2112	hypothetical protein
PA2113	3.09602	4.74579e-08	4.68626e-07	opdO	pyroglutatmate porin OpdO
PA2118	-2.98888	3.51e-40	5.5263e-38	ada	O6-methylguanine-DNA methyltransferase
PA2126	-2.12233	0.000526508	0.00186632	cgrC	cupA gene regulator C, CgrC
PA2127	-2.20954	0.00160125	0.00496221	cgrA	cupA gene regulator A, CgrA
PA2142a	-3.12009	0.00201995	0.00609967	PA2142a	hypothetical protein
PA2174	-2.08183	0.00160335	0.0049633	PA2174	hypothetical protein
PA2179	-2.58556	0.00165963	0.00511794	PA2179	hypothetical protein
PA2218	6.68896	1.0775e-05	6.00705e-05	yodE	hypothetical protein
PA2219	5.99345	9.14671e-05	0.000401266	opdE	transcriptional regulator OpdE
PA2220	9.27269	2.11582e-08	2.24205e-07	oprR	transcriptional regulator
PA2235	-2.09386	2.65313e-11	4.69935e-10	pslE	biofilm formation protein PslE
PA2250	2.00268	5.99253e-07	4.65283e-06	lpdV	branched-chain alpha-keto acid dehydrogenase complex dihydrolipoyl dehydrogenase
PA2303	2.56851	0.000194426	0.000777705	ambD	protein AmbD
PA2304	2.29381	0.000118388	0.00050039	ambC	protein AmbC
PA2305	2.39136	3.46389e-05	0.000168961	ambB	protein AmbB
PA2338	4.61286	2.75603e-22	2.05542e-20	mtlE	maltose/mannitol ABC transporter substrate-binding protein
PA2341	2.67283	8.11101e-05	0.000360291	mtlK	maltose ABC transporter ATP-binding protein
PA2342	3.24775	1.79962e-09	2.38324e-08	mtlD	mannitol dehydrogenase
PA2343	4.45436	9.26685e-10	1.26565e-08	mtlY	xylulose kinase
PA2359	2.05916	0.00133266	0.00421514	sfa3 ; sfnR2	transcriptional regulator
PA2365	-4.05464	2.96063e-09	3.788e-08	hsiB3	HsiB3
PA2366	-3.77644	5.34559e-19	2.80544e-17	hsiC3; puuD	uricase
PA2367	-3.05281	9.3003e-11	1.50183e-09	hcp3	Hcp3
PA2368	-3.57713	0.00072389	0.00246723	hsiF3	HsiF3
PA2369	-2.94933	2.64752e-12	5.70576e-11	hsiG3	HsiG3
PA2370	-3.72743	3.36019e-06	2.15447e-05	hsiH3	HsiH3
PA2371	-2.78809	6.52336e-20	3.8515e-18	clpV3	ClpA/B-type protease
PA2375	-2.88584	5.99122e-06	3.58587e-05	PA2375	hypothetical protein
PA2399	6.9192	6.56048e-07	5.04543e-06	pvdD	pyoverdine synthetase D
PA2400	5.63296	4.18232e-08	4.16615e-07	pvdJ	pyoverdine biosynthesis protein PvdJ
PA2420	-2.00634	0.000167198	0.000680803	opdJ	porin
PA2428	-2.28541	3.39653e-08	3.44392e-07	PA2428	hypothetical protein
PA2430	-3.89034	4.00648e-16	1.48423e-14	PA2430	hypothetical protein
PA2431	-4.03739	9.49701e-19	4.80617e-17	PA2431	hypothetical protein
PA2432	-4.93456	4.35984e-22	3.20929e-20	bexR	bistable expression regulator BexR
PA2433	-6.53791	8.53932e-31	8.64301e-29	PA2433	hypothetical protein
PA2442	2.29525	3.01371e-06	1.95443e-05	gcvT2	glycine cleavage system protein T2
PA2444	2.84582	1.09951e-06	7.86871e-06	glyA2	serine hydroxymethyltransferase
PA2445	2.71719	7.10699e-06	4.18736e-05	gcvP2	glycine dehydrogenase
PA2459	36.6652	6.70607e-55	1.267e-52	PA2459	hypothetical protein
PA2460	22.9055	2.72987e-37	3.68402e-35	PA2460	hypothetical protein
PA2461	33.9572	4.511e-39	6.55598e-37	PA2461	hypothetical protein
PA2462	4.47645	8.1253e-06	4.67081e-05	PA2462	hypothetical protein
PA2481	3.01409	1.66695e-06	1.14248e-05	PA2481	hypothetical protein
PA2482	2.3586	4.13242e-06	2.58425e-05	PA2482	cytochrome C
PA2483	2.30394	5.26848e-38	7.46544e-36	yhbW	hypothetical protein
PA2493	3.07227	3.95928e-08	3.95788e-07	mexE	resistance-nodulation-cell division (RND) multidrug efflux membrane fusion protein MexE
PA2494	2.79842	1.28183e-06	9.08174e-06	mexF	resistance-nodulation-cell division (RND) multidrug efflux transporter MexF
PA2495	2.82666	5.30989e-08	5.16234e-07	oprN	multidrug efflux outer membrane protein OprN
PA2532	2.31153	1.33941e-23	1.05442e-21	tpx	2-Cys peroxiredoxin
PA2564	8.10157	1.26132e-07	1.12763e-06	tam	trans-aconitate 2-methyltransferase
PA2566	7.18134	2.35527e-06	1.55591e-05	PA2566	hypothetical protein
PA2587	2.05373	0.000620604	0.00214618	pqsH	2-heptyl-3-hydroxy-4(1H)-quinolone synthase
PA2603.1	2.34486	2.51073e-05	0.000127061	PA2603.1	tRNA-Ser
PA2634	-2.28059	2.81291e-14	8.21834e-13	aceA	isocitrate lyase
PA2652	3.11373	1.34643e-10	2.07379e-09	PA2652	methyl-accepting chemotaxis protein
PA2654	4.22694	3.52702e-09	4.45237e-08	tlpQ	chemotaxis transducer
PA2678	-2.66119	4.86763e-05	0.000229151	PA2678	ABC transporter permease
PA2679	-2.39806	2.31121e-12	5.05789e-11	PA2679	hypothetical protein
PA2691	2.43214	1.8105e-06	1.23192e-05	PA2691	hypothetical protein
PA2696	-2.61466	2.08894e-14	6.199e-13	PA2696	transcriptional regulator
PA2697	-2.55444	2.07828e-07	1.79023e-06	PA2697	hypothetical protein
PA2698	-2.40585	1.29441e-10	2.00457e-09	PA2698	hydrolase
PA2699	-3.9019	1.99502e-15	6.89499e-14	PA2699	hypothetical protein
PA2712	-4.73873	1.0311e-88	4.87024e-86	PA2712	hypothetical protein
PA2730	32.0063	3.32307e-36	4.28071e-34	PA2730	hypothetical protein
PA2732	11.3691	5.1472e-06	3.1404e-05	PA2732	hypothetical protein
PA2733	34.0911	3.64734e-47	6.46035e-45	PA2733	hypothetical protein
PA2734	12.2973	1.65679e-06	1.13688e-05	PA2734	hypothetical protein
PA2735	12.1079	8.87714e-07	6.50073e-06	PA2735	restriction-modification system protein
PA2736	31.6356	2.61041e-12	5.64725e-11	PA2736	hypothetical protein
PA2746	-2.00242	7.88576e-05	0.000351847	PA2746	hypothetical protein
PA2760	3.12856	3.56048e-29	3.47944e-27	oprQ	OprQ
PA2761	2.43442	0.00347271	0.00987126	PA2761	hypothetical protein
PA2780	-2.49888	8.02279e-16	2.87805e-14	bswR	bacterial swarming regulator BswR
PA2781	-2.4344	4.5134e-19	2.39083e-17	PA2781	hypothetical protein
PA2782	-2.54802	1.50361e-19	8.52247e-18	bamI	biofilm-associated metzincin Inhibitor, BamI
PA2783	-2.04229	5.85344e-06	3.52201e-05	mep72	Mep72
PA2787	-2.19823	1.3477e-07	1.1973e-06	cpg2	glutamate carboxypeptidase
PA2818	40.0601	2.59866e-75	7.3646e-73	arr	aminoglycoside response regulator
PA2878	-3.37743	0.00351484	0.00997602	PA2878	hypothetical protein
PA2892	2.26004	4.12457e-09	5.14936e-08	atuG	short-chain dehydrogenase
PA2916	-4.28091	1.1685e-11	2.26044e-10	PA2916	hypothetical protein
PA3079	2.59333	8.85399e-15	2.8036e-13	PA3079	hypothetical protein
PA3142	8.33483	3.27809e-05	0.000161007	PA3142	integrase
PA3143	39.8421	2.61313e-74	7.05297e-72	PA3143	transposase
PA3145	10.7259	5.89801e-08	5.68031e-07	wbpL	glycosyltransferase WbpL
PA3146	10.1293	1.14286e-09	1.54231e-08	wbpK	NAD-dependent epimerase/dehydratase
PA3147	27.211	1.02998e-37	1.42388e-35	wbpJ	glycosyl transferase WbpJ
PA3148	12.0676	3.98623e-11	6.86747e-10	wbpI	UDP-2%2C3-diacetamido-2%2C3-dideoxy-D-glucuronate 2-epimeras
PA3149	11.6244	1.26573e-08	1.42062e-07	wbpH	glycosyltransferase WbpH
PA3150	12.2689	8.00557e-10	1.111e-08	wbpG	LPS biosynthesis protein WbpG
PA3151	11.4253	1.11051e-07	1.00871e-06	hisF2	imidazole glycerol phosphate synthase subunit HisF
PA3152	36.5857	1.43222e-76	4.53439e-74	hisH2	imidazole glycerol phosphate synthase subunit HisH
PA3153	46.6488	2.39251e-125	1.93725e-122	wzx	O-antigen translocase
PA3154	24.3245	9.95716e-30	9.90126e-28	wzy	B-band O-antigen polymerase
PA3155	42.7386	4.28245e-89	2.20663e-86	wbpE	UDP-2-acetamido-2-deoxy-3-oxo-D-glucuronate aminotransferase
PA3156	41.797	2.51666e-82	1.09727e-79	wbpD	UDP-2-acetamido-3-amino-2%2C3-dideoxy-D-glucuronate N-acetyltransferase
PA3157	41.8214	5.10441e-81	2.06656e-78	wbpC	acetyltransferase
PA3158	42.4137	4.18177e-79	1.48139e-76	wbpB	UDP-N-acetyl-2-amino-2-deoxy-D-glucuronate oxidase
PA3159	10.4976	2.63349e-10	3.91776e-09	wbpA	UDP-N-acetyl-d-glucosamine 6-dehydrogenase
PA3160	25.4934	8.086e-29	7.76804e-27	wzz	O-antigen chain length regulator
PA3186	4.31811	2.33743e-24	1.89265e-22	oprB	porin B
PA3187	5.43539	1.24507e-16	5.00501e-15	gltK	ABC transporter ATP-binding protein
PA3188	6.20419	4.89125e-21	3.30043e-19	gltG	sugar ABC transporter permease
PA3189	6.36772	1.72809e-15	6.04619e-14	gltF	sugar ABC transporter permease
PA3190	3.755	1.19076e-10	1.86442e-09	gltB	sugar ABC transporter substrate-binding protein
PA3269	-2.06015	2.05261e-16	8.0236e-15	PA3269	transcriptional regulator
PA3287	-2.14277	0.000243666	0.000953797	PA3287	hypothetical protein
PA3291	2.80837	2.87944e-05	0.000143164	tli1	Tli1
PA3350	2.17402	4.73874e-05	0.000223268	PA3350	flagellar basal body P-ring biosynthesis protein FlgA
PA3365	2.55078	1.60491e-12	3.63864e-11	amiB	chaperone
PA3366	2.08169	2.83739e-12	6.09179e-11	amiE	acylamide amidohydrolase
PA3371	-2.31274	5.17007e-06	3.15096e-05	PA3371	hypothetical protein
PA3392	6.75442	6.85586e-15	2.19542e-13	nosZ	nitrous-oxide reductase
PA3393	6.21069	2.38045e-16	9.17849e-15	nosD	copper-binding periplasmic protein
PA3394	6.75111	1.09061e-15	3.86348e-14	nosF	copper ABC transporter ATP-binding protein
PA3395	7.4466	2.77294e-18	1.33195e-16	nosY	membrane protein NosY
PA3396	6.16368	1.17265e-18	5.83034e-17	nosL	acessory protein NosL
PA3397	2.59774	1.58798e-11	2.97053e-10	fpr	ferredoxin-NADP reductase
PA3415	-2.32472	1.62297e-06	1.11774e-05	PA3415	branched-chain alpha-keto acid dehydrogenase subunit E2
PA3416	-2.48802	8.81356e-06	5.02568e-05	PA3416	pyruvate dehydrogenase E1 component subunit beta
PA3417	-2.06174	5.56104e-05	0.000258785	PA3417	pyruvate dehydrogenase E1 component subunit alpha
PA3431	3.13198	1.29895e-08	1.45216e-07	ywbG	hypothetical protein
PA3432	3.05267	6.31029e-09	7.56168e-08	PA3432	hypothetical protein
PA3446	2.67297	0.000854117	0.00285781	ssuE	NAD(P)H-dependent FMN reductase
PA3450	2.72321	4.01501e-05	0.000191881	lsfA	antioxidant protein
PA3487	43.2619	9.48942e-99	5.3786e-96	pldA	phospholipase D
PA3488	9.23887	7.83436e-05	0.000350198	tli5; tli5a	Tli5
PA3516	2.89208	2.22302e-11	4.03848e-10	PA3516	adenylosuccinate lyase
PA3517	2.86762	6.88325e-10	9.68095e-09	PA3517	adenylosuccinate lyase
PA3518	6.25439	1.24028e-11	2.37497e-10	PA3518	hypothetical protein
PA3519	5.16248	1.65181e-10	2.5304e-09	PA3519	hypothetical protein
PA3526	3.37409	8.49562e-06	4.85415e-05	motY	MotY
PA3535	4.41263	1.5427e-12	3.51165e-11	eprS	serine protease
PA3607	2.01955	0.00013002	0.000541083	potA	polyamine transporter ATP-binding protein PotA
PA3614	-2.10127	3.14911e-05	0.00015521	PA3614	hypothetical protein
PA3641	2.12084	1.74099e-07	1.51349e-06	PA3641	amino acid permease
PA3660	-2.25479	1.30633e-19	7.55537e-18	yjcE	sodium/hydrogen antiporter
PA3766	2.08068	4.10755e-05	0.000196138	PA3766	aromatic amino acid transporter
PA3790	3.22083	8.477e-12	1.67999e-10	oprC	copper transport outer membrane porin OprC
PA3809	2.32975	2.18101e-08	2.2935e-07	fdx2	(2Fe-2S) ferredoxin
PA3810	2.53629	2.11403e-10	3.21242e-09	hscA	chaperone protein HscA
PA3811	2.14029	7.91e-09	9.16848e-08	hscB	co-chaperone HscB
PA3814	2.11391	1.8899e-06	1.2742e-05	iscS	cysteine desulfurase
PA3835	7.94051	6.19812e-07	4.79931e-06	PA3835	hypothetical protein
PA3866	39.5079	5.3715e-48	9.82119e-46	PA3866	pyocin protein
PA3904	3.0642	1.44717e-06	1.01142e-05	PA3904	PAAR4
PA3905	4.72984	2.62719e-10	3.91776e-09	tecT	type VI effector chaperone for Tox-Rease, TecT
PA3906	4.54398	5.70478e-09	6.87973e-08	PA3906	co-chaperone, co-TecT
PA3907	4.76821	2.00569e-11	3.65538e-10	tseT	TOX-REase-5 domain-containing effector, TseT
PA3908	2.80698	5.49408e-07	4.28342e-06	tsiT; type VI immunity for Tox-Rease	immunity protein, TsiT
PA3911	2.63371	0.00013068	0.000543431	yhbT	hypothetical protein
PA3912	2.94568	1.42464e-05	7.66113e-05	yhbV	hypothetical protein
PA3913	2.56039	0.000564123	0.00197984	yhbU	protease
PA3924	-2.81747	7.77518e-21	5.12439e-19	PA3924	long-chain-fatty-acid--CoA ligase
PA3931	2.34782	9.30141e-05	0.000406793	PA3931	hypothetical protein
PA3940	2.238	7.74223e-34	8.6045e-32	PA3940	DNA binding protein
PA3960	2.71796	1.33596e-11	2.54956e-10	PA3960	hypothetical protein
PA3969	-2.09569	5.55912e-26	4.84755e-24	PA3969	hypothetical protein
PA3990	-3.52649	0.00194985	0.00590372	PA3990	hypothetical protein
PA4022	4.78157	2.22728e-09	2.88884e-08	hdhA; exaC2	aldehyde dehydrogenase
PA4023	3.94581	1.80321e-08	1.94678e-07	eat; eutP	transporter
PA4066	-2.5453	3.13315e-28	2.95978e-26	PA4066	hypothetical protein
PA4077	-2.05292	0.000252922	0.000985943	PA4077	transcriptional regulator
PA4101	8.14877	9.30483e-08	8.60355e-07	bfmR	protein BfmR
PA4102	7.56504	5.03769e-07	3.99351e-06	bfmS	protein BfmS
PA4104	6.2861	3.31004e-05	0.000162435	PA4104	hypothetical protein
PA4105	4.93179	0.00127399	0.00404991	PA4105	hypothetical protein
PA4106	5.42201	0.000333458	0.00125738	PA4106	hypothetical protein
PA4107	6.5947	9.51192e-06	5.37523e-05	efhP	EfhP
PA4110	-5.8184	6.64906e-135	9.42172e-132	ampC	beta-lactamase
PA4111	-4.23936	3.38473e-57	6.85167e-55	PA4111	hypothetical protein
PA4195	2.02622	0.00308751	0.00888776	PA4195	ABC transporter
PA4218	-3.01818	7.81372e-07	5.83507e-06	ampP; fptX	transporter
PA4219	-3.98002	7.58121e-08	7.11429e-07	ampO; yfpB	AmpO
PA4220	-3.73474	0.000547465	0.00193215	fptB	hypothetical protein
PA4221	-4.32532	1.46026e-08	1.60402e-07	fptA	Fe(III)-pyochelin outer membrane receptor
PA4222	-4.64899	2.45413e-15	8.32934e-14	pchI	ABC transporter ATP-binding protein
PA4223	-4.14859	4.41264e-12	9.16149e-11	pchH	ABC transporter ATP-binding protein
PA4224	-4.239	2.56588e-08	2.67342e-07	pchG	pyochelin biosynthetic protein PchG
PA4225	-3.63313	7.39682e-08	6.96431e-07	pchF	pyochelin synthetase
PA4226	-3.79116	1.2436e-06	8.82192e-06	pchE	dihydroaeruginoic acid synthetase
PA4228	-5.51259	8.25675e-13	1.96636e-11	pchD	2%2C3-dihydroxybenzoate-AMP ligase
PA4229	-4.70216	2.53383e-06	1.66609e-05	pchC	pyochelin biosynthetic protein PchC
PA4230	-4.07871	1.75892e-08	1.90622e-07	pchB	isochorismate-pyruvate lyase
PA4231	-3.6305	1.92619e-09	2.5331e-08	pchA	salicylate biosynthesis isochorismate synthase
PA4309	2.51469	5.40704e-06	3.28831e-05	pctA	chemotactic transducer PctA
PA4310	5.34438	1.86888e-08	2.01002e-07	pctB	chemotactic transducer PctB
PA4326	2.68809	7.32291e-05	0.000328893	PA4326	hypothetical protein
PA4348	-2.0345	0.00163743	0.00505497	PA4348	hypothetical protein
PA4382	-2.68212	0.000129927	0.000541083	PA4382	hypothetical protein
PA4394	2.01768	7.25761e-27	6.52954e-25	yggB	hypothetical protein
PA4501	4.10703	9.46811e-18	4.1601e-16	opdP	glycine-glutamate dipeptide porin OpdP
PA4524.1	2.64457	0.000615364	0.00213065	PA4524.1	tRNA-Thr
PA4525	6.61629	4.7872e-10	6.95739e-09	pilA	type 4 fimbrial protein PilA
PA4537	-2.14166	5.76506e-05	0.000266528	PA4537	hypothetical protein
PA4581.1	3.87693	2.13094e-12	4.71229e-11	PA4581.1	tRNA-Arg
PA4587	2.503	0.000387555	0.00142733	ccpR	cytochrome C551 peroxidase
PA4633	2.82881	2.11626e-08	2.24205e-07	PA4633	chemotaxis transducer
PA4635a	-2.06377	3.62009e-12	7.68491e-11	PA4635a	hypothetical protein
PA4675	2.7308	1.5733e-05	8.37321e-05	chtA; optH ; iutA	TonB-dependent receptor
PA4726.1	-2.41413	0.000204556	0.000813629	P36	P36
PA4770	2.01963	3.71096e-05	0.000179469	lldP	L-lactate permease
PA4979	2.54975	5.00341e-13	1.21714e-11	PA4979	acyl-CoA dehydrogenase
PA4980	3.83355	3.43586e-08	3.47758e-07	PA4980	enoyl-CoA hydratase
PA4999	4.28775	4.49682e-07	3.6219e-06	waaL	O-antigen ligase WaaL
PA5023	2.50101	5.65438e-06	3.42038e-05	ydiU	hypothetical protein
PA5027	-2.59694	0.000559091	0.00196584	PA5027	hypothetical protein
PA5072	2.54993	0.000338296	0.00127069	mcpK	chemotaxis transducer
PA5149.1	2.34165	2.42896e-06	1.60272e-05	PA5149.1	tRNA-Phe
PA5153	2.61739	1.83104e-16	7.25759e-15	PA5153	amino acid ABC transporter substrate-binding protein
PA5154	3.30146	2.39425e-12	5.21946e-11	PA5154	ABC transporter permease
PA5155	2.85814	9.31313e-18	4.12397e-16	PA5155	amino acid ABC transporter permease
PA5167	2.72232	7.00154e-10	9.82295e-09	dctP	C4-dicarboxylate-binding protein
PA5168	2.79978	8.6583e-07	6.37341e-06	dctQ	dicarboxylate transporter
PA5169	4.49384	2.85066e-11	5.00234e-10	dctM	C4-dicarboxylate transporter
PA5183	2.44874	2.09754e-12	4.66229e-11	PA5183	hypothetical protein
PA5355	3.21404	1.79791e-09	2.38324e-08	glcD	glycolate oxidase subunit GlcD
PA5435	2.10157	6.30417e-09	7.56168e-08	oadA	pyruvate carboxylase subunit B
PA5436	2.13388	4.99572e-16	1.80355e-14	PA5436	acetyl-CoA carboxylase subunit alpha
PA5442	2.55518	7.39999e-18	3.30261e-16	PA5442	hypothetical protein
PA5448	3.07046	4.71642e-28	4.3824e-26	wbpY	glycosyltransferase WbpY
PA5449	2.04762	5.88216e-17	2.45148e-15	wbpX	glycosyltransferase WbpX
PA5452	2.19978	1.36369e-19	7.80749e-18	wbpW	phosphomannose isomerase/mannose-1-phosphate guanylyl transferase
PA5453	2.33349	1.03789e-18	5.20597e-17	gmd	GDP-mannose 4%2C6-dehydratase
PA5459	2.15195	7.71388e-11	1.26365e-09	PA5459	putative methyltransferase
PA5506	4.36524	1.03593e-07	9.48574e-07	PA5506	hypothetical protein
PA5507	4.76841	3.6546e-09	4.59297e-08	PA5507	hypothetical protein
PA5508	5.0175	3.70458e-12	7.80579e-11	pauA7	glutamine synthetase
PA5509	4.34432	1.49397e-09	1.99242e-08	PA5509	hypothetical protein
PA5510	4.24699	5.1363e-09	6.24732e-08	PA5510	transporter
PA5543	2.13888	0.000172927	0.000701611	PA5543	hypothetical protein
PA5544	2.41045	9.2887e-09	1.06792e-07	PA5544	hypothetical protein

## Sheet: 10_L2vs10_S
Locus tag	log2FoldChange	p-value	adj. p-value	Gene name	Gene product
PA0014	-2.40381	4.53817e-11	5.76734e-10	PA0014	hypothetical protein
PA0037	-2.13748	3.83872e-56	2.17579e-53	trpI	HTH-type transcriptional regulator TrpI
PA0044	-5.66536	4.75855e-38	6.27244e-36	exoT	exoenzyme T
PA0103	-3.43408	6.4798e-14	1.18859e-12	PA0103	sulfate transporter
PA0105	-3.62601	3.23271e-20	1.26366e-18	coxB	cytochrome C oxidase subunit II
PA0106	-2.31508	1.74554e-09	1.68547e-08	coxA	cytochrome C oxidase subunit I
PA0107	-3.00642	0.000489228	0.00167347	PA0107	cytochrome C oxidase assembly protein
PA0108	-3.00383	2.32629e-19	8.18969e-18	coIII	cytochrome C oxidase subunit III
PA0110	-2.0632	1.38043e-09	1.36074e-08	PA0110	hypothetical protein
PA0111	-3.08938	8.44551e-06	4.28551e-05	PA0111	hypothetical protein
PA0122	-2.43254	1.31702e-08	1.11416e-07	rahU	rahU
PA0129	2.65774	2.41501e-09	2.27759e-08	gabP	gamma-aminobutyrate permease
PA0132	2.91493	4.8943e-10	5.21445e-09	bauA; oapT	beta alanine--pyruvate transaminase
PA0172	-2.04909	1.43717e-05	6.96825e-05	siaA	SiaA
PA0175	-2.19847	1.6091e-05	7.67709e-05	cheR2	chemotaxis protein methyltransferase
PA0177	-3.14965	2.73745e-14	5.18926e-13	PA0177	purine-binding chemotaxis protein
PA0178	-2.34305	2.36686e-08	1.88153e-07	PA0178	two-component sensor
PA0179	-2.76172	8.20366e-09	7.15359e-08	PA0179	two-component response regulator
PA0180	-2.27731	3.94092e-10	4.25469e-09	cttP	trichloroethylene chemotactic transducer CttP
PA0195	2.13445	1.02287e-07	7.38548e-07	pntAA	NAD(P) transhydrogenase subunit alpha
PA0195.1	2.60082	1.14304e-05	5.62391e-05	pntAB	NAD(P) transhydrogenase subunit alpha
PA0196	2.6757	5.98903e-19	1.99681e-17	pntB	pyridine nucleotide transhydrogenase subunit beta
PA0201	2.78136	1.32823e-05	6.46215e-05	PA0201	hypothetical protein
PA0234	2.42214	2.11084e-08	1.70431e-07	PA0234	hypothetical protein
PA0259	41.7235	4.37335e-123	2.47881e-119	tla3; tli3	Type 6 lipase adaptor, Tla3
PA0291	2.17351	1.08117e-18	3.52189e-17	oprE	anaerobically-induced outer membrane porin OprE
PA0293	2.90769	6.74021e-21	2.82989e-19	aguB	N-carbamoylputrescine amidohydrolase
PA0417	-2.1505	6.70423e-15	1.40739e-13	chpE	chemotactic transduction protein ChpE
PA0493	3.86809	9.48742e-09	8.16005e-08	PA0493	acetyl-CoA carboxylase biotin carboxyl carrier protein subunit
PA0494	2.55455	1.53345e-06	8.86899e-06	PA0494	acetyl-CoA carboxylase biotin carboxylase subunit
PA0495	2.57982	6.52616e-07	4.07382e-06	PA0495	hypothetical protein
PA0509	5.97609	7.00011e-16	1.68121e-14	nirN	cytochrome C
PA0510	5.99204	5.54743e-14	1.03091e-12	nirE	uroporphyrin-III C-methyltransferase
PA0511	6.4753	1.59728e-16	4.00591e-15	nirJ	heme d1 biosynthesis protein NirJ
PA0512	5.34764	2.39177e-12	3.59591e-11	nirH	heme d1 biosynthesis protein NirH
PA0513	5.16461	9.12523e-10	9.29746e-09	nirG	heme d1 biosynthesis protein NirG
PA0514	5.17278	9.15705e-11	1.09498e-09	nirL	heme d1 biosynthesis protein NirL
PA0515	6.06761	5.12846e-13	8.42554e-12	nirD	heme d1 biosynthesis protein NirD
PA0516	5.79637	2.32002e-13	4.0586e-12	nirF	heme d1 biosynthesis protein NirF
PA0517	5.34488	9.39651e-13	1.49605e-11	nirC	cytochrome c55X
PA0518	3.97555	4.5701e-07	2.93024e-06	nirM	cytochrome C-551
PA0521	3.65511	1.15434e-05	5.66969e-05	nirO	cytochrome C oxidase subunit
PA0522	3.1712	6.40054e-05	0.000269927	nirP	hypothetical protein
PA0523	4.01647	0.000272169	0.000986351	norC	nitric oxide reductase subunit C
PA0524	6.94143	5.89912e-12	8.44349e-11	norB	nitric oxide reductase subunit B
PA0525	8.29387	1.28562e-19	4.82575e-18	norD	denitrification protein NorD
PA0545	-2.02076	0.000130732	0.000506484	PA0545	hypothetical protein
PA0572	-4.82634	4.92276e-12	7.15565e-11	PA0572	hypothetical protein
PA0614	2.90245	2.03655e-11	2.70966e-10	PA0614	hypothetical protein
PA0615	29.2535	5.31088e-29	4.36262e-27	PA0615	hypothetical protein
PA0620	17.3533	5.76256e-13	9.41273e-12	PA0620	bacteriophage protein
PA0622	31.461	4.33967e-40	6.47297e-38	PA0622	bacteriophage protein
PA0624	28.6485	1.73114e-26	1.15437e-24	PA0624	hypothetical protein
PA0625	17.5388	3.35972e-15	7.41471e-14	PA0625	hypothetical protein
PA0629	3.24287	1.73587e-11	2.33149e-10	PA0629	hypothetical protein
PA0630	3.21067	1.30003e-09	1.28597e-08	PA0630	hypothetical protein
PA0631	3.83801	4.25284e-12	6.24485e-11	PA0631	hypothetical protein
PA0633	3.87161	4.77989e-20	1.84302e-18	PA0633	hypothetical protein
PA0634	3.5119	7.59063e-19	2.50138e-17	PA0634	hypothetical protein
PA0635	3.32372	2.01462e-15	4.62302e-14	PA0635	hypothetical protein
PA0636	3.80777	5.23877e-17	1.38109e-15	PA0636	hypothetical protein
PA0637	3.43746	7.45137e-12	1.05323e-10	PA0637	hypothetical protein
PA0638	2.91716	1.24973e-10	1.4575e-09	PA0638	bacteriophage protein
PA0639	3.13426	2.67388e-11	3.48403e-10	PA0639	hypothetical protein
PA0640	3.06565	1.04404e-13	1.8846e-12	PA0640	bacteriophage protein
PA0641	2.79937	1.81644e-10	2.08835e-09	PA0641	bacteriophage protein
PA0644	2.84093	0.000289694	0.00104187	PA0644	hypothetical protein
PA0645	2.02778	0.000582357	0.00194508	PA0645	hypothetical protein
PA0646	2.54984	9.36894e-12	1.31119e-10	PA0646	hypothetical protein
PA0654	2.01246	2.01831e-05	9.44655e-05	speD	S-adenosylmethionine decarboxylase
PA0695	-2.07519	0.00023285	0.000858123	PA0695	hypothetical protein
PA0715	26.3686	6.47265e-26	4.03154e-24	PA0715	hypothetical protein
PA0729	29.4226	5.34952e-34	5.72095e-32	PA0729	hypothetical protein
PA0742	-3.48656	3.36309e-14	6.3329e-13	PA0742	hypothetical protein
PA0752	2.63743	1.18735e-14	2.39498e-13	PA0752	hypothetical protein
PA0753	2.99856	0.000216187	0.000801928	PA0753	hypothetical protein
PA0754	2.68146	6.2347e-14	1.14735e-12	PA0754	hypothetical protein
PA0755	3.3179	2.47073e-13	4.2826e-12	opdH	cis-aconitate porin OpdH
PA0782	2.19122	2.29303e-28	1.7804e-26	putA	bifunctional proline dehydrogenase/pyrroline-5-carboxylate dehydrogenase
PA0783	3.08379	4.18718e-35	4.74659e-33	putP	sodium/proline symporter PutP
PA0819	-2.49854	3.54076e-05	0.000157034	PA0819	hypothetical protein
PA0864	-2.42334	8.09081e-12	1.13512e-10	PA0864	transcriptional regulator
PA0865	3.89424	2.37643e-21	1.03612e-19	hpd	4-hydroxyphenylpyruvate dioxygenase
PA0866	2.0632	0.000108012	0.000427224	aroP2	aromatic amino acid transporter AroP
PA0870	2.31905	5.04426e-26	3.24896e-24	phhC	aromatic amino acid aminotransferase
PA0871	3.08989	7.41598e-28	5.53076e-26	phhB	pterin-4-alpha-carbinolamine dehydratase
PA0910	2.75823	1.07179e-07	7.71909e-07	alpD	AlpD
PA0996	-7.25314	1.74295e-13	3.0872e-12	pqsA	anthranilate--CoA ligase
PA0997	-6.28801	8.16971e-11	9.89442e-10	pqsB	PqsB
PA0998	-6.39071	3.81854e-11	4.90783e-10	pqsC	PqsC
PA0999	-6.18129	1.50072e-11	2.03983e-10	pqsD	3-oxoacyl-ACP synthase
PA1000	-5.9395	6.5579e-12	9.33924e-11	pqsE	thioesterase PqsE
PA1001	-5.76579	6.07458e-14	1.12152e-12	phnA	anthranilate synthase component I
PA1002	-5.31913	3.84861e-12	5.69554e-11	phnB	anthranilate synthase component II
PA1003	-3.31297	1.83158e-08	1.49804e-07	mvfR	transcriptional regulator MvfR
PA1041	-2.31144	3.20557e-10	3.49407e-09	PA1041	probable outer membrane protein precursor
PA1070	3.357	5.25648e-15	1.12855e-13	braG	ABC transporter ATP-binding protein
PA1071	3.33826	5.45525e-17	1.4315e-15	braF	ABC transporter ATP-binding protein
PA1072	3.44499	1.51801e-19	5.55102e-18	braE	branched-chain amino acid ABC transporter permease BraE
PA1073	4.06822	2.90988e-20	1.16149e-18	braD	branched-chain amino acid ABC transporter permease BraD
PA1074	2.16789	1.21644e-11	1.66944e-10	braC	branched-chain amino acid ABC transporter substrate-binding protein BraC
PA1088	33.3677	1.97094e-48	6.20626e-46	PA1088	hypothetical protein
PA1090	30.6059	1.23658e-41	2.06145e-39	PA1090	hypothetical protein
PA1093	36.4871	1.65284e-66	1.33833e-63	flaG	hypothetical protein
PA1095	38.0173	1.02788e-71	1.16521e-68	fliS	B-type flagellar protein FliS
PA1130	-2.01982	0.000246349	0.000901425	rhlC	rhamnosyltransferase
PA1151	41.4851	1.32948e-81	2.51183e-78	imm2	pyocin-S2 immunity protein
PA1155	2.13334	9.44968e-20	3.59468e-18	nrdB	ribonucleotide-diphosphate reductase subunit beta
PA1173	-2.69868	0.00214119	0.00615742	napB	cytochrome C protein NapB
PA1176	-2.37374	0.000127646	0.000496567	napF	ferredoxin protein NapF
PA1190	-2.23736	4.15301e-07	2.69946e-06	yohC	hypothetical protein
PA1202	-4.17943	2.33176e-18	7.42494e-17	ycaC	hydrolase
PA1203	-4.49714	4.98939e-34	5.43844e-32	PA1203	hypothetical protein
PA1204	-3.04959	2.32903e-43	4.25837e-41	yieF	NAD(P)H-dependent FMN reductase
PA1205	-3.38519	1.81562e-37	2.23717e-35	PA1205	quercetin 2%2C3-dioxygenase
PA1206	-2.78927	1.92468e-27	1.36364e-25	PA1206	hypothetical protein
PA1207	-3.0077	1.8726e-32	1.79896e-30	kefB	glutathione-regulated potassium-efflux system protein KefB
PA1208	-3.02058	7.71975e-44	1.5627e-41	PA1208	hypothetical protein
PA1211	-2.29308	0.000214637	0.000797222	PA1211	hypothetical protein
PA1214	-3.80614	7.133e-11	8.76617e-10	PA1214	hypothetical protein
PA1215	-3.25708	3.55964e-11	4.58547e-10	PA1215	hypothetical protein
PA1216	-2.82972	1.56936e-06	9.0306e-06	PA1216	hypothetical protein
PA1217	-2.66483	4.02369e-09	3.6666e-08	PA1217	2-isopropylmalate synthase
PA1218	-2.99316	1.11693e-06	6.63601e-06	PA1218	hypothetical protein
PA1219	-3.67544	0.000328241	0.00116352	PA1219	hypothetical protein
PA1220	-4.16644	1.34391e-08	1.13427e-07	PA1220	hypothetical protein
PA1221	-4.99647	5.55552e-09	4.97452e-08	PA1221	hypothetical protein
PA1245	-3.33554	2.69845e-09	2.5239e-08	aprX	AprX
PA1246	-4.10574	2.28253e-10	2.5568e-09	aprD	alkaline protease secretion ATP-binding protein AprD
PA1247	-4.71618	3.79795e-13	6.38776e-12	aprE	alkaline protease secretion protein AprE
PA1248	-3.50785	9.5559e-11	1.14027e-09	aprF	alkaline protease secretion protein AprF
PA1249	-3.96101	1.75783e-11	2.35541e-10	aprA	alkaline metalloproteinase
PA1250	-2.64004	1.56624e-07	1.09733e-06	aprI	alkaline proteinase inhibitor AprI
PA1317	-2.56981	7.91124e-07	4.84243e-06	cyoA	cytochrome o ubiquinol oxidase subunit II
PA1318	-2.63594	2.16773e-07	1.48032e-06	cyoB	cytochrome o ubiquinol oxidase subunit I
PA1319	-3.16849	2.57284e-07	1.71765e-06	cyoC	cytochrome o ubiquinol oxidase subunit III
PA1320	-2.03537	0.000523393	0.00177322	cyoD	cytochrome o ubiquinol oxidase subunit IV
PA1321	-2.08226	4.22612e-07	2.74383e-06	cyoE	protoheme IX farnesyltransferase
PA1331	2.36289	3.81784e-09	3.49588e-08	yegH	hypothetical protein
PA1332	-3.45316	2.97818e-15	6.75213e-14	PA1332	hypothetical protein
PA1333	-3.1877	1.16076e-13	2.08202e-12	PA1333	hypothetical protein
PA1351	-2.25916	9.7538e-09	8.36377e-08	PA1351	ECF subfamily sigma-70 factor
PA1355	-2.08922	0.000627458	0.00208344	PA1355	hypothetical protein
PA1356	-2.13243	1.30615e-07	9.33575e-07	PA1356	hypothetical protein
PA1369	32.134	8.08222e-44	1.57028e-41	PA1369	hypothetical protein
PA1372	33.2191	3.39524e-45	7.6977e-43	PA1372	hypothetical protein
PA1420	-3.35952	0.000922067	0.00292297	PA1420	hypothetical protein
PA1421	-2.88842	0.00169446	0.00500741	gbuA	guanidinobutyrase
PA1432	-2.25696	0.000387324	0.00135265	lasI	acyl-homoserine-lactone synthase
PA1507	-3.06357	1.82775e-14	3.58467e-13	PA1507	transporter
PA1542	2.11913	9.45761e-05	0.000377771	PA1542	hypothetical protein
PA1551	2.21688	3.10179e-08	2.42162e-07	fixG	ferredoxin
PA1559	2.28282	1.7875e-24	9.66359e-23	PA1559	hypothetical
PA1602	2.21191	5.39678e-10	5.69022e-09	PA1602	oxidoreductase
PA1690	-4.39113	3.31819e-15	7.37548e-14	pscU	translocation protein in type III secretion
PA1691	-3.58818	4.76795e-06	2.52097e-05	pscT	translocation protein in type III secretion
PA1692	-6.33436	0.000201827	0.000755087	pscS	translocation protein in type III secretion
PA1693	-9.18624	2.30586e-09	2.19289e-08	pscR	type III secretion system protein
PA1694	-8.07239	5.80453e-22	2.65323e-20	pscQ	type III secretion system protein
PA1695	-8.25541	1.98785e-19	7.16947e-18	pscP	translocation protein in type III secretion
PA1696	-8.92483	1.26506e-14	2.5337e-13	pscO	translocation protein in type III secretion
PA1697	-9.07576	3.0987e-33	3.19335e-31	pscN	type III secretion system ATPase
PA1698	-7.49897	1.75452e-35	2.02951e-33	popN	type III secretion outer membrane protein PopN
PA1699	-6.96652	3.86018e-12	5.69778e-11	pcr1	Pcr1
PA1700	-6.72141	2.41521e-13	4.21213e-12	pcr2	Pcr2
PA1701	-10.47	9.59065e-12	1.33235e-10	pcr3	Pcr3
PA1702	-6.74069	9.903e-12	1.37238e-10	pcr4	Pcr4
PA1703	-6.07216	4.73642e-41	7.45722e-39	pcrD	type III secretory apparatus protein PcrD
PA1704	-5.37441	3.17949e-15	7.15133e-14	pcrR	transcriptional regulator PcrR
PA1705	-6.92935	9.24448e-22	4.15855e-20	pcrG	type III secretion regulator
PA1706	-7.73184	7.42089e-52	3.0044e-49	pcrV	type III secretion protein PcrV
PA1707	-7.32545	2.37639e-38	3.20699e-36	pcrH	regulatory protein PcrH
PA1708	-7.14462	3.23954e-49	1.0801e-46	popB	translocator protein PopB
PA1709	-6.78615	5.11113e-43	9.05309e-41	popD	translocator outer membrane protein PopD
PA1710	-5.09842	5.17006e-48	1.54231e-45	exsC	exoenzyme S synthesis protein ExsC
PA1711	-5.08085	1.17129e-29	1.00589e-27	exsE	ExsE
PA1712	-6.54542	2.87718e-57	2.03848e-54	exsB	exoenzyme S synthesis protein ExsB
PA1713	-5.08826	9.91921e-29	8.03173e-27	exsA	exoenzyme S transcriptional regulator ExsA
PA1714	-4.78083	2.09664e-38	2.89848e-36	exsD	ExsD
PA1715	-6.06225	2.67303e-25	1.5782e-23	pscB	type III export apparatus protein
PA1716	-4.93002	6.99603e-25	3.8876e-23	pscC	type III secretion outer membrane protein PscC
PA1717	-5.52073	1.35045e-27	9.94072e-26	pscD	type III export protein PscD
PA1718	-4.82773	0.00210784	0.00608001	pscE	type III export protein PscE
PA1719	-4.21052	2.04517e-17	5.73863e-16	pscF	type III export protein PscF
PA1720	-5.37139	1.76171e-23	8.68295e-22	pscG	type III export protein PscG
PA1721	-4.84602	4.15912e-24	2.14308e-22	pscH	type III export protein PscH
PA1722	-4.23237	2.03086e-18	6.50335e-17	pscI	type III export protein PscI
PA1723	-4.3514	3.85497e-25	2.185e-23	pscJ	type III export protein PscJ
PA1724	-5.04463	2.83658e-23	1.36252e-21	pscK	type III export protein PscK
PA1725	-4.0239	4.10597e-24	2.1351e-22	pscL	type III secretion system protein
PA1847	2.19321	2.33769e-08	1.86357e-07	nfuA; yhgI	Fe/S biogenesis protein NfuA
PA1853	-2.7417	1.50018e-18	4.83125e-17	PA1853	transcriptional regulator
PA1856	2.19523	0.00103727	0.00324105	PA1856	cbb3-type cytochrome C oxidase subunit I
PA1869	-3.22896	5.29659e-08	3.96056e-07	acp1	acyl carrier protein
PA1871	-3.50335	2.8214e-07	1.87696e-06	lasA	protease LasA
PA1899	-2.74359	0.000197942	0.00074153	phzA2	phenazine biosynthesis protein PhzA
PA1900	-2.32804	1.22773e-05	6.01451e-05	phzB2	phenazine biosynthesis protein PhzB
PA1905	-4.36809	0.0004992	0.00170347	phzG2	pyridoxamine 5'-phosphate oxidase
PA1947	2.03185	7.41527e-11	9.0777e-10	rbsA	ribose transporter RbsA
PA1951	-2.43432	2.59218e-09	2.43253e-08	fapF	FapF
PA1973	-2.87952	5.05297e-22	2.32848e-20	pqqF	coenzyme PQQ synthesis protein F
PA1974	-2.21168	0.00041953	0.00145437	PA1974	hypothetical protein
PA1975	-2.45168	1.61922e-14	3.209e-13	PA1975	hypothetical protein
PA1976	-3.30463	1.32246e-19	4.89915e-18	ercS'	sensor histidine kinase
PA1978	-2.15764	1.87043e-05	8.80531e-05	erbR; agmR	glycerol metabolism activator
PA1979	-3.67527	2.26949e-07	1.54053e-06	eraS	sensor kinase EraS
PA1980	-2.40624	1.98249e-06	1.11521e-05	eraR	response regulator EraR
PA1983	-2.18937	0.00262394	0.00742511	exaB	cytochrome C550
PA1986	-4.9167	4.63843e-21	1.97674e-19	pqqB	coenzyme PQQ synthesis protein B
PA1987	-5.17727	2.00778e-27	1.40495e-25	pqqC	pyrroloquinoline-quinone synthase
PA1988	-5.50769	1.15955e-10	1.36639e-09	pqqD	coenzyme PQQ synthesis protein D
PA1989	-4.5894	1.96094e-19	7.12475e-18	pqqE	coenzyme PQQ synthesis protein E
PA1990	-4.3883	1.97495e-17	5.59701e-16	pqqH	peptidase
PA2009	2.31904	2.29324e-06	1.27183e-05	hmgA	homogentisate 1%2C2-dioxygenase
PA2026	-3.69472	1.82646e-15	4.20829e-14	yfeH	hypothetical protein
PA2030	-2.17541	1.01928e-05	5.08562e-05	PA2030	hypothetical protein
PA2036	-2.08335	0.000517414	0.00175611	PA2036	hypothetical protein
PA2037	23.5441	3.12073e-17	8.62844e-16	PA2037	hypothetical protein
PA2057	-2.42768	4.02668e-05	0.00017665	sppR	TonB-dependent receptor, SppR
PA2068	-2.433	0.00214058	0.00615742	PA2068	major facilitator superfamily transporter
PA2069	-2.22344	0.000133846	0.000517489	PA2069	carbamoyl transferase
PA2073	38.8956	3.19966e-70	3.02262e-67	PA2073	transporter membrane subunit
PA2109	2.72442	8.45735e-07	5.1489e-06	PA2109	hypothetical protein
PA2110	2.78377	1.86913e-06	1.06049e-05	PA2110	hypothetical protein
PA2111	2.81438	1.56794e-06	9.0306e-06	PA2111	hypothetical protein
PA2112	3.23367	1.77401e-09	1.70425e-08	PA2112	hypothetical protein
PA2113	3.48594	7.79558e-10	8.0337e-09	opdO	pyroglutatmate porin OpdO
PA2118	-2.99906	4.8034e-40	6.98094e-38	ada	O6-methylguanine-DNA methyltransferase
PA2124	-2.24067	9.51e-12	1.32439e-10	PA2124	dehydrogenase
PA2188	-3.24173	2.18168e-08	1.75153e-07	PA2188	alcohol dehydrogenase
PA2191	-6.56333	1.14379e-49	4.05187e-47	exoY	adenylate cyclase
PA2193	-3.55483	2.22335e-06	1.2375e-05	hcnA	hydrogen cyanide synthase subunit HcnA
PA2194	-3.84669	4.16337e-08	3.17604e-07	hcnB	hydrogen cyanide synthase subunit HcnB
PA2195	-3.65245	7.14698e-08	5.26776e-07	hcnC	hydrogen cyanide synthase subunit HcnC
PA2247	2.4035	2.01516e-08	1.63638e-07	bkdA1	2-oxoisovalerate dehydrogenase subunit alpha
PA2248	2.17686	1.49536e-07	1.05158e-06	bkdA2	2-oxoisovalerate dehydrogenase subunit beta
PA2249	2.15307	1.08023e-08	9.19329e-08	bkdB	branched-chain alpha-keto acid dehydrogenase complex lipoamide acyltransferase
PA2250	2.43548	1.2753e-09	1.26592e-08	lpdV	branched-chain alpha-keto acid dehydrogenase complex dihydrolipoyl dehydrogenase
PA2252	-3.00513	6.26097e-06	3.23788e-05	PA2252	AGCS sodium/alanine/glycine symporter
PA2260	-2.51253	0.000112116	0.000441608	kguE	hypothetical protein
PA2261	-2.83049	9.70657e-06	4.87196e-05	kguK ; kgk	2-ketogluconate kinase
PA2300	-3.54621	5.04235e-09	4.52932e-08	chiC	chitinase
PA2303	-2.57797	0.002064	0.0059657	ambD	protein AmbD
PA2329	-2.05706	1.39799e-06	8.16045e-06	PA2329	ABC transporter ATP-binding protein
PA2338	5.55877	8.95929e-32	8.3248e-30	mtlE	maltose/mannitol ABC transporter substrate-binding protein
PA2339	2.53314	3.54137e-07	2.33401e-06	mtlF	binding-protein-dependent maltose/mannitol transport protein
PA2341	3.65881	4.34817e-08	3.29925e-07	mtlK	maltose ABC transporter ATP-binding protein
PA2342	4.15929	8.84258e-15	1.82254e-13	mtlD	mannitol dehydrogenase
PA2343	4.7715	5.15982e-11	6.5427e-10	mtlY	xylulose kinase
PA2365	-3.27889	8.60196e-08	6.27489e-07	hsiB3	HsiB3
PA2366	-2.87992	1.11351e-12	1.76295e-11	hsiC3; puuD	uricase
PA2367	-2.21248	4.40329e-07	2.83612e-06	hcp3	Hcp3
PA2369	-2.91741	2.00622e-11	2.67558e-10	hsiG3	HsiG3
PA2370	-2.82614	7.49079e-05	0.000309009	hsiH3	HsiH3
PA2371	-2.24432	8.54061e-14	1.55653e-12	clpV3	ClpA/B-type protease
PA2375	-2.67114	2.92547e-05	0.000131495	PA2375	hypothetical protein
PA2428	-2.38816	1.79167e-08	1.47177e-07	PA2428	hypothetical protein
PA2430	-3.88077	5.62355e-16	1.35977e-14	PA2430	hypothetical protein
PA2431	-4.22476	3.43068e-20	1.33186e-18	PA2431	hypothetical protein
PA2432	-4.59826	2.01065e-19	7.16947e-18	bexR	bistable expression regulator BexR
PA2433	-5.70056	2.73456e-25	1.59789e-23	PA2433	hypothetical protein
PA2446	-2.99045	0.000238475	0.000874304	gcvH2	glycine cleavage system protein H
PA2459	28.9511	1.4232e-32	1.41521e-30	PA2459	hypothetical protein
PA2460	14.261	5.64139e-10	5.87783e-09	PA2460	hypothetical protein
PA2461	26.3111	4.17128e-21	1.79112e-19	PA2461	hypothetical protein
PA2481	2.31641	0.000234192	0.000862244	PA2481	hypothetical protein
PA2482	2.00218	9.40479e-05	0.000376457	PA2482	cytochrome C
PA2493	3.13832	2.02871e-08	1.64302e-07	mexE	resistance-nodulation-cell division (RND) multidrug efflux membrane fusion protein MexE
PA2494	2.70674	2.83071e-06	1.55019e-05	mexF	resistance-nodulation-cell division (RND) multidrug efflux transporter MexF
PA2495	2.71563	1.75098e-07	1.22073e-06	oprN	multidrug efflux outer membrane protein OprN
PA2507	2.04348	1.41782e-07	1.00453e-06	catA	catechol 1%2C2-dioxygenase
PA2532	2.21224	9.95002e-22	4.44068e-20	tpx	2-Cys peroxiredoxin
PA2554	2.02568	1.34109e-06	7.85256e-06	PA2554	short-chain dehydrogenase
PA2587	-2.05221	0.000840089	0.00269018	pqsH	2-heptyl-3-hydroxy-4(1H)-quinolone synthase
PA2591	-3.62777	3.14436e-09	2.92647e-08	vqsR	transcriptional regulator
PA2593	-2.30052	2.74941e-06	1.50712e-05	qteE	quorum threshold expression protein QteE
PA2676	-2.00265	1.76174e-09	1.69534e-08	hplS	type II secretion system protein
PA2678	-2.36649	0.000263836	0.000957376	PA2678	ABC transporter permease
PA2679	-3.74967	2.04997e-27	1.41698e-25	PA2679	hypothetical protein
PA2691	2.30918	5.89524e-06	3.06271e-05	PA2691	hypothetical protein
PA2696	-2.20866	9.05106e-11	1.0846e-09	PA2696	transcriptional regulator
PA2697	-2.57141	2.26277e-07	1.5381e-06	PA2697	hypothetical protein
PA2698	-2.20233	3.94371e-09	3.59951e-08	PA2698	hydrolase
PA2699	-3.26743	1.87282e-12	2.86122e-11	PA2699	hypothetical protein
PA2700	-2.02615	5.11124e-07	3.25511e-06	opdB	OpdB proline porin
PA2701	-2.05801	5.47357e-05	0.000233089	PA2701	major facilitator superfamily transporter
PA2712	-3.94197	1.39342e-77	1.97447e-74	PA2712	hypothetical protein
PA2730	23.6159	7.44154e-18	2.25554e-16	PA2730	hypothetical protein
PA2733	26.2273	1.22717e-25	7.56046e-24	PA2733	hypothetical protein
PA2736	25.0744	4.32402e-08	3.29186e-07	PA2736	hypothetical protein
PA2746a	-2.40005	7.3341e-09	6.44491e-08	PA2746a	hypothetical protein
PA2760	3.54916	4.58231e-37	5.52607e-35	oprQ	OprQ
PA2780	-2.35211	3.51877e-14	6.60411e-13	bswR	bacterial swarming regulator BswR
PA2782	-3.20815	4.20078e-24	2.14505e-22	bamI	biofilm-associated metzincin Inhibitor, BamI
PA2783	-3.38691	1.9797e-10	2.24419e-09	mep72	Mep72
PA2787	-2.45725	1.66753e-08	1.37578e-07	cpg2	glutamate carboxypeptidase
PA2818	32.3409	4.21949e-41	6.83316e-39	arr	aminoglycoside response regulator
PA2851	2.19486	6.16943e-26	3.92903e-24	efp	elongation factor P
PA2892	2.92835	1.63197e-14	3.223e-13	atuG	short-chain dehydrogenase
PA2916	-4.39612	2.08242e-11	2.76204e-10	PA2916	hypothetical protein
PA2917	-2.14192	1.85541e-24	9.92117e-23	PA2917	transcriptional regulator
PA2935	-2.24623	3.54717e-05	0.000157196	PA2935	hypothetical protein
PA3055	-2.10611	1.45304e-29	1.21115e-27	PA3055	hypothetical protein
PA3079	2.62591	4.16627e-15	9.04767e-14	PA3079	hypothetical protein
PA3143	32.7993	3.80692e-46	9.38158e-44	PA3143	transposase
PA3147	18.8986	3.46197e-18	1.09014e-16	wbpJ	glycosyl transferase WbpJ
PA3152	28.613	1.17314e-40	1.79713e-38	hisH2	imidazole glycerol phosphate synthase subunit HisH
PA3153	37.6625	3.55883e-54	1.83377e-51	wzx	O-antigen translocase
PA3154	15.8117	9.57527e-10	9.72628e-09	wzy	B-band O-antigen polymerase
PA3155	34.5431	2.36393e-56	1.48875e-53	wbpE	UDP-2-acetamido-2-deoxy-3-oxo-D-glucuronate aminotransferase
PA3156	34.0646	1.59218e-52	6.94189e-50	wbpD	UDP-2-acetamido-3-amino-2%2C3-dideoxy-D-glucuronate N-acetyltransferase
PA3157	34.3308	1.3499e-51	5.10084e-49	wbpC	acetyltransferase
PA3158	34.5854	4.36162e-47	1.17722e-44	wbpB	UDP-N-acetyl-2-amino-2-deoxy-D-glucuronate oxidase
PA3160	17.3164	1.17504e-12	1.85004e-11	wzz	O-antigen chain length regulator
PA3176	2.46181	1.35304e-12	2.09536e-11	gltS	glutamate/sodium ion symporter GltS
PA3186	4.78769	1.4418e-29	1.21115e-27	oprB	porin B
PA3187	5.8823	3.26018e-19	1.12675e-17	gltK	ABC transporter ATP-binding protein
PA3188	6.80638	5.37551e-25	3.01667e-23	gltG	sugar ABC transporter permease
PA3189	6.95464	3.51546e-18	1.10086e-16	gltF	sugar ABC transporter permease
PA3190	4.19504	6.23215e-13	1.01214e-11	gltB	sugar ABC transporter substrate-binding protein
PA3232	-2.50325	3.6172e-09	3.34458e-08	PA3232	DNA polymerase III subunit epsilon
PA3268	2.09688	0.000743169	0.00241946	PA3268	TonB-dependent receptor
PA3269	-2.68177	1.82548e-25	1.11256e-23	PA3269	transcriptional regulator
PA3271	-2.96141	2.75308e-13	4.71434e-12	PA3271	two-component sensor
PA3327	-5.89072	1.95079e-11	2.6078e-10	PA3327	non-ribosomal peptide synthetase
PA3328	-5.96653	4.1405e-09	3.75824e-08	PA3328	FAD-dependent monooxygenase
PA3329	-6.17955	1.10709e-10	1.30729e-09	PA3329	hypothetical protein
PA3330	-5.64567	4.0784e-12	6.00425e-11	PA3330	short-chain dehydrogenase
PA3331	-6.26015	2.53235e-11	3.31486e-10	PA3331	cytochrome P450
PA3332	-6.30241	2.4742e-11	3.24625e-10	PA3332	hypothetical protein
PA3333	-5.21779	2.17623e-10	2.4474e-09	fabH2	3-oxoacyl-ACP synthase III
PA3334	-4.37949	1.47228e-08	1.23262e-07	acp3	acyl carrier protein
PA3335	-4.10213	1.89435e-08	1.5427e-07	PA3335	hypothetical protein
PA3336	-3.85945	2.33e-07	1.5722e-06	PA3336	major facilitator superfamily transporter
PA3349	-2.32523	7.44297e-09	6.52037e-08	PA3349	chemotaxis protein
PA3365	2.75767	2.17034e-14	4.16999e-13	amiB	chaperone
PA3366	2.68166	2.13446e-19	7.56133e-18	amiE	acylamide amidohydrolase
PA3366.1	3.25948	0.000494916	0.00168987	amiL	AmiL
PA3392	7.4192	1.19242e-17	3.46598e-16	nosZ	nitrous-oxide reductase
PA3393	6.53792	5.94341e-18	1.82093e-16	nosD	copper-binding periplasmic protein
PA3394	7.0265	7.18018e-17	1.86685e-15	nosF	copper ABC transporter ATP-binding protein
PA3395	7.63093	4.01439e-19	1.379e-17	nosY	membrane protein NosY
PA3396	6.45815	2.47163e-20	9.9356e-19	nosL	acessory protein NosL
PA3397	2.7076	2.1487e-12	3.25637e-11	fpr	ferredoxin-NADP reductase
PA3431	3.82486	3.65051e-12	5.41652e-11	ywbG	hypothetical protein
PA3432	3.34435	1.94542e-10	2.20975e-09	PA3432	hypothetical protein
PA3450	2.38551	0.000323854	0.00115013	lsfA	antioxidant protein
PA3476	-4.20024	1.80045e-12	2.75809e-11	rhlI	acyl-homoserine-lactone synthase
PA3478	-4.75053	2.46219e-13	4.28088e-12	rhlB	rhamnosyltransferase subunit B
PA3479	-5.34332	1.96513e-17	5.59701e-16	rhlA	rhamnosyltransferase subunit A
PA3487	32.95	1.73844e-39	2.46338e-37	pldA	phospholipase D
PA3516	2.4268	2.2708e-08	1.81536e-07	PA3516	adenylosuccinate lyase
PA3517	2.33535	5.72361e-07	3.61263e-06	PA3517	adenylosuccinate lyase
PA3518	5.73422	5.59125e-10	5.83631e-09	PA3518	hypothetical protein
PA3519	4.58137	1.51661e-08	1.266e-07	PA3519	hypothetical protein
PA3524	2.03036	4.82461e-31	4.34062e-29	gloA1	lactoylglutathione lyase
PA3533	2.02376	7.846e-19	2.57059e-17	grxD; ydhD	GrxD
PA3554	2.1555	5.90099e-47	1.52031e-44	arnA	bifunctional UDP-glucuronic acid decarboxylase/UDP-4-amino-4-deoxy-L-arabinose formyltransferase
PA3581	-2.63147	1.18823e-06	6.99363e-06	glpF	glycerol uptake facilitator protein
PA3584	-2.4954	0.00016677	0.000635676	glpD	glycerol-3-phosphate dehydrogenase
PA3610	2.33222	0.000136392	0.000525896	potD	polyamine ABC transporter substrate-binding protein PotD
PA3635	2.09429	2.0701e-24	1.09657e-22	eno	enolase
PA3660	-2.9368	3.17775e-31	2.90508e-29	yjcE	sodium/hydrogen antiporter
PA3724	-2.952	1.49866e-06	8.69437e-06	lasB	elastase LasB
PA3790	3.89682	1.40497e-16	3.53928e-15	oprC	copper transport outer membrane porin OprC
PA3809	2.07525	6.23905e-07	3.91183e-06	fdx2	(2Fe-2S) ferredoxin
PA3810	2.13895	8.45802e-08	6.17785e-07	hscA	chaperone protein HscA
PA3841	-5.99228	5.40253e-44	1.13413e-41	exoS	exoenzyme S
PA3842	-6.47635	1.46079e-24	8.03859e-23	spcS; orf1	chaperone
PA3866	30.207	1.9666e-26	1.29613e-24	PA3866	pyocin protein
PA3872	2.14984	0.00136589	0.00415112	narI	respiratory nitrate reductase subunit gamma
PA3911	2.68835	9.45202e-05	0.000377771	yhbT	hypothetical protein
PA3912	2.92838	1.60224e-05	7.65081e-05	yhbV	hypothetical protein
PA3913	2.35026	0.00155144	0.00462089	yhbU	protease
PA3922	-2.48356	4.79987e-07	3.07062e-06	PA3922	hypothetical protein
PA3923	-3.019	7.81317e-13	1.26168e-11	PA3923	hypothetical protein
PA3924	-3.72422	5.19646e-33	5.25956e-31	PA3924	long-chain-fatty-acid--CoA ligase
PA3931	2.09062	0.000508584	0.00173028	PA3931	hypothetical protein
PA3940	2.36623	1.27727e-37	1.6088e-35	PA3940	DNA binding protein
PA3959	2.30686	2.27185e-06	1.26244e-05	PA3959	hypothetical protein
PA3960	3.55345	2.59461e-19	9.07792e-18	PA3960	hypothetical protein
PA4055	2.0652	8.31129e-44	1.57028e-41	ribC	riboflavin synthase subunit alpha
PA4066	-2.07762	3.0176e-20	1.19607e-18	PA4066	hypothetical protein
PA4110	-5.20354	6.90269e-113	1.95622e-109	ampC	beta-lactamase
PA4111	-4.16975	2.19466e-53	1.03661e-50	PA4111	hypothetical protein
PA4129	-2.54204	2.15766e-10	2.43133e-09	PA4129	hypothetical protein
PA4133	-2.14331	0.0023454	0.006687	ccoN ; fixN ; cytN	cbb3-type cytochrome C oxidase subunit I
PA4134	-2.20588	0.000128129	0.000497761	PA4134	hypothetical protein
PA4205	2.21534	3.79945e-05	0.00016772	mexG	hypothetical protein
PA4208	2.06948	3.99587e-05	0.000175435	opmD	probable outer membrane protein precursor
PA4210	-3.46594	0.00189243	0.00552333	phzA1	phenazine biosynthesis protein
PA4211	-3.07737	0.000234653	0.000862825	phzB1	phenazine biosynthesis protein
PA4212	-2.46893	2.59563e-05	0.000118264	phzC1	phenazine biosynthesis protein PhzC
PA4217	-2.52657	9.61394e-07	5.76023e-06	phzS	flavin-containing monooxygenase
PA4218	-2.87116	2.6225e-06	1.44454e-05	ampP; fptX	transporter
PA4219	-3.58626	1.14976e-06	6.79546e-06	ampO; yfpB	AmpO
PA4220	-4.03654	0.000336861	0.00119035	fptB	hypothetical protein
PA4221	-2.65681	0.000485503	0.00166274	fptA	Fe(III)-pyochelin outer membrane receptor
PA4222	-3.49565	1.10041e-09	1.10391e-08	pchI	ABC transporter ATP-binding protein
PA4223	-4.12361	6.88931e-12	9.78663e-11	pchH	ABC transporter ATP-binding protein
PA4224	-4.36066	1.14355e-08	9.7176e-08	pchG	pyochelin biosynthetic protein PchG
PA4225	-4.71156	3.29859e-12	4.9201e-11	pchF	pyochelin synthetase
PA4226	-3.95666	4.24916e-07	2.75248e-06	pchE	dihydroaeruginoic acid synthetase
PA4228	-5.17497	1.61764e-11	2.18825e-10	pchD	2%2C3-dihydroxybenzoate-AMP ligase
PA4229	-4.20973	2.10497e-05	9.79556e-05	pchC	pyochelin biosynthetic protein PchC
PA4230	-5.12855	1.62626e-10	1.88116e-09	pchB	isochorismate-pyruvate lyase
PA4231	-4.32269	1.2455e-12	1.93942e-11	pchA	salicylate biosynthesis isochorismate synthase
PA4290	-3.95589	3.10636e-09	2.89586e-08	PA4290	chemotaxis transducer
PA4300	-2.73373	3.23712e-11	4.20826e-10	tadC	type II secretion system protein TadC
PA4302	-2.67461	1.2681e-15	2.9824e-14	tadA	ATPase TadA
PA4303	-2.56921	1.06253e-11	1.46889e-10	tadZ	TadZ
PA4304	-2.43738	2.73132e-26	1.77944e-24	rcpA	type II/III secretion system protein
PA4305	-2.61473	2.29921e-17	6.3882e-16	rcpC	RcpC
PA4306	-3.48461	5.79009e-07	3.64647e-06	flp	type IVb pilin Flp
PA4384	-2.2618	4.29833e-07	2.78116e-06	PA4384	hypothetical protein
PA4394	2.22194	3.08143e-32	2.91093e-30	yggB	hypothetical protein
PA4395	2.14252	5.74437e-38	7.39979e-36	yajQ	nucleotide-binding protein
PA4482	2.09392	5.06808e-09	4.54524e-08	gatC	aspartyl/glutamyl-tRNA amidotransferase subunit C
PA4496	2.32603	1.94131e-14	3.76828e-13	dppA1	ABC transporter
PA4497	2.28197	1.40433e-14	2.80272e-13	dppA2	ABC transporter
PA4501	2.84883	3.77987e-09	3.46671e-08	opdP	glycine-glutamate dipeptide porin OpdP
PA4537	-2.58523	2.17245e-05	0.00010093	PA4537	hypothetical protein
PA4587	2.75985	9.13128e-05	0.000368371	ccpR	cytochrome C551 peroxidase
PA4596	-2.08661	2.53129e-05	0.000115611	esrC	transcriptional regulator
PA4602	2.02773	9.78033e-09	8.37385e-08	glyA3	serine hydroxymethyltransferase
PA4615	2.43944	3.0813e-15	6.95808e-14	fprB	oxidoreductase
PA4675	2.48258	8.66628e-05	0.000351866	chtA; optH ; iutA	TonB-dependent receptor
PA4715	2.5151	4.68881e-30	4.15252e-28	yfdZ	aminotransferase
PA4726.1	-3.16388	0.000128768	0.000499902	P36	P36
PA4729	2.02386	1.75138e-20	7.14158e-19	panB	3-methyl-2-oxobutanoate hydroxymethyltransferase
PA4770	3.00729	7.87543e-10	8.10126e-09	lldP	L-lactate permease
PA4888	2.23597	5.30999e-11	6.68822e-10	desB	acyl-CoA desaturase
PA4979	2.70192	1.97406e-14	3.81876e-13	PA4979	acyl-CoA dehydrogenase
PA4980	3.55461	4.06123e-07	2.65197e-06	PA4980	enoyl-CoA hydratase
PA5023	2.20849	6.21504e-05	0.000262722	ydiU	hypothetical protein
PA5046	2.25105	5.59817e-19	1.87754e-17	PA5046	malic enzyme
PA5083	2.30919	6.79531e-05	0.00028488	dguB	Rid2 subfamily protein
PA5123	-2.2617	4.12299e-07	2.68622e-06	PA5123	hypothetical protein
PA5149.1	2.16636	1.44979e-05	7.02345e-05	PA5149.1	tRNA-Phe
PA5153	2.8353	4.71663e-19	1.5913e-17	PA5153	amino acid ABC transporter substrate-binding protein
PA5154	3.25123	5.48922e-12	7.89668e-11	PA5154	ABC transporter permease
PA5155	2.84973	1.2756e-17	3.67009e-16	PA5155	amino acid ABC transporter permease
PA5169	2.17289	0.0015692	0.00466642	dctM	C4-dicarboxylate transporter
PA5183	2.35574	1.62609e-11	2.19444e-10	PA5183	hypothetical protein
PA5217	2.15595	0.000725355	0.002371	PA5217	iron ABC transporter substrate-binding protein
PA5274	-2.32516	1.22595e-12	1.91953e-11	rnk	nucleoside diphosphate kinase regulator
PA5348	2.45777	1.76641e-16	4.41057e-15	PA5348	DNA-binding protein
PA5354	3.09328	2.12437e-06	1.1863e-05	glcE	glycolate oxidase FAD binding subunit
PA5355	4.2907	8.82139e-16	2.10969e-14	glcD	glycolate oxidase subunit GlcD
PA5429	-2.02518	4.4618e-06	2.36793e-05	aspA	aspartate ammonia-lyase
PA5435	2.87717	1.81552e-15	4.20016e-14	oadA	pyruvate carboxylase subunit B
PA5436	2.87765	6.97878e-28	5.2741e-26	PA5436	acetyl-CoA carboxylase subunit alpha
PA5442	2.9489	2.66027e-23	1.29986e-21	PA5442	hypothetical protein
PA5445	-5.09855	4.2632e-16	1.0506e-14	psecoA	coenzyme A transferase
PA5446	2.06805	0.000106617	0.000422593	PA5446	hypothetical protein
PA5448	2.94984	6.24993e-26	3.93607e-24	wbpY	glycosyltransferase WbpY
PA5452	2.20087	1.36892e-19	5.03833e-18	wbpW	phosphomannose isomerase/mannose-1-phosphate guanylyl transferase
PA5453	2.33241	1.11639e-18	3.61582e-17	gmd	GDP-mannose 4%2C6-dehydratase
PA5459	2.11744	1.65455e-10	1.90998e-09	PA5459	putative methyltransferase
PA5490	2.07062	2.35197e-21	1.03341e-19	cc4	cytochrome C4

## Sheet: 10_L2vs10_I2
Locus tag	log2FoldChange	p-value	adj. p-value	Gene name	Gene product
PA0027	-2.13263	3.96081e-05	0.000924966	PA0027	hypothetical protein
PA0028	-2.3298	5.37857e-06	0.000163279	PA0028	hypothetical protein
PA0044	-6.28209	2.18144e-46	1.01037e-43	exoT	exoenzyme T
PA0053	-8.72257	4.68628e-05	0.00107187	PA0053	hypothetical
PA0055	-3.84606	1.82409e-05	0.000469365	PA0055	hypothetical protein
PA0122	-2.00185	3.00279e-06	9.64711e-05	rahU	rahU
PA0188	-5.92662	0.000129386	0.00244601	PA0188	hypothetical protein
PA0257	-7.32385	1.71259e-06	5.73407e-05	PA0257	hypothetical protein
PA0258	-8.22657	1.15739e-07	5.22988e-06	PA0258	hypothetical protein
PA0259	-7.21487	1.77337e-12	2.19031e-10	tla3; tli3	Type 6 lipase adaptor, Tla3
PA0260	-7.97915	6.35205e-14	8.40587e-12	tle3	Type 6 lipase effector, Tle3
PA0261	-7.03184	8.29673e-06	0.000233951	tli3	Type 6 lipase immunity, Tli3
PA0262	-3.43382	2.87235e-08	1.4782e-06	vgrG2b	VgrG2b
PA0328	-2.5622	4.81941e-08	2.39163e-06	aaaA	arginine-specific autotransporter of Pseudomonas aeruginosa, AaaA
PA0572	-3.99259	1.11952e-08	6.5498e-07	PA0572	hypothetical protein
PA0603	-4.77714	1.21342e-06	4.29567e-05	agtA	ABC transporter ATP-binding protein
PA0604	-3.96259	2.37349e-05	0.000581139	agtB	ABC transporter
PA0605	-4.76571	1.82353e-06	6.03285e-05	agtC	ABC transporter permease
PA0606	-4.23405	5.28466e-06	0.000161385	agtD	ABC transporter permease
PA0615	-8.10845	0.000207116	0.003575	PA0615	hypothetical protein
PA0616	-9.29804	2.07611e-05	0.000515135	PA0616	hypothetical protein
PA0617	-8.26005	0.00011934	0.00231111	PA0617	bacteriophage protein
PA0618	-6.84339	0.000343433	0.00545372	PA0618	bacteriophage protein
PA0619	-9.02933	2.21823e-05	0.000545527	PA0619	bacteriophage protein
PA0620	-8.86941	4.2451e-06	0.000133397	PA0620	bacteriophage protein
PA0621	-37.2528	1.59772e-57	2.96005e-54	PA0621	hypothetical protein
PA0622	-9.03615	1.65142e-06	5.56277e-05	PA0622	bacteriophage protein
PA0623	-38.016	1.96526e-70	5.46146e-67	PA0623	bacteriophage protein
PA0624	-8.14759	0.000335006	0.00535047	PA0624	hypothetical protein
PA0625	-8.32244	9.31111e-07	3.40468e-05	PA0625	hypothetical protein
PA0626	-9.20649	3.93478e-05	0.000922765	PA0626	hypothetical protein
PA0628	-6.83941	0.00024691	0.00413351	PA0628	hypothetical protein
PA0715	-9.41492	4.28115e-06	0.000133678	PA0715	hypothetical protein
PA0729	-7.39981	0.00014205	0.00264937	PA0729	hypothetical protein
PA0852	-2.37341	2.2886e-07	9.92331e-06	cbpD	chitin-binding protein CbpD
PA0936	-2.67191	1.01851e-28	2.46126e-26	lpxO2	lipopolysaccharide biosynthetic protein LpxO
PA0996	-5.61147	1.20406e-08	6.89915e-07	pqsA	anthranilate--CoA ligase
PA0997	-4.96597	2.88356e-07	1.18717e-05	pqsB	PqsB
PA0998	-5.20559	7.26034e-08	3.41974e-06	pqsC	PqsC
PA0999	-4.9003	8.845e-08	4.02955e-06	pqsD	3-oxoacyl-ACP synthase
PA1000	-4.69297	5.78999e-08	2.7742e-06	pqsE	thioesterase PqsE
PA1001	-4.47105	5.8849e-09	3.84803e-07	phnA	anthranilate synthase component I
PA1002	-3.95403	2.51112e-07	1.05733e-05	phnB	anthranilate synthase component II
PA1003	-3.33401	1.49564e-08	8.23046e-07	mvfR	transcriptional regulator MvfR
PA1014	-3.0787	1.55731e-06	5.3429e-05	wapB	glycosyl transferase family protein
PA1051	-3.09847	7.32617e-05	0.00155415	PA1051	transporter
PA1052	-2.58073	9.2749e-05	0.00190221	yhaD	hypothetical protein
PA1077	-3.83939	2.30635e-06	7.4963e-05	flgB	flagellar basal-body rod protein FlgB
PA1078	-5.09028	6.57607e-07	2.50341e-05	flgC	flagellar basal body rod protein FlgC
PA1079	-4.38412	1.14015e-06	4.08837e-05	flgD	flagellar basal body rod modification protein
PA1080	-5.03431	8.39104e-09	5.12499e-07	flgE	flagellar hook protein FlgE
PA1081	-3.66585	5.70608e-06	0.000169564	flgF	flagellar basal body rod protein FlgF
PA1082	-3.80124	4.25357e-07	1.70082e-05	flgG	flagellar basal body rod protein FlgG
PA1083	-3.80082	2.4269e-07	1.02967e-05	flgH	flagellar basal body L-ring protein
PA1084	-4.25881	1.58782e-08	8.65208e-07	flgI	flagellar basal body P-ring protein
PA1085	-4.44075	1.05861e-09	8.1719e-08	flgJ	peptidoglycan hydrolase FlgJ
PA1086	-4.93233	4.0167e-10	3.43458e-08	flgK	flagellar hook-associated protein FlgK
PA1087	-6.71488	1.8775e-12	2.26851e-10	flgL	flagellar hook-associated protein FlgL
PA1088	-9.22134	1.8485e-07	8.21916e-06	PA1088	hypothetical protein
PA1089	-30.515	4.31879e-71	2.40038e-67	PA1089	hypothetical protein
PA1090	-8.49521	1.15055e-06	4.0992e-05	PA1090	hypothetical protein
PA1091	-6.32957	8.88321e-15	1.26597e-12	fgtA	flagellar glycosyl transferase FgtA
PA1092	-6.59126	1.29196e-11	1.40799e-09	fliC	B-type flagellin
PA1093	-8.4353	5.37514e-08	2.62062e-06	flaG	hypothetical protein
PA1094	-8.18888	2.83643e-11	2.91942e-09	fliD	B-type flagellar hook-associated protein
PA1095	-8.99088	7.86174e-09	4.85506e-07	fliS	B-type flagellar protein FliS
PA1096	-6.78689	5.2458e-11	5.11512e-09	PA1096	hypothetical protein
PA1099	-4.68438	5.42117e-11	5.19498e-09	fleR	two-component response regulator
PA1100	-6.5436	2.09642e-08	1.08896e-06	fliE	flagellar hook-basal body complex protein FliE
PA1101	-4.27471	1.55029e-09	1.18035e-07	fliF	flagellar MS-ring protein
PA1151	-8.71001	7.45595e-08	3.46971e-06	imm2	pyocin-S2 immunity protein
PA1168	-2.23629	9.43283e-05	0.00191342	PA1168	hypothetical protein
PA1245	-3.51772	3.50303e-10	3.04216e-08	aprX	AprX
PA1246	-3.81905	3.80107e-09	2.67422e-07	aprD	alkaline protease secretion ATP-binding protein AprD
PA1247	-4.41924	1.05785e-11	1.1999e-09	aprE	alkaline protease secretion protein AprE
PA1248	-3.33481	7.79097e-10	6.18603e-08	aprF	alkaline protease secretion protein AprF
PA1249	-2.54414	1.58569e-05	0.000411835	aprA	alkaline metalloproteinase
PA1250	-2.92001	6.45275e-09	4.0755e-07	aprI	alkaline proteinase inhibitor AprI
PA1335	-2.12189	1.11574e-05	0.000302502	aauR	two-component response regulator
PA1366	-24.3645	1.81642e-31	5.04784e-29	PA1366	hypothetical protein
PA1368	-7.88414	0.000349022	0.00552667	PA1368	hypothetical protein
PA1369	-7.86862	1.38823e-05	0.000365678	PA1369	hypothetical protein
PA1370	-30.7607	1.58102e-14	2.14324e-12	PA1370	hypothetical protein
PA1372	-7.86417	2.38563e-05	0.000581549	PA1372	hypothetical protein
PA1382	-30.4357	1.28091e-33	4.18783e-31	xqhB	type II secretion system protein
PA1415	-2.16936	9.19746e-05	0.00189331	PA1415	hypothetical protein
PA1416	-2.38903	6.75758e-05	0.00145576	PA1416	hypothetical protein
PA1417	-2.42782	0.00022537	0.00381891	PA1417	probable decarboxylase
PA1418	-3.48253	5.03466e-06	0.0001546	PA1418	sodium:solute symport protein
PA1419	-3.26017	0.000105001	0.00207684	PA1419	transporter
PA1421	-4.36679	1.96377e-06	6.45836e-05	gbuA	guanidinobutyrase
PA1431	-4.37933	2.03463e-09	1.46863e-07	rsaL	regulatory protein RsaL
PA1432	-4.74241	8.25759e-14	1.06734e-11	lasI	acyl-homoserine-lactone synthase
PA1441	-5.38465	3.04482e-12	3.60066e-10	PA1441	putative flagellar hook-length control protein FliK
PA1452	-2.2458	9.4196e-05	0.00191342	flhA	flagellar biosynthesis protein FlhA
PA1471	-3.43539	0.000336838	0.00536432	PA1471	hypothetical protein
PA1545	-2.93122	1.17874e-08	6.82439e-07	PA1545	hypothetical protein
PA1656	-2.17676	2.48811e-05	0.000601257	hsiA2	HsiA2
PA1657	-2.12183	0.00030008	0.0049088	hsiB2	HsiB2
PA1658	-2.16552	0.000125366	0.00237809	hsiC2	HsiC2
PA1659	-2.50835	4.4802e-05	0.0010319	hsiF2; tssE2	HsiF2
PA1660	-2.33456	1.83748e-05	0.000470633	hsiG2	HsiG2
PA1661	-2.14693	4.16601e-05	0.000968815	hsiH2	HsiH2
PA1665	-2.22462	9.01988e-05	0.00186366	fha2	Fha2
PA1666	-2.17521	4.8678e-05	0.00109981	lip2	Lip2
PA1667	-2.22489	6.09058e-06	0.000177233	hsiJ2	HsiJ2
PA1668	-2.43544	6.56811e-06	0.000189148	dotU2	DotU2
PA1669	-2.17031	4.36072e-06	0.000134787	icmF2	IcmF2
PA1671	-2.38123	1.02036e-05	0.000279368	stk1	serine-threonine kinase Stk1
PA1679	-2.70172	3.24745e-06	0.000103139	PA1679	hypothetical protein
PA1690	-5.95282	7.49489e-27	1.48774e-24	pscU	translocation protein in type III secretion
PA1691	-4.01916	2.55413e-07	1.06736e-05	pscT	translocation protein in type III secretion
PA1693	-8.98086	5.20999e-09	3.50731e-07	pscR	type III secretion system protein
PA1694	-8.64123	6.04723e-25	1.08421e-22	pscQ	type III secretion system protein
PA1695	-7.99635	2.55615e-18	3.94642e-16	pscP	translocation protein in type III secretion
PA1696	-9.18736	2.07458e-15	3.03435e-13	pscO	translocation protein in type III secretion
PA1697	-9.11529	1.64439e-33	5.07751e-31	pscN	type III secretion system ATPase
PA1698	-7.666	5.2397e-37	1.94148e-34	popN	type III secretion outer membrane protein PopN
PA1699	-7.44352	1.15332e-13	1.45685e-11	pcr1	Pcr1
PA1700	-7.05652	1.4474e-14	2.01117e-12	pcr2	Pcr2
PA1701	-10.4147	1.23459e-11	1.37237e-09	pcr3	Pcr3
PA1702	-6.67408	1.59525e-11	1.70508e-09	pcr4	Pcr4
PA1703	-6.60335	3.05054e-48	1.69549e-45	pcrD	type III secretory apparatus protein PcrD
PA1704	-5.70022	5.8472e-17	8.78344e-15	pcrR	transcriptional regulator PcrR
PA1705	-7.26814	8.53258e-24	1.39483e-21	pcrG	type III secretion regulator
PA1706	-7.73067	7.70653e-52	7.13881e-49	pcrV	type III secretion protein PcrV
PA1707	-7.53048	1.95567e-40	7.76402e-38	pcrH	regulatory protein PcrH
PA1708	-7.60544	1.55903e-55	1.73302e-52	popB	translocator protein PopB
PA1709	-7.2361	1.13017e-48	6.9794e-46	popD	translocator outer membrane protein PopD
PA1710	-5.22803	2.12232e-50	1.68512e-47	exsC	exoenzyme S synthesis protein ExsC
PA1711	-4.92811	5.87741e-28	1.30667e-25	exsE	ExsE
PA1712	-5.97195	6.49757e-48	3.28304e-45	exsB	exoenzyme S synthesis protein ExsB
PA1713	-4.6788	1.55644e-24	2.70335e-22	exsA	exoenzyme S transcriptional regulator ExsA
PA1714	-4.95009	4.71935e-41	2.0177e-38	exsD	ExsD
PA1715	-6.35568	1.16123e-27	2.39042e-25	pscB	type III export apparatus protein
PA1716	-5.78527	1.18616e-33	4.12043e-31	pscC	type III secretion outer membrane protein PscC
PA1717	-5.90024	2.65922e-31	7.03808e-29	pscD	type III export protein PscD
PA1718	-6.04818	0.000104699	0.00207684	pscE	type III export protein PscE
PA1719	-5.0442	2.3051e-24	3.88235e-22	pscF	type III export protein PscF
PA1720	-5.73515	1.44667e-26	2.77261e-24	pscG	type III export protein PscG
PA1721	-5.58003	1.67475e-31	4.89909e-29	pscH	type III export protein PscH
PA1722	-5.0518	1.21144e-25	2.2444e-23	pscI	type III export protein PscI
PA1723	-4.86543	4.78475e-31	1.2088e-28	pscJ	type III export protein PscJ
PA1724	-4.98353	9.78605e-23	1.55402e-20	pscK	type III export protein PscK
PA1725	-4.36451	4.17907e-28	9.67803e-26	pscL	type III secretion system protein
PA1869	-3.39446	1.05345e-08	6.22878e-07	acp1	acyl carrier protein
PA1871	-3.37767	7.48469e-07	2.8108e-05	lasA	protease LasA
PA1887	-5.60246	0.000609871	0.00880432	PA1887	hypothetical protein
PA1895	2.031	0.000246826	0.00413351	PA1895	hypothetical protein
PA1899	-2.80142	0.000144361	0.00267453	phzA2	phenazine biosynthesis protein PhzA
PA1907	-3.06983	0.000154061	0.00282598	PA1907	hypothetical protein
PA1913	-4.99239	4.24815e-06	0.000133397	PA1913	hypothetical protein
PA1920	2.10794	0.000162907	0.00294931	nrdD	anaerobic ribonucleoside triphosphate reductase
PA1939	-9.09952	6.58715e-05	0.00143013	PA1939	hypothetical protein
PA1967	-4.6799	1.17032e-10	1.07138e-08	PA1967	hypothetical protein
PA1987	-2.06886	2.02296e-05	0.000504197	pqqC	pyrroloquinoline-quinone synthase
PA1989	-2.28339	8.33434e-06	0.000233951	pqqE	coenzyme PQQ synthesis protein E
PA1990	-2.08434	6.09155e-05	0.00133885	pqqH	peptidase
PA2069	-2.06571	0.00040216	0.0062262	PA2069	carbamoyl transferase
PA2073	-8.09679	1.02919e-06	3.73873e-05	PA2073	transporter membrane subunit
PA2074	-3.7955	7.05748e-07	2.6684e-05	PA2074	hypothetical protein
PA2079	-2.59485	1.36853e-05	0.000363938	PA2079	amino acid permease
PA2080	-2.52262	9.2571e-06	0.000258071	kynU	kynureninase KynU
PA2101	-6.46062	9.69124e-05	0.00195869	PA2101	hypothetical protein
PA2102	-7.82858	0.000703239	0.00996118	PA2102	hypothetical protein
PA2191	-6.98041	5.84786e-56	8.12561e-53	exoY	adenylate cyclase
PA2193	-2.73273	0.000300286	0.0049088	hcnA	hydrogen cyanide synthase subunit HcnA
PA2194	-3.19319	5.40543e-06	0.000163279	hcnB	hydrogen cyanide synthase subunit HcnB
PA2195	-3.03047	7.92276e-06	0.000225819	hcnC	hydrogen cyanide synthase subunit HcnC
PA2218	-6.45899	2.14059e-05	0.000528772	yodE	hypothetical protein
PA2219	-5.76348	0.000168513	0.00302128	opdE	transcriptional regulator OpdE
PA2220	-6.60007	4.11338e-07	1.65668e-05	oprR	transcriptional regulator
PA2252	-4.21722	2.24234e-10	2.01015e-08	PA2252	AGCS sodium/alanine/glycine symporter
PA2253	-2.11328	1.00325e-05	0.000276042	ansA	L-asparaginase I
PA2302	-3.03087	4.71111e-07	1.87031e-05	ambE	protein AmbE
PA2303	-5.14649	3.49998e-10	3.04216e-08	ambD	protein AmbD
PA2304	-3.42784	5.66878e-08	2.73975e-06	ambC	protein AmbC
PA2305	-3.88032	3.33307e-11	3.30808e-09	ambB	protein AmbB
PA2386	-2.94169	3.59951e-05	0.000847715	pvdA	L-ornithine N5-oxygenase
PA2387	-2.8453	5.67768e-06	0.000169564	fpvI	RNA polymerase sigma factor
PA2399	-6.51716	2.01402e-06	6.58465e-05	pvdD	pyoverdine synthetase D
PA2400	-4.02254	1.60514e-05	0.000414947	pvdJ	pyoverdine biosynthesis protein PvdJ
PA2442	-2.12664	1.53449e-05	0.000400408	gcvT2	glycine cleavage system protein T2
PA2444	-3.30522	3.77523e-08	1.92502e-06	glyA2	serine hydroxymethyltransferase
PA2445	-3.7302	1.63945e-09	1.21495e-07	gcvP2	glycine dehydrogenase
PA2446	-4.37491	4.51375e-08	2.26013e-06	gcvH2	glycine cleavage system protein H
PA2459	-7.71406	8.5268e-05	0.00178838	PA2459	hypothetical protein
PA2460	-8.64449	1.42127e-06	4.93713e-05	PA2460	hypothetical protein
PA2462	-4.50981	6.99149e-06	0.000200303	PA2462	hypothetical protein
PA2463	-2.53807	0.000193558	0.003383	PA2463	hypothetical protein
PA2561	-2.19312	4.8502e-07	1.90445e-05	ctpH	methyl-accepting chemotaxis protein CtpH
PA2564	-7.8716	2.83078e-07	1.17414e-05	tam	trans-aconitate 2-methyltransferase
PA2566	-5.50904	0.000284244	0.00470188	PA2566	hypothetical protein
PA2587	-4.10594	1.98954e-11	2.08639e-09	pqsH	2-heptyl-3-hydroxy-4(1H)-quinolone synthase
PA2591	-3.76642	7.68356e-10	6.18603e-08	vqsR	transcriptional regulator
PA2593	-2.0791	2.47352e-05	0.000600342	qteE	quorum threshold expression protein QteE
PA2603.1	-2.27849	4.86562e-05	0.00109981	PA2603.1	tRNA-Ser
PA2654	-4.20588	4.71384e-09	3.23451e-07	tlpQ	chemotaxis transducer
PA2664	-4.49213	0.000125295	0.00237809	fhp	flavohemoprotein
PA2730	-8.39039	0.000324901	0.00520403	PA2730	hypothetical protein
PA2732	-9.00517	0.000124415	0.00237798	PA2732	hypothetical protein
PA2733	-7.86383	0.000124504	0.00237798	PA2733	hypothetical protein
PA2734	-8.23797	0.0001574	0.00285891	PA2734	hypothetical protein
PA2735	-9.00817	6.08465e-05	0.00133885	PA2735	restriction-modification system protein
PA2788	-2.52466	1.91853e-05	0.000488209	PA2788	chemotaxis transducer
PA2818	-7.71918	6.34703e-05	0.00138555	arr	aminoglycoside response regulator
PA3143	-7.04278	8.49713e-05	0.00178838	PA3143	transposase
PA3145	-7.41172	6.18701e-07	2.37154e-05	wbpL	glycosyltransferase WbpL
PA3146	-9.19655	1.78027e-09	1.30194e-07	wbpK	NAD-dependent epimerase/dehydratase
PA3147	-8.31241	3.17308e-07	1.29676e-05	wbpJ	glycosyl transferase WbpJ
PA3148	-7.9834	2.14835e-07	9.40201e-06	wbpI	UDP-2%2C3-diacetamido-2%2C3-dideoxy-D-glucuronate 2-epimeras
PA3149	-7.54034	1.40437e-06	4.90911e-05	wbpH	glycosyltransferase WbpH
PA3150	-7.69639	2.32103e-07	9.92331e-06	wbpG	LPS biosynthesis protein WbpG
PA3151	-7.28991	1.36204e-05	0.000363938	hisF2	imidazole glycerol phosphate synthase subunit HisF
PA3152	-7.97269	4.95705e-07	1.92666e-05	hisH2	imidazole glycerol phosphate synthase subunit HisH
PA3153	-8.98636	4.36516e-06	0.000134787	wzx	O-antigen translocase
PA3154	-8.51273	7.3053e-05	0.00155415	wzy	B-band O-antigen polymerase
PA3155	-8.19543	5.78953e-07	2.2346e-05	wbpE	UDP-2-acetamido-2-deoxy-3-oxo-D-glucuronate aminotransferase
PA3156	-7.73236	5.77701e-06	0.000169887	wbpD	UDP-2-acetamido-3-amino-2%2C3-dideoxy-D-glucuronate N-acetyltransferase
PA3157	-7.49056	1.97905e-05	0.000499979	wbpC	acetyltransferase
PA3158	-7.82828	4.493e-05	0.0010319	wbpB	UDP-N-acetyl-2-amino-2-deoxy-D-glucuronate oxidase
PA3159	-7.65513	1.45303e-06	5.01611e-05	wbpA	UDP-N-acetyl-d-glucosamine 6-dehydrogenase
PA3160	-8.17699	3.12055e-05	0.000744378	wzz	O-antigen chain length regulator
PA3326	-2.56776	5.72118e-06	0.000169564	clpP2	ATP-dependent Clp protease proteolytic subunit
PA3327	-5.10053	6.28301e-09	4.06058e-07	PA3327	non-ribosomal peptide synthetase
PA3328	-5.50613	5.85585e-08	2.78178e-06	PA3328	FAD-dependent monooxygenase
PA3329	-5.50618	9.13888e-09	5.52108e-07	PA3329	hypothetical protein
PA3330	-5.03731	6.27824e-10	5.13153e-08	PA3330	short-chain dehydrogenase
PA3331	-5.05028	7.49128e-08	3.46971e-06	PA3331	cytochrome P450
PA3332	-5.51025	5.59366e-09	3.70114e-07	PA3332	hypothetical protein
PA3333	-4.50506	4.32005e-08	2.1828e-06	fabH2	3-oxoacyl-ACP synthase III
PA3334	-3.80071	9.09977e-07	3.34944e-05	acp3	acyl carrier protein
PA3335	-3.4441	2.41314e-06	7.79782e-05	PA3335	hypothetical protein
PA3336	-3.37856	6.0871e-06	0.000177233	PA3336	major facilitator superfamily transporter
PA3350	-2.33281	1.47804e-05	0.000387496	PA3350	flagellar basal body P-ring biosynthesis protein FlgA
PA3476	-3.3593	1.76263e-08	9.33018e-07	rhlI	acyl-homoserine-lactone synthase
PA3478	-3.11598	1.77719e-06	5.91473e-05	rhlB	rhamnosyltransferase subunit B
PA3479	-3.61067	1.02146e-08	6.1046e-07	rhlA	rhamnosyltransferase subunit A
PA3487	-10.3119	4.86565e-07	1.90445e-05	pldA	phospholipase D
PA3526	-4.64989	4.38662e-09	3.0476e-07	motY	MotY
PA3535	-3.86078	4.5516e-10	3.833e-08	eprS	serine protease
PA3581	-2.52698	3.11509e-06	9.95037e-05	glpF	glycerol uptake facilitator protein
PA3582	-2.92338	1.25122e-07	5.6083e-06	glpK	glycerol kinase
PA3722	-2.04359	0.000285973	0.00470248	PA3722	hypothetical protein
PA3724	-3.75403	9.29048e-10	7.27275e-08	lasB	elastase LasB
PA3835	-6.26716	8.04272e-05	0.00169968	PA3835	hypothetical protein
PA3841	-6.41992	3.08091e-50	2.14046e-47	exoS	exoenzyme S
PA3842	-6.92553	7.13821e-28	1.52593e-25	spcS; orf1	chaperone
PA3866	-9.30089	0.000142978	0.00265777	PA3866	pyocin protein
PA3904	-4.33498	1.59366e-09	1.19697e-07	PA3904	PAAR4
PA3905	-5.0503	1.17585e-10	1.07138e-08	tecT	type VI effector chaperone for Tox-Rease, TecT
PA3906	-4.64081	7.79798e-09	4.85506e-07	PA3906	co-chaperone, co-TecT
PA3907	-4.62071	9.92451e-11	9.34923e-09	tseT	TOX-REase-5 domain-containing effector, TseT
PA3908	-3.08578	7.81606e-08	3.59022e-06	tsiT; type VI immunity for Tox-Rease	immunity protein, TsiT
PA4022	-5.5265	3.12916e-11	3.16216e-09	hdhA; exaC2	aldehyde dehydrogenase
PA4023	-4.09999	1.69401e-08	9.05317e-07	eat; eutP	transporter
PA4101	-7.9188	2.11306e-07	9.32092e-06	bfmR	protein BfmR
PA4102	-5.89267	8.74116e-05	0.00182644	bfmS	protein BfmS
PA4104	-6.05613	6.35686e-05	0.00138555	PA4104	hypothetical protein
PA4106	-5.19205	0.000591146	0.00857856	PA4106	hypothetical protein
PA4107	-6.36473	1.92367e-05	0.000488209	efhP	EfhP
PA4179	-2.38336	0.000319989	0.00517005	opdN	porin
PA4211	-3.22862	0.000113302	0.00221613	phzB1	phenazine biosynthesis protein
PA4290	-2.46935	0.000218268	0.00373271	PA4290	chemotaxis transducer
PA4306	-2.56943	0.000321226	0.005175	flp	type IVb pilin Flp
PA4309	-2.77675	7.60407e-07	2.83647e-05	pctA	chemotactic transducer PctA
PA4310	-5.71517	2.43711e-09	1.73659e-07	pctB	chemotactic transducer PctB
PA4326	-2.92228	2.60488e-05	0.000624049	PA4326	hypothetical protein
PA4524.1	-2.92048	0.000189157	0.00331652	PA4524.1	tRNA-Thr
PA4525	-5.39859	3.54576e-07	1.43849e-05	pilA	type 4 fimbrial protein PilA
PA4581.1	-3.05097	1.25281e-08	7.10524e-07	PA4581.1	tRNA-Arg
PA4633	-2.03654	5.18309e-05	0.0011616	PA4633	chemotaxis transducer
PA4677	-2.15922	2.30817e-07	9.92331e-06	PA4677	hypothetical protein
PA4726.11	-3.70858	6.37605e-09	4.07334e-07	crcZ	CrcZ
PA4999	-4.07649	1.61444e-06	5.47136e-05	waaL	O-antigen ligase WaaL
PA5072	-3.16454	1.1953e-05	0.000322498	mcpK	chemotaxis transducer
PA5169	-2.32094	0.000239296	0.00404257	dctM	C4-dicarboxylate transporter
PA5235	-2.62405	1.34538e-08	7.4776e-07	glpT	sn-glycerol-3-phosphate transporter
PA5445	-3.66222	5.23762e-09	3.50731e-07	psecoA	coenzyme A transferase
PA5506	-5.08402	5.37333e-08	2.62062e-06	PA5506	hypothetical protein
PA5507	-5.54321	6.00521e-10	4.98164e-08	PA5507	hypothetical protein
PA5508	-4.9407	1.01913e-11	1.18007e-09	pauA7	glutamine synthetase
PA5509	-4.04062	1.67097e-08	9.01677e-07	PA5509	hypothetical protein
PA5510	-4.14158	1.29121e-08	7.24901e-07	PA5510	transporter

## Sheet: 10_I3vs10_S
Locus tag	log2FoldChange	p-value	adj. p-value	Gene name	Gene product
PA0037	-2.08804	8.8512e-55	4.9195e-52	trpI	HTH-type transcriptional regulator TrpI
PA0048	-2.25794	6.0643e-05	0.000517748	PA0048	transcriptional regulator
PA0049	-2.66321	2.25077e-05	0.000221328	PA0049	hypothetical protein
PA0108	-2.56572	1.00378e-16	5.87266e-15	coIII	cytochrome C oxidase subunit III
PA0130	3.25018	5.63126e-30	9.7808e-28	bauC	3-oxopropanoate dehydrogenase
PA0131	2.78245	3.4334e-15	1.75072e-13	bauB	beta-alanine degradation protein BauB
PA0132	5.00324	9.16178e-27	1.24198e-24	bauA; oapT	beta alanine--pyruvate transaminase
PA0165	2.05215	3.06152e-05	0.000287431	PA0165	hypothetical protein
PA0259	41.7953	3.56939e-124	9.91932e-121	tla3; tli3	Type 6 lipase adaptor, Tla3
PA0265	2.31381	5.87984e-33	1.21038e-30	gabD	glutarate-semialdehyde dehydrogenase DavD
PA0266	2.41371	6.93978e-28	1.01503e-25	davT; gabT	5-aminovalerate aminotransferase DavT
PA0272	-2.00273	4.31806e-06	5.18354e-05	PA0272	transcriptional regulator
PA0293	3.21859	2.48401e-25	2.93748e-23	aguB	N-carbamoylputrescine amidohydrolase
PA0296	2.09404	1.5073e-11	5.0165e-10	spuI	glutamine synthetase
PA0492	3.71275	4.69796e-12	1.69554e-10	ycsF	hypothetical protein
PA0493	2.65857	9.31195e-05	0.000746834	PA0493	acetyl-CoA carboxylase biotin carboxyl carrier protein subunit
PA0494	2.14376	5.5714e-05	0.00048612	PA0494	acetyl-CoA carboxylase biotin carboxylase subunit
PA0495	2.05268	7.7398e-05	0.000638246	PA0495	hypothetical protein
PA0508	-2.0179	6.85372e-06	7.78997e-05	PA0508	acyl-CoA dehydrogenase
PA0509	5.61471	3.39885e-14	1.58746e-12	nirN	cytochrome C
PA0510	5.75228	5.3134e-13	2.13999e-11	nirE	uroporphyrin-III C-methyltransferase
PA0511	6.08643	8.98448e-15	4.41909e-13	nirJ	heme d1 biosynthesis protein NirJ
PA0512	4.84408	2.21626e-10	6.03821e-09	nirH	heme d1 biosynthesis protein NirH
PA0513	4.85471	9.01146e-09	1.86887e-07	nirG	heme d1 biosynthesis protein NirG
PA0514	4.73323	3.24485e-09	7.27213e-08	nirL	heme d1 biosynthesis protein NirL
PA0515	5.83561	3.80437e-12	1.3911e-10	nirD	heme d1 biosynthesis protein NirD
PA0516	5.33105	1.58461e-11	5.21141e-10	nirF	heme d1 biosynthesis protein NirF
PA0517	5.04156	1.75503e-11	5.73791e-10	nirC	cytochrome c55X
PA0518	3.30369	2.81986e-05	0.000271155	nirM	cytochrome C-551
PA0520	2.04136	0.00139292	0.00742266	nirQ	denitrification regulatory protein NirQ
PA0521	3.72612	7.75472e-06	8.70722e-05	nirO	cytochrome C oxidase subunit
PA0522	3.53878	7.82924e-06	8.77317e-05	nirP	hypothetical protein
PA0523	3.44501	0.00179373	0.00927402	norC	nitric oxide reductase subunit C
PA0524	6.19805	7.99732e-10	1.98434e-08	norB	nitric oxide reductase subunit B
PA0525	7.87761	7.51774e-18	5.42644e-16	norD	denitrification protein NorD
PA0603	6.03838	1.02148e-09	2.49009e-08	agtA	ABC transporter ATP-binding protein
PA0604	5.66068	1.72887e-09	4.03742e-08	agtB	ABC transporter
PA0605	4.79061	2.0456e-06	2.58397e-05	agtC	ABC transporter permease
PA0606	3.40742	0.000249807	0.00174095	agtD	ABC transporter permease
PA0612	2.10056	8.331e-07	1.16929e-05	ptrB	repressor PtrB
PA0613	2.24521	4.39144e-08	8.02882e-07	PA0613	hypothetical protein
PA0614	3.22994	6.82291e-14	3.13403e-12	PA0614	hypothetical protein
PA0615	29.1179	4.55864e-29	7.45203e-27	PA0615	hypothetical protein
PA0620	15.6341	4.40369e-09	9.45008e-08	PA0620	bacteriophage protein
PA0622	32.0444	2.37195e-44	7.32405e-42	PA0622	bacteriophage protein
PA0623	32.6105	6.82139e-46	2.36958e-43	PA0623	bacteriophage protein
PA0624	28.5075	1.66495e-26	2.10313e-24	PA0624	hypothetical protein
PA0625	18.5227	1.22072e-17	8.27413e-16	PA0625	hypothetical protein
PA0629	3.52019	2.66589e-13	1.11406e-11	PA0629	hypothetical protein
PA0630	3.13995	2.99925e-09	6.74893e-08	PA0630	hypothetical protein
PA0631	3.95811	8.25347e-13	3.19158e-11	PA0631	hypothetical protein
PA0633	3.89496	2.8491e-20	2.39929e-18	PA0633	hypothetical protein
PA0634	3.36984	1.81083e-17	1.1703e-15	PA0634	hypothetical protein
PA0635	3.52608	3.39241e-17	2.14262e-15	PA0635	hypothetical protein
PA0636	3.62531	1.47404e-15	7.95408e-14	PA0636	hypothetical protein
PA0637	3.45799	5.4979e-12	1.97144e-10	PA0637	hypothetical protein
PA0638	2.75719	1.21783e-09	2.93018e-08	PA0638	bacteriophage protein
PA0639	2.92485	5.11979e-10	1.32352e-08	PA0639	hypothetical protein
PA0640	2.74092	3.08565e-11	9.80002e-10	PA0640	bacteriophage protein
PA0641	2.60509	2.97406e-09	6.71943e-08	PA0641	bacteriophage protein
PA0644	2.6418	0.000757747	0.00439637	PA0644	hypothetical protein
PA0646	2.17708	6.04952e-09	1.27361e-07	PA0646	hypothetical protein
PA0681	-2.05787	9.59004e-05	0.000762538	hxcT	HxcT pseudopilin
PA0695	-2.61015	2.9347e-05	0.000278822	PA0695	hypothetical protein
PA0715	27.6112	3.71913e-31	6.8903e-29	PA0715	hypothetical protein
PA0729	28.2891	2.1644e-27	3.08455e-25	PA0729	hypothetical protein
PA0909	2.14819	0.000133943	0.00101203	alpC	AlpC
PA0910	3.40531	3.50614e-11	1.10097e-09	alpD	AlpD
PA0911	2.25512	1.59323e-06	2.08849e-05	alpE	AlpE
PA1051	3.28662	3.21877e-05	0.000298663	PA1051	transporter
PA1088	35.5227	1.41633e-78	1.57439e-75	PA1088	hypothetical protein
PA1089	23.7209	7.44414e-27	1.03436e-24	PA1089	hypothetical protein
PA1090	31.5411	9.74967e-55	4.92624e-52	PA1090	hypothetical protein
PA1093	36.9703	1.04935e-70	7.29037e-68	flaG	hypothetical protein
PA1095	39.3042	3.43657e-84	4.77512e-81	fliS	B-type flagellar protein FliS
PA1130	-2.04138	0.000200796	0.0014475	rhlC	rhamnosyltransferase
PA1151	43.3544	1.61379e-99	2.98981e-96	imm2	pyocin-S2 immunity protein
PA1214	-2.29737	7.64968e-07	1.09018e-05	PA1214	hypothetical protein
PA1215	-2.71515	5.51352e-09	1.16518e-07	PA1215	hypothetical protein
PA1216	-2.37041	3.05967e-05	0.000287431	PA1216	hypothetical protein
PA1217	-2.28448	1.66243e-07	2.71758e-06	PA1217	2-isopropylmalate synthase
PA1218	-2.00975	0.000111225	0.000867025	PA1218	hypothetical protein
PA1219	-3.77669	0.000250126	0.00174095	PA1219	hypothetical protein
PA1220	-3.54561	9.05835e-08	1.56355e-06	PA1220	hypothetical protein
PA1221	-3.68162	1.0276e-07	1.7466e-06	PA1221	hypothetical protein
PA1228	2.37976	0.000168434	0.00124447	PA1228	hypothetical protein
PA1247	-2.02823	0.000519029	0.0032289	aprE	alkaline protease secretion protein AprE
PA1249	-2.61613	8.18093e-06	9.09392e-05	aprA	alkaline metalloproteinase
PA1366	17.3929	1.12034e-14	5.46213e-13	PA1366	hypothetical protein
PA1369	32.437	1.53894e-45	5.03143e-43	PA1369	hypothetical protein
PA1370	22.9483	3.19937e-08	6.04834e-07	PA1370	hypothetical protein
PA1372	32.093	2.71073e-40	6.84828e-38	PA1372	hypothetical protein
PA1382	23.3	9.76317e-18	6.78296e-16	xqhB	type II secretion system protein
PA1420	-3.0393	0.00192313	0.0098514	PA1420	hypothetical protein
PA1536	-2.60082	1.9379e-05	0.000194771	PA1536	hypothetical protein
PA1565	2.37685	6.59423e-06	7.56929e-05	pauB2	oxidoreductase
PA1897	-2.49635	0.000411369	0.0026679	PA1897	hypothetical protein
PA1999	-4.08836	6.39614e-22	5.92496e-20	dhcA	dehydrocarnitine CoA transferase subunit A
PA2000	-4.80158	1.42991e-17	9.46123e-16	dhcB	dehydrocarnitine CoA transferase subunit B
PA2001	-2.3644	1.05423e-11	3.57281e-10	atoB	acetyl-CoA acetyltransferase
PA2002	-2.47281	3.74276e-08	6.91914e-07	atoE	hypothetical protein
PA2012	-3.01504	1.68249e-20	1.43866e-18	liuD	methylcrotonyl-CoA carboxylase subunit alpha
PA2013	-3.33479	2.99799e-19	2.4149e-17	liuC	gamma-carboxygeranoyl-CoA hydratase
PA2014	-3.37092	1.11545e-24	1.2916e-22	liuB	methylcrotonyl-CoA carboxylase subunit beta
PA2015	-2.07972	6.95234e-14	3.1673e-12	liuA	isovaleryl-CoA dehydrogenase
PA2026	-3.51864	1.55839e-14	7.46684e-13	yfeH	hypothetical protein
PA2040	3.09113	4.85597e-13	1.97003e-11	pauA4	glutamine synthetase
PA2041	2.55867	1.6404e-06	2.14023e-05	PA2041	amino acid permease
PA2118	-2.09708	2.91777e-21	2.61564e-19	ada	O6-methylguanine-DNA methyltransferase
PA2126	-2.09515	0.000626308	0.00377027	cgrC	cupA gene regulator C, CgrC
PA2127	-2.60317	0.000204788	0.00147246	cgrA	cupA gene regulator A, CgrA
PA2193	-2.38953	0.000713506	0.00419647	hcnA	hydrogen cyanide synthase subunit HcnA
PA2194	-2.53702	0.00024711	0.00173008	hcnB	hydrogen cyanide synthase subunit HcnB
PA2195	-2.44043	0.000282226	0.00192704	hcnC	hydrogen cyanide synthase subunit HcnC
PA2247	-2.07179	1.77936e-06	2.30529e-05	bkdA1	2-oxoisovalerate dehydrogenase subunit alpha
PA2248	-2.12601	3.89983e-07	5.95475e-06	bkdA2	2-oxoisovalerate dehydrogenase subunit beta
PA2249	-2.13651	1.87204e-08	3.71601e-07	bkdB	branched-chain alpha-keto acid dehydrogenase complex lipoamide acyltransferase
PA2250	-2.20916	4.41477e-08	8.04502e-07	lpdV	branched-chain alpha-keto acid dehydrogenase complex dihydrolipoyl dehydrogenase
PA2260	-2.77942	2.23504e-05	0.000220422	kguE	hypothetical protein
PA2261	-2.64077	3.33947e-05	0.000308831	kguK ; kgk	2-ketogluconate kinase
PA2262	-3.10058	7.92344e-07	1.11773e-05	kguT	2-ketogluconate transporter
PA2263	-3.04228	9.74273e-06	0.000105969	kguD ; yiaE	2-hydroxyacid dehydrogenase
PA2295	-3.24761	0.000894119	0.0050813	PA2295	ABC transporter permease
PA2403	-2.00189	0.000496778	0.00312732	fpvG	FpvG
PA2407	-2.43213	0.000837364	0.00480296	fpvC	adhesion protein
PA2433	-2.91011	2.22408e-08	4.33734e-07	PA2433	hypothetical protein
PA2459	28.9323	1.40748e-32	2.79384e-30	PA2459	hypothetical protein
PA2460	14.242	3.19851e-10	8.50588e-09	PA2460	hypothetical protein
PA2461	25.373	5.21683e-18	3.81515e-16	PA2461	hypothetical protein
PA2552	-3.01104	1.78831e-12	6.80784e-11	acdB	acyl-CoA dehydrogenase
PA2553	-2.66161	1.50825e-09	3.58241e-08	PA2553	acyl-CoA thiolase
PA2554	-2.97515	2.4004e-11	7.7118e-10	PA2554	short-chain dehydrogenase
PA2555	-3.6276	2.62475e-18	1.9714e-16	PA2555	AMP-binding protein
PA2557	-3.15926	1.26567e-20	1.09915e-18	PA2557	AMP-binding protein
PA2591	-2.9258	1.15091e-06	1.56018e-05	vqsR	transcriptional regulator
PA2593	-2.47224	6.25371e-07	9.14687e-06	qteE	quorum threshold expression protein QteE
PA2652	2.03242	2.88354e-05	0.000274901	PA2652	methyl-accepting chemotaxis protein
PA2712	-3.59065	6.3563e-75	5.0469e-72	PA2712	hypothetical protein
PA2730	23.563	8.80925e-18	6.27715e-16	PA2730	hypothetical protein
PA2733	25.4612	9.19293e-23	9.12398e-21	PA2733	hypothetical protein
PA2736	24.2096	1.61893e-07	2.65428e-06	PA2736	hypothetical protein
PA2783	-2.0821	5.16335e-06	6.09298e-05	mep72	Mep72
PA2818	32.2937	4.96427e-41	1.31388e-38	arr	aminoglycoside response regulator
PA2916	-3.21817	3.19603e-08	6.04834e-07	PA2916	hypothetical protein
PA3143	33.7926	2.20885e-51	9.44366e-49	PA3143	transposase
PA3147	19.2018	6.59098e-19	5.08787e-17	wbpJ	glycosyl transferase WbpJ
PA3152	28.9732	3.32696e-43	9.73223e-41	hisH2	imidazole glycerol phosphate synthase subunit HisH
PA3153	39.2309	3.30164e-76	3.05842e-73	wzx	O-antigen translocase
PA3154	15.8339	5.21281e-10	1.34133e-08	wzy	B-band O-antigen polymerase
PA3155	34.6569	5.7269e-57	3.53668e-54	wbpE	UDP-2-acetamido-2-deoxy-3-oxo-D-glucuronate aminotransferase
PA3156	34.1004	8.819e-53	4.08467e-50	wbpD	UDP-2-acetamido-3-amino-2%2C3-dideoxy-D-glucuronate N-acetyltransferase
PA3157	34.1221	1.31465e-50	5.21917e-48	wbpC	acetyltransferase
PA3158	33.0156	5.70733e-36	1.26885e-33	wbpB	UDP-N-acetyl-2-amino-2-deoxy-D-glucuronate oxidase
PA3160	17.129	2.7234e-12	1.02275e-10	wzz	O-antigen chain length regulator
PA3187	-2.85785	2.2539e-05	0.000221328	gltK	ABC transporter ATP-binding protein
PA3188	-2.77077	0.000361467	0.00238037	gltG	sugar ABC transporter permease
PA3189	-3.08738	0.000572277	0.00351072	gltF	sugar ABC transporter permease
PA3190	-4.7294	1.40271e-15	7.64341e-14	gltB	sugar ABC transporter substrate-binding protein
PA3326	-2.06209	0.000271944	0.00186801	clpP2	ATP-dependent Clp protease proteolytic subunit
PA3327	-5.63105	1.32446e-10	3.76053e-09	PA3327	non-ribosomal peptide synthetase
PA3328	-5.95378	4.12617e-09	8.99344e-08	PA3328	FAD-dependent monooxygenase
PA3329	-5.49916	4.23528e-09	9.1952e-08	PA3329	hypothetical protein
PA3330	-4.94636	4.49803e-10	1.16823e-08	PA3330	short-chain dehydrogenase
PA3331	-5.62783	1.18468e-09	2.86281e-08	PA3331	cytochrome P450
PA3332	-5.39293	7.02915e-10	1.77582e-08	PA3332	hypothetical protein
PA3333	-5.02801	7.33363e-10	1.83613e-08	fabH2	3-oxoacyl-ACP synthase III
PA3334	-4.1408	6.37817e-08	1.12539e-06	acp3	acyl carrier protein
PA3335	-4.14469	1.34572e-08	2.71982e-07	PA3335	hypothetical protein
PA3336	-3.60566	1.20274e-06	1.61469e-05	PA3336	major facilitator superfamily transporter
PA3392	6.21834	7.56295e-13	2.9812e-11	nosZ	nitrous-oxide reductase
PA3393	5.74798	3.22616e-14	1.51958e-12	nosD	copper-binding periplasmic protein
PA3394	6.20863	1.74406e-13	7.63266e-12	nosF	copper ABC transporter ATP-binding protein
PA3395	6.81993	1.49898e-15	8.01087e-14	nosY	membrane protein NosY
PA3396	5.99942	9.49371e-18	6.67924e-16	nosL	acessory protein NosL
PA3431	2.15866	9.3373e-05	0.000746834	ywbG	hypothetical protein
PA3476	-3.33649	1.64453e-08	3.27609e-07	rhlI	acyl-homoserine-lactone synthase
PA3478	-2.71104	9.36808e-06	0.000102496	rhlB	rhamnosyltransferase subunit B
PA3479	-2.71251	7.08143e-06	8.01038e-05	rhlA	rhamnosyltransferase subunit A
PA3487	33.895	1.56128e-49	5.78506e-47	pldA	phospholipase D
PA3569	-3.01606	1.79636e-07	2.91935e-06	mmsB	3-hydroxyisobutyrate dehydrogenase
PA3570	-2.69702	2.44379e-09	5.63593e-08	mmsA	methylmalonate-semialdehyde dehydrogenase
PA3676	-2.81511	1.19675e-13	5.32124e-12	mexK	resistance-nodulation-cell division (RND) efflux transporter
PA3677	-2.28277	2.86726e-07	4.50176e-06	mexJ	resistance-nodulation-cell division (RND) efflux membrane fusion protein
PA3766	3.24615	1.45497e-10	4.04336e-09	PA3766	aromatic amino acid transporter
PA3790	2.6834	1.27149e-08	2.57917e-07	oprC	copper transport outer membrane porin OprC
PA3866	31.1636	3.21646e-29	5.41729e-27	PA3866	pyocin protein
PA3870	5.50883	3.76994e-22	3.61264e-20	moaA1	molybdenum cofactor biosynthesis protein A
PA3871	6.0101	5.72483e-24	6.49359e-22	nifM	PpiC-type peptidyl-prolyl cis-trans isomerase
PA3872	6.09178	5.53651e-20	4.52528e-18	narI	respiratory nitrate reductase subunit gamma
PA3873	5.72646	1.3904e-17	9.31068e-16	narJ	respiratory nitrate reductase subunit delta
PA3874	4.64552	7.92439e-13	3.10167e-11	narH	respiratory nitrate reductase subunit beta
PA3875	2.82242	5.35264e-05	0.000469984	narG	respiratory nitrate reductase subunit alpha
PA3911	2.6402	0.000125918	0.000963306	yhbT	hypothetical protein
PA3912	2.61432	0.000117738	0.000912679	yhbV	hypothetical protein
PA4110	-2.40572	2.31348e-28	3.47522e-26	ampC	beta-lactamase
PA4111	-2.46916	1.2603e-26	1.6678e-24	PA4111	hypothetical protein
PA4179	2.78316	3.02958e-06	3.77542e-05	opdN	porin
PA4196	2.40489	6.52103e-34	1.394e-31	bfiR	protein BfiR
PA4197	2.29036	1.47478e-28	2.27689e-26	bfiS	protein BfiS
PA4198	4.1553	9.7735e-17	5.77884e-15	PA4198	acyl-CoA synthetase
PA4199	3.02796	1.43659e-26	1.85688e-24	PA4199	acyl-CoA dehydrogenase
PA4200	2.64069	8.68358e-15	4.30922e-13	PA4200	hypothetical protein
PA4282	3.13021	4.79614e-156	2.6657e-152	sbcC	exonuclease
PA4587	2.74987	9.68063e-05	0.000768642	ccpR	cytochrome C551 peroxidase
PA4596	-3.46913	6.29981e-10	1.61356e-08	esrC	transcriptional regulator
PA4715	2.08444	3.96481e-21	3.49785e-19	yfdZ	aminotransferase
PA4820	-5.26774	0.000691755	0.00410328	PA4820	hypothetical protein
PA4888	2.29976	1.45159e-11	4.86019e-10	desB	acyl-CoA desaturase
PA4889	2.2178	1.97663e-07	3.17517e-06	PA4889	oxidoreductase
PA5023	2.39897	1.34861e-05	0.000142501	ydiU	hypothetical protein
PA5083	2.87898	4.11787e-07	6.2405e-06	dguB	Rid2 subfamily protein
PA5084	3.00304	2.32633e-17	1.48618e-15	dguA	oxidoreductase
PA5172	3.44071	3.4245e-09	7.58301e-08	arcB	ornithine carbamoyltransferase
PA5173	3.39384	3.0417e-11	9.71597e-10	arcC	carbamate kinase
PA5183	2.1591	7.33394e-10	1.83613e-08	PA5183	hypothetical protein
PA5435	2.23313	6.73667e-10	1.71754e-08	oadA	pyruvate carboxylase subunit B
PA5436	2.34222	5.35619e-19	4.25281e-17	PA5436	acetyl-CoA carboxylase subunit alpha
PA5506	4.94173	1.57442e-09	3.72368e-08	PA5506	hypothetical protein
PA5507	5.03892	4.47025e-10	1.16646e-08	PA5507	hypothetical protein
PA5508	5.20318	5.76983e-13	2.3071e-11	pauA7	glutamine synthetase
PA5509	4.60844	1.41144e-10	3.962e-09	PA5509	hypothetical protein
PA5510	3.46426	1.93108e-06	2.45605e-05	PA5510	transporter

## Sheet: 10_L3vs10_S
Locus tag	log2FoldChange	p-value	adj. p-value	Gene name	Gene product
PA0037	-2.11538	3.2067e-55	1.39812e-52	trpI	HTH-type transcriptional regulator TrpI
PA0040	-2.36801	7.91653e-06	5.11641e-05	PA0040	hypothetical protein
PA0041	-3.12372	4.16478e-18	1.66239e-16	PA0041	hemagglutinin
PA0049	-2.57152	4.24767e-05	0.000234657	PA0049	hypothetical protein
PA0050	-2.52456	1.17107e-09	1.54724e-08	PA0050	hypothetical protein
PA0059	2.55349	3.23195e-15	9.39419e-14	osmC	osmotically inducible protein OsmC
PA0069	2.6966	9.04395e-19	3.7692e-17	PA0069	hypothetical protein
PA0070	-3.26487	4.02182e-22	2.32609e-20	tagQ1	TagQ1
PA0073	-2.18613	3.11191e-07	2.63258e-06	tagT1	ABC transporter ATP-binding protein
PA0074	-2.86552	1.39649e-15	4.23279e-14	ppkA	serine/threonine protein kinase PpkA
PA0075	-2.6426	7.41172e-13	1.5734e-11	pppA	serine/threonine phosphatase
PA0076	-2.55626	2.23881e-11	3.97793e-10	tagF1	TagF1
PA0077	-3.54819	6.59527e-15	1.8691e-13	icmF1	type VI secretion protein IcmF
PA0078	-4.26565	4.84234e-22	2.77236e-20	tssL1	TssL1
PA0079	-4.18094	1.26874e-38	2.24726e-36	tssK1	TssK1
PA0080	-3.73362	9.99226e-13	2.09522e-11	tssJ1	TssJ1
PA0083	-5.02382	1.64101e-26	1.17738e-24	tssB1	TssB1
PA0084	-5.15433	1.52167e-32	1.79683e-30	tssC1	TssC1
PA0085	-5.28043	9.78372e-34	1.35254e-31	hcp1	protein secretion apparatus assembly protein
PA0086	-3.67689	1.4827e-17	5.49276e-16	tagJ1; hsiE1	TagJ1
PA0087	-6.15082	8.51763e-21	4.27238e-19	tssE1	TssE1
PA0088	-6.70104	4.23738e-29	3.69499e-27	tssF1	TssF1
PA0089	-5.58161	5.63514e-21	2.85178e-19	tssG1	TssG1
PA0090	-4.90196	5.49749e-31	5.46663e-29	clpV1	secretion protein ClpV1
PA0091	-4.50739	4.48807e-25	3.02838e-23	vgrG1	type VI secretion system protein VgrG
PA0093	-2.48916	5.18513e-12	9.86218e-11	tse6	Tse6
PA0094	-2.90853	6.72012e-12	1.26125e-10	eagT6	EagT6
PA0096	-2.58454	4.80998e-08	4.70051e-07	PA0096	hypothetical protein
PA0097	-3.44441	5.55061e-18	2.18478e-16	PA0097	hypothetical protein
PA0098	-2.4555	1.75476e-12	3.59061e-11	PA0098	3-oxoacyl-ACP synthase
PA0099	-2.87942	4.06565e-15	1.16975e-13	PA0099	type VI effector protein
PA0105	-2.30883	1.13779e-09	1.50677e-08	coxB	cytochrome C oxidase subunit II
PA0107	-2.40519	0.00139549	0.00510628	PA0107	cytochrome C oxidase assembly protein
PA0108	-2.29415	2.24877e-14	6.04077e-13	coIII	cytochrome C oxidase subunit III
PA0130	2.38988	6.5525e-17	2.22392e-15	bauC	3-oxopropanoate dehydrogenase
PA0131	2.00017	2.14612e-08	2.25681e-07	bauB	beta-alanine degradation protein BauB
PA0132	4.14653	7.34392e-19	3.10637e-17	bauA; oapT	beta alanine--pyruvate transaminase
PA0165	2.33298	2.04409e-06	1.46287e-05	PA0165	hypothetical protein
PA0169	-2.10582	1.55026e-06	1.1382e-05	siaD	SiaD
PA0170	-2.11261	2.15199e-05	0.000128344	PA0170	hypothetical protein
PA0171	-2.37607	2.06744e-05	0.000124398	PA0171	hypothetical protein
PA0175	-2.41223	3.60577e-06	2.48329e-05	cheR2	chemotaxis protein methyltransferase
PA0177	-3.20619	1.2965e-14	3.60223e-13	PA0177	purine-binding chemotaxis protein
PA0178	-2.16422	2.19962e-07	1.91807e-06	PA0178	two-component sensor
PA0179	-2.31244	9.65851e-07	7.34825e-06	PA0179	two-component response regulator
PA0259	39.945	1.73798e-97	4.92542e-94	tla3; tli3	Type 6 lipase adaptor, Tla3
PA0260	-39.9385	3.01883e-75	3.42215e-72	tle3	Type 6 lipase effector, Tle3
PA0265	2.33667	1.41302e-33	1.82023e-31	gabD	glutarate-semialdehyde dehydrogenase DavD
PA0266	2.72085	5.42153e-35	7.87929e-33	davT; gabT	5-aminovalerate aminotransferase DavT
PA0292	2.14393	1.14288e-36	1.90525e-34	aguA	agmatine deiminase
PA0293	4.11968	1.16488e-40	2.44539e-38	aguB	N-carbamoylputrescine amidohydrolase
PA0296	2.41139	7.69698e-15	2.17047e-13	spuI	glutamine synthetase
PA0355	2.20901	5.29976e-13	1.15092e-11	pfpI	protease PfpI
PA0492	3.78584	1.77908e-12	3.62728e-11	ycsF	hypothetical protein
PA0493	3.61436	8.55727e-08	7.93823e-07	PA0493	acetyl-CoA carboxylase biotin carboxyl carrier protein subunit
PA0494	2.93859	3.14165e-08	3.14609e-07	PA0494	acetyl-CoA carboxylase biotin carboxylase subunit
PA0495	2.96058	1.1017e-08	1.22681e-07	PA0495	hypothetical protein
PA0496	2.31488	2.07413e-06	1.4825e-05	ybgK	hypothetical protein
PA0509	4.85307	5.65814e-11	9.43245e-10	nirN	cytochrome C
PA0510	5.12585	1.28355e-10	1.97159e-09	nirE	uroporphyrin-III C-methyltransferase
PA0511	5.98482	2.47766e-14	6.5318e-13	nirJ	heme d1 biosynthesis protein NirJ
PA0512	4.46395	5.12698e-09	6.07945e-08	nirH	heme d1 biosynthesis protein NirH
PA0513	4.39672	2.13215e-07	1.86786e-06	nirG	heme d1 biosynthesis protein NirG
PA0514	4.1529	2.32554e-07	2.02165e-06	nirL	heme d1 biosynthesis protein NirL
PA0515	5.40171	1.33132e-10	2.03944e-09	nirD	heme d1 biosynthesis protein NirD
PA0516	5.15282	7.30896e-11	1.19044e-09	nirF	heme d1 biosynthesis protein NirF
PA0517	4.77909	1.98511e-10	2.96876e-09	nirC	cytochrome c55X
PA0518	3.07853	9.61497e-05	0.000484423	nirM	cytochrome C-551
PA0520	2.41245	0.00015852	0.000755035	nirQ	denitrification regulatory protein NirQ
PA0521	3.98484	1.72371e-06	1.25417e-05	nirO	cytochrome C oxidase subunit
PA0522	3.62762	4.58987e-06	3.0882e-05	nirP	hypothetical protein
PA0523	3.96445	0.000326535	0.00143029	norC	nitric oxide reductase subunit C
PA0524	6.73535	2.42682e-11	4.25858e-10	norB	nitric oxide reductase subunit B
PA0525	8.26823	1.66157e-19	7.35762e-18	norD	denitrification protein NorD
PA0545	-2.14475	4.95975e-05	0.000267987	PA0545	hypothetical protein
PA0572	-3.83286	3.02833e-08	3.03798e-07	PA0572	hypothetical protein
PA0603	6.20688	3.4634e-10	4.99506e-09	agtA	ABC transporter ATP-binding protein
PA0604	6.19695	4.33874e-11	7.36286e-10	agtB	ABC transporter
PA0605	5.75421	1.15686e-08	1.28068e-07	agtC	ABC transporter permease
PA0606	4.42221	1.95693e-06	1.40582e-05	agtD	ABC transporter permease
PA0621	30.0809	1.84652e-28	1.5621e-26	PA0621	hypothetical protein
PA0622	32.0843	2.19488e-44	6.91144e-42	PA0622	bacteriophage protein
PA0623	30.995	1.94336e-33	2.44777e-31	PA0623	bacteriophage protein
PA0625	18.0988	1.36703e-16	4.53118e-15	PA0625	hypothetical protein
PA0631	2.61603	3.63814e-06	2.49649e-05	PA0631	hypothetical protein
PA0633	2.2954	5.7014e-08	5.46794e-07	PA0633	hypothetical protein
PA0636	2.28818	4.89032e-07	3.97681e-06	PA0636	hypothetical protein
PA0676	-2.46928	2.84762e-12	5.6238e-11	vreR	sigma factor regulator VreR
PA0695	-2.53354	4.84583e-05	0.000263338	PA0695	hypothetical protein
PA0715	25.3273	5.62882e-21	2.85178e-19	PA0715	hypothetical protein
PA0716	-27.9864	1.43749e-17	5.36034e-16	PA0716	hypothetical protein
PA0722	2.32333	3.07594e-11	5.29921e-10	PA0722	hypothetical protein
PA0723	2.78888	5.00216e-32	5.55927e-30	coaB	phage coat protein B
PA0733	-2.50948	0.00153144	0.00553583	rsuA	16S rRNA pseudouridine(516) synthase
PA0735	-2.10535	1.36151e-13	3.36988e-12	PA0735	hypothetical protein
PA0781	2.20182	1.10206e-09	1.46784e-08	PA0781	hypothetical protein
PA0802	-2.54782	0.000426921	0.00180716	PA0802	hypothetical protein
PA0927	-4.69043	1.45906e-30	1.40168e-28	ldhA	D-lactate dehydrogenase
PA0928	-3.02235	6.78261e-81	1.28146e-77	gacS	sensor/response regulator hybrid protein
PA1000	-2.55103	0.00303528	0.0099791	pqsE	thioesterase PqsE
PA1001	-2.4686	0.00123297	0.00458863	phnA	anthranilate synthase component I
PA1002	-2.60862	0.000524374	0.00216314	phnB	anthranilate synthase component II
PA1051	4.31019	4.83692e-08	4.7187e-07	PA1051	transporter
PA1052	2.41135	0.000265753	0.00120023	yhaD	hypothetical protein
PA1068	-2.0988	2.83673e-61	1.46169e-58	PA1068	heat shock protein
PA1077	4.12182	3.63291e-07	3.04156e-06	flgB	flagellar basal-body rod protein FlgB
PA1078	5.27699	2.59135e-07	2.23899e-06	flgC	flagellar basal body rod protein FlgC
PA1079	5.4687	4.68631e-09	5.6038e-08	flgD	flagellar basal body rod modification protein
PA1080	3.16484	0.000182524	0.000858546	flgE	flagellar hook protein FlgE
PA1081	4.78928	4.54363e-09	5.46779e-08	flgF	flagellar basal body rod protein FlgF
PA1082	4.69164	5.69091e-10	7.98418e-09	flgG	flagellar basal body rod protein FlgG
PA1083	4.12604	1.7544e-08	1.88689e-07	flgH	flagellar basal body L-ring protein
PA1084	3.92019	1.50121e-07	1.35276e-06	flgI	flagellar basal body P-ring protein
PA1085	3.92572	4.09959e-08	4.06232e-07	flgJ	peptidoglycan hydrolase FlgJ
PA1086	4.36516	2.75554e-08	2.80907e-07	flgK	flagellar hook-associated protein FlgK
PA1087	3.11984	0.00136526	0.00501173	flgL	flagellar hook-associated protein FlgL
PA1092	4.61102	2.28178e-06	1.62069e-05	fliC	B-type flagellin
PA1095	37.3853	4.236e-64	2.66774e-61	fliS	B-type flagellar protein FliS
PA1096	4.00004	8.68803e-05	0.000442839	PA1096	hypothetical protein
PA1099	4.26853	1.11772e-09	1.48366e-08	fleR	two-component response regulator
PA1100	5.57729	1.73004e-07	1.54667e-06	fliE	flagellar hook-basal body complex protein FliE
PA1101	3.54069	4.7216e-07	3.85065e-06	fliF	flagellar MS-ring protein
PA1130	-2.22351	7.83437e-05	0.000402586	rhlC	rhamnosyltransferase
PA1132	-2.92842	1.12194e-20	5.48202e-19	PA1132	hypothetical protein
PA1151	39.9407	5.80532e-60	2.74205e-57	imm2	pyocin-S2 immunity protein
PA1183	6.139	7.39869e-41	1.61291e-38	dctA	C4-dicarboxylate transport protein
PA1190	-2.02305	4.13749e-06	2.81191e-05	yohC	hypothetical protein
PA1202	-5.81922	1.31593e-33	1.73457e-31	ycaC	hydrolase
PA1203	-2.56132	8.0281e-14	2.04051e-12	PA1203	hypothetical protein
PA1207	-2.34961	1.26131e-20	6.11036e-19	kefB	glutathione-regulated potassium-efflux system protein KefB
PA1212	-2.40783	0.000233904	0.00107176	PA1212	major facilitator superfamily transporter
PA1213	-3.56211	0.000247669	0.00112487	PA1213	hypothetical protein
PA1214	-2.50329	1.67349e-07	1.50322e-06	PA1214	hypothetical protein
PA1215	-2.6464	1.29072e-08	1.41779e-07	PA1215	hypothetical protein
PA1216	-2.36567	3.36731e-05	0.000191626	PA1216	hypothetical protein
PA1217	-2.03173	2.36343e-06	1.67449e-05	PA1217	2-isopropylmalate synthase
PA1218	-2.32559	2.2324e-05	0.000132495	PA1218	hypothetical protein
PA1219	-2.6705	0.00140095	0.00511966	PA1219	hypothetical protein
PA1220	-2.70095	9.5474e-06	6.11465e-05	PA1220	hypothetical protein
PA1221	-4.72878	6.59688e-09	7.67785e-08	PA1221	hypothetical protein
PA1228	3.08255	8.26027e-07	6.34759e-06	PA1228	hypothetical protein
PA1246	-2.12431	0.000521413	0.00215406	aprD	alkaline protease secretion ATP-binding protein AprD
PA1247	-2.46206	2.93589e-05	0.00016894	aprE	alkaline protease secretion protein AprE
PA1248	-2.77616	1.40694e-07	1.27592e-06	aprF	alkaline protease secretion protein AprF
PA1249	-3.31353	1.70694e-08	1.84284e-07	aprA	alkaline metalloproteinase
PA1317	2.08547	1.75001e-05	0.000106428	cyoA	cytochrome o ubiquinol oxidase subunit II
PA1323	2.0278	8.81548e-09	1.00334e-07	PA1323	hypothetical protein
PA1356	-2.27096	2.99792e-08	3.01816e-07	PA1356	hypothetical protein
PA1366	16.9096	3.34692e-13	7.52791e-12	PA1366	hypothetical protein
PA1369	30.1833	5.85007e-31	5.71693e-29	PA1369	hypothetical protein
PA1372	32.2716	5.06291e-41	1.14786e-38	PA1372	hypothetical protein
PA1396	-2.08823	4.65798e-16	1.50008e-14	PA1396	two-component sensor
PA1441	3.08946	5.06875e-05	0.000273616	PA1441	putative flagellar hook-length control protein FliK
PA1450	-2.04253	3.38444e-17	1.1697e-15	PA1450	hypothetical protein
PA1451	-2.97873	2.3909e-26	1.67304e-24	PA1451	hypothetical protein
PA1494	-2.01334	1.27586e-08	1.40418e-07	muiA	mucoidy inhibitor gene A
PA1508	-2.23452	1.6219e-17	5.8929e-16	PA1508	hypothetical protein
PA1536	-2.85589	1.11966e-05	7.08288e-05	PA1536	hypothetical protein
PA1600	2.08177	9.6312e-17	3.21116e-15	PA1600	cytochrome C
PA1601	2.35845	2.10507e-16	6.8572e-15	PA1601	aldehyde dehydrogenase
PA1602	2.87208	6.27019e-16	1.95272e-14	PA1602	oxidoreductase
PA1608	2.54023	4.85914e-11	8.19691e-10	PA1608	chemotaxis transducer
PA1612	-2.46881	2.50794e-20	1.15569e-18	PA1612	hypothetical protein
PA1639	-2.04839	1.1362e-15	3.49998e-14	PA1639	hypothetical protein
PA1657	-2.31184	0.000325907	0.00142865	hsiB2	HsiB2
PA1658	-2.03598	0.000487224	0.00203058	hsiC2	HsiC2
PA1663	-2.38507	7.0468e-05	0.000365762	sfa2	transcriptional regulator
PA1666	-2.27649	0.000352165	0.00152605	lip2	Lip2
PA1668	-2.02537	0.000504848	0.00209172	dotU2	DotU2
PA1679	2.36276	3.1598e-05	0.000181273	PA1679	hypothetical protein
PA1844	-2.55497	1.18679e-06	8.81617e-06	tse1	Tse1
PA1845	-3.12247	6.10507e-07	4.84643e-06	tsi1	Tsi1
PA1847	2.18622	2.59042e-08	2.6744e-07	nfuA; yhgI	Fe/S biogenesis protein NfuA
PA1856	2.42737	0.00028403	0.00127163	PA1856	cbb3-type cytochrome C oxidase subunit I
PA1869	-2.04882	0.000381212	0.00163566	acp1	acyl carrier protein
PA1894	-2.26268	0.000908253	0.0035068	PA1894	hypothetical protein
PA1897	-3.22601	0.000145632	0.000698202	PA1897	hypothetical protein
PA1940	-2.3439	1.1962e-08	1.32165e-07	PA1940	hypothetical protein
PA1941	-2.51167	7.25263e-17	2.4469e-15	PA1941	hypothetical protein
PA1951	-2.71407	9.59477e-11	1.53192e-09	fapF	FapF
PA1999	-3.57118	1.31642e-17	4.94136e-16	dhcA	dehydrocarnitine CoA transferase subunit A
PA2000	-3.74083	4.50854e-13	9.98219e-12	dhcB	dehydrocarnitine CoA transferase subunit B
PA2001	-2.05623	3.00261e-09	3.74863e-08	atoB	acetyl-CoA acetyltransferase
PA2026	-3.22351	1.00177e-12	2.09522e-11	yfeH	hypothetical protein
PA2037	22.6108	1.7455e-14	4.7565e-13	PA2037	hypothetical protein
PA2040	3.62036	2.47798e-17	8.83345e-16	pauA4	glutamine synthetase
PA2041	3.28891	6.36913e-10	8.86984e-09	PA2041	amino acid permease
PA2091	-2.51691	0.0009323	0.00358986	PA2091	hypothetical protein
PA2118	-2.60007	3.84769e-31	3.89441e-29	ada	O6-methylguanine-DNA methyltransferase
PA2124	-2.01156	4.00268e-10	5.74359e-09	PA2124	dehydrogenase
PA2188	-2.10933	3.54749e-05	0.000199872	PA2188	alcohol dehydrogenase
PA2193	-3.92128	3.98964e-07	3.2964e-06	hcnA	hydrogen cyanide synthase subunit HcnA
PA2194	-3.64942	1.82403e-07	1.62557e-06	hcnB	hydrogen cyanide synthase subunit HcnB
PA2195	-3.45306	3.34803e-07	2.82108e-06	hcnC	hydrogen cyanide synthase subunit HcnC
PA2233	-2.49158	4.92603e-16	1.57744e-14	pslC	biofilm formation protein PslC
PA2234	-2.42257	2.75729e-24	1.75599e-22	pslD	biofilm formation protein PslD
PA2235	-2.80536	8.30631e-19	3.48742e-17	pslE	biofilm formation protein PslE
PA2249	-2.02661	9.49696e-08	8.7812e-07	bkdB	branched-chain alpha-keto acid dehydrogenase complex lipoamide acyltransferase
PA2250	-2.12656	1.36846e-07	1.24701e-06	lpdV	branched-chain alpha-keto acid dehydrogenase complex dihydrolipoyl dehydrogenase
PA2260	-2.86098	1.42086e-05	8.80158e-05	kguE	hypothetical protein
PA2261	-2.69794	2.35056e-05	0.000138781	kguK ; kgk	2-ketogluconate kinase
PA2262	-2.87621	3.63084e-06	2.4945e-05	kguT	2-ketogluconate transporter
PA2263	-2.6148	0.000106913	0.000534541	kguD ; yiaE	2-hydroxyacid dehydrogenase
PA2328	-2.04583	1.09159e-09	1.45923e-08	PA2328	hypothetical protein
PA2329	-2.47791	1.11121e-08	1.23497e-07	PA2329	ABC transporter ATP-binding protein
PA2360	-2.48905	1.81733e-11	3.23919e-10	hsiA3	hypothetical protein
PA2361	-2.6521	2.34544e-33	2.88999e-31	icmF3	IcmF3
PA2362	-4.22458	1.09518e-17	4.13834e-16	dotU3	DotU3
PA2363	-2.49335	9.81968e-25	6.54799e-23	hsiJ3	HsiJ3
PA2365	-4.01634	2.12036e-08	2.23386e-07	hsiB3	HsiB3
PA2366	-4.31262	2.97494e-21	1.54697e-19	hsiC3; puuD	uricase
PA2367	-3.43675	3.00046e-11	5.18494e-10	hcp3	Hcp3
PA2368	-3.88581	0.00126673	0.00469578	hsiF3	HsiF3
PA2369	-3.45315	6.11829e-13	1.31358e-11	hsiG3	HsiG3
PA2370	-3.99774	7.71785e-06	4.9937e-05	hsiH3	HsiH3
PA2371	-3.5108	1.07016e-27	8.54323e-26	clpV3	ClpA/B-type protease
PA2428	-3.10795	1.0995e-11	2.00385e-10	PA2428	hypothetical protein
PA2430	-4.40589	1.00994e-19	4.50737e-18	PA2430	hypothetical protein
PA2431	-4.29125	9.83199e-21	4.84589e-19	PA2431	hypothetical protein
PA2432	-5.69027	1.9578e-28	1.63188e-26	bexR	bistable expression regulator BexR
PA2433	-6.04653	2.0613e-27	1.6227e-25	PA2433	hypothetical protein
PA2450	-2.16656	2.04536e-10	3.03485e-09	PA2450	hypothetical protein
PA2459	28.1899	1.34538e-29	1.1915e-27	PA2459	hypothetical protein
PA2461	25.2652	1.51778e-17	5.58623e-16	PA2461	hypothetical protein
PA2462	-3.51302	0.000586636	0.00238662	PA2462	hypothetical protein
PA2463	-2.52425	0.000791726	0.00310339	PA2463	hypothetical protein
PA2475	-2.08693	1.47304e-13	3.59878e-12	PA2475	cytochrome P450
PA2483	2.04783	6.07727e-30	5.73259e-28	yhbW	hypothetical protein
PA2493	2.23231	6.97392e-05	0.000362977	mexE	resistance-nodulation-cell division (RND) multidrug efflux membrane fusion protein MexE
PA2503	-2.70086	8.39602e-32	8.81271e-30	PA2503	hypothetical protein
PA2536	-3.60216	1.95371e-39	3.6912e-37	ynbB	phosphatidate cytidylyltransferase
PA2537	-3.28781	3.22711e-19	1.40702e-17	PA2537	acyltransferase
PA2538	-5.32071	8.20386e-14	2.07587e-12	PA2538	hypothetical protein
PA2539	-4.64194	2.56774e-35	4.04276e-33	ynbD	hypothetical protein
PA2540	-3.37145	3.44875e-36	5.585e-34	PA2540	hypothetical protein
PA2555	-2.27125	3.27073e-08	3.26382e-07	PA2555	AMP-binding protein
PA2560	-2.05757	2.5248e-10	3.6788e-09	PA2560	hypothetical protein
PA2561	3.5302	2.07456e-17	7.44216e-16	ctpH	methyl-accepting chemotaxis protein CtpH
PA2581	-2.58775	1.49567e-38	2.56892e-36	PA2581	hypothetical protein
PA2591	-3.29895	5.50079e-08	5.29346e-07	vqsR	transcriptional regulator
PA2592	-2.45194	2.95665e-10	4.27508e-09	potF5	spermidine/putrescine-binding protein
PA2593	-3.06173	1.04644e-08	1.1745e-07	qteE	quorum threshold expression protein QteE
PA2650	-4.5106	0.00252147	0.00853489	ybaJ	hypothetical protein
PA2652	3.56584	1.88655e-13	4.5118e-12	PA2652	methyl-accepting chemotaxis protein
PA2654	4.10805	9.61711e-09	1.08802e-07	tlpQ	chemotaxis transducer
PA2664	4.16766	0.000288285	0.00128481	fhp	flavohemoprotein
PA2684	-2.58821	5.48269e-27	4.08893e-25	tse5; rhs ; rhsP1	Tse5
PA2685	-2.05985	9.48345e-21	4.71511e-19	vgrG4; vgrG1c	VgrG4
PA2691	2.23254	1.192e-05	7.48203e-05	PA2691	hypothetical protein
PA2696	-2.49291	3.25829e-13	7.41686e-12	PA2696	transcriptional regulator
PA2697	-2.78616	3.02258e-08	3.03758e-07	PA2697	hypothetical protein
PA2698	-2.4691	4.64595e-11	7.86067e-10	PA2698	hydrolase
PA2699	-2.84434	1.18383e-10	1.83835e-09	PA2699	hypothetical protein
PA2702	-3.75368	6.07748e-05	0.000322539	tse2	Tse2
PA2703	-4.91713	2.90019e-08	2.94593e-07	tsi2	Tsi2
PA2712	-4.01586	3.84418e-78	5.4472e-75	PA2712	hypothetical protein
PA2724	-2.99274	1.15515e-06	8.60369e-06	PA2724	hypothetical protein
PA2725	-2.74491	3.79013e-72	3.58041e-69	PA2725	chaperone
PA2726	-3.25683	7.19058e-27	5.22516e-25	PA2726	radical activating enzyme
PA2727	-2.47514	2.2056e-67	1.56267e-64	PA2727	hypothetical
PA2729	-2.19509	1.80131e-13	4.35806e-12	PA2729	hypothetical protein
PA2730	23.6216	7.30975e-18	2.79944e-16	PA2730	hypothetical protein
PA2733	25.6509	2.13741e-23	1.3313e-21	PA2733	hypothetical protein
PA2773	-2.88456	2.16919e-19	9.531e-18	PA2773	hypothetical protein
PA2774	-2.81056	3.67812e-42	8.68648e-40	tse4	Tse4
PA2775	-2.62012	6.77414e-19	2.88691e-17	tsi4	Tsi4
PA2780	-5.07066	2.45036e-44	7.30982e-42	bswR	bacterial swarming regulator BswR
PA2781	-4.07952	5.14219e-43	1.32482e-40	PA2781	hypothetical protein
PA2782	-3.73557	6.30559e-27	4.64157e-25	bamI	biofilm-associated metzincin Inhibitor, BamI
PA2783	-3.39273	1.94676e-10	2.91911e-09	mep72	Mep72
PA2787	-2.22689	1.68372e-07	1.51002e-06	cpg2	glutamate carboxypeptidase
PA2788	2.89229	3.52392e-07	2.95467e-06	PA2788	chemotaxis transducer
PA2789	-2.86346	8.45741e-17	2.83649e-15	PA2789	hypothetical protein
PA2792	-5.14985	9.53252e-28	7.71862e-26	PA2792	hypothetical protein
PA2793	-2.33331	1.05061e-29	9.45212e-28	PA2793	hypothetical protein
PA2916	-4.91972	3.63218e-12	7.07464e-11	PA2916	hypothetical protein
PA3021	-2.15793	7.9566e-12	1.48349e-10	PA3021	hypothetical protein
PA3064	-2.03881	2.6715e-06	1.88334e-05	pelA	PelA
PA3147	18.0006	5.00725e-16	1.59444e-14	wbpJ	glycosyl transferase WbpJ
PA3152	26.9953	1.38694e-28	1.19109e-26	hisH2	imidazole glycerol phosphate synthase subunit HisH
PA3153	38.6672	1.12607e-68	9.11792e-66	wzx	O-antigen translocase
PA3155	33.1941	5.94839e-49	2.2477e-46	wbpE	UDP-2-acetamido-2-deoxy-3-oxo-D-glucuronate aminotransferase
PA3156	31.0229	8.03606e-33	9.69114e-31	wbpD	UDP-2-acetamido-3-amino-2%2C3-dideoxy-D-glucuronate N-acetyltransferase
PA3157	31.8059	2.58612e-34	3.66453e-32	wbpC	acetyltransferase
PA3158	32.9425	4.42134e-35	6.77302e-33	wbpB	UDP-N-acetyl-2-amino-2-deoxy-D-glucuronate oxidase
PA3160	15.6955	5.85532e-09	6.89978e-08	wzz	O-antigen chain length regulator
PA3187	-2.56454	0.000134328	0.000651857	gltK	ABC transporter ATP-binding protein
PA3189	-4.32828	2.23515e-05	0.000132519	gltF	sugar ABC transporter permease
PA3190	-4.5172	2.18405e-14	5.89485e-13	gltB	sugar ABC transporter substrate-binding protein
PA3205	-2.51766	8.26751e-40	1.61587e-37	PA3205	hypothetical protein
PA3293	-2.1116	1.62755e-06	1.19032e-05	PA3293	hypothetical protein
PA3326	-2.7119	1.76623e-06	1.28182e-05	clpP2	ATP-dependent Clp protease proteolytic subunit
PA3327	-5.65645	1.11246e-10	1.75151e-09	PA3327	non-ribosomal peptide synthetase
PA3328	-8.20637	8.08028e-12	1.50161e-10	PA3328	FAD-dependent monooxygenase
PA3329	-6.72441	7.79562e-12	1.45827e-10	PA3329	hypothetical protein
PA3330	-6.10589	2.3638e-13	5.55935e-12	PA3330	short-chain dehydrogenase
PA3331	-5.77539	4.97929e-10	7.09111e-09	PA3331	cytochrome P450
PA3332	-5.71413	1.91346e-10	2.87679e-09	PA3332	hypothetical protein
PA3333	-6.07996	9.17067e-13	1.93232e-11	fabH2	3-oxoacyl-ACP synthase III
PA3334	-5.2718	6.69297e-11	1.10278e-09	acp3	acyl carrier protein
PA3335	-4.39083	2.25083e-09	2.84771e-08	PA3335	hypothetical protein
PA3336	-4.16276	2.99256e-08	3.01811e-07	PA3336	major facilitator superfamily transporter
PA3350	2.09122	9.27527e-05	0.000468222	PA3350	flagellar basal body P-ring biosynthesis protein FlgA
PA3392	6.42471	1.29353e-13	3.21567e-12	nosZ	nitrous-oxide reductase
PA3393	5.69891	5.31882e-14	1.37032e-12	nosD	copper-binding periplasmic protein
PA3394	5.89096	2.82169e-12	5.59207e-11	nosF	copper ABC transporter ATP-binding protein
PA3395	6.29327	1.9785e-13	4.71182e-12	nosY	membrane protein NosY
PA3396	5.17568	1.44797e-13	3.5683e-12	nosL	acessory protein NosL
PA3397	2.04146	1.19917e-07	1.1034e-06	fpr	ferredoxin-NADP reductase
PA3416	-2.39155	2.21893e-05	0.000131833	PA3416	pyruvate dehydrogenase E1 component subunit beta
PA3476	-3.87285	6.92245e-11	1.13729e-09	rhlI	acyl-homoserine-lactone synthase
PA3478	-3.4868	1.95535e-08	2.08326e-07	rhlB	rhamnosyltransferase subunit B
PA3479	-3.1081	2.87307e-07	2.45619e-06	rhlA	rhamnosyltransferase subunit A
PA3484	-3.45918	4.65962e-12	8.8925e-11	tse3	Tse3
PA3485	-3.84257	5.27744e-22	2.96164e-20	tsi3	Tsi3
PA3486	-2.09697	0.000292095	0.00129649	vgrG4b	VgrG4b
PA3487	32.9968	3.25425e-40	6.58754e-38	pldA	phospholipase D
PA3489	-2.06038	5.70808e-16	1.79741e-14	rnfA	electron transport complex subunit A
PA3526	3.04285	6.04648e-05	0.000321194	motY	MotY
PA3569	-2.26589	5.52756e-05	0.00029565	mmsB	3-hydroxyisobutyrate dehydrogenase
PA3570	-2.34525	1.86433e-07	1.6511e-06	mmsA	methylmalonate-semialdehyde dehydrogenase
PA3607	2.12631	5.64805e-05	0.000301158	potA	polyamine transporter ATP-binding protein PotA
PA3608	2.0848	1.28521e-05	8.04925e-05	potB	polyamine ABC transporter permease PotB
PA3609	2.22657	0.000846695	0.003298	potC	polyamine ABC transporter permease PotC
PA3610	2.7297	7.49826e-06	4.86272e-05	potD	polyamine ABC transporter substrate-binding protein PotD
PA3641	2.07908	3.02571e-07	2.5664e-06	PA3641	amino acid permease
PA3676	-2.63651	3.6321e-12	7.07464e-11	mexK	resistance-nodulation-cell division (RND) efflux transporter
PA3691	2.03572	2.10523e-10	3.09934e-09	PA3691	hypothetical protein
PA3718	2.76779	4.75126e-07	3.86927e-06	PA3718	major facilitator superfamily transporter
PA3722	-2.12141	0.000327984	0.0014355	PA3722	hypothetical protein
PA3727	-3.5554	1.05036e-29	9.45212e-28	PA3727	hypothetical protein
PA3728	-2.94664	4.15658e-43	1.17797e-40	PA3728	hypothetical protein
PA3729	-2.69685	4.99493e-26	3.45259e-24	PA3729	hypothetical protein
PA3766	4.05366	1.14758e-15	3.51595e-14	PA3766	aromatic amino acid transporter
PA3790	3.07058	7.45185e-11	1.21023e-09	oprC	copper transport outer membrane porin OprC
PA3809	2.06717	6.89898e-07	5.38615e-06	fdx2	(2Fe-2S) ferredoxin
PA3810	2.38626	2.27647e-09	2.87373e-08	hscA	chaperone protein HscA
PA3811	2.08675	1.85703e-08	1.98597e-07	hscB	co-chaperone HscB
PA3814	2.35202	1.14769e-07	1.05946e-06	iscS	cysteine desulfurase
PA3850	-3.20768	2.07174e-44	6.90742e-42	PA3850	hypothetical protein
PA3866	29.6325	1.60857e-24	1.04797e-22	PA3866	pyocin protein
PA3870	2.07985	0.000286788	0.00128094	moaA1	molybdenum cofactor biosynthesis protein A
PA3871	2.80337	2.7487e-06	1.93536e-05	nifM	PpiC-type peptidyl-prolyl cis-trans isomerase
PA3872	3.18477	1.88079e-06	1.358e-05	narI	respiratory nitrate reductase subunit gamma
PA3873	2.94912	1.22085e-05	7.65462e-05	narJ	respiratory nitrate reductase subunit delta
PA3874	2.57091	7.52066e-05	0.000388317	narH	respiratory nitrate reductase subunit beta
PA3911	2.83998	3.70897e-05	0.000207527	yhbT	hypothetical protein
PA3912	3.02695	8.21208e-06	5.30138e-05	yhbV	hypothetical protein
PA3913	2.40422	0.00120536	0.0045036	yhbU	protease
PA3922	-2.23911	5.47621e-06	3.63031e-05	PA3922	hypothetical protein
PA3923	-2.43299	6.75299e-09	7.82739e-08	PA3923	hypothetical protein
PA3930	2.01025	3.41214e-05	0.000193982	cioA	cyanide insensitive terminal oxidase
PA4054	2.33075	5.54138e-63	3.14086e-60	ribB	3%2C4-dihydroxy-2-butanone-4-phosphate synthase
PA4055	2.23002	6.82393e-51	2.76272e-48	ribC	riboflavin synthase subunit alpha
PA4066	-2.06412	4.9278e-20	2.25248e-18	PA4066	hypothetical protein
PA4110	-2.31486	2.14472e-26	1.51953e-24	ampC	beta-lactamase
PA4111	-2.54783	7.82839e-28	6.43063e-26	PA4111	hypothetical protein
PA4129	-2.36696	3.24916e-09	4.02981e-08	PA4129	hypothetical protein
PA4133	-2.96421	2.61562e-05	0.000152838	ccoN ; fixN ; cytN	cbb3-type cytochrome C oxidase subunit I
PA4134	-2.67229	3.76812e-06	2.57632e-05	PA4134	hypothetical protein
PA4154	2.17683	1.48301e-07	1.33848e-06	ygiM	hypothetical protein
PA4179	3.653	8.12388e-10	1.10158e-08	opdN	porin
PA4196	2.33861	5.55124e-32	6.05085e-30	bfiR	protein BfiR
PA4197	2.34825	6.16952e-30	5.73259e-28	bfiS	protein BfiS
PA4198	4.33696	4.28077e-18	1.69674e-16	PA4198	acyl-CoA synthetase
PA4199	3.42943	1.24908e-33	1.68566e-31	PA4199	acyl-CoA dehydrogenase
PA4200	2.89831	1.62019e-17	5.8929e-16	PA4200	hypothetical protein
PA4205	2.17436	5.2961e-05	0.000285074	mexG	hypothetical protein
PA4217	-2.14614	2.67714e-05	0.000155791	phzS	flavin-containing monooxygenase
PA4218	-2.53435	3.10264e-05	0.000178355	ampP; fptX	transporter
PA4219	-3.07408	2.6941e-05	0.000156456	ampO; yfpB	AmpO
PA4220	-3.25513	0.00214041	0.0074065	fptB	hypothetical protein
PA4221	-2.50071	0.00102319	0.00388704	fptA	Fe(III)-pyochelin outer membrane receptor
PA4222	-3.93867	1.01037e-11	1.84735e-10	pchI	ABC transporter ATP-binding protein
PA4223	-3.47615	4.77851e-09	5.70202e-08	pchH	ABC transporter ATP-binding protein
PA4224	-4.02364	1.23118e-07	1.13101e-06	pchG	pyochelin biosynthetic protein PchG
PA4225	-3.65574	6.17565e-08	5.86814e-07	pchF	pyochelin synthetase
PA4226	-3.08205	7.99825e-05	0.000410635	pchE	dihydroaeruginoic acid synthetase
PA4228	-3.4363	5.5961e-06	3.70113e-05	pchD	2%2C3-dihydroxybenzoate-AMP ligase
PA4229	-2.91462	0.00256705	0.00867625	pchC	pyochelin biosynthetic protein PchC
PA4230	-2.44831	0.000347178	0.0015096	pchB	isochorismate-pyruvate lyase
PA4231	-2.83456	2.57691e-06	1.82119e-05	pchA	salicylate biosynthesis isochorismate synthase
PA4282	3.22802	6.84971e-166	3.88242e-162	sbcC	exonuclease
PA4309	2.67575	1.30096e-06	9.61388e-06	pctA	chemotactic transducer PctA
PA4310	5.44593	1.00147e-08	1.1285e-07	pctB	chemotactic transducer PctB
PA4317	-2.38449	1.14445e-12	2.3761e-11	PA4317	hypothetical protein
PA4326	2.75335	4.93709e-05	0.000267017	PA4326	hypothetical protein
PA4356	2.05206	3.00991e-15	8.83948e-14	xenB	xenobiotic reductase
PA4375	-2.69683	2.23357e-42	5.5043e-40	mexW	multidrug efflux protein
PA4488	-2.34943	5.38798e-27	4.07187e-25	magE	MagE
PA4489	-2.70713	7.31046e-32	7.81805e-30	magD	MagD
PA4490	-3.33428	1.35547e-24	8.93347e-23	magC	MagC
PA4491	-2.32152	7.63028e-23	4.65037e-21	magB; pufY ; yfaA	MagB
PA4524.1	2.8564	0.000215805	0.000992845	PA4524.1	tRNA-Thr
PA4525	5.04312	2.08472e-06	1.48818e-05	pilA	type 4 fimbrial protein PilA
PA4537	-2.05167	0.000177101	0.000834422	PA4537	hypothetical protein
PA4587	2.65555	0.000166763	0.000788334	ccpR	cytochrome C551 peroxidase
PA4596	-2.93388	3.40994e-08	3.39676e-07	esrC	transcriptional regulator
PA4615	2.03122	5.38356e-11	9.0546e-10	fprB	oxidoreductase
PA4623	2.1957	0.000959102	0.00368306	PA4623	hypothetical protein
PA4633	2.72079	7.17967e-08	6.71524e-07	PA4633	chemotaxis transducer
PA4715	2.1308	5.25034e-22	2.96164e-20	yfdZ	aminotransferase
PA4726.11	2.54884	6.40369e-05	0.000337011	crcZ	CrcZ
PA4770	2.99971	8.6866e-10	1.17228e-08	lldP	L-lactate permease
PA4771	2.64767	5.71498e-18	2.23397e-16	lldD	L-lactate dehydrogenase
PA4772	2.53454	2.61956e-13	6.1354e-12	PA4772	ferredoxin
PA4888	2.22128	7.11842e-11	1.1661e-09	desB	acyl-CoA desaturase
PA4917	2.34921	5.24832e-13	1.14413e-11	nadD2	nicotinate mononucleotide adenylyltransferase NadD2
PA4918	2.9424	1.85371e-16	6.07333e-15	pcnA	nicotinamidase, PcnA
PA4980	3.78836	5.72128e-08	5.47774e-07	PA4980	enoyl-CoA hydratase
PA5023	2.68742	1.07478e-06	8.06868e-06	ydiU	hypothetical protein
PA5072	2.54503	0.000349467	0.00151784	mcpK	chemotaxis transducer
PA5083	3.07819	5.55518e-08	5.33674e-07	dguB	Rid2 subfamily protein
PA5084	3.15065	5.54408e-19	2.3806e-17	dguA	oxidoreductase
PA5113	-2.51849	1.57923e-45	5.59441e-43	PA5113	hypothetical protein
PA5136	-3.55475	3.33469e-39	6.09711e-37	PA5136	hypothetical protein
PA5172	2.22602	0.00013379	0.000649804	arcB	ornithine carbamoyltransferase
PA5173	2.11606	3.46759e-05	0.000196543	arcC	carbamate kinase
PA5183	2.65569	2.43e-14	6.43611e-13	PA5183	hypothetical protein
PA5275	2.18672	4.91813e-08	4.78968e-07	cyaY	frataxin-like protein
PA5297	2.14028	3.46864e-13	7.77085e-12	poxB	pyruvate dehydrogenase
PA5369	-2.03876	3.79191e-12	7.33534e-11	pstS	phosphate ABC transporter substrate-binding protein
PA5407	2.13442	4.7585e-06	3.19089e-05	PA5407	hypothetical protein
PA5435	2.07089	1.04448e-08	1.1745e-07	oadA	pyruvate carboxylase subunit B
PA5436	2.76448	7.44781e-26	5.08605e-24	PA5436	acetyl-CoA carboxylase subunit alpha
PA5506	4.82851	3.77024e-09	4.64559e-08	PA5506	hypothetical protein
PA5507	4.97526	7.46779e-10	1.02736e-08	PA5507	hypothetical protein
PA5508	5.04424	2.87211e-12	5.65247e-11	pauA7	glutamine synthetase
PA5509	3.97878	3.23004e-08	3.2289e-07	PA5509	hypothetical protein
PA5510	3.40223	2.94928e-06	2.06887e-05	PA5510	transporter
PA5530	3.77898	1.1882e-11	2.15167e-10	PA5530	MFS dicarboxylate transporter

## Sheet: 10_L3vs10_I3
Locus tag	log2FoldChange	p-value	adj. p-value	Gene name	Gene product
PA0040	-2.64112	5.95478e-07	1.52723e-05	PA0040	hypothetical protein
PA0041	-3.63485	5.70751e-24	5.67547e-22	PA0041	hemagglutinin
PA0050	-3.87302	6.85227e-21	5.04399e-19	PA0050	hypothetical protein
PA0070	-4.71792	1.9718e-44	7.98296e-42	tagQ1	TagQ1
PA0071	-2.42614	2.96214e-25	3.49779e-23	tagR1	TagR1
PA0072	-3.4867	9.71175e-18	6.40072e-16	tagS1	TagS1
PA0073	-3.86787	3.7594e-20	2.69725e-18	tagT1	ABC transporter ATP-binding protein
PA0074	-3.81889	1.71069e-26	2.36493e-24	ppkA	serine/threonine protein kinase PpkA
PA0075	-3.82812	1.50214e-25	1.8509e-23	pppA	serine/threonine phosphatase
PA0076	-3.67252	3.45759e-22	2.84023e-20	tagF1	TagF1
PA0077	-4.5619	1.22948e-23	1.18114e-21	icmF1	type VI secretion protein IcmF
PA0078	-4.97611	1.94322e-29	3.23947e-27	tssL1	TssL1
PA0079	-4.90858	1.08271e-52	6.8187e-50	tssK1	TssK1
PA0080	-4.10882	3.58479e-15	2.07333e-13	tssJ1	TssJ1
PA0083	-6.00594	3.34626e-37	9.48331e-35	tssB1	TssB1
PA0084	-5.93797	1.21583e-42	4.59421e-40	tssC1	TssC1
PA0085	-6.13266	6.52325e-45	2.84414e-42	hcp1	protein secretion apparatus assembly protein
PA0086	-4.24578	6.76138e-23	5.80659e-21	tagJ1; hsiE1	TagJ1
PA0087	-6.58314	1.29705e-23	1.22528e-21	tssE1	TssE1
PA0088	-7.1886	2.93604e-33	6.40057e-31	tssF1	TssF1
PA0089	-5.74739	3.82354e-22	3.09597e-20	tssG1	TssG1
PA0090	-4.9362	2.14636e-31	3.80175e-29	clpV1	secretion protein ClpV1
PA0091	-4.82866	1.54009e-28	2.49406e-26	vgrG1	type VI secretion system protein VgrG
PA0092	-3.30787	4.06018e-25	4.69655e-23	tsi6	Tsi6
PA0093	-3.64484	3.35969e-24	3.46231e-22	tse6	Tse6
PA0094	-3.52021	5.23978e-17	3.41369e-15	eagT6	EagT6
PA0096	-3.8596	1.0393e-16	6.47333e-15	PA0096	hypothetical protein
PA0097	-4.58287	5.58127e-31	9.58626e-29	PA0097	hypothetical protein
PA0098	-3.38426	6.61844e-23	5.77128e-21	PA0098	3-oxoacyl-ACP synthase
PA0099	-3.68064	6.81421e-24	6.65912e-22	PA0099	type VI effector protein
PA0101	-2.76816	1.31696e-24	1.46363e-22	PA0101	hypothetical protein
PA0126	-2.21578	8.63363e-12	3.82308e-10	PA0126	hypothetical protein
PA0178	-2.0115	1.53003e-06	3.56881e-05	PA0178	two-component sensor
PA0260	-43.1682	1.21835e-134	6.9056e-131	tle3	Type 6 lipase effector, Tle3
PA0277	-2.12846	1.85686e-06	4.26099e-05	PA0277	hypothetical protein
PA0563	-2.81823	3.93945e-20	2.7911e-18	PA0563	hypothetical protein
PA0615	-27.8724	8.99369e-27	1.34148e-24	PA0615	hypothetical protein
PA0620	-15.3513	8.30616e-09	2.81912e-07	PA0620	bacteriophage protein
PA0621	29.105	9.49783e-27	1.38035e-24	PA0621	hypothetical protein
PA0624	-27.3632	1.50674e-24	1.64235e-22	PA0624	hypothetical protein
PA0716	-31.3713	1.37101e-25	1.72687e-23	PA0716	hypothetical protein
PA0729	-27.1701	2.14838e-25	2.59086e-23	PA0729	hypothetical protein
PA0855	-2.45	2.23508e-08	6.88502e-07	PA0855	hypothetical protein
PA0909	-2.00456	0.000475926	0.00634718	alpC	AlpC
PA0927	-4.05043	9.6784e-23	8.18763e-21	ldhA	D-lactate dehydrogenase
PA0928	-2.49641	1.78889e-54	1.26743e-51	gacS	sensor/response regulator hybrid protein
PA1077	3.56907	6.13288e-06	0.000133697	flgB	flagellar basal-body rod protein FlgB
PA1078	5.35072	3.96744e-07	1.02683e-05	flgC	flagellar basal body rod protein FlgC
PA1079	4.94029	8.04232e-08	2.25663e-06	flgD	flagellar basal body rod modification protein
PA1080	3.61934	2.6039e-05	0.000477634	flgE	flagellar hook protein FlgE
PA1081	4.56868	2.15346e-08	6.72726e-07	flgF	flagellar basal body rod protein FlgF
PA1082	4.20011	2.36136e-08	7.17419e-07	flgG	flagellar basal body rod protein FlgG
PA1083	4.06323	3.08131e-08	9.1439e-07	flgH	flagellar basal body L-ring protein
PA1084	3.69977	7.03514e-07	1.77223e-05	flgI	flagellar basal body P-ring protein
PA1085	4.12982	9.33849e-09	3.13198e-07	flgJ	peptidoglycan hydrolase FlgJ
PA1086	4.032	2.73932e-07	7.28942e-06	flgK	flagellar hook-associated protein FlgK
PA1088	-33.6414	1.14897e-70	2.17078e-67	PA1088	hypothetical protein
PA1089	-22.5366	2.12498e-24	2.23044e-22	PA1089	hypothetical protein
PA1090	-29.7483	6.86812e-49	3.89285e-46	PA1090	hypothetical protein
PA1092	4.11232	2.38913e-05	0.000445448	fliC	B-type flagellin
PA1093	-35.1063	6.15557e-64	8.72244e-61	flaG	hypothetical protein
PA1096	4.33335	3.44655e-05	0.000612384	PA1096	hypothetical protein
PA1099	3.82913	4.02141e-08	1.17492e-06	fleR	two-component response regulator
PA1100	5.99335	6.84028e-08	1.93262e-06	fliE	flagellar hook-basal body complex protein FliE
PA1101	3.90097	3.37255e-08	9.90447e-07	fliF	flagellar MS-ring protein
PA1132	-2.08334	9.08542e-11	3.73161e-09	PA1132	hypothetical protein
PA1183	6.39849	2.14789e-40	7.60889e-38	dctA	C4-dicarboxylate transport protein
PA1202	-5.11713	2.33365e-26	3.14932e-24	ycaC	hydrolase
PA1370	-22.4451	6.3416e-08	1.81536e-06	PA1370	hypothetical protein
PA1382	-22.567	9.826e-17	6.19069e-15	xqhB	type II secretion system protein
PA1396	-2.13815	1.07249e-16	6.60747e-15	PA1396	two-component sensor
PA1441	2.94279	0.000113609	0.00177393	PA1441	putative flagellar hook-length control protein FliK
PA1451	-2.11781	1.01412e-13	5.1784e-12	PA1451	hypothetical protein
PA1452	2.17016	0.000154101	0.00234797	flhA	flagellar biosynthesis protein FlhA
PA1639	-2.27929	4.56635e-19	3.15635e-17	PA1639	hypothetical protein
PA1657	-2.68397	2.9105e-05	0.000527717	hsiB2	HsiB2
PA1658	-2.45455	2.56198e-05	0.000471472	hsiC2	HsiC2
PA1662	-2.00871	2.01373e-05	0.000383014	clpV2	ClpA/B-type protease
PA1663	-2.63981	1.06903e-05	0.000214107	sfa2	transcriptional regulator
PA1665	-2.16994	0.000340766	0.00469941	fha2	Fha2
PA1666	-2.85111	6.60177e-06	0.000141738	lip2	Lip2
PA1667	-2.50777	1.26852e-06	3.00562e-05	hsiJ2	HsiJ2
PA1668	-2.80502	1.27267e-06	3.00562e-05	dotU2	DotU2
PA1669	-2.71328	1.95324e-08	6.21963e-07	icmF2	IcmF2
PA1671	-2.16266	0.000180842	0.00265547	stk1	serine-threonine kinase Stk1
PA1679	2.83616	1.20855e-06	2.89032e-05	PA1679	hypothetical protein
PA1791	-2.61891	3.6858e-15	2.11021e-13	PA1791	hypothetical protein
PA1844	-4.08605	2.84495e-15	1.6797e-13	tse1	Tse1
PA1845	-4.41719	6.75063e-13	3.18855e-11	tsi1	Tsi1
PA1856	2.52041	0.000173032	0.00258091	PA1856	cbb3-type cytochrome C oxidase subunit I
PA2012	2.41843	1.0303e-13	5.21403e-12	liuD	methylcrotonyl-CoA carboxylase subunit alpha
PA2013	2.21148	3.5759e-09	1.26676e-07	liuC	gamma-carboxygeranoyl-CoA hydratase
PA2014	2.05623	4.65011e-10	1.79298e-08	liuB	methylcrotonyl-CoA carboxylase subunit beta
PA2037	22.045	7.6483e-14	3.97711e-12	PA2037	hypothetical protein
PA2274	2.11053	0.000109796	0.0017335	PA2274	hypothetical protein
PA2360	-2.56022	5.26941e-12	2.3704e-10	hsiA3	hypothetical protein
PA2361	-2.0998	5.40565e-21	4.08523e-19	icmF3	IcmF3
PA2362	-3.4874	3.16109e-12	1.45667e-10	dotU3	DotU3
PA2363	-2.31169	2.51568e-21	1.95327e-19	hsiJ3	HsiJ3
PA2366	-3.36609	2.38679e-13	1.15627e-11	hsiC3; puuD	uricase
PA2367	-2.22524	2.9746e-05	0.000536944	hcp3	Hcp3
PA2369	-2.73679	2.1425e-08	6.72726e-07	hsiG3	HsiG3
PA2371	-3.09644	9.62329e-22	7.57567e-20	clpV3	ClpA/B-type protease
PA2428	-2.34969	4.29026e-07	1.10533e-05	PA2428	hypothetical protein
PA2430	-3.67242	3.87226e-14	2.07057e-12	PA2430	hypothetical protein
PA2431	-3.45654	5.76402e-14	3.02504e-12	PA2431	hypothetical protein
PA2432	-3.93631	2.08156e-14	1.13445e-12	bexR	bistable expression regulator BexR
PA2433	-3.13643	2.30398e-08	7.05888e-07	PA2433	hypothetical protein
PA2445	2.13953	0.000548845	0.00715139	gcvP2	glycine dehydrogenase
PA2460	-13.975	6.7872e-10	2.58187e-08	PA2460	hypothetical protein
PA2462	-4.46235	1.24698e-05	0.000247525	PA2462	hypothetical protein
PA2463	-2.82294	0.000171147	0.00255953	PA2463	hypothetical protein
PA2503	-2.19043	4.8173e-21	3.68979e-19	PA2503	hypothetical protein
PA2536	-3.2155	1.56558e-31	2.95789e-29	ynbB	phosphatidate cytidylyltransferase
PA2537	-2.92397	3.02114e-15	1.76534e-13	PA2537	acyltransferase
PA2538	-4.79767	2.12997e-11	9.28669e-10	PA2538	hypothetical protein
PA2539	-4.52942	1.35611e-33	3.20267e-31	ynbD	hypothetical protein
PA2540	-3.16013	6.20083e-32	1.25522e-29	PA2540	hypothetical protein
PA2561	3.71847	1.21282e-18	8.28226e-17	ctpH	methyl-accepting chemotaxis protein CtpH
PA2570	-2.6766	1.04459e-05	0.000209956	lecA	PA-I galactophilic lectin
PA2654	4.09782	1.13966e-08	3.74031e-07	tlpQ	chemotaxis transducer
PA2664	5.23505	7.32869e-06	0.000154996	fhp	flavohemoprotein
PA2684	-3.08701	1.05117e-37	3.50472e-35	tse5; rhs ; rhsP1	Tse5
PA2685	-2.75306	7.79011e-36	2.00702e-33	vgrG4; vgrG1c	VgrG4
PA2697	-2.68279	1.02088e-07	2.8089e-06	PA2697	hypothetical protein
PA2698	-2.70246	5.81566e-13	2.77002e-11	PA2698	hydrolase
PA2703	-3.93109	1.24898e-05	0.000247525	tsi2	Tsi2
PA2724	-3.22014	1.59879e-07	4.35669e-06	PA2724	hypothetical protein
PA2725	-2.80638	3.64123e-75	1.03192e-71	PA2725	chaperone
PA2726	-2.98549	1.61615e-22	1.3471e-20	PA2726	radical activating enzyme
PA2727	-2.36316	2.20056e-61	1.78182e-58	PA2727	hypothetical
PA2729	-2.47159	8.52069e-17	5.4881e-15	PA2729	hypothetical protein
PA2736	-23.6347	3.15252e-07	8.31092e-06	PA2736	hypothetical protein
PA2773	-3.18323	2.40953e-23	2.23889e-21	PA2773	hypothetical protein
PA2774	-3.43549	1.17539e-62	1.11035e-59	tse4	Tse4
PA2775	-2.99813	2.10194e-24	2.23044e-22	tsi4	Tsi4
PA2780	-4.34625	8.15082e-33	1.71107e-30	bswR	bacterial swarming regulator BswR
PA2781	-3.59104	1.61518e-33	3.66193e-31	PA2781	hypothetical protein
PA2788	3.78176	7.07374e-11	2.92657e-09	PA2788	chemotaxis transducer
PA2789	-2.33578	2.63076e-11	1.12114e-09	PA2789	hypothetical protein
PA2792	-4.8676	7.77969e-25	8.81905e-23	PA2792	hypothetical protein
PA2818	-30.83	1.5056e-37	4.49143e-35	arr	aminoglycoside response regulator
PA3021	-2.4372	9.65325e-15	5.47146e-13	PA3021	hypothetical protein
PA3060	-2.24605	0.000241646	0.0034071	pelE	pellicle/biofilm biosynthesis protein PelE
PA3061	-2.04944	8.6344e-06	0.000177963	pelD	pellicle/biofilm biosynthesis protein PelD
PA3062	-2.20038	0.000179851	0.00264777	pelC	pellicle/biofilm biosynthesis outer membrane protein PelC
PA3143	-32.2631	5.40563e-47	2.78537e-44	PA3143	transposase
PA3154	-15.5041	1.17812e-09	4.33609e-08	wzy	B-band O-antigen polymerase
PA3431	-2.73091	1.15974e-06	2.78534e-05	ywbG	hypothetical protein
PA3432	-3.44243	1.77651e-09	6.41355e-08	PA3432	hypothetical protein
PA3484	-3.57993	8.35055e-13	3.91164e-11	tse3	Tse3
PA3485	-3.63377	1.02111e-19	7.14522e-18	tsi3	Tsi3
PA3526	3.15862	3.46146e-05	0.000613111	motY	MotY
PA3661	-5.35355	0.000792761	0.0097682	PA3661	hypothetical protein
PA3727	-3.8583	9.65969e-35	2.38048e-32	PA3727	hypothetical protein
PA3728	-3.0652	1.69586e-46	8.01011e-44	PA3728	hypothetical protein
PA3729	-3.27255	1.47673e-37	4.49143e-35	PA3729	hypothetical protein
PA3730	-2.35376	6.65237e-21	4.96127e-19	PA3730	hypothetical protein
PA3850	-2.54495	1.69187e-28	2.66376e-26	PA3850	hypothetical protein
PA3870	-3.42898	7.45898e-10	2.8185e-08	moaA1	molybdenum cofactor biosynthesis protein A
PA3871	-3.20673	3.29637e-08	9.73116e-07	nifM	PpiC-type peptidyl-prolyl cis-trans isomerase
PA3872	-2.90701	6.3797e-06	0.000138016	narI	respiratory nitrate reductase subunit gamma
PA3873	-2.77734	1.82989e-05	0.000352782	narJ	respiratory nitrate reductase subunit delta
PA4133	-2.97074	2.51166e-05	0.000463716	ccoN ; fixN ; cytN	cbb3-type cytochrome C oxidase subunit I
PA4134	-2.61348	6.16138e-06	0.000133803	PA4134	hypothetical protein
PA4218	-2.26281	0.000202368	0.00291122	ampP; fptX	transporter
PA4222	-2.09368	0.00032177	0.00445915	pchI	ABC transporter ATP-binding protein
PA4223	-2.24821	0.000159408	0.00240298	pchH	ABC transporter ATP-binding protein
PA4224	-3.7602	7.77009e-07	1.92318e-05	pchG	pyochelin biosynthetic protein PchG
PA4225	-3.29004	1.10571e-06	2.67828e-05	pchF	pyochelin synthetase
PA4228	-2.84156	0.00017418	0.00259122	pchD	2%2C3-dihydroxybenzoate-AMP ligase
PA4230	-2.5564	0.00018816	0.00274628	pchB	isochorismate-pyruvate lyase
PA4231	-2.99515	6.75389e-07	1.70898e-05	pchA	salicylate biosynthesis isochorismate synthase
PA4309	2.56784	3.53919e-06	7.92891e-05	pctA	chemotactic transducer PctA
PA4310	5.06217	9.34731e-08	2.58442e-06	pctB	chemotactic transducer PctB
PA4317	-2.47491	1.59023e-13	7.7702e-12	PA4317	hypothetical protein
PA4321	-2.21601	1.46705e-14	8.15222e-13	PA4321	hypothetical protein
PA4326	2.56402	0.000154748	0.0023515	PA4326	hypothetical protein
PA4375	-2.09423	6.18691e-26	8.15521e-24	mexW	multidrug efflux protein
PA4488	-2.22104	3.43656e-24	3.47829e-22	magE	MagE
PA4489	-2.6999	1.09276e-31	2.13579e-29	magD	MagD
PA4490	-3.41056	1.32073e-25	1.70133e-23	magC	MagC
PA4491	-2.60476	2.37926e-28	3.64476e-26	magB; pufY ; yfaA	MagB
PA4524.1	2.72572	0.000419282	0.00567815	PA4524.1	tRNA-Thr
PA4525	3.69817	0.000485646	0.00645777	pilA	type 4 fimbrial protein PilA
PA4633	2.24302	8.59696e-06	0.000177838	PA4633	chemotaxis transducer
PA4820	5.31779	0.000643908	0.00825718	PA4820	hypothetical protein
PA4980	2.2262	2.21315e-05	0.000415369	PA4980	enoyl-CoA hydratase
PA5033	-2.21162	0.000204524	0.00293246	PA5033	hypothetical protein
PA5072	3.289	5.6449e-06	0.000124013	mcpK	chemotaxis transducer
PA5113	-2.9716	4.86963e-63	5.52021e-60	PA5113	hypothetical protein
PA5136	-3.17085	1.74244e-31	3.18585e-29	PA5136	hypothetical protein
PA5530	3.4564	2.64501e-10	1.04839e-08	PA5530	MFS dicarboxylate transporter
