# Supplementary material for: Compensatory evolution of Pseudomonas aeruginosa’s slow growth phenotype suggests mechanisms of adaptation in cystic fibrosis
Source: Nat Commun. 2021 May 27;12:3186. doi: 10.1038/s41467-021-23451-y (PMC8160344; doi:10.1038/s41467-021-23451-y)
Supplement: Supplementary file 9 — Supplementary Data 6 [file 41467_2021_23451_MOESM9_ESM.xlsx]

## Sheet: 427.1_I1vs427.1_S
Locus tag	log2FoldChange	p-value	adj. p-value	Gene name	Gene product
PA0053	-7.78271	0.000283303	0.00238115	PA0053	hypothetical
PA0070	-2.75724	3.20553e-16	3.42622e-14	tagQ1	TagQ1
PA0073	-2.31287	4.96072e-05	0.000568488	tagT1	ABC transporter ATP-binding protein
PA0074	-2.20294	2.34793e-09	1.04398e-07	ppkA	serine/threonine protein kinase PpkA
PA0075	-2.48652	2.47628e-09	1.09232e-07	pppA	serine/threonine phosphatase
PA0077	-3.1153	2.07349e-11	1.29488e-09	icmF1	type VI secretion protein IcmF
PA0078	-3.39855	9.77324e-13	7.3405e-11	tssL1	TssL1
PA0083	-3.34054	2.27598e-12	1.58124e-10	tssB1	TssB1
PA0084	-3.56982	2.65915e-16	2.89795e-14	tssC1	TssC1
PA0085	-3.53038	5.47929e-16	5.63961e-14	hcp1	protein secretion apparatus assembly protein
PA0087	-3.29654	9.76747e-08	2.84228e-06	tssE1	TssE1
PA0088	-3.88142	5.01205e-12	3.35626e-10	tssF1	TssF1
PA0089	-3.81638	3.21324e-09	1.38443e-07	tssG1	TssG1
PA0090	-3.13454	2.02312e-13	1.70371e-11	clpV1	secretion protein ClpV1
PA0091	-2.48342	1.53961e-08	5.34823e-07	vgrG1	type VI secretion system protein VgrG
PA0099	-2.00639	2.02871e-07	5.72363e-06	PA0099	type VI effector protein
PA0162	-2.14329	6.55504e-05	0.000715774	opdC	histidine porin OpdC
PA0320	-2.17124	3.7545e-21	5.21688e-19	carO; ygiW	calcium-regulated OB-fold protein CarO
PA0414	-2.42074	6.84346e-06	0.000110154	chpB	methylesterase
PA0509	-2.66543	0.000329867	0.00270813	nirN	cytochrome C
PA0510	-2.80064	0.00050094	0.00384031	nirE	uroporphyrin-III C-methyltransferase
PA0521	-3.07166	0.000986369	0.00662106	nirO	cytochrome C oxidase subunit
PA0523	-6.14654	8.39751e-08	2.46949e-06	norC	nitric oxide reductase subunit C
PA0524	-5.65404	2.5775e-08	8.32891e-07	norB	nitric oxide reductase subunit B
PA0525	-5.18853	1.68043e-08	5.76151e-07	norD	denitrification protein NorD
PA0527	2.74707	2.27485e-05	0.000303205	dnr	transcriptional regulator Dnr
PA0527.1	-2.82209	2.40837e-22	3.43223e-20	rsmY	regulatory RNA RsmY
PA0615	-33.8668	4.86173e-54	1.5895e-51	PA0615	hypothetical protein
PA0616	-8.11392	0.000205375	0.00183816	PA0616	hypothetical protein
PA0617	-7.43099	0.000541527	0.00404544	PA0617	bacteriophage protein
PA0618	-8.08162	0.000191443	0.00173863	PA0618	bacteriophage protein
PA0619	-7.8225	0.00024069	0.00209352	PA0619	bacteriophage protein
PA0620	-9.51658	2.476e-05	0.000324567	PA0620	bacteriophage protein
PA0621	-7.50206	0.0012534	0.00808164	PA0621	hypothetical protein
PA0622	-36.5448	3.13674e-65	1.58491e-62	PA0622	bacteriophage protein
PA0623	-35.6574	3.80531e-62	1.76249e-59	PA0623	bacteriophage protein
PA0624	-33.7506	7.62333e-50	2.35392e-47	PA0624	hypothetical protein
PA0625	-9.43011	7.43355e-06	0.000117709	PA0625	hypothetical protein
PA0626	-8.38972	0.000179999	0.00165361	PA0626	hypothetical protein
PA0628	-8.2659	0.000102245	0.00105042	PA0628	hypothetical protein
PA0643	-7.49767	6.14257e-05	0.000674641	PA0643	hypothetical protein
PA0644	-5.70914	0.000523725	0.00394961	PA0644	hypothetical protein
PA0645	-5.64334	0.000335736	0.00274012	PA0645	hypothetical protein
PA0647	-6.275	8.75056e-05	0.000926393	PA0647	hypothetical protein
PA0648	-7.50542	4.21836e-06	7.41951e-05	PA0648	hypothetical protein
PA0715	-32.8217	1.11313e-46	3.25619e-44	PA0715	hypothetical protein
PA0716	-37.1892	3.02977e-36	6.47672e-34	PA0716	hypothetical protein
PA0728	-3.22233	0.00110575	0.00720488	intF4	bacteriophage integrase
PA0729	-7.06313	0.00125804	0.00810217	PA0729	hypothetical protein
PA0821	-7.54245	3.27877e-06	5.95537e-05	PA0821	hypothetical protein
PA0826	-5.41153	0.000489025	0.00377427	PA0826	hypothetical protein
PA0940	2.23813	1.77342e-06	3.45848e-05	PA0940	hypothetical protein
PA0981	-6.94674	1.85095e-05	0.000252147	PA0981	hypothetical protein
PA0982	-6.29334	4.6549e-05	0.000538999	PA0982	hypothetical protein
PA0983	-7.17994	0.000418154	0.00331068	PA0983	hypothetical protein
PA0989	-2.10797	0.000469748	0.00366179	PA0989	hypothetical protein
PA0996	-6.86347	1.14793e-11	7.50612e-10	pqsA	anthranilate--CoA ligase
PA0997	-5.88272	1.96139e-09	8.86293e-08	pqsB	PqsB
PA0998	-6.08978	4.87954e-10	2.3583e-08	pqsC	PqsC
PA0999	-5.33118	7.54028e-09	2.85094e-07	pqsD	3-oxoacyl-ACP synthase
PA1000	-3.88446	7.206e-06	0.000115373	pqsE	thioesterase PqsE
PA1001	-3.25675	2.20317e-05	0.000295065	phnA	anthranilate synthase component I
PA1002	-2.7487	0.000334244	0.00273196	phnB	anthranilate synthase component II
PA1014	-2.23336	0.000507266	0.00387346	wapB	glycosyl transferase family protein
PA1052a	2.03239	1.68763e-05	0.000235675	PA1052a	hypothetical protein
PA1078	-3.46951	0.000421021	0.00332391	flgC	flagellar basal body rod protein FlgC
PA1079	-4.336	2.83428e-06	5.26854e-05	flgD	flagellar basal body rod modification protein
PA1080	-3.5388	3.57509e-05	0.000435754	flgE	flagellar hook protein FlgE
PA1081	-4.60976	6.56534e-08	1.98702e-06	flgF	flagellar basal body rod protein FlgF
PA1082	-3.85509	6.10961e-07	1.43887e-05	flgG	flagellar basal body rod protein FlgG
PA1083	-3.09079	3.25179e-05	0.000407978	flgH	flagellar basal body L-ring protein
PA1084	-3.22333	1.8562e-05	0.000252243	flgI	flagellar basal body P-ring protein
PA1085	-3.05432	2.33545e-05	0.000310536	flgJ	peptidoglycan hydrolase FlgJ
PA1086	-3.66432	3.11947e-06	5.70329e-05	flgK	flagellar hook-associated protein FlgK
PA1087	-2.95341	0.000931814	0.00631588	flgL	flagellar hook-associated protein FlgL
PA1092	-4.28513	9.51593e-06	0.000146915	fliC	B-type flagellin
PA1094	-3.80231	0.00153749	0.00961233	fliD	B-type flagellar hook-associated protein
PA1096	-3.62003	0.000171011	0.00158943	PA1096	hypothetical protein
PA1099	-2.39937	0.000552773	0.00410737	fleR	two-component response regulator
PA1100	-3.94778	0.000135342	0.0013174	fliE	flagellar hook-basal body complex protein FliE
PA1101	-2.30433	0.0010168	0.00676813	fliF	flagellar MS-ring protein
PA1150	-9.76751	1.59385e-08	5.50225e-07	pys2	pyocin-S2
PA1151	-6.8794	5.15708e-06	8.87402e-05	imm2	pyocin-S2 immunity protein
PA1168	-2.64038	1.02292e-08	3.79026e-07	PA1168	hypothetical protein
PA1303	-2.10674	0.000284888	0.00238465	PA1303	signal peptidase
PA1366	-23.3152	6.03946e-29	1.08282e-26	PA1366	hypothetical protein
PA1369	-9.03403	3.83184e-05	0.000460886	PA1369	hypothetical protein
PA1372	-37.4144	1.49167e-59	5.52712e-57	PA1372	hypothetical protein
PA1382	-28.9553	1.40315e-30	2.59956e-28	xqhB	type II secretion system protein
PA1418	-3.57634	4.44478e-06	7.7257e-05	PA1418	sodium:solute symport protein
PA1419	-3.7987	2.74714e-05	0.000355471	PA1419	transporter
PA1421	-5.17279	2.22786e-07	6.21028e-06	gbuA	guanidinobutyrase
PA1429	3.03438	8.32058e-05	0.000885935	PA1429	cation-transporting P-type ATPase
PA1441	-3.11535	4.2349e-05	0.000497623	PA1441	putative flagellar hook-length control protein FliK
PA1452	-2.4266	3.05465e-05	0.000388507	flhA	flagellar biosynthesis protein FlhA
PA1555	2.74367	0.000278944	0.00235619	ccoP2	cytochrome C oxidase cbb3-type subunit CcoP
PA1555.1	2.95819	0.000511045	0.00389383	ccoQ2	cytochrome C oxidase cbb3-type subunit CcoQ
PA1556	2.9772	0.000553595	0.00410799	ccoO2	cbb3-type cytochrome C oxidase subunit II
PA1559	-2.90688	1.19579e-38	2.88965e-36	PA1559	hypothetical
PA1665	-2.32934	6.12777e-05	0.000674419	fha2	Fha2
PA1666	-2.42645	1.6717e-05	0.000234037	lip2	Lip2
PA1668	-2.12183	9.60621e-05	0.000997968	dotU2	DotU2
PA1669	-2.39574	4.88946e-07	1.18671e-05	icmF2	IcmF2
PA1671	-2.10484	0.000149749	0.00143253	stk1	serine-threonine kinase Stk1
PA1673	2.15948	0.000528292	0.00397327	PA1673	bacteriohemerythrin
PA1789	2.0241	0.00142934	0.00899692	PA1789	hypothetical protein
PA1913	-4.12071	0.000205379	0.00183816	PA1913	hypothetical protein
PA1919	4.05015	2.10123e-10	1.07144e-08	nrdG	class III (anaerobic) ribonucleoside-triphosphate reductase activating protein NrdG
PA1920	2.72313	6.71227e-07	1.5416e-05	nrdD	anaerobic ribonucleoside triphosphate reductase
PA1933	-6.09622	4.33242e-05	0.000505874	yagR	hydroxylase large subunit
PA1939	-8.20145	0.000320587	0.00263583	PA1939	hypothetical protein
PA1940	-2.00621	1.58063e-05	0.000222409	PA1940	hypothetical protein
PA2037	-28.5396	4.35683e-28	7.33796e-26	PA2037	hypothetical protein
PA2100	-6.67296	0.000748399	0.00526532	PA2100	transcriptional regulator
PA2101	-5.42358	0.001136	0.00736742	PA2101	hypothetical protein
PA2119	-8.9584	4.08515e-07	1.04152e-05	adh	alcohol dehydrogenase
PA2235	-2.55884	1.35737e-12	9.79774e-11	pslE	biofilm formation protein PslE
PA2302	-2.32449	0.0001156	0.00116396	ambE	protein AmbE
PA2321	-2.31007	5.92321e-06	9.94598e-05	gntK; gntV ; gnuK ; gluconokinase	gluconokinase
PA2322	-4.89841	6.39985e-11	3.55704e-09	gntP; gntU ; gntT ; gnuT ; gluconate permease	gluconate permease
PA2329	2.03098	7.88281e-07	1.76664e-05	PA2329	ABC transporter ATP-binding protein
PA2399	-4.9851	0.000149588	0.00143253	pvdD	pyoverdine synthetase D
PA2400	-3.7298	0.000125712	0.00123446	pvdJ	pyoverdine biosynthesis protein PvdJ
PA2440	-2.4832	1.59645e-11	1.03175e-09	PA2440	hypothetical protein
PA2441	-2.29036	7.05881e-24	1.03244e-21	PA2441	hypothetical protein
PA2459	-33.5892	2.34519e-46	6.51727e-44	PA2459	hypothetical protein
PA2460	-3.70621	0.00101871	0.00677274	PA2460	hypothetical protein
PA2461	-31.3667	1.40034e-33	2.77967e-31	PA2461	hypothetical protein
PA2462	-6.99647	7.2515e-12	4.79808e-10	PA2462	hypothetical protein
PA2463	-3.66033	1.21834e-06	2.51729e-05	PA2463	hypothetical protein
PA2481	-2.10759	0.000847098	0.00581974	PA2481	hypothetical protein
PA2507	-2.12704	2.6111e-08	8.38871e-07	catA	catechol 1%2C2-dioxygenase
PA2508	-2.33903	0.0013411	0.00851869	catC	muconolactone delta-isomerase
PA2511	-2.76013	1.43008e-20	1.93864e-18	antR	transcriptional regulator
PA2512	-4.70341	1.5892e-40	4.20609e-38	antA	anthranilate dioxygenase large subunit
PA2513	-5.3784	6.79348e-13	5.24419e-11	antB	anthranilate dioxygenase small subunit
PA2514	-5.01889	2.33584e-26	3.60628e-24	antC	anthranilate dioxygenase reductase
PA2654	-2.63582	0.000213133	0.00190449	tlpQ	chemotaxis transducer
PA2682	-3.16452	1.15609e-37	2.57022e-35	PA2682	hypothetical protein
PA2730	-29.6112	3.15295e-31	6.0428e-29	PA2730	hypothetical protein
PA2732	-9.74334	6.79954e-05	0.000739566	PA2732	hypothetical protein
PA2733	-31.4744	1.87239e-40	4.73033e-38	PA2733	hypothetical protein
PA2734	-9.39843	4.37241e-05	0.000508407	PA2734	hypothetical protein
PA2735	-11.8659	6.85502e-06	0.000110154	PA2735	restriction-modification system protein
PA2736	-29.9419	3.53347e-11	2.11172e-09	PA2736	hypothetical protein
PA2753	2.8978	1.11042e-05	0.000168626	PA2753	hypothetical protein
PA2754	2.21094	3.46037e-05	0.000425502	PA2754	hypothetical protein
PA2780	-2.06659	6.43297e-07	1.50229e-05	bswR	bacterial swarming regulator BswR
PA2818	-36.2658	5.04747e-62	2.15799e-59	arr	aminoglycoside response regulator
PA2913	2.50939	4.00794e-10	1.97134e-08	PA2913	hypothetical protein
PA3142	-6.77721	0.000750551	0.00527379	PA3142	integrase
PA3143	-35.9667	7.08335e-61	2.81209e-58	PA3143	transposase
PA3145	-24.5106	2.81346e-34	5.79156e-32	wbpL	glycosyltransferase WbpL
PA3146	-9.89737	2.76343e-07	7.529e-06	wbpK	NAD-dependent epimerase/dehydratase
PA3147	-9.52561	2.85041e-07	7.72808e-06	wbpJ	glycosyl transferase WbpJ
PA3148	-9.39622	7.49692e-09	2.85094e-07	wbpI	UDP-2%2C3-diacetamido-2%2C3-dideoxy-D-glucuronate 2-epimeras
PA3149	-8.91587	2.64691e-07	7.28293e-06	wbpH	glycosyltransferase WbpH
PA3150	-8.90664	2.16088e-08	7.23504e-07	wbpG	LPS biosynthesis protein WbpG
PA3151	-9.13169	1.9976e-06	3.85509e-05	hisF2	imidazole glycerol phosphate synthase subunit HisF
PA3152	-33.7527	1.98786e-65	1.10485e-62	hisH2	imidazole glycerol phosphate synthase subunit HisH
PA3153	-41.0482	1.93533e-97	1.53665e-94	wzx	O-antigen translocase
PA3154	-7.55965	0.000426952	0.00336454	wzy	B-band O-antigen polymerase
PA3155	-8.63896	6.10635e-07	1.43887e-05	wbpE	UDP-2-acetamido-2-deoxy-3-oxo-D-glucuronate aminotransferase
PA3156	-38.1432	7.2056e-69	5.00609e-66	wbpD	UDP-2-acetamido-3-amino-2%2C3-dideoxy-D-glucuronate N-acetyltransferase
PA3157	-9.08102	3.32369e-05	0.000414194	wbpC	acetyltransferase
PA3158	-38.7232	3.1267e-66	1.93091e-63	wbpB	UDP-N-acetyl-2-amino-2-deoxy-D-glucuronate oxidase
PA3159	-10.7358	1.7022e-09	7.81888e-08	wbpA	UDP-N-acetyl-d-glucosamine 6-dehydrogenase
PA3160	-23.8329	2.17311e-25	3.26436e-23	wzz	O-antigen chain length regulator
PA3181	-2.47434	1.22598e-13	1.08159e-11	edaA	2-dehydro-3-deoxy-phosphogluconate aldolase
PA3182	-2.5489	1.43547e-10	7.52673e-09	pgl	6-phosphogluconolactonase
PA3183	-2.63431	4.28687e-20	5.67296e-18	zwf	glucose-6-phosphate 1-dehydrogenase
PA3187	-2.86579	1.34047e-05	0.000196579	gltK	ABC transporter ATP-binding protein
PA3188	-3.71382	6.04976e-08	1.8475e-06	gltG	sugar ABC transporter permease
PA3189	-3.35206	3.64074e-05	0.000442784	gltF	sugar ABC transporter permease
PA3190	-2.72522	3.08784e-06	5.6641e-05	gltB	sugar ABC transporter substrate-binding protein
PA3194	-2.30963	2.14359e-27	3.50414e-25	edd	phosphogluconate dehydratase
PA3195	-3.20868	3.39883e-09	1.43111e-07	gapA	glyceraldehyde 3-phosphate dehydrogenase
PA3278	2.43116	3.49918e-05	0.00042838	PA3278	hypothetical protein
PA3291	-4.98953	4.41389e-08	1.38601e-06	tli1	Tli1
PA3292	-2.12491	0.000380268	0.00304982	PA3292	hypothetical protein
PA3336	-2.36003	0.00128579	0.00826177	PA3336	major facilitator superfamily transporter
PA3337	3.02515	0.000661096	0.00477259	rfaD	ADP-L-glycero-D-mannoheptose-6-epimerase
PA3391	-3.80435	0.000107249	0.00109539	nosR	regulatory protein NosR
PA3392	-6.41532	7.97794e-13	6.07416e-11	nosZ	nitrous-oxide reductase
PA3393	-3.94528	3.95786e-07	1.02793e-05	nosD	copper-binding periplasmic protein
PA3394	-4.24722	3.68514e-06	6.58585e-05	nosF	copper ABC transporter ATP-binding protein
PA3395	-4.36838	1.79414e-06	3.47828e-05	nosY	membrane protein NosY
PA3396	-3.41792	7.47255e-06	0.00011799	nosL	acessory protein NosL
PA3458	2.78607	0.000118224	0.00117667	PA3458	transcriptional regulator
PA3484	-2.57858	6.07235e-06	0.000100523	tse3	Tse3
PA3486	-2.19906	0.000179711	0.00165361	vgrG4b	VgrG4b
PA3487	-9.17734	7.22376e-06	0.000115373	pldA	phospholipase D
PA3488	-8.0226	0.000607975	0.00446384	tli5; tli5a	Tli5
PA3526	-2.90663	0.000161185	0.00151842	motY	MotY
PA3530	-2.41736	0.000314614	0.00260212	bfd	bacterioferritin-associated ferredoxin Bfd
PA3572	2.37716	0.000118345	0.00117667	PA3572	hypothetical protein
PA3613	2.78756	0.000255271	0.00219628	PA3613	hypothetical protein
PA3866	-8.34431	0.000642156	0.0046655	PA3866	pyocin protein
PA3876	3.48691	4.45328e-05	0.000516729	narK2	nitrite extrusion protein 2
PA3877	4.7814	3.51231e-06	6.29724e-05	narK1	nitrite extrusion protein 1
PA3914	3.94226	0.000320249	0.00263583	moeA1	molybdenum cofactor biosynthesis protein A
PA3915	4.17946	7.94443e-06	0.000123684	moaB1	molybdopterin biosynthesis protein B
PA4067	2.08873	0.000253754	0.00218661	oprG	outer membrane protein OprG
PA4133	-4.11553	6.49504e-09	2.52443e-07	ccoN ; fixN ; cytN	cbb3-type cytochrome C oxidase subunit I
PA4134	-2.46558	3.11663e-05	0.000395485	PA4134	hypothetical protein
PA4139	-4.53884	4.67919e-38	1.08362e-35	PA4139	hypothetical protein
PA4140	-4.86646	7.07685e-56	2.45832e-53	PA4140	hypothetical protein
PA4142	-2.78844	1.54822e-10	8.04206e-09	PA4142	secretion protein
PA4143	-2.64887	2.24291e-19	2.8991e-17	cyaB ; cvaB	toxin transporter
PA4144	-2.28498	5.90426e-11	3.31473e-09	opmK	probable outer membrane protein precursor
PA4290	-2.79418	3.47865e-05	0.000426807	PA4290	chemotaxis transducer
PA4307	-3.31949	1.10149e-06	2.29292e-05	pctC	chemotactic transducer PctC
PA4310	-4.12356	1.38513e-05	0.000202061	pctB	chemotactic transducer PctB
PA4326	-3.74156	7.63491e-06	0.000119535	PA4326	hypothetical protein
PA4351	3.21394	8.43558e-05	0.000896462	olsA	acyltransferase
PA4352	2.53738	5.36698e-05	0.000608769	PA4352	hypothetical protein
PA4524.1	-3.95611	8.73776e-06	0.000135655	PA4524.1	tRNA-Thr
PA4525	-7.65091	1.11571e-12	8.15937e-11	pilA	type 4 fimbrial protein PilA
PA4527	-3.46989	2.68417e-09	1.1747e-07	pilC	hypothetical
PA4527	-3.46989	2.68417e-09	1.1747e-07	pilC	hypothetical
PA4550	-7.28977	3.40571e-06	6.14106e-05	fimU	type 4 fimbrial biogenesis protein FimU
PA4551	-6.17835	5.9298e-05	0.0006558	pilV	type 4 fimbrial biogenesis protein PilV
PA4552	-7.38774	2.17609e-06	4.14202e-05	pilW	type 4 fimbrial biogenesis protein PilW
PA4553	-6.78839	1.31612e-05	0.000194548	pilX	type 4 fimbrial biogenesis protein PilX
PA4554	-11.1591	1.24661e-10	6.72684e-09	pilY1	type 4 fimbrial biogenesis protein PilY1
PA4555	-5.57899	0.000261411	0.00223871	pilY2	type 4 fimbrial biogenesis protein PilY2
PA4556	-7.73543	1.03466e-06	2.1619e-05	pilE	type 4 fimbrial biogenesis protein PilE
PA4571	2.71192	0.000618811	0.00453142	PA4571	cytochrome C
PA4577	2.1283	0.000290881	0.0024275	PA4577	hypothetical protein
PA4601	-2.45865	5.76675e-07	1.37561e-05	morA	motility regulator
PA4624	-2.12831	4.82315e-11	2.82179e-09	cdrB	cyclic diguanylate-regulated TPS partner B, CdrB
PA4635	2.64	0.000258932	0.0022209	mgtC	hypothetical protein
PA4773	-5.51507	2.00969e-142	2.79246e-139	speD2	SpeD2
PA4774	-6.24905	2.9252e-199	1.62583e-195	speE2	SpeE2
PA4775	-5.94957	5.82726e-182	1.61939e-178	PA4775	hypothetical protein
PA4776	-5.55298	1.2796e-132	1.18533e-129	pmrA	two-component regulator system response regulator PmrA
PA4777	-5.3345	7.03326e-136	7.81817e-133	pmrB	two-component regulator system signal sensor kinase PmrB
PA4781	-2.4173	1.7088e-10	8.79398e-09	PA4781	cyclic di-GMP phosphodiesterase
PA4782	-5.34421	9.40814e-155	1.74302e-151	PA4782	hypothetical protein
PA4822	3.98	7.61714e-08	2.26042e-06	PA4822	hypothetical protein
PA4823	5.70172	0.000911149	0.00619091	PA4823	hypothetical protein
PA4824	4.20908	8.63115e-08	2.52484e-06	PA4824	hypothetical protein
PA4825	4.03152	1.19288e-08	4.30521e-07	mgtA	Mg(2+) transport ATPase
PA4843	-3.0462	3.20137e-05	0.000403847	gcbA; adcA	two-component response regulator
PA4888	-2.01084	3.72871e-08	1.18424e-06	desB	acyl-CoA desaturase
PA4999	-4.72831	9.04678e-07	1.95334e-05	waaL	O-antigen ligase WaaL
PA5023	-2.2804	3.92128e-05	0.000467692	ydiU	hypothetical protein
PA5027	2.76863	0.000229218	0.00202221	PA5027	hypothetical protein
PA5033	-2.71056	1.42452e-05	0.000206891	PA5033	hypothetical protein
PA5040	-3.40956	5.98102e-09	2.34102e-07	pilQ	type 4 fimbrial biogenesis outer membrane protein PilQ
PA5041	-3.50117	3.02283e-09	1.31257e-07	pilP	type 4 fimbrial biogenesis protein PilP
PA5042	-2.78963	1.55974e-06	3.12961e-05	pilO	type 4 fimbrial biogenesis protein PilO
PA5043	-3.27199	2.99742e-07	8.04814e-06	pilN	type 4 fimbrial biogenesis protein PilN
PA5088	-3.63529	5.01543e-05	0.000573576	tli5b3	type VI secretion lipase immunity protein, Tli5b3
PA5106	2.41914	4.6396e-13	3.68384e-11	PA5106	N-formimino-L-glutamate deiminase
PA5136	-2.46917	1.33211e-18	1.60954e-16	PA5136	hypothetical protein
PA5171	2.57753	0.000271347	0.00230603	arcA	arginine deiminase
PA5172	2.34494	5.13159e-05	0.000585655	arcB	ornithine carbamoyltransferase
PA5173	2.49731	9.4643e-07	2.01542e-05	arcC	carbamate kinase
PA5355	2.23501	2.26474e-05	0.000302582	glcD	glycolate oxidase subunit GlcD
PA5397	-2.90188	1.47485e-07	4.22536e-06	PA5397	hypothetical protein
PA5416	-2.4261	7.16977e-19	8.85546e-17	soxB	sarcosine oxidase subunit beta
PA5417	-3.91368	6.15407e-05	0.000674641	soxD	sarcosine oxidase subunit delta
PA5418	-2.1956	2.25324e-18	2.66457e-16	soxA	sarcosine oxidase subunit alpha
PA5427	2.29777	0.000976147	0.00656831	adhA	alcohol dehydrogenase
PA5440	2.67511	3.94208e-05	0.000468164	yegQ	peptidase
PA5510	-2.69757	0.000192842	0.00174847	PA5510	transporter

## Sheet: 427.1_L1vs427.1_S
Locus tag	log2FoldChange	p-value	adj. p-value	Gene name	Gene product
PA0050	-3.43462	5.79149e-17	2.2031e-15	PA0050	hypothetical protein
PA0053	-8.50791	7.23676e-05	0.000397072	PA0053	hypothetical
PA0059	-2.97306	1.22219e-17	5.01985e-16	osmC	osmotically inducible protein OsmC
PA0062	-2.75168	1.92715e-20	1.0114e-18	PA0062	hypothetical protein
PA0070	-3.04472	1.49848e-19	7.13728e-18	tagQ1	TagQ1
PA0074	-2.23186	8.08835e-10	1.33658e-08	ppkA	serine/threonine protein kinase PpkA
PA0075	-2.78091	3.27216e-12	7.69567e-11	pppA	serine/threonine phosphatase
PA0076	-2.91266	1.83821e-11	3.96158e-10	tagF1	TagF1
PA0077	-3.74139	7.51091e-16	2.54921e-14	icmF1	type VI secretion protein IcmF
PA0078	-3.96365	4.185e-17	1.6247e-15	tssL1	TssL1
PA0079	-2.42679	1.22529e-14	3.83698e-13	tssK1	TssK1
PA0083	-3.29464	1.71865e-12	4.31032e-11	tssB1	TssB1
PA0084	-3.10772	5.59895e-13	1.4776e-11	tssC1	TssC1
PA0085	-3.8503	7.91561e-19	3.56077e-17	hcp1	protein secretion apparatus assembly protein
PA0087	-2.83348	1.13352e-07	1.26425e-06	tssE1	TssE1
PA0088	-3.07187	3.64274e-10	6.43211e-09	tssF1	TssF1
PA0089	-2.52134	3.39518e-06	2.57271e-05	tssG1	TssG1
PA0090	-2.79079	3.71594e-11	7.54909e-10	clpV1	secretion protein ClpV1
PA0091	-2.67548	7.67839e-10	1.27255e-08	vgrG1	type VI secretion system protein VgrG
PA0099	-2.28785	8.51814e-10	1.39944e-08	PA0099	type VI effector protein
PA0103	-3.66408	1.22694e-18	5.39091e-17	PA0103	sulfate transporter
PA0126	-2.1995	2.84109e-13	7.89377e-12	PA0126	hypothetical protein
PA0136	-2.36845	1.45646e-11	3.18969e-10	PA0136	ABC transporter ATP-binding protein
PA0137	-2.55493	8.25634e-12	1.86442e-10	PA0137	ABC transporter permease
PA0166	-3.61097	2.61252e-11	5.42409e-10	PA0166	transporter
PA0169	-2.10839	3.39936e-07	3.36929e-06	siaD	SiaD
PA0276	2.66145	7.66116e-09	1.08056e-07	PA0276	hypothetical protein
PA0295	2.4764	2.04478e-07	2.14627e-06	PA0295	polyamine binding protein
PA0297	2.80645	5.52619e-22	3.26275e-20	spuA	glutamine amidotransferase
PA0364	-2.19019	3.70361e-20	1.87429e-18	laoA	oxidoreductase
PA0403	2.3676	7.21349e-31	6.59453e-29	pyrR	bifunctional pyrimidine regulatory protein PyrR/uracil phosphoribosyltransferase
PA0414	-2.23272	2.06856e-05	0.000130709	chpB	methylesterase
PA0416	-2.47637	3.70998e-07	3.61308e-06	chpD	transcriptional regulator
PA0471	-2.31244	0.00116109	0.00457019	fiuR	transmembrane sensor
PA0472	-2.3087	0.000149186	0.000748967	fiuI	RNA polymerase sigma factor
PA0493	-2.46024	8.94179e-05	0.000473664	PA0493	acetyl-CoA carboxylase biotin carboxyl carrier protein subunit
PA0494	-2.22061	2.53473e-05	0.000156331	PA0494	acetyl-CoA carboxylase biotin carboxylase subunit
PA0495	-2.35379	4.61224e-06	3.41282e-05	PA0495	hypothetical protein
PA0496	-2.19201	6.86236e-06	4.84986e-05	ybgK	hypothetical protein
PA0506	2.08438	1.92409e-06	1.56636e-05	PA0506	acyl-CoA dehydrogenase
PA0509	-3.64967	9.32002e-07	8.22833e-06	nirN	cytochrome C
PA0510	-3.55075	1.03499e-05	6.96714e-05	nirE	uroporphyrin-III C-methyltransferase
PA0511	-3.55282	6.07838e-06	4.39442e-05	nirJ	heme d1 biosynthesis protein NirJ
PA0512	-3.12963	7.60762e-05	0.000413423	nirH	heme d1 biosynthesis protein NirH
PA0513	-3.93188	5.07579e-05	0.000291781	nirG	heme d1 biosynthesis protein NirG
PA0514	-2.58325	0.000538202	0.00229363	nirL	heme d1 biosynthesis protein NirL
PA0515	-3.142	0.000147294	0.000740126	nirD	heme d1 biosynthesis protein NirD
PA0516	-2.37744	0.0025648	0.00916601	nirF	heme d1 biosynthesis protein NirF
PA0518	-3.10744	0.000160734	0.000794976	nirM	cytochrome C-551
PA0520	-2.33642	0.000293753	0.00136699	nirQ	denitrification regulatory protein NirQ
PA0521	-3.17314	0.00039905	0.00177955	nirO	cytochrome C oxidase subunit
PA0523	-5.93863	1.34435e-07	1.47957e-06	norC	nitric oxide reductase subunit C
PA0524	-6.36364	3.67651e-10	6.47156e-09	norB	nitric oxide reductase subunit B
PA0525	-6.08935	3.82944e-11	7.72429e-10	norD	denitrification protein NorD
PA0527	3.01867	2.7319e-06	2.13284e-05	dnr	transcriptional regulator Dnr
PA0527.1	-2.1993	4.04754e-16	1.39887e-14	rsmY	regulatory RNA RsmY
PA0529	2.67409	3.75311e-10	6.58595e-09	PA0529	hypothetical protein
PA0545	2.3807	6.3304e-06	4.54186e-05	PA0545	hypothetical protein
PA0586	-2.32396	5.89077e-08	6.95602e-07	ycgB	hypothetical protein
PA0604	-2.99716	0.00138418	0.00532984	agtB	ABC transporter
PA0605	-3.08391	0.00191282	0.00706769	agtC	ABC transporter permease
PA0615	-37.5464	5.29081e-66	1.1534e-63	PA0615	hypothetical protein
PA0616	-8.83912	5.25229e-05	0.000299496	PA0616	hypothetical protein
PA0617	-8.15619	0.000146501	0.000736792	PA0617	bacteriophage protein
PA0618	-8.80682	4.80814e-05	0.000277239	PA0618	bacteriophage protein
PA0619	-8.5477	6.01085e-05	0.000336655	PA0619	bacteriophage protein
PA0620	-25.7461	4.29261e-30	3.86198e-28	PA0620	bacteriophage protein
PA0621	-39.0126	7.03243e-63	1.43781e-60	PA0621	hypothetical protein
PA0622	-41.0699	6.80511e-82	2.41071e-79	PA0622	bacteriophage protein
PA0623	-39.9936	1.06008e-77	3.33807e-75	PA0623	bacteriophage protein
PA0624	-37.1283	6.09769e-60	1.19178e-57	PA0624	hypothetical protein
PA0625	-10.1064	1.22168e-06	1.04285e-05	PA0625	hypothetical protein
PA0626	-9.11492	4.7152e-05	0.000272156	PA0626	hypothetical protein
PA0628	-8.9911	2.37812e-05	0.000148286	PA0628	hypothetical protein
PA0637	-2.07836	1.07195e-05	7.17336e-05	PA0637	hypothetical protein
PA0638	-2.22676	5.38786e-07	5.03104e-06	PA0638	bacteriophage protein
PA0639	-2.23814	1.23676e-06	1.05413e-05	PA0639	hypothetical protein
PA0640	-2.07521	3.06915e-07	3.08889e-06	PA0640	bacteriophage protein
PA0641	-2.17017	7.13604e-07	6.47153e-06	PA0641	bacteriophage protein
PA0643	-9.66929	2.57303e-07	2.64202e-06	PA0643	hypothetical protein
PA0644	-6.43434	9.27247e-05	0.000488442	PA0644	hypothetical protein
PA0645	-6.36854	5.19075e-05	0.000297531	PA0645	hypothetical protein
PA0647	-7.0002	1.20755e-05	7.9958e-05	PA0647	hypothetical protein
PA0648	-8.23062	4.53942e-07	4.31702e-06	PA0648	hypothetical protein
PA0715	-35.9429	1.26519e-55	2.10914e-53	PA0715	hypothetical protein
PA0716	-40.5169	1.06704e-42	1.44e-40	PA0716	hypothetical protein
PA0719	-3.5298	0.0012331	0.00482347	PA0719	hypothetical protein
PA0728	-4.53912	8.00734e-05	0.000429896	intF4	bacteriophage integrase
PA0729	-36.7505	7.10279e-63	1.43781e-60	PA0729	hypothetical protein
PA0730	-2.882	7.48469e-14	2.18676e-12	PA0730	(R)-3-hydroxydecanoyl-ACP:CoA transacylase
PA0736a	-3.16197	2.48155e-13	6.96309e-12	PA0736a	hypothetical protein
PA0737	-3.28591	9.65886e-16	3.25871e-14	PA0737	hypothetical protein
PA0738	-2.8584	6.83816e-09	9.7629e-08	PA0738	hypothetical protein
PA0746	2.31654	1.64679e-05	0.000106431	PA0746	acyl-CoA dehydrogenase
PA0747	2.29445	2.7966e-10	5.04814e-09	PA0747	aldehyde dehydrogenase
PA0750	-3.25855	6.4149e-95	3.30542e-92	ung	uracil-DNA glycosylase
PA0821	-8.26765	3.3988e-07	3.36929e-06	PA0821	hypothetical protein
PA0826	-6.13673	7.68713e-05	0.000416545	PA0826	hypothetical protein
PA0836	2.17467	4.34098e-07	4.1422e-06	ackA	acetate kinase
PA0981	-7.67194	2.25425e-06	1.79453e-05	PA0981	hypothetical protein
PA0982	-7.01854	5.58352e-06	4.07302e-05	PA0982	hypothetical protein
PA0983	-7.90514	0.000102444	0.00053467	PA0983	hypothetical protein
PA0996	-7.37398	2.39848e-13	6.76347e-12	pqsA	anthranilate--CoA ligase
PA0997	-6.43582	4.77081e-11	9.48319e-10	pqsB	PqsB
PA0998	-6.41665	4.58665e-11	9.15391e-10	pqsC	PqsC
PA0999	-5.19001	1.56158e-08	2.0974e-07	pqsD	3-oxoacyl-ACP synthase
PA1000	-4.66542	7.1108e-08	8.22531e-07	pqsE	thioesterase PqsE
PA1001	-3.94295	2.77796e-07	2.82729e-06	phnA	anthranilate synthase component I
PA1002	-3.30187	1.56985e-05	0.000101807	phnB	anthranilate synthase component II
PA1014	-2.82552	1.06211e-05	7.12431e-05	wapB	glycosyl transferase family protein
PA1048	-2.11189	5.06263e-51	7.7554e-49	PA1048	probable outer membrane protein precursor
PA1049	2.13797	1.79699e-10	3.33946e-09	pdxH	pyridoxine/pyridoxamine 5'-phosphate oxidase
PA1052a	2.57617	4.33189e-08	5.34928e-07	PA1052a	hypothetical protein
PA1077	-2.39556	0.00189164	0.00700314	flgB	flagellar basal-body rod protein FlgB
PA1078	-4.03107	3.21845e-05	0.00019448	flgC	flagellar basal body rod protein FlgC
PA1079	-3.77929	2.4442e-05	0.000152072	flgD	flagellar basal body rod modification protein
PA1080	-3.21474	0.00011955	0.000610458	flgE	flagellar hook protein FlgE
PA1081	-4.71125	1.52863e-08	2.06292e-07	flgF	flagellar basal body rod protein FlgF
PA1082	-3.70129	9.69486e-07	8.51945e-06	flgG	flagellar basal body rod protein FlgG
PA1083	-3.20171	1.24706e-05	8.22856e-05	flgH	flagellar basal body L-ring protein
PA1084	-4.06309	7.23152e-08	8.34791e-07	flgI	flagellar basal body P-ring protein
PA1085	-3.78209	1.62699e-07	1.74325e-06	flgJ	peptidoglycan hydrolase FlgJ
PA1086	-3.86162	7.95227e-07	7.08702e-06	flgK	flagellar hook-associated protein FlgK
PA1087	-3.08346	0.000523286	0.00224696	flgL	flagellar hook-associated protein FlgL
PA1092	-4.69571	1.20157e-06	1.03033e-05	fliC	B-type flagellin
PA1094	-3.73394	0.00184867	0.00685751	fliD	B-type flagellar hook-associated protein
PA1095	-4.35908	0.00102366	0.00408026	fliS	B-type flagellar protein FliS
PA1096	-3.88643	5.0343e-05	0.00028969	PA1096	hypothetical protein
PA1099	-2.57529	0.000192966	0.000934742	fleR	two-component response regulator
PA1100	-4.35123	2.09069e-05	0.000131961	fliE	flagellar hook-basal body complex protein FliE
PA1101	-2.67682	0.000130808	0.000665547	fliF	flagellar MS-ring protein
PA1111	-2.18785	5.91555e-10	1.00088e-08	PA1111	hypothetical protein
PA1150	-10.4927	1.27339e-09	2.03312e-08	pys2	pyocin-S2
PA1151	-6.20359	1.55483e-05	0.000100948	imm2	pyocin-S2 immunity protein
PA1168	-4.50668	4.12326e-21	2.24718e-19	PA1168	hypothetical protein
PA1172	-2.44478	2.03007e-09	3.15246e-08	napC	cytochrome C protein NapC
PA1173	-3.46463	6.6014e-05	0.000366472	napB	cytochrome C protein NapB
PA1174	-2.16375	1.87237e-08	2.48539e-07	napA	nitrate reductase catalytic subunit
PA1183	-3.41116	8.97689e-18	3.71394e-16	dctA	C4-dicarboxylate transport protein
PA1195	-2.71505	7.16781e-06	5.0219e-05	ddaH	dimethylarginine dimethylaminohydrolase DdaH
PA1210	2.39324	1.10587e-42	1.45769e-40	yhhW	quercetin 2%2C3-dioxygenase
PA1303	-2.49692	4.74695e-06	3.50754e-05	PA1303	signal peptidase
PA1304	-2.42495	1.17188e-12	2.992e-11	PA1304	oligopeptidase
PA1305	-2.40272	1.59504e-07	1.71225e-06	PA1305	hypothetical protein
PA1323	-3.54958	1.07482e-22	6.6218e-21	PA1323	hypothetical protein
PA1324	-3.25059	6.21895e-24	4.14694e-22	PA1324	hypothetical protein
PA1366	-24.3555	1.96152e-31	1.85298e-29	PA1366	hypothetical protein
PA1368	-7.67177	0.000508308	0.00220107	PA1368	hypothetical protein
PA1369	-40.7719	1.1289e-76	3.04696e-74	PA1369	hypothetical protein
PA1370	-31.058	8.85588e-15	2.83588e-13	PA1370	hypothetical protein
PA1372	-41.7249	1.28924e-73	3.04475e-71	PA1372	hypothetical protein
PA1382	-31.1209	4.6121e-35	4.75297e-33	xqhB	type II secretion system protein
PA1412	-2.57813	4.87068e-08	5.89893e-07	PA1412	hypothetical protein
PA1413	-3.77453	9.60395e-148	1.81451e-144	yneJ	transcriptional regulator
PA1416	-2.01291	0.000858861	0.00350218	PA1416	hypothetical protein
PA1418	-3.01565	7.56479e-05	0.00041149	PA1418	sodium:solute symport protein
PA1419	-3.41824	6.18471e-05	0.000345029	PA1419	transporter
PA1421	-3.58447	8.44819e-05	0.000450041	gbuA	guanidinobutyrase
PA1429	3.50949	5.32022e-06	3.89097e-05	PA1429	cation-transporting P-type ATPase
PA1441	-4.53823	3.04829e-09	4.58295e-08	PA1441	putative flagellar hook-length control protein FliK
PA1452	-2.34949	4.61924e-05	0.000267708	flhA	flagellar biosynthesis protein FlhA
PA1471	-2.99644	3.16624e-12	7.47761e-11	PA1471	hypothetical protein
PA1542	2.49956	3.53043e-07	3.48299e-06	PA1542	hypothetical protein
PA1545	-2.09361	3.77522e-05	0.000223828	PA1545	hypothetical protein
PA1546	2.79962	9.07062e-06	6.1868e-05	hemN	oxygen-independent coproporphyrinogen-III oxidase
PA1555.1	2.69123	0.00152049	0.00579177	ccoQ2	cytochrome C oxidase cbb3-type subunit CcoQ
PA1556	2.97147	0.000565656	0.0024034	ccoO2	cbb3-type cytochrome C oxidase subunit II
PA1557	2.29442	0.00254777	0.0091224	ccoN2	cbb3-type cytochrome C oxidase subunit I
PA1559	-2.58964	4.04607e-31	3.75953e-29	PA1559	hypothetical
PA1566	-2.78783	0.000517406	0.00222677	pauA3	Glutamylpolyamine synthetase
PA1592	-2.02191	2.00583e-11	4.2722e-10	PA1592	hypothetical protein
PA1604	2.41048	1.92867e-08	2.54818e-07	PA1604	hypothetical protein
PA1605	-2.17047	3.21501e-10	5.72109e-09	PA1605	hypothetical protein
PA1639	-2.60296	2.22047e-24	1.49829e-22	PA1639	hypothetical protein
PA1657	-2.71932	3.67195e-06	2.76396e-05	hsiB2	HsiB2
PA1658	-3.20193	1.54265e-08	2.0769e-07	hsiC2	HsiC2
PA1659	-2.25268	0.000117834	0.000603229	hsiF2; tssE2	HsiF2
PA1660	-2.42729	5.90335e-06	4.28427e-05	hsiG2	HsiG2
PA1662	-2.73854	4.1987e-09	6.21364e-08	clpV2	ClpA/B-type protease
PA1663	-2.76494	1.02164e-06	8.90867e-06	sfa2	transcriptional regulator
PA1665	-3.55314	2.07977e-09	3.21202e-08	fha2	Fha2
PA1666	-2.55792	2.98579e-06	2.30879e-05	lip2	Lip2
PA1667	-2.33012	2.23216e-06	1.77945e-05	hsiJ2	HsiJ2
PA1668	-3.37593	8.77947e-10	1.43406e-08	dotU2	DotU2
PA1669	-3.00635	2.62898e-10	4.76071e-09	icmF2	IcmF2
PA1671	-2.93436	1.54246e-07	1.66844e-06	stk1	serine-threonine kinase Stk1
PA1679	-2.81858	1.18822e-06	1.02198e-05	PA1679	hypothetical protein
PA1693	2.4439	0.000241458	0.00115007	pscR	type III secretion system protein
PA1696	2.12263	0.000303158	0.00140614	pscO	translocation protein in type III secretion
PA1698	2.24873	1.22855e-05	8.11589e-05	popN	type III secretion outer membrane protein PopN
PA1699	2.13174	0.000596719	0.00252215	pcr1	Pcr1
PA1700	2.09232	0.000762777	0.00314889	pcr2	Pcr2
PA1701	2.60858	3.13755e-05	0.000190403	pcr3	Pcr3
PA1705	2.21497	1.45292e-05	9.4803e-05	pcrG	type III secretion regulator
PA1706	2.14412	6.47351e-06	4.61241e-05	pcrV	type III secretion protein PcrV
PA1707	2.36588	1.26745e-06	1.07705e-05	pcrH	regulatory protein PcrH
PA1742	2.13072	2.46265e-14	7.46434e-13	pauD2	amidotransferase
PA1781.1	-2.07763	0.00105374	0.00418542	nalA; P11	P11
PA1783	-2.06067	6.06999e-05	0.000339506	nasA	nitrate transporter
PA1785	-2.11966	6.9133e-07	6.28966e-06	nasT	NasT
PA1789	2.60858	3.95477e-05	0.000233253	PA1789	hypothetical protein
PA1870	-2.68676	1.55467e-07	1.67846e-06	PA1870	hypothetical protein
PA1889	-2.87224	8.59733e-27	6.09121e-25	PA1889	hypothetical protein
PA1913	-3.50614	0.00052553	0.00225489	PA1913	hypothetical protein
PA1920	3.29969	1.58377e-09	2.49356e-08	nrdD	anaerobic ribonucleoside triphosphate reductase
PA1933	-6.82142	4.75263e-06	3.50754e-05	yagR	hydroxylase large subunit
PA1939	-41.0922	2.91982e-56	5.17172e-54	PA1939	hypothetical protein
PA1967	-2.99679	8.83726e-06	6.04217e-05	PA1967	hypothetical protein
PA1984	2.02808	2.35267e-05	0.00014686	exaC	NAD+ dependent aldehyde dehydrogenase ExaC
PA2030	-2.16141	1.51403e-10	2.84157e-09	PA2030	hypothetical protein
PA2031	-2.28092	3.89239e-07	3.77745e-06	PA2031	hypothetical protein
PA2037	-30.851	1.53886e-32	1.47835e-30	PA2037	hypothetical protein
PA2046	-2.58705	5.61838e-12	1.29979e-10	PA2046	hypothetical
PA2100	-7.39816	0.0001858	0.000905712	PA2100	transcriptional regulator
PA2101	-6.14878	0.000224566	0.00107594	PA2101	hypothetical protein
PA2102	-7.39439	0.00139351	0.00535485	PA2102	hypothetical protein
PA2119	-8.23048	2.40446e-06	1.90076e-05	adh	alcohol dehydrogenase
PA2126	2.18321	0.00040816	0.00181447	cgrC	cupA gene regulator C, CgrC
PA2127	3.30378	2.34791e-06	1.86126e-05	cgrA	cupA gene regulator A, CgrA
PA2146	-2.86376	0.000152961	0.000763189	yciG	hypothetical protein
PA2151	-2.18572	3.36894e-08	4.24337e-07	PA2151	alpha-1%2C4-glucan:maltose-1-phosphate maltosyltransferase
PA2153	-2.05384	6.13345e-07	5.64077e-06	glgB	1%2C4-alpha-glucan branching protein GlgB
PA2163	-2.54889	7.43247e-05	0.000405474	PA2163	4-alpha-glucanotransferase
PA2167	-2.09056	0.000118344	0.000604843	PA2167	hypothetical protein
PA2169	-3.1361	7.69868e-07	6.91538e-06	PA2169	hypothetical protein
PA2170	-3.52867	0.00275622	0.00977	PA2170	hypothetical protein
PA2173	-3.06293	5.22039e-05	0.000298278	PA2173	hypothetical protein
PA2176	-2.07663	0.000971015	0.00390057	PA2176	hypothetical protein
PA2180	-3.04728	3.27017e-06	2.48796e-05	PA2180	hypothetical protein
PA2235	-2.5071	2.66002e-13	7.42708e-12	pslE	biofilm formation protein PslE
PA2244	-2.02296	3.08566e-06	2.36985e-05	pslN	hypothetical protein
PA2268	-2.3127	4.18437e-07	4.00625e-06	PA2268	hypothetical protein
PA2302	-3.26854	6.23625e-08	7.28806e-07	ambE	protein AmbE
PA2303	-2.77598	5.61371e-05	0.000316288	ambD	protein AmbD
PA2304	-2.70372	6.79083e-06	4.8053e-05	ambC	protein AmbC
PA2322	-3.31111	2.68294e-06	2.10331e-05	gntP; gntU ; gntT ; gnuT ; gluconate permease	gluconate permease
PA2384	-2.6805	8.58038e-10	1.4056e-08	PA2384	hypothetical protein
PA2399	-5.37683	3.25534e-05	0.00019629	pvdD	pyoverdine synthetase D
PA2400	-3.93377	3.01395e-05	0.000183098	pvdJ	pyoverdine biosynthesis protein PvdJ
PA2413	-3.16134	6.62657e-20	3.21021e-18	pvdH	diaminobutyrate--2-oxoglutarate aminotransferase
PA2414	-3.86635	8.91823e-30	7.77669e-28	PA2414	L-sorbosone dehydrogenase
PA2415	-3.71256	3.21263e-16	1.12402e-14	PA2415	hypothetical protein
PA2426	-3.33258	1.19177e-05	7.90056e-05	pvdS	extracytoplasmic-function sigma-70 factor
PA2433	-2.15275	0.00037588	0.00169349	PA2433	hypothetical protein
PA2440	-3.70465	1.15533e-22	7.04129e-21	PA2440	hypothetical protein
PA2441	-3.7427	8.06853e-54	1.27034e-51	PA2441	hypothetical protein
PA2459	-37.1164	3.29814e-56	5.6648e-54	PA2459	hypothetical protein
PA2460	-4.20701	0.000172197	0.000847232	PA2460	hypothetical protein
PA2461	-34.1457	1.77635e-39	2.18878e-37	PA2461	hypothetical protein
PA2462	-7.90031	1.17537e-14	3.70112e-13	PA2462	hypothetical protein
PA2463	-2.6506	0.000114341	0.00058917	PA2463	hypothetical protein
PA2485	-2.13237	9.61453e-07	8.46198e-06	PA2485	hypothetical protein
PA2494	-3.05891	1.13532e-07	1.26425e-06	mexF	resistance-nodulation-cell division (RND) multidrug efflux transporter MexF
PA2495	-2.18582	2.31783e-05	0.000145005	oprN	multidrug efflux outer membrane protein OprN
PA2501	2.19682	8.2911e-06	5.72399e-05	PA2501	hypothetical protein
PA2506	-2.65905	6.48864e-05	0.000360919	PA2506	hypothetical protein
PA2507	-2.11865	1.38277e-09	2.18926e-08	catA	catechol 1%2C2-dioxygenase
PA2509	-3.48447	2.69324e-12	6.46835e-11	catB	muconate cycloisomerase I
PA2511	-3.71052	4.56983e-35	4.75297e-33	antR	transcriptional regulator
PA2512	-5.53924	3.15319e-54	5.10637e-52	antA	anthranilate dioxygenase large subunit
PA2513	-6.10381	3.51505e-16	1.22229e-14	antB	anthranilate dioxygenase small subunit
PA2514	-6.62623	1.93541e-36	2.15096e-34	antC	anthranilate dioxygenase reductase
PA2536	-2.32678	3.8764e-20	1.92732e-18	ynbB	phosphatidate cytidylyltransferase
PA2537	-2.67084	3.21634e-17	1.26599e-15	PA2537	acyltransferase
PA2538	-2.34593	1.04859e-08	1.4496e-07	PA2538	hypothetical protein
PA2539	-2.79775	1.47961e-19	7.10712e-18	ynbD	hypothetical protein
PA2540	-2.90848	3.79546e-28	2.98787e-26	PA2540	hypothetical protein
PA2559a	-2.63649	5.56144e-08	6.62232e-07	PA2559a	hypothetical protein
PA2562	-2.35487	2.80973e-19	1.30537e-17	PA2562	hypothetical protein
PA2654	-2.80256	7.55055e-05	0.00041111	tlpQ	chemotaxis transducer
PA2682	-3.39347	1.24598e-44	1.72249e-42	PA2682	hypothetical protein
PA2702	-2.6808	0.00182805	0.0067905	tse2	Tse2
PA2717	-2.56296	9.21501e-19	4.11265e-17	cpo	chloroperoxidase
PA2730	-32.0899	2.22652e-36	2.42691e-34	PA2730	hypothetical protein
PA2732	-43.7668	2.16943e-58	4.09879e-56	PA2732	hypothetical protein
PA2733	-34.379	6.30914e-48	9.16929e-46	PA2733	hypothetical protein
PA2734	-45.5019	1.89627e-69	4.29923e-67	PA2734	hypothetical protein
PA2735	-47.9349	1.0934e-73	2.69451e-71	PA2735	restriction-modification system protein
PA2736	-31.649	2.55977e-12	6.20034e-11	PA2736	hypothetical protein
PA2753	3.14534	1.83232e-06	1.50081e-05	PA2753	hypothetical protein
PA2754	2.59043	1.20845e-06	1.03466e-05	PA2754	hypothetical protein
PA2774	-2.04786	6.69356e-24	4.36081e-22	tse4	Tse4
PA2776	2.80067	2.57909e-16	9.13642e-15	pauB3; ordL	FAD-dependent oxidoreductase
PA2788	-2.04309	0.000355035	0.00161116	PA2788	chemotaxis transducer
PA2815	-2.27175	7.67543e-13	1.99561e-11	yafH	acyl-CoA dehydrogenase
PA2818	-40.5546	4.26616e-77	1.20903e-74	arr	aminoglycoside response regulator
PA2886	2.61543	5.90857e-19	2.70079e-17	atuA	expressed protein with apparent function in citronellol catabolism
PA3018	2.52855	5.73316e-10	9.78782e-09	PA3018	hypothetical protein
PA3021	-3.09338	8.76451e-29	7.41451e-27	PA3021	hypothetical protein
PA3039	-2.3509	1.19606e-10	2.25976e-09	PA3039	transporter
PA3061	-2.64316	9.2305e-08	1.04637e-06	pelD	pellicle/biofilm biosynthesis protein PelD
PA3062	-2.43605	5.8867e-05	0.000330682	pelC	pellicle/biofilm biosynthesis outer membrane protein PelC
PA3063	-2.0899	2.72988e-07	2.78792e-06	pelB	pellicle/biofilm biosynthesis protein PelB
PA3064	-2.22908	5.795e-08	6.87156e-07	pelA	PelA
PA3095	-2.10061	6.49976e-24	4.2838e-22	xcpZ	type II secretion system protein M
PA3096	-2.17809	8.36844e-26	5.78689e-24	xcpY	type II secretion system protein L
PA3097	-2.01436	2.38241e-20	1.23885e-18	xcpX	type II secretion system protein K
PA3142	-7.50241	0.000190669	0.000926062	PA3142	integrase
PA3143	-40.4624	1.48682e-76	3.83059e-74	PA3143	transposase
PA3145	-25.9475	3.30405e-38	3.98455e-36	wbpL	glycosyltransferase WbpL
PA3146	-12.062	4.12623e-10	7.17407e-09	wbpK	NAD-dependent epimerase/dehydratase
PA3147	-26.6937	2.34744e-36	2.51043e-34	wbpJ	glycosyl transferase WbpJ
PA3148	-28.0512	5.69393e-41	7.17182e-39	wbpI	UDP-2%2C3-diacetamido-2%2C3-dideoxy-D-glucuronate 2-epimeras
PA3149	-12.6634	1.47651e-09	2.33116e-08	wbpH	glycosyltransferase WbpH
PA3150	-13.4003	6.11145e-11	1.19447e-09	wbpG	LPS biosynthesis protein WbpG
PA3151	-48.6214	1.88509e-110	1.18719e-107	hisF2	imidazole glycerol phosphate synthase subunit HisF
PA3152	-36.7856	2.29741e-77	6.85354e-75	hisH2	imidazole glycerol phosphate synthase subunit HisH
PA3153	-47.8571	9.64867e-132	9.11478e-129	wzx	O-antigen translocase
PA3154	-23.8801	1.06549e-28	8.88114e-27	wzy	B-band O-antigen polymerase
PA3155	-43.4212	6.74174e-92	3.18435e-89	wbpE	UDP-2-acetamido-2-deoxy-3-oxo-D-glucuronate aminotransferase
PA3156	-42.487	5.37296e-85	2.17528e-82	wbpD	UDP-2-acetamido-3-amino-2%2C3-dideoxy-D-glucuronate N-acetyltransferase
PA3157	-42.5269	1.06975e-83	4.04222e-81	wbpC	acetyltransferase
PA3158	-42.9493	4.77984e-81	1.59365e-78	wbpB	UDP-N-acetyl-2-amino-2-deoxy-D-glucuronate oxidase
PA3159	-13.0042	7.4192e-10	1.23682e-08	wbpA	UDP-N-acetyl-d-glucosamine 6-dehydrogenase
PA3160	-25.0923	5.76839e-28	4.41828e-26	wzz	O-antigen chain length regulator
PA3177	-2.14463	2.10382e-13	5.99218e-12	PA3177	diguanylate cyclase
PA3181	-3.20564	7.70179e-22	4.50038e-20	edaA	2-dehydro-3-deoxy-phosphogluconate aldolase
PA3182	-3.45786	4.34342e-18	1.82359e-16	pgl	6-phosphogluconolactonase
PA3183	-3.69174	1.06952e-37	1.23715e-35	zwf	glucose-6-phosphate 1-dehydrogenase
PA3194	-2.29426	2.63766e-27	1.94159e-25	edd	phosphogluconate dehydratase
PA3195	-3.47388	1.45753e-11	3.18969e-10	gapA	glyceraldehyde 3-phosphate dehydrogenase
PA3274	-2.83709	0.000457809	0.00200996	PA3274	hypothetical protein
PA3278	3.34475	1.19035e-08	1.63364e-07	PA3278	hypothetical protein
PA3291	-3.68741	2.94679e-07	2.98257e-06	tli1	Tli1
PA3292	-3.44244	1.41982e-07	1.55221e-06	PA3292	hypothetical protein
PA3326	-2.03235	0.000318802	0.00146789	clpP2	ATP-dependent Clp protease proteolytic subunit
PA3337	3.31875	0.000187005	0.000910606	rfaD	ADP-L-glycero-D-mannoheptose-6-epimerase
PA3391	-2.98009	0.0020202	0.00742094	nosR	regulatory protein NosR
PA3392	-6.69231	4.57917e-14	1.37327e-12	nosZ	nitrous-oxide reductase
PA3393	-3.86648	3.89874e-07	3.77745e-06	nosD	copper-binding periplasmic protein
PA3394	-4.76814	1.0298e-07	1.15354e-06	nosF	copper ABC transporter ATP-binding protein
PA3395	-4.09161	6.93009e-08	8.03266e-07	nosY	membrane protein NosY
PA3396	-3.46608	1.43641e-06	1.20794e-05	nosL	acessory protein NosL
PA3403a	-2.91165	3.4193e-11	6.9966e-10	PA3403a	hypothetical protein
PA3458	3.30161	5.03261e-06	3.69972e-05	PA3458	transcriptional regulator
PA3461	-2.04797	7.77382e-07	6.96082e-06	yhfE	hypothetical protein
PA3465	2.42288	6.01512e-08	7.08809e-07	yfiS	hypothetical protein
PA3478	-3.59863	2.39837e-09	3.65429e-08	rhlB	rhamnosyltransferase subunit B
PA3479	-3.62044	1.72843e-09	2.70628e-08	rhlA	rhamnosyltransferase subunit A
PA3486	-2.85696	1.03733e-06	9.01774e-06	vgrG4b	VgrG4b
PA3487	-43.8984	1.34555e-101	7.62655e-99	pldA	phospholipase D
PA3488	-8.7478	0.000185559	0.000905712	tli5; tli5a	Tli5
PA3504	-8.27769	0.00139855	0.00536694	PA3504	aldehyde dehydrogenase
PA3523	-2.75254	5.86359e-08	6.93838e-07	mexP	resistance-nodulation-cell division (RND) efflux membrane fusion protein
PA3526	-4.02188	2.51118e-07	2.58319e-06	motY	MotY
PA3530	-3.3597	9.87718e-07	8.66623e-06	bfd	bacterioferritin-associated ferredoxin Bfd
PA3566	2.25407	1.7975e-08	2.39723e-07	ycnE	hypothetical protein
PA3572	3.00004	1.16467e-06	1.00478e-05	PA3572	hypothetical protein
PA3613	3.44314	6.26335e-06	4.50876e-05	PA3613	hypothetical protein
PA3691	-3.0654	1.20505e-21	6.96959e-20	PA3691	hypothetical protein
PA3692	-3.41329	1.26845e-21	7.18959e-20	lptF	outer membrane porin F
PA3727	-2.88383	6.17706e-21	3.30298e-19	PA3727	hypothetical protein
PA3729	-2.16156	1.92765e-17	7.7489e-16	PA3729	hypothetical protein
PA3733a	-3.1997	1.68343e-21	9.44719e-20	PA3733a	hypothetical protein
PA3819	-2.00998	6.78649e-27	4.86909e-25	ycfJ	hypothetical protein
PA3839	2.6097	7.26636e-08	8.37108e-07	yfbS	sodium:sulfate symporter
PA3866	-39.8997	6.48101e-49	9.66694e-47	PA3866	pyocin protein
PA3876	5.69455	2.28721e-11	4.81929e-10	narK2	nitrite extrusion protein 2
PA3877	6.75434	5.54637e-11	1.09156e-09	narK1	nitrite extrusion protein 1
PA3879	2.49504	6.15806e-08	7.24147e-07	narL	transcriptional regulator NarL
PA3888	-2.86881	7.91887e-11	1.52667e-09	opuCD	ABC transporter permease
PA3889	-2.94427	1.25871e-21	7.18959e-20	opuCC	ABC transporter
PA3890	-3.46165	1.02243e-18	4.52744e-17	opuCB	ABC transporter permease
PA3891	-2.47131	4.0118e-20	1.9773e-18	opuCA	ABC transporter ATP-binding protein
PA3914	5.86351	8.47275e-08	9.64329e-07	moeA1	molybdenum cofactor biosynthesis protein A
PA3915	5.72135	9.3778e-10	1.52302e-08	moaB1	molybdopterin biosynthesis protein B
PA3918	2.47523	1.98514e-12	4.91344e-11	moaC	molybdenum cofactor biosynthesis protein MoaC
PA3930	-2.58979	1.19035e-07	1.32293e-06	cioA	cyanide insensitive terminal oxidase
PA3933	-2.61784	6.38205e-28	4.82313e-26	betT3	choline transporter
PA3973	2.41813	7.4252e-08	8.51944e-07	PA3973	transcriptional regulator
PA3983	-2.15332	7.56904e-12	1.72295e-10	PA3983	hypothetical protein
PA4067	2.71048	2.03586e-06	1.64787e-05	oprG	outer membrane protein OprG
PA4129	-2.98755	2.11795e-12	5.19676e-11	PA4129	hypothetical protein
PA4130	-3.25929	3.00581e-17	1.1914e-15	PA4130	sulfite/nitrite reductase
PA4131	-3.81144	4.70883e-14	1.40472e-12	PA4131	iron-sulfur protein
PA4133	-5.10675	6.47367e-13	1.69091e-11	ccoN ; fixN ; cytN	cbb3-type cytochrome C oxidase subunit I
PA4134	-3.60989	1.63102e-09	2.56084e-08	PA4134	hypothetical protein
PA4136	2.3862	1.79863e-28	1.43586e-26	sur ; bcr	major facilitator superfamily transporter
PA4139	-5.67831	4.53994e-57	8.30076e-55	PA4139	hypothetical protein
PA4140	-6.59512	1.89799e-91	8.27525e-89	PA4140	hypothetical protein
PA4141	-2.85282	9.19421e-21	4.87035e-19	PA4141	hypothetical protein
PA4142	-3.10778	3.72818e-13	1.01107e-11	PA4142	secretion protein
PA4143	-3.34109	5.22271e-30	4.62536e-28	cyaB ; cvaB	toxin transporter
PA4144	-3.11594	1.59022e-18	6.8283e-17	opmK	probable outer membrane protein precursor
PA4290	-2.95595	1.07834e-05	7.2076e-05	PA4290	chemotaxis transducer
PA4310	-3.83258	4.7072e-05	0.000271971	pctB	chemotactic transducer PctB
PA4326	-2.77286	7.84893e-05	0.000423693	PA4326	hypothetical protein
PA4328	2.74632	7.87293e-06	5.4686e-05	PA4328	hypothetical protein
PA4348	2.08423	0.00123073	0.00481754	PA4348	hypothetical protein
PA4351	3.71892	3.96344e-06	2.97547e-05	olsA	acyltransferase
PA4352	2.42841	0.000110754	0.000573816	PA4352	hypothetical protein
PA4357	-2.50616	2.37121e-09	3.62264e-08	yhgG	hypothetical protein
PA4435	2.39009	2.16478e-10	3.95805e-09	PA4435	acyl-CoA dehydrogenase
PA4487	-3.0387	4.8999e-28	3.80447e-26	magF	MagF
PA4488	-2.52727	1.28791e-28	1.05796e-26	magE	MagE
PA4489	-3.14348	2.06495e-41	2.66003e-39	magD	MagD
PA4490	-2.71644	1.16209e-16	4.30504e-15	magC	MagC
PA4491	-2.3859	1.0036e-23	6.39149e-22	magB; pufY ; yfaA	MagB
PA4501	2.35122	4.26433e-08	5.27734e-07	opdP	glycine-glutamate dipeptide porin OpdP
PA4514	-2.09955	0.000150309	0.000753273	piuA	iron transport outer membrane receptor
PA4523	2.03733	7.07322e-11	1.37298e-09	PA4523	hypothetical protein
PA4524.1	-3.44768	2.16695e-05	0.000136318	PA4524.1	tRNA-Thr
PA4525	-8.58599	1.6564e-15	5.45843e-14	pilA	type 4 fimbrial protein PilA
PA4527	-3.38325	3.06382e-09	4.59411e-08	pilC	hypothetical
PA4527	-3.38325	3.06382e-09	4.59411e-08	pilC	hypothetical
PA4550	-8.01497	3.27722e-07	3.27607e-06	fimU	type 4 fimbrial biogenesis protein FimU
PA4551	-6.90355	7.22575e-06	5.05624e-05	pilV	type 4 fimbrial biogenesis protein PilV
PA4552	-8.11294	1.97925e-07	2.08908e-06	pilW	type 4 fimbrial biogenesis protein PilW
PA4553	-7.51359	1.41481e-06	1.19688e-05	pilX	type 4 fimbrial biogenesis protein PilX
PA4554	-11.8843	7.30062e-12	1.6753e-10	pilY1	type 4 fimbrial biogenesis protein PilY1
PA4555	-6.30419	3.70132e-05	0.000219906	pilY2	type 4 fimbrial biogenesis protein PilY2
PA4556	-8.46063	9.14746e-08	1.03903e-06	pilE	type 4 fimbrial biogenesis protein PilE
PA4571	2.80517	0.000398068	0.00177657	PA4571	cytochrome C
PA4577	2.60979	8.7403e-06	5.99033e-05	PA4577	hypothetical protein
PA4596	2.04116	4.13259e-06	3.07799e-05	esrC	transcriptional regulator
PA4601	-2.76975	1.10005e-08	1.51337e-07	morA	motility regulator
PA4610	2.58722	5.02856e-06	3.69972e-05	PA4610	hypothetical protein
PA4624	-4.16462	3.28028e-37	3.71852e-35	cdrB	cyclic diguanylate-regulated TPS partner B, CdrB
PA4625	-4.49435	2.39447e-45	3.39296e-43	cdrA	cyclic diguanylate-regulated TPS partner A, CdrA
PA4635	5.07325	1.67214e-12	4.21231e-11	mgtC	hypothetical protein
PA4773	-4.84012	3.53392e-116	2.50378e-113	speD2	SpeD2
PA4774	-5.4962	1.15627e-162	3.27686e-159	speE2	SpeE2
PA4775	-5.39766	3.66993e-166	2.08012e-162	PA4775	hypothetical protein
PA4776	-5.20464	1.14014e-137	1.29246e-134	pmrA	two-component regulator system response regulator PmrA
PA4777	-4.59144	8.90556e-128	7.21096e-125	pmrB	two-component regulator system signal sensor kinase PmrB
PA4781	-2.7492	3.47153e-13	9.50561e-12	PA4781	cyclic di-GMP phosphodiesterase
PA4782	-4.61401	2.47467e-147	3.50661e-144	PA4782	hypothetical protein
PA4785	-2.44875	2.04773e-16	7.39271e-15	PA4785	acetyl-CoA acetyltransferase
PA4822	6.64736	2.27096e-19	1.06379e-17	PA4822	hypothetical protein
PA4823	8.1891	1.52139e-06	1.26812e-05	PA4823	hypothetical protein
PA4824	6.67654	1.48748e-17	6.02216e-16	PA4824	hypothetical protein
PA4825	6.83139	3.93288e-22	2.34648e-20	mgtA	Mg(2+) transport ATPase
PA4826	3.88794	9.94737e-08	1.11868e-06	PA4826	hypothetical protein
PA4876	-2.53306	1.35717e-18	5.91727e-17	osmE	OsmE family transcriptional regulator
PA4880	-2.88166	4.53078e-13	1.21708e-11	PA4880	bacterioferritin
PA4979	2.1827	5.52577e-14	1.63125e-12	PA4979	acyl-CoA dehydrogenase
PA4980	2.04665	6.80976e-07	6.20542e-06	PA4980	enoyl-CoA hydratase
PA4999	-3.84956	6.40488e-06	4.57791e-05	waaL	O-antigen ligase WaaL
PA5023	-2.68109	1.21393e-06	1.03779e-05	ydiU	hypothetical protein
PA5027	3.3429	8.49204e-06	5.84847e-05	PA5027	hypothetical protein
PA5030	-2.40226	7.70028e-09	1.08301e-07	ynfM	major facilitator superfamily transporter
PA5033	-2.77514	3.54444e-06	2.67153e-05	PA5033	hypothetical protein
PA5040	-3.00292	2.77932e-07	2.82729e-06	pilQ	type 4 fimbrial biogenesis outer membrane protein PilQ
PA5041	-2.74528	1.92617e-06	1.56636e-05	pilP	type 4 fimbrial biogenesis protein PilP
PA5042	-2.74234	1.82573e-06	1.49757e-05	pilO	type 4 fimbrial biogenesis protein PilO
PA5043	-2.96075	2.72002e-06	2.12943e-05	pilN	type 4 fimbrial biogenesis protein PilN
PA5072	-2.48626	0.00052669	0.00225815	mcpK	chemotaxis transducer
PA5083	2.18565	2.75787e-05	0.00016899	dguB	Rid2 subfamily protein
PA5088	-2.8847	0.000155342	0.00077167	tli5b3	type VI secretion lipase immunity protein, Tli5b3
PA5106	2.49032	9.04362e-14	2.62868e-12	PA5106	N-formimino-L-glutamate deiminase
PA5171	2.77436	8.86489e-05	0.000470911	arcA	arginine deiminase
PA5172	2.06695	0.000356884	0.00161696	arcB	ornithine carbamoyltransferase
PA5178	-2.68503	1.596e-34	1.61538e-32	PA5178	hypothetical protein
PA5183	-2.31715	2.61814e-12	6.31473e-11	PA5183	hypothetical protein
PA5207	3.43843	1.22094e-09	1.96043e-08	PA5207	phosphate transporter
PA5208	3.15582	2.45045e-07	2.5299e-06	PA5208	hypothetical protein
PA5212	-2.39142	7.71101e-11	1.49167e-09	PA5212	hypothetical protein
PA5312	2.06975	2.0876e-19	9.86044e-18	pauC; kauB	aldehyde dehydrogenase
PA5313	2.22758	1.12305e-15	3.74437e-14	gabT2; paaT	omega amino acid--pyruvate transaminase
PA5353	2.20042	0.000140873	0.000711015	glcF	glycolate oxidase iron-sulfur subunit
PA5354	3.39936	1.40113e-07	1.53907e-06	glcE	glycolate oxidase FAD binding subunit
PA5355	3.7241	1.37854e-12	3.50385e-11	glcD	glycolate oxidase subunit GlcD
PA5397	-2.43258	1.97022e-08	2.58501e-07	PA5397	hypothetical protein
PA5411	-2.17902	3.92362e-13	1.059e-11	gbcB	protein GbcB
PA5416	-3.05842	1.17319e-29	1.00752e-27	soxB	sarcosine oxidase subunit beta
PA5417	-2.78445	3.47921e-05	0.000208679	soxD	sarcosine oxidase subunit delta
PA5418	-2.55476	2.10661e-25	1.43858e-23	soxA	sarcosine oxidase subunit alpha
PA5427	2.82819	4.93101e-05	0.000284034	adhA	alcohol dehydrogenase
PA5440	3.30831	3.64507e-07	3.57444e-06	yegQ	peptidase
PA5506	2.45529	0.000307121	0.00142103	PA5506	hypothetical protein
PA5507	2.5388	0.000365489	0.00165199	PA5507	hypothetical protein

## Sheet: 427.1_L1vs427.1_I1
Locus tag	log2FoldChange	p-value	adj. p-value	Gene name	Gene product
PA0039	-2.01688	1.80744e-36	1.25572e-33	PA0039	hypothetical protein
PA0044	2.01673	4.17365e-06	7.13758e-05	exoT	exoenzyme T
PA0059	-2.63616	8.4525e-14	9.99554e-12	osmC	osmotically inducible protein OsmC
PA0103	-2.59475	4.59008e-10	2.50114e-08	PA0103	sulfate transporter
PA0136	-2.19633	6.13673e-10	3.12917e-08	PA0136	ABC transporter ATP-binding protein
PA0492	-2.96879	2.2929e-08	7.67706e-07	ycsF	hypothetical protein
PA0567	-2.36641	1.11252e-09	5.42402e-08	yqaE	hypothetical protein
PA0620	-16.2295	1.36058e-09	6.3547e-08	PA0620	bacteriophage protein
PA0621	-31.5105	1.03147e-30	3.82193e-28	PA0621	hypothetical protein
PA0729	-29.6874	9.39383e-30	3.26318e-27	PA0729	hypothetical protein
PA0736a	-3.10145	8.62427e-13	7.73124e-11	PA0736a	hypothetical protein
PA0750	-3.80398	1.64557e-128	4.57303e-125	ung	uracil-DNA glycosylase
PA0952	2.47104	1.86533e-08	6.32166e-07	PA0952	hypothetical protein
PA1111	-2.91663	1.07105e-16	1.9843e-14	PA1111	hypothetical protein
PA1183	-2.49921	3.83095e-10	2.15075e-08	dctA	C4-dicarboxylate transport protein
PA1195	-2.41494	7.8872e-05	0.00088919	ddaH	dimethylarginine dimethylaminohydrolase DdaH
PA1323	-2.81816	1.84687e-14	2.29449e-12	PA1323	hypothetical protein
PA1324	-2.27745	4.18985e-12	3.42459e-10	PA1324	hypothetical protein
PA1369	-31.7379	1.21247e-33	6.12629e-31	PA1369	hypothetical protein
PA1370	-23.917	7.13321e-09	2.66083e-07	PA1370	hypothetical protein
PA1412	-2.64912	3.81821e-08	1.17898e-06	PA1412	hypothetical protein
PA1413	-4.21928	5.34688e-184	2.9718e-180	yneJ	transcriptional regulator
PA1693	2.38155	0.000775419	0.00584773	pscR	type III secretion system protein
PA1696	2.34971	0.000124982	0.00131066	pscO	translocation protein in type III secretion
PA1697	2.68353	2.24283e-05	0.000292621	pscN	type III secretion system ATPase
PA1698	2.27401	1.16851e-05	0.000171814	popN	type III secretion outer membrane protein PopN
PA1699	2.36744	0.0003361	0.00295109	pcr1	Pcr1
PA1701	2.21332	0.000527163	0.00427733	pcr3	Pcr3
PA1705	2.10715	5.60938e-05	0.000660529	pcrG	type III secretion regulator
PA1706	2.48471	2.10456e-07	5.44052e-06	pcrV	type III secretion protein PcrV
PA1707	2.40938	1.11902e-06	2.28659e-05	pcrH	regulatory protein PcrH
PA1719	2.15688	1.23458e-05	0.000180574	pscF	type III export protein PscF
PA1919	-3.20872	2.52997e-08	8.36999e-07	nrdG	class III (anaerobic) ribonucleoside-triphosphate reductase activating protein NrdG
PA1939	-32.8908	3.36124e-34	1.86818e-31	PA1939	hypothetical protein
PA1940	2.07095	7.67295e-06	0.000119457	PA1940	hypothetical protein
PA2046	-2.03817	1.45795e-07	3.95283e-06	PA2046	hypothetical
PA2148	-2.14812	0.000371568	0.00317719	PA2148	hypothetical protein
PA2163	-2.12222	0.00143158	0.00972703	PA2163	4-alpha-glucanotransferase
PA2176	-2.49829	8.50334e-05	0.000950168	PA2176	hypothetical protein
PA2191	2.44335	1.08792e-08	3.92639e-07	exoY	adenylate cyclase
PA2326	-2.19828	4.0148e-11	2.86081e-09	PA2326	hypothetical protein
PA2327	-2.28157	4.66028e-11	3.23773e-09	PA2327	ABC transporter permease
PA2328	-2.33498	3.00894e-13	3.27916e-11	PA2328	hypothetical protein
PA2329	-2.16537	1.4005e-07	3.83449e-06	PA2329	ABC transporter ATP-binding protein
PA2330	-2.17376	1.37808e-08	4.87858e-07	PA2330	hypothetical protein
PA2413	-2.16796	2.08027e-09	9.03291e-08	pvdH	diaminobutyrate--2-oxoglutarate aminotransferase
PA2414	-2.71835	2.64199e-15	4.19548e-13	PA2414	L-sorbosone dehydrogenase
PA2415	-2.74033	4.64929e-09	1.81977e-07	PA2415	hypothetical protein
PA2485	-2.61795	1.95537e-09	8.55746e-08	PA2485	hypothetical protein
PA2539	-2.29939	3.16235e-13	3.38007e-11	ynbD	hypothetical protein
PA2540	-2.74705	3.79767e-25	1.11092e-22	PA2540	hypothetical protein
PA2732	-34.0235	4.46448e-33	1.90874e-30	PA2732	hypothetical protein
PA2734	-36.1035	2.32492e-40	2.15365e-37	PA2734	hypothetical protein
PA2735	-36.069	3.70538e-33	1.71621e-30	PA2735	restriction-modification system protein
PA2837	-2.28366	6.16557e-07	1.35985e-05	opmA	probable outer membrane protein precursor
PA2886	2.28429	1.32733e-14	1.7565e-12	atuA	expressed protein with apparent function in citronellol catabolism
PA3095	-2.16159	2.80356e-24	7.79111e-22	xcpZ	type II secretion system protein M
PA3096	-2.46471	2.53079e-32	1.00472e-29	xcpY	type II secretion system protein L
PA3097	-2.3297	1.95423e-26	6.03423e-24	xcpX	type II secretion system protein K
PA3147	-17.1681	2.78366e-13	3.09432e-11	wbpJ	glycosyl transferase WbpJ
PA3148	-18.655	9.26081e-18	2.05886e-15	wbpI	UDP-2%2C3-diacetamido-2%2C3-dideoxy-D-glucuronate 2-epimeras
PA3151	-39.4897	9.99239e-61	1.85126e-57	hisF2	imidazole glycerol phosphate synthase subunit HisF
PA3154	-16.3204	2.69955e-10	1.54681e-08	wzy	B-band O-antigen polymerase
PA3155	-34.7823	1.0031e-53	1.39381e-50	wbpE	UDP-2-acetamido-2-deoxy-3-oxo-D-glucuronate aminotransferase
PA3157	-33.4459	2.62677e-37	2.08566e-34	wbpC	acetyltransferase
PA3487	-34.7211	9.00921e-44	1.00146e-40	pldA	phospholipase D
PA3523	-2.62618	3.73306e-07	8.7414e-06	mexP	resistance-nodulation-cell division (RND) efflux membrane fusion protein
PA3677	2.45512	3.55701e-08	1.12384e-06	mexJ	resistance-nodulation-cell division (RND) efflux membrane fusion protein
PA3691	-2.33597	3.74218e-13	3.92435e-11	PA3691	hypothetical protein
PA3692	-2.05563	9.97563e-09	3.64767e-07	lptF	outer membrane porin F
PA3842	2.43519	5.08654e-05	0.000607978	spcS; orf1	chaperone
PA3866	-31.5554	1.03504e-28	3.38396e-26	PA3866	pyocin protein
PA3889	-2.18288	6.31615e-12	4.87572e-10	opuCC	ABC transporter
PA3890	-2.62479	9.82504e-11	6.42442e-09	opuCB	ABC transporter permease
PA3891	-2.10427	8.9173e-15	1.23906e-12	opuCA	ABC transporter ATP-binding protein
PA4129	-2.22846	2.25283e-07	5.77016e-06	PA4129	hypothetical protein
PA4130	-2.03735	1.45212e-07	3.95283e-06	PA4130	sulfite/nitrite reductase
PA4131	-2.03484	6.25316e-05	0.000724063	PA4131	iron-sulfur protein
PA4136	2.05232	6.67152e-21	1.68547e-18	sur ; bcr	major facilitator superfamily transporter
PA4435	2.37484	3.28627e-10	1.86378e-08	PA4435	acyl-CoA dehydrogenase
PA4624	-2.03631	5.68552e-10	2.95328e-08	cdrB	cyclic diguanylate-regulated TPS partner B, CdrB
PA4625	-2.51089	3.13912e-15	4.84646e-13	cdrA	cyclic diguanylate-regulated TPS partner A, CdrA
PA4635	2.43325	0.000550564	0.00444127	mgtC	hypothetical protein
PA4677	2.2562	4.86597e-09	1.89126e-07	PA4677	hypothetical protein
PA4704.2	-2.19273	9.39119e-05	0.00103359	prrF2	regulatory RNA PrrF2
PA4822	2.66736	0.000214847	0.0020528	PA4822	hypothetical protein
PA4824	2.46746	0.000841241	0.00623416	PA4824	hypothetical protein
PA4825	2.79987	5.73309e-05	0.000672247	mgtA	Mg(2+) transport ATPase
PA4826	2.71492	0.00017476	0.0017376	PA4826	hypothetical protein
PA4880	-2.53009	4.86136e-10	2.58465e-08	PA4880	bacterioferritin
PA5506	4.16407	7.21318e-09	2.67272e-07	PA5506	hypothetical protein
PA5507	4.23877	7.02642e-09	2.6387e-07	PA5507	hypothetical protein
PA5508	3.86064	2.42794e-08	8.08053e-07	pauA7	glutamine synthetase
PA5509	3.38278	1.0129e-06	2.09283e-05	PA5509	hypothetical protein
PA5510	3.61262	5.79375e-07	1.28807e-05	PA5510	transporter

## Sheet: 427.1_I2vs427.1_S
Locus tag	log2FoldChange	p-value	adj. p-value	Gene name	Gene product
PA0053	-7.70209	0.000327516	0.00304914	PA0053	hypothetical
PA0141	2.15312	0.000349735	0.00320235	PA0141	hypothetical protein
PA0162	-2.67369	9.0753e-07	2.19307e-05	opdC	histidine porin OpdC
PA0175	-2.31363	8.17743e-05	0.000998905	cheR2	chemotaxis protein methyltransferase
PA0195.1	-2.5725	0.00135856	0.00952188	pntAB	NAD(P) transhydrogenase subunit alpha
PA0414	-2.76225	4.60602e-07	1.19102e-05	chpB	methylesterase
PA0492	-2.23506	4.89165e-05	0.000668005	ycsF	hypothetical protein
PA0493	-3.13406	2.67046e-06	5.55895e-05	PA0493	acetyl-CoA carboxylase biotin carboxyl carrier protein subunit
PA0494	-2.25684	2.13013e-05	0.000332564	PA0494	acetyl-CoA carboxylase biotin carboxylase subunit
PA0495	-2.29421	9.46374e-06	0.000163352	PA0495	hypothetical protein
PA0496	-2.10937	1.69795e-05	0.000275942	ybgK	hypothetical protein
PA0520	-2.25117	0.000525098	0.00444215	nirQ	denitrification regulatory protein NirQ
PA0523	-6.28339	5.20037e-08	1.66113e-06	norC	nitric oxide reductase subunit C
PA0524	-5.62281	3.10134e-08	1.04468e-06	norB	nitric oxide reductase subunit B
PA0525	-5.57647	1.59394e-09	6.81469e-08	norD	denitrification protein NorD
PA0527	3.41578	1.19749e-07	3.55918e-06	dnr	transcriptional regulator Dnr
PA0615	-33.4709	7.96067e-53	1.92371e-50	PA0615	hypothetical protein
PA0616	-8.0333	0.000237453	0.00236942	PA0616	hypothetical protein
PA0617	-7.35037	0.000622089	0.0051072	PA0617	bacteriophage protein
PA0618	-8.001	0.000221765	0.00224471	PA0618	bacteriophage protein
PA0619	-7.74188	0.000278927	0.00271502	PA0619	bacteriophage protein
PA0620	-24.9175	2.71175e-28	3.20679e-26	PA0620	bacteriophage protein
PA0621	-34.6324	6.18022e-50	1.37399e-47	PA0621	hypothetical protein
PA0622	-36.0647	1.41577e-63	5.24591e-61	PA0622	bacteriophage protein
PA0623	-35.2027	1.28549e-60	4.46547e-58	PA0623	bacteriophage protein
PA0624	-33.385	8.27328e-49	1.76857e-46	PA0624	hypothetical protein
PA0625	-24.4774	3.40282e-31	4.6129e-29	PA0625	hypothetical protein
PA0626	-8.3091	0.000207621	0.00212908	PA0626	hypothetical protein
PA0628	-8.18528	0.000119423	0.00134091	PA0628	hypothetical protein
PA0643	-8.86347	2.3248e-06	4.9697e-05	PA0643	hypothetical protein
PA0644	-5.62852	0.000627728	0.00513643	PA0644	hypothetical protein
PA0645	-5.56272	0.000408067	0.00361728	PA0645	hypothetical protein
PA0647	-6.19438	0.000107744	0.00122714	PA0647	hypothetical protein
PA0648	-7.4248	5.34149e-06	0.000101324	PA0648	hypothetical protein
PA0715	-32.5034	8.19163e-46	1.56997e-43	PA0715	hypothetical protein
PA0716	-36.8307	1.39313e-35	2.21229e-33	PA0716	hypothetical protein
PA0719	-5.16585	0.000551185	0.00461368	PA0719	hypothetical protein
PA0728	-6.17293	5.97255e-05	0.000781068	intF4	bacteriophage integrase
PA0729	-33.132	1.92401e-51	4.45568e-49	PA0729	hypothetical protein
PA0737	-2.22257	3.81404e-08	1.25434e-06	PA0737	hypothetical protein
PA0821	-7.46183	4.16837e-06	8.22511e-05	PA0821	hypothetical protein
PA0826	-5.3309	0.000593096	0.00489811	PA0826	hypothetical protein
PA0981	-6.86612	2.31155e-05	0.000353928	PA0981	hypothetical protein
PA0982	-6.21272	5.81629e-05	0.000766041	PA0982	hypothetical protein
PA0983	-7.09932	0.000485312	0.00414342	PA0983	hypothetical protein
PA0996	-5.92315	2.75603e-09	1.11e-07	pqsA	anthranilate--CoA ligase
PA0997	-6.36194	1.22117e-10	6.52621e-09	pqsB	PqsB
PA0998	-5.96577	1.06536e-09	4.73701e-08	pqsC	PqsC
PA0999	-5.24683	1.29157e-08	4.69186e-07	pqsD	3-oxoacyl-ACP synthase
PA1000	-4.6759	7.66663e-08	2.36729e-06	pqsE	thioesterase PqsE
PA1001	-3.80442	7.67165e-07	1.89507e-05	phnA	anthranilate synthase component I
PA1002	-3.41538	1.09149e-05	0.000184954	phnB	anthranilate synthase component II
PA1014	-2.69766	3.01065e-05	0.000445032	wapB	glycosyl transferase family protein
PA1077	-3.19737	0.000222129	0.00224471	flgB	flagellar basal-body rod protein FlgB
PA1078	-3.80467	0.000211808	0.00216005	flgC	flagellar basal body rod protein FlgC
PA1079	-4.91387	2.66758e-07	7.16864e-06	flgD	flagellar basal body rod modification protein
PA1080	-3.82424	1.03991e-05	0.000177294	flgE	flagellar hook protein FlgE
PA1081	-4.67076	5.44593e-08	1.72963e-06	flgF	flagellar basal body rod protein FlgF
PA1082	-4.36049	3.59372e-08	1.18892e-06	flgG	flagellar basal body rod protein FlgG
PA1083	-3.18431	2.06691e-05	0.000325435	flgH	flagellar basal body L-ring protein
PA1084	-4.02534	1.64765e-07	4.64856e-06	flgI	flagellar basal body P-ring protein
PA1085	-3.58749	9.4608e-07	2.24714e-05	flgJ	peptidoglycan hydrolase FlgJ
PA1086	-3.86886	9.24878e-07	2.21572e-05	flgK	flagellar hook-associated protein FlgK
PA1087	-3.47523	0.000107086	0.00122466	flgL	flagellar hook-associated protein FlgL
PA1092	-5.45635	2.00468e-08	6.9205e-07	fliC	B-type flagellin
PA1093	-4.589	0.00102434	0.00764468	flaG	hypothetical protein
PA1094	-3.97101	0.000944211	0.00721861	fliD	B-type flagellar hook-associated protein
PA1095	-4.78585	0.00036323	0.00329874	fliS	B-type flagellar protein FliS
PA1096	-4.4274	5.8884e-06	0.000109092	PA1096	hypothetical protein
PA1099	-2.8095	5.93888e-05	0.000778498	fleR	two-component response regulator
PA1100	-3.87321	0.00018143	0.00189904	fliE	flagellar hook-basal body complex protein FliE
PA1101	-3.15375	8.26254e-06	0.00014672	fliF	flagellar MS-ring protein
PA1150	-9.68689	2.08859e-08	7.12172e-07	pys2	pyocin-S2
PA1151	-7.37868	2.42927e-06	5.15693e-05	imm2	pyocin-S2 immunity protein
PA1168	-2.05547	6.81391e-06	0.000124798	PA1168	hypothetical protein
PA1183	-2.15028	5.01977e-08	1.62208e-06	dctA	C4-dicarboxylate transport protein
PA1298	-2.08445	7.71868e-12	4.82027e-10	yohL	hypothetical protein
PA1303	-3.16637	2.50585e-05	0.000378464	PA1303	signal peptidase
PA1304	-2.61654	1.8715e-12	1.25323e-10	PA1304	oligopeptidase
PA1305	-3.90817	7.79532e-07	1.9171e-05	PA1305	hypothetical protein
PA1366	-23.1957	1.14767e-28	1.4175e-26	PA1366	hypothetical protein
PA1369	-35.9747	4.21166e-60	1.30047e-57	PA1369	hypothetical protein
PA1370	-29.3702	2.24614e-13	1.58026e-11	PA1370	hypothetical protein
PA1372	-36.961	3.6677e-58	9.70719e-56	PA1372	hypothetical protein
PA1382	-28.7234	4.05799e-30	5.24519e-28	xqhB	type II secretion system protein
PA1417	-2.22827	0.000994534	0.00751035	PA1417	probable decarboxylase
PA1418	-3.88915	8.07543e-07	1.97724e-05	PA1418	sodium:solute symport protein
PA1419	-3.72418	3.96695e-05	0.000559602	PA1419	transporter
PA1421	-4.16668	1.10964e-05	0.000187459	gbuA	guanidinobutyrase
PA1429	2.86988	0.000198058	0.00205758	PA1429	cation-transporting P-type ATPase
PA1441	-3.46248	5.74463e-06	0.000107341	PA1441	putative flagellar hook-length control protein FliK
PA1452	-2.58177	9.90541e-06	0.000169398	flhA	flagellar biosynthesis protein FlhA
PA1555	3.09163	4.21277e-05	0.000588306	ccoP2	cytochrome C oxidase cbb3-type subunit CcoP
PA1555.1	3.31247	9.68015e-05	0.0011423	ccoQ2	cytochrome C oxidase cbb3-type subunit CcoQ
PA1556	3.20291	0.000202872	0.00208916	ccoO2	cbb3-type cytochrome C oxidase subunit II
PA1559	-2.04358	5.5639e-20	5.24138e-18	PA1559	hypothetical
PA1671	-2.24405	6.9072e-05	0.000870526	stk1	serine-threonine kinase Stk1
PA1679	-2.47718	3.22379e-05	0.000471521	PA1679	hypothetical protein
PA1694	-2.97408	0.00122582	0.00884817	pscQ	type III secretion system protein
PA1697	-2.41488	0.0002691	0.00262858	pscN	type III secretion system ATPase
PA1698	-2.22032	0.000105508	0.00121555	popN	type III secretion outer membrane protein PopN
PA1705	-2.3668	0.000973083	0.00738471	pcrG	type III secretion regulator
PA1706	-2.22857	8.994e-06	0.000156704	pcrV	type III secretion protein PcrV
PA1707	-2.49805	1.86056e-05	0.000299739	pcrH	regulatory protein PcrH
PA1708	-2.5176	2.19544e-07	6.04072e-06	popB	translocator protein PopB
PA1709	-2.43709	9.03208e-07	2.19215e-05	popD	translocator outer membrane protein PopD
PA1712	-2.42458	6.71138e-10	3.10849e-08	exsB	exoenzyme S synthesis protein ExsB
PA1713	-2.96896	4.2305e-10	2.04462e-08	exsA	exoenzyme S transcriptional regulator ExsA
PA1715	-2.13343	0.00026737	0.00261628	pscB	type III export apparatus protein
PA1745	-2.46268	0.00141696	0.00985662	PA1745	hypothetical protein
PA1852	-2.0801	2.36792e-10	1.19644e-08	PA1852	hypothetical protein
PA1913	-4.62459	9.58056e-05	0.00113295	PA1913	hypothetical protein
PA1933	-6.0156	5.46205e-05	0.000724537	yagR	hydroxylase large subunit
PA1939	-37.1847	2.1516e-46	4.27092e-44	PA1939	hypothetical protein
PA1967	-2.4666	0.000281062	0.00272625	PA1967	hypothetical protein
PA2031	-2.6266	5.12169e-07	1.31789e-05	PA2031	hypothetical protein
PA2037	-28.2945	1.23363e-27	1.42844e-25	PA2037	hypothetical protein
PA2100	-6.59234	0.000866976	0.00671496	PA2100	transcriptional regulator
PA2101	-5.34295	0.00134545	0.0094539	PA2101	hypothetical protein
PA2119	-8.87778	5.18425e-07	1.32784e-05	adh	alcohol dehydrogenase
PA2126	2.17703	0.000440843	0.00382845	cgrC	cupA gene regulator C, CgrC
PA2235	-2.10813	1.95809e-09	8.18274e-08	pslE	biofilm formation protein PslE
PA2238	-2.01369	1.4248e-10	7.54196e-09	pslH	biofilm formation protein PslH
PA2239	-2.14277	0.000163027	0.00172591	pslI	biofilm formation protein PslI
PA2302	-2.48322	3.9392e-05	0.000557101	ambE	protein AmbE
PA2321	-3.07569	4.24712e-09	1.65073e-07	gntK; gntV ; gnuK ; gluconokinase	gluconokinase
PA2322	-5.11566	1.88886e-11	1.10508e-09	gntP; gntU ; gntT ; gnuT ; gluconate permease	gluconate permease
PA2388	-2.14068	3.42054e-05	0.000495088	fpvR	protein FpvR
PA2399	-4.30949	0.000764957	0.00601362	pvdD	pyoverdine synthetase D
PA2459	-33.2162	2.26415e-45	4.19471e-43	PA2459	hypothetical protein
PA2460	-3.72088	0.00101299	0.00760235	PA2460	hypothetical protein
PA2461	-31.0729	5.5072e-33	7.65225e-31	PA2461	hypothetical protein
PA2462	-6.96575	9.22591e-12	5.6349e-10	PA2462	hypothetical protein
PA2463	-4.16576	1.85271e-07	5.17456e-06	PA2463	hypothetical protein
PA2481	-2.31759	0.000250419	0.00247117	PA2481	hypothetical protein
PA2494	-2.06644	0.000335604	0.00310364	mexF	resistance-nodulation-cell division (RND) multidrug efflux transporter MexF
PA2507	-2.3164	5.81844e-09	2.19992e-07	catA	catechol 1%2C2-dioxygenase
PA2511	-2.72117	5.7799e-20	5.35411e-18	antR	transcriptional regulator
PA2512	-4.16608	5.8137e-35	8.97571e-33	antA	anthranilate dioxygenase large subunit
PA2513	-4.1088	5.9302e-11	3.296e-09	antB	anthranilate dioxygenase small subunit
PA2514	-4.37007	2.84411e-22	2.82278e-20	antC	anthranilate dioxygenase reductase
PA2654	-2.52688	0.000383743	0.00344609	tlpQ	chemotaxis transducer
PA2682	-2.49314	5.21799e-25	5.472e-23	PA2682	hypothetical protein
PA2730	-29.3471	1.05554e-30	1.39683e-28	PA2730	hypothetical protein
PA2732	-39.558	4.98589e-48	1.02635e-45	PA2732	hypothetical protein
PA2733	-31.1752	1.01151e-39	1.75687e-37	PA2733	hypothetical protein
PA2734	-40.8692	2.21511e-56	5.59617e-54	PA2734	hypothetical protein
PA2735	-42.9018	2.15631e-59	6.30777e-57	PA2735	restriction-modification system protein
PA2736	-29.7578	4.65129e-11	2.6113e-09	PA2736	hypothetical protein
PA2753	2.20393	0.000834782	0.00650732	PA2753	hypothetical protein
PA2818	-35.813	1.57254e-60	5.14127e-58	arr	aminoglycoside response regulator
PA2819.2	-2.00042	1.40798e-06	3.16526e-05	PA2819.2	tRNA-Gly
PA3142	-6.69659	0.000867459	0.00671496	PA3142	integrase
PA3143	-35.4962	2.42821e-59	6.748e-57	PA3143	transposase
PA3145	-24.3484	7.56791e-34	1.10691e-31	wbpL	glycosyltransferase WbpL
PA3146	-11.2562	5.48685e-09	2.09234e-07	wbpK	NAD-dependent epimerase/dehydratase
PA3147	-25.9042	2.45436e-34	3.68685e-32	wbpJ	glycosyl transferase WbpJ
PA3148	-27.0798	2.66833e-38	4.36193e-36	wbpI	UDP-2%2C3-diacetamido-2%2C3-dideoxy-D-glucuronate 2-epimeras
PA3149	-11.8576	1.49513e-08	5.29295e-07	wbpH	glycosyltransferase WbpH
PA3150	-12.5944	7.86415e-10	3.61231e-08	wbpG	LPS biosynthesis protein WbpG
PA3151	-42.8259	4.02007e-86	2.79294e-83	hisF2	imidazole glycerol phosphate synthase subunit HisF
PA3152	-33.4613	2.4627e-64	9.77692e-62	hisH2	imidazole glycerol phosphate synthase subunit HisH
PA3153	-40.3506	3.20164e-94	2.5421e-91	wzx	O-antigen translocase
PA3154	-22.865	1.89677e-26	2.15148e-24	wzy	B-band O-antigen polymerase
PA3155	-38.764	1.26141e-73	7.01091e-71	wbpE	UDP-2-acetamido-2-deoxy-3-oxo-D-glucuronate aminotransferase
PA3156	-37.6756	3.09545e-67	1.56405e-64	wbpD	UDP-2-acetamido-3-amino-2%2C3-dideoxy-D-glucuronate N-acetyltransferase
PA3157	-37.3961	3.83189e-65	1.7748e-62	wbpC	acetyltransferase
PA3158	-38.2787	9.22195e-65	3.94274e-62	wbpB	UDP-N-acetyl-2-amino-2-deoxy-D-glucuronate oxidase
PA3159	-28.1044	1.49558e-39	2.51892e-37	wbpA	UDP-N-acetyl-d-glucosamine 6-dehydrogenase
PA3160	-23.6949	4.08665e-25	4.368e-23	wzz	O-antigen chain length regulator
PA3181	-2.53806	3.26e-14	2.41587e-12	edaA	2-dehydro-3-deoxy-phosphogluconate aldolase
PA3182	-2.73835	7.16956e-12	4.52823e-10	pgl	6-phosphogluconolactonase
PA3183	-2.54516	7.28665e-19	6.63921e-17	zwf	glucose-6-phosphate 1-dehydrogenase
PA3195	-3.05091	1.38101e-08	4.95204e-07	gapA	glyceraldehyde 3-phosphate dehydrogenase
PA3291	-3.42493	5.09006e-06	9.72183e-05	tli1	Tli1
PA3292	-2.78071	3.39891e-05	0.000493241	PA3292	hypothetical protein
PA3309	2.10276	3.54354e-05	0.000510233	uspK	hypothetical protein
PA3353	-2.10462	1.68302e-06	3.712e-05	flgZ	FlgZ
PA3391	-3.93669	6.55295e-05	0.000834966	nosR	regulatory protein NosR
PA3392	-6.11009	7.05274e-12	4.50565e-10	nosZ	nitrous-oxide reductase
PA3393	-4.22927	8.18535e-08	2.49968e-06	nosD	copper-binding periplasmic protein
PA3394	-4.16848	5.58466e-06	0.000105219	nosF	copper ABC transporter ATP-binding protein
PA3395	-3.4775	8.90071e-06	0.000155567	nosY	membrane protein NosY
PA3396	-3.21945	1.95547e-05	0.000310528	nosL	acessory protein NosL
PA3484	-2.21054	6.09659e-05	0.000791702	tse3	Tse3
PA3486	-2.42112	5.16839e-05	0.000698861	vgrG4b	VgrG4b
PA3487	-38.3973	3.53259e-78	2.18157e-75	pldA	phospholipase D
PA3488	-7.94198	0.000689848	0.00552474	tli5; tli5a	Tli5
PA3526	-3.75683	2.48733e-06	5.2565e-05	motY	MotY
PA3530	-3.01656	3.32502e-05	0.000483782	bfd	bacterioferritin-associated ferredoxin Bfd
PA3613	2.97455	9.52991e-05	0.00113178	PA3613	hypothetical protein
PA3722	-2.05781	0.000454277	0.0039267	PA3722	hypothetical protein
PA3866	-36.0339	3.21402e-40	5.76243e-38	PA3866	pyocin protein
PA4067	2.07541	0.000278084	0.00271157	oprG	outer membrane protein OprG
PA4129	-2.83293	1.09951e-10	5.93309e-09	PA4129	hypothetical protein
PA4130	-2.95271	2.78298e-14	2.11888e-12	PA4130	sulfite/nitrite reductase
PA4131	-2.73165	5.95845e-08	1.88165e-06	PA4131	iron-sulfur protein
PA4133	-5.3662	7.31941e-14	5.21555e-12	ccoN ; fixN ; cytN	cbb3-type cytochrome C oxidase subunit I
PA4134	-3.59868	5.49625e-09	2.09234e-07	PA4134	hypothetical protein
PA4139	-2.71125	2.15058e-15	1.78402e-13	PA4139	hypothetical protein
PA4140	-2.89476	1.74779e-22	1.76623e-20	PA4140	hypothetical protein
PA4142	-2.07175	1.03324e-06	2.43336e-05	PA4142	secretion protein
PA4144	-2.16697	4.28987e-10	2.05544e-08	opmK	probable outer membrane protein precursor
PA4290	-2.42318	0.000318249	0.00299294	PA4290	chemotaxis transducer
PA4306	-2.16699	0.000410565	0.00363363	flp	type IVb pilin Flp
PA4307	-3.6687	9.32878e-08	2.8179e-06	pctC	chemotactic transducer PctC
PA4310	-4.36826	4.4931e-06	8.73169e-05	pctB	chemotactic transducer PctB
PA4326	-3.46367	2.03921e-05	0.000322904	PA4326	hypothetical protein
PA4352	2.27946	0.000285201	0.00275199	PA4352	hypothetical protein
PA4359	-2.12806	4.06995e-07	1.07207e-05	feoA	ferrous iron transporter A
PA4524.1	-3.72507	2.15281e-05	0.000334228	PA4524.1	tRNA-Thr
PA4525	-8.62213	3.17819e-15	2.56006e-13	pilA	type 4 fimbrial protein PilA
PA4527	-3.78953	1.57597e-10	8.18619e-09	pilC	hypothetical
PA4527	-3.78953	1.57597e-10	8.18619e-09	pilC	hypothetical
PA4550	-7.20915	4.36224e-06	8.56725e-05	fimU	type 4 fimbrial biogenesis protein FimU
PA4551	-6.09773	7.39554e-05	0.000915466	pilV	type 4 fimbrial biogenesis protein PilV
PA4552	-7.30712	2.80429e-06	5.7907e-05	pilW	type 4 fimbrial biogenesis protein PilW
PA4553	-6.70777	1.6649e-05	0.000271365	pilX	type 4 fimbrial biogenesis protein PilX
PA4554	-11.0785	1.69098e-10	8.7023e-09	pilY1	type 4 fimbrial biogenesis protein PilY1
PA4555	-5.49837	0.000320604	0.00301	pilY2	type 4 fimbrial biogenesis protein PilY2
PA4556	-7.65481	1.33805e-06	3.03468e-05	pilE	type 4 fimbrial biogenesis protein PilE
PA4571	3.21722	4.87882e-05	0.000667894	PA4571	cytochrome C
PA4590	2.00496	3.16668e-06	6.42351e-05	pra	protein activator
PA4601	-3.00174	3.22543e-09	1.28971e-07	morA	motility regulator
PA4635	3.53825	9.13262e-07	2.19736e-05	mgtC	hypothetical protein
PA4704	-2.02838	2.76089e-05	0.000413612	cbpA	cAMP-binding protein A
PA4726.2	2.02177	2.07046e-08	7.10348e-07	P30	P30
PA4773	-4.48841	5.74139e-99	5.31844e-96	speD2	SpeD2
PA4774	-4.83356	6.90311e-126	1.27892e-122	speE2	SpeE2
PA4775	-5.26877	1.2783e-151	7.1048e-148	PA4775	hypothetical protein
PA4776	-5.14431	3.10983e-121	4.32111e-118	pmrA	two-component regulator system response regulator PmrA
PA4777	-4.80075	4.61439e-121	5.12936e-118	pmrB	two-component regulator system signal sensor kinase PmrB
PA4781	-2.6015	6.78893e-12	4.38755e-10	PA4781	cyclic di-GMP phosphodiesterase
PA4782	-5.27391	2.13028e-150	5.92006e-147	PA4782	hypothetical protein
PA4822	3.60011	1.18427e-06	2.74258e-05	PA4822	hypothetical protein
PA4824	3.51079	8.58443e-06	0.000151468	PA4824	hypothetical protein
PA4825	3.38681	1.71413e-06	3.75083e-05	mgtA	Mg(2+) transport ATPase
PA4843	-3.37909	4.60489e-06	8.85605e-05	gcbA; adcA	two-component response regulator
PA4999	-3.75703	2.3706e-05	0.000361973	waaL	O-antigen ligase WaaL
PA5023	-2.35848	2.20211e-05	0.000339982	ydiU	hypothetical protein
PA5040	-3.53547	1.66675e-09	7.0716e-08	pilQ	type 4 fimbrial biogenesis outer membrane protein PilQ
PA5041	-3.32106	1.71215e-08	6.02285e-07	pilP	type 4 fimbrial biogenesis protein PilP
PA5042	-3.22259	4.01284e-08	1.31196e-06	pilO	type 4 fimbrial biogenesis protein PilO
PA5043	-3.96254	1.00918e-09	4.56018e-08	pilN	type 4 fimbrial biogenesis protein PilN
PA5072	-2.97385	6.45767e-05	0.000826998	mcpK	chemotaxis transducer
PA5088	-3.33261	0.000124408	0.00138569	tli5b3	type VI secretion lipase immunity protein, Tli5b3
PA5171	2.68987	0.000144724	0.00156799	arcA	arginine deiminase
PA5172	2.702	3.06094e-06	6.23175e-05	arcB	ornithine carbamoyltransferase
PA5173	2.81578	3.24089e-08	1.08511e-06	arcC	carbamate kinase
PA5400	-2.02754	7.28394e-07	1.8107e-05	PA5400	electron transfer flavoprotein subunit alpha
PA5416	-2.07834	4.5915e-15	3.59431e-13	soxB	sarcosine oxidase subunit beta
PA5427	2.78142	6.56495e-05	0.000834966	adhA	alcohol dehydrogenase
PA5440	3.41369	1.54166e-07	4.41677e-06	yegQ	peptidase

## Sheet: 427.1_L2vs427.1_S
Locus tag	log2FoldChange	p-value	adj. p-value	Gene name	Gene product
PA0053	-8.44485	8.18396e-05	0.000791582	PA0053	hypothetical
PA0103	-2.6145	2.80315e-10	1.16825e-08	PA0103	sulfate transporter
PA0166	-3.12932	2.25824e-09	8.20494e-08	PA0166	transporter
PA0297	2.13131	2.91351e-13	1.83486e-11	spuA	glutamine amidotransferase
PA0364	-2.62069	7.74554e-28	8.12994e-26	laoA	oxidoreductase
PA0366	-2.02522	1.69917e-13	1.107e-11	laoC	coniferyl aldehyde dehydrogenase
PA0414	-2.3336	9.26907e-06	0.000127827	chpB	methylesterase
PA0416	-2.27628	2.10941e-06	3.64517e-05	chpD	transcriptional regulator
PA0493	-2.65188	2.74991e-05	0.000319395	PA0493	acetyl-CoA carboxylase biotin carboxyl carrier protein subunit
PA0494	-2.33207	9.96212e-06	0.000135734	PA0494	acetyl-CoA carboxylase biotin carboxylase subunit
PA0495	-2.18925	1.99977e-05	0.000246473	PA0495	hypothetical protein
PA0496	-2.14436	1.0844e-05	0.000145994	ybgK	hypothetical protein
PA0509	-3.61461	1.19187e-06	2.20769e-05	nirN	cytochrome C
PA0510	-3.89106	1.72343e-06	3.06219e-05	nirE	uroporphyrin-III C-methyltransferase
PA0511	-3.44181	1.15511e-05	0.000153329	nirJ	heme d1 biosynthesis protein NirJ
PA0512	-3.2676	4.45936e-05	0.000475106	nirH	heme d1 biosynthesis protein NirH
PA0513	-2.88285	0.000515529	0.0035853	nirG	heme d1 biosynthesis protein NirG
PA0514	-2.47608	0.000871026	0.0056102	nirL	heme d1 biosynthesis protein NirL
PA0515	-3.29126	8.34522e-05	0.000805329	nirD	heme d1 biosynthesis protein NirD
PA0516	-2.72197	0.000575966	0.00393323	nirF	heme d1 biosynthesis protein NirF
PA0518	-3.53792	2.64927e-05	0.000309609	nirM	cytochrome C-551
PA0520	-2.34319	0.000283972	0.00221396	nirQ	denitrification regulatory protein NirQ
PA0521	-3.38518	0.000200847	0.00167906	nirO	cytochrome C oxidase subunit
PA0522	-3.63968	0.00148948	0.00861054	nirP	hypothetical protein
PA0523	-5.7674	2.92569e-07	6.378e-06	norC	nitric oxide reductase subunit C
PA0524	-6.22858	8.43456e-10	3.30628e-08	norB	nitric oxide reductase subunit B
PA0525	-5.61075	9.78737e-10	3.69832e-08	norD	denitrification protein NorD
PA0527	2.79219	1.48616e-05	0.000191881	dnr	transcriptional regulator Dnr
PA0529	2.19898	2.6708e-07	5.86749e-06	PA0529	hypothetical protein
PA0615	-37.2272	6.45079e-65	1.52346e-62	PA0615	hypothetical protein
PA0616	-8.77606	5.93821e-05	0.000607541	PA0616	hypothetical protein
PA0617	-8.09312	0.000164845	0.00142866	PA0617	bacteriophage protein
PA0618	-8.74376	5.44504e-05	0.000562158	PA0618	bacteriophage protein
PA0619	-8.48463	6.81137e-05	0.000679001	PA0619	bacteriophage protein
PA0620	-25.6826	5.92695e-30	6.46038e-28	PA0620	bacteriophage protein
PA0621	-38.6631	8.6295e-62	1.88123e-59	PA0621	hypothetical protein
PA0622	-40.6741	2.3304e-80	1.01605e-77	PA0622	bacteriophage protein
PA0623	-39.6111	2.94304e-76	1.11208e-73	PA0623	bacteriophage protein
PA0624	-36.8364	4.95741e-59	1.04069e-56	PA0624	hypothetical protein
PA0625	-25.4526	1.36078e-33	1.60686e-31	PA0625	hypothetical protein
PA0626	-9.05185	5.31881e-05	0.000551134	PA0626	hypothetical protein
PA0628	-8.92804	2.71163e-05	0.000316246	PA0628	hypothetical protein
PA0643	-9.60623	3.07648e-07	6.68102e-06	PA0643	hypothetical protein
PA0644	-6.37127	0.000108582	0.00100659	PA0644	hypothetical protein
PA0645	-6.30547	6.15489e-05	0.000627444	PA0645	hypothetical protein
PA0647	-6.93713	1.44576e-05	0.000187091	PA0647	hypothetical protein
PA0648	-8.16756	5.55245e-07	1.128e-05	PA0648	hypothetical protein
PA0680	2.21102	8.99796e-06	0.000125308	hxcV	HxcV pseudopilin
PA0681	4.20612	2.36071e-39	3.4309e-37	hxcT	HxcT pseudopilin
PA0682	3.02505	1.94725e-07	4.41481e-06	hxcX	HxcX atypical pseudopilin
PA0683	2.50704	4.49483e-12	2.47346e-10	hxcY	type II secretion system protein
PA0686	2.08027	1.35097e-08	4.16158e-07	hxcR	type II secretion system protein HxcR
PA0715	-35.6635	8.62411e-55	1.57682e-52	PA0715	hypothetical protein
PA0716	-40.2259	4.11466e-42	6.6634e-40	PA0716	hypothetical protein
PA0728	-6.91569	6.89636e-06	9.99707e-05	intF4	bacteriophage integrase
PA0729	-36.4671	6.15423e-62	1.39529e-59	PA0729	hypothetical protein
PA0821	-8.20459	4.17125e-07	8.75655e-06	PA0821	hypothetical protein
PA0826	-6.07366	9.10372e-05	0.000867225	PA0826	hypothetical protein
PA0940	2.28916	5.637e-07	1.14109e-05	PA0940	hypothetical protein
PA0981	-7.60888	2.72794e-06	4.54764e-05	PA0981	hypothetical protein
PA0982	-6.95547	6.77088e-06	9.86563e-05	PA0982	hypothetical protein
PA0983	-7.84208	0.000116328	0.00106691	PA0983	hypothetical protein
PA0996	-6.98464	2.98927e-12	1.67754e-10	pqsA	anthranilate--CoA ligase
PA0997	-6.45851	4.26208e-11	2.10908e-09	pqsB	PqsB
PA0998	-6.4032	5.13825e-11	2.4892e-09	pqsC	PqsC
PA0999	-5.70032	5.96395e-10	2.41455e-08	pqsD	3-oxoacyl-ACP synthase
PA1000	-4.65059	7.87304e-08	2.0192e-06	pqsE	thioesterase PqsE
PA1001	-3.90456	3.62935e-07	7.73351e-06	phnA	anthranilate synthase component I
PA1002	-3.52031	4.50356e-06	6.93646e-05	phnB	anthranilate synthase component II
PA1014	-2.37404	0.000205828	0.00171796	wapB	glycosyl transferase family protein
PA1052a	2.18009	3.66569e-06	5.75544e-05	PA1052a	hypothetical protein
PA1078	-5.59185	2.75429e-06	4.57811e-05	flgC	flagellar basal body rod protein FlgC
PA1079	-4.08734	5.8527e-06	8.68405e-05	flgD	flagellar basal body rod modification protein
PA1080	-3.49078	3.30064e-05	0.000368094	flgE	flagellar hook protein FlgE
PA1081	-5.2172	8.82472e-10	3.42593e-08	flgF	flagellar basal body rod protein FlgF
PA1082	-3.56232	2.35422e-06	3.99512e-05	flgG	flagellar basal body rod protein FlgG
PA1083	-3.2152	1.18363e-05	0.000156094	flgH	flagellar basal body L-ring protein
PA1084	-3.50045	2.90586e-06	4.80617e-05	flgI	flagellar basal body P-ring protein
PA1085	-3.35738	2.92542e-06	4.80617e-05	flgJ	peptidoglycan hydrolase FlgJ
PA1086	-3.81289	1.09548e-06	2.05035e-05	flgK	flagellar hook-associated protein FlgK
PA1087	-2.91332	0.00104254	0.00651499	flgL	flagellar hook-associated protein FlgL
PA1092	-4.62323	1.74861e-06	3.08758e-05	fliC	B-type flagellin
PA1096	-4.04928	2.50089e-05	0.00029717	PA1096	hypothetical protein
PA1099	-3.39667	1.13686e-06	2.11269e-05	fleR	two-component response regulator
PA1100	-4.53004	1.12124e-05	0.000149887	fliE	flagellar hook-basal body complex protein FliE
PA1101	-2.94038	2.7482e-05	0.000319395	fliF	flagellar MS-ring protein
PA1150	-10.4296	1.59722e-09	5.95595e-08	pys2	pyocin-S2
PA1151	-7.77793	3.69252e-07	7.83865e-06	imm2	pyocin-S2 immunity protein
PA1168	-2.53554	2.53974e-08	7.49752e-07	PA1168	hypothetical protein
PA1183	-3.79165	3.16587e-21	2.89422e-19	dctA	C4-dicarboxylate transport protein
PA1195	-2.14484	0.000280054	0.0021955	ddaH	dimethylarginine dimethylaminohydrolase DdaH
PA1196	2.21232	3.1193e-07	6.74817e-06	ddaR	transcriptional regulator
PA1210	2.21596	1.00844e-36	1.32927e-34	yhhW	quercetin 2%2C3-dioxygenase
PA1303	-2.91233	1.06854e-06	2.02558e-05	PA1303	signal peptidase
PA1304	-2.28469	1.69698e-11	8.78126e-10	PA1304	oligopeptidase
PA1305	-2.85095	1.59515e-08	4.8872e-07	PA1305	hypothetical protein
PA1366	-24.2711	3.15183e-31	3.50286e-29	PA1366	hypothetical protein
PA1368	-7.60871	0.000565252	0.00387875	PA1368	hypothetical protein
PA1369	-40.386	2.89598e-75	9.11913e-73	PA1369	hypothetical protein
PA1370	-30.9262	1.14712e-14	8.23021e-13	PA1370	hypothetical protein
PA1372	-41.3452	2.57302e-72	6.94471e-70	PA1372	hypothetical protein
PA1382	-30.932	1.16846e-34	1.40911e-32	xqhB	type II secretion system protein
PA1417	-2.53986	0.000146541	0.0012978	PA1417	probable decarboxylase
PA1418	-3.42387	7.97465e-06	0.000113569	PA1418	sodium:solute symport protein
PA1419	-3.7167	1.8001e-05	0.000227238	PA1419	transporter
PA1420	-4.61466	0.000517247	0.00359284	PA1420	hypothetical protein
PA1421	-3.82031	3.10374e-05	0.000352982	gbuA	guanidinobutyrase
PA1429	3.32693	1.59693e-05	0.000204725	PA1429	cation-transporting P-type ATPase
PA1441	-4.19432	3.91829e-08	1.08867e-06	PA1441	putative flagellar hook-length control protein FliK
PA1452	-2.08686	0.000289514	0.00224176	flhA	flagellar biosynthesis protein FlhA
PA1542	2.70566	3.30726e-08	9.37276e-07	PA1542	hypothetical protein
PA1546	2.31093	0.000249284	0.00199568	hemN	oxygen-independent coproporphyrinogen-III oxidase
PA1559	-3.91139	2.04515e-68	5.26905e-66	PA1559	hypothetical
PA1604	2.3841	2.75444e-08	8.00625e-07	PA1604	hypothetical protein
PA1633	4.17793	1.91653e-26	1.90577e-24	kdpA	potassium-transporting ATPase subunit A
PA1634	2.257	7.54096e-20	6.67846e-18	kdpB	potassium-transporting ATPase subunit B
PA1635	2.10983	7.31982e-08	1.91192e-06	kdpC	potassium-transporting ATPase subunit C
PA1665	-2.02518	0.000354519	0.00266855	fha2	Fha2
PA1679	-2.01338	0.000349908	0.00264438	PA1679	hypothetical protein
PA1789	2.50608	7.86251e-05	0.000763094	PA1789	hypothetical protein
PA1913	-4.3868	4.27132e-05	0.000460264	PA1913	hypothetical protein
PA1933	-6.75835	5.81189e-06	8.64614e-05	yagR	hydroxylase large subunit
PA1939	-40.7832	1.91135e-55	3.73569e-53	PA1939	hypothetical protein
PA1967	-2.70499	5.55334e-05	0.000570224	PA1967	hypothetical protein
PA1970	-2.45248	0.00140525	0.00818596	PA1970	hypothetical protein
PA2037	-30.6475	3.91456e-32	4.43754e-30	PA2037	hypothetical protein
PA2100	-7.3351	0.000210792	0.00174599	PA2100	transcriptional regulator
PA2101	-6.08571	0.000260406	0.0020672	PA2101	hypothetical protein
PA2102	-7.33133	0.00153104	0.00880117	PA2102	hypothetical protein
PA2109	-2.39846	3.47762e-05	0.000385736	PA2109	hypothetical protein
PA2119	-8.16527	2.68376e-06	4.50864e-05	adh	alcohol dehydrogenase
PA2127	2.58638	0.00021984	0.00180066	cgrA	cupA gene regulator A, CgrA
PA2146	-2.21313	0.00104013	0.00651433	yciG	hypothetical protein
PA2268	-2.72076	5.82164e-09	1.98778e-07	PA2268	hypothetical protein
PA2302	-2.68206	8.31872e-06	0.000117582	ambE	protein AmbE
PA2321	-2.06022	4.05422e-05	0.000441902	gntK; gntV ; gnuK ; gluconokinase	gluconokinase
PA2322	-4.08026	1.11993e-08	3.50706e-07	gntP; gntU ; gntT ; gnuT ; gluconate permease	gluconate permease
PA2399	-5.27236	4.48271e-05	0.000476698	pvdD	pyoverdine synthetase D
PA2400	-4.01658	2.36999e-05	0.000283997	pvdJ	pyoverdine biosynthesis protein PvdJ
PA2411	-2.02215	0.000102576	0.000960989	PA2411	thioesterase
PA2426	-3.04178	2.86777e-05	0.00033105	pvdS	extracytoplasmic-function sigma-70 factor
PA2440	-2.20354	6.71604e-10	2.69975e-08	PA2440	hypothetical protein
PA2459	-36.8063	2.65173e-55	5.00999e-53	PA2459	hypothetical protein
PA2460	-4.10209	0.000244964	0.00196944	PA2460	hypothetical protein
PA2461	-33.9005	6.15951e-39	8.51515e-37	PA2461	hypothetical protein
PA2462	-7.4578	2.44836e-13	1.57696e-11	PA2462	hypothetical protein
PA2463	-3.61235	4.83734e-07	9.93407e-06	PA2463	hypothetical protein
PA2494	-3.19142	3.2519e-08	9.26219e-07	mexF	resistance-nodulation-cell division (RND) multidrug efflux transporter MexF
PA2495	-2.46274	2.01836e-06	3.50922e-05	oprN	multidrug efflux outer membrane protein OprN
PA2506	-2.27066	0.000423929	0.00305703	PA2506	hypothetical protein
PA2508	-2.13101	0.000495799	0.00346509	catC	muconolactone delta-isomerase
PA2509	-2.15557	1.37472e-07	3.34416e-06	catB	muconate cycloisomerase I
PA2511	-2.54867	7.46615e-19	6.22326e-17	antR	transcriptional regulator
PA2512	-4.42507	4.7894e-42	7.54064e-40	antA	anthranilate dioxygenase large subunit
PA2513	-5.18272	2.25855e-15	1.70686e-13	antB	anthranilate dioxygenase small subunit
PA2514	-5.49081	2.78175e-32	3.21775e-30	antC	anthranilate dioxygenase reductase
PA2654	-2.98414	2.60232e-05	0.000306652	tlpQ	chemotaxis transducer
PA2682	-3.14429	5.53948e-39	7.84944e-37	PA2682	hypothetical protein
PA2730	-31.8724	6.54325e-36	8.24159e-34	PA2730	hypothetical protein
PA2732	-43.4424	1.48593e-57	3.00794e-55	PA2732	hypothetical protein
PA2733	-34.1196	3.1185e-47	5.19872e-45	PA2733	hypothetical protein
PA2734	-45.1376	2.2687e-68	5.59086e-66	PA2734	hypothetical protein
PA2735	-47.54	1.64896e-72	4.67314e-70	PA2735	restriction-modification system protein
PA2736	-31.5003	3.23568e-12	1.79802e-10	PA2736	hypothetical protein
PA2753	3.05514	3.58456e-06	5.70711e-05	PA2753	hypothetical protein
PA2754	2.57265	1.42992e-06	2.61445e-05	PA2754	hypothetical protein
PA2776	2.15967	2.86397e-10	1.18489e-08	pauB3; ordL	FAD-dependent oxidoreductase
PA2818	-40.1778	1.05041e-75	3.50218e-73	arr	aminoglycoside response regulator
PA3073	-5.45039	6.38169e-27	6.45919e-25	PA3073	hypothetical protein
PA3074	-2.27583	1.24939e-24	1.18026e-22	PA3074	hypothetical protein
PA3075	-3.82594	7.86598e-48	1.35104e-45	PA3075	hypothetical protein
PA3126	2.10183	3.44108e-06	5.50297e-05	ibpA	heat-shock protein IbpA
PA3142	-7.43934	0.000215851	0.0017731	PA3142	integrase
PA3143	-40.065	4.28477e-75	1.27822e-72	PA3143	transposase
PA3145	-25.8278	7.16369e-38	9.66757e-36	wbpL	glycosyltransferase WbpL
PA3146	-11.999	5.08359e-10	2.07293e-08	wbpK	NAD-dependent epimerase/dehydratase
PA3147	-26.6417	3.20132e-36	4.12389e-34	wbpJ	glycosyl transferase WbpJ
PA3148	-27.9794	9.03693e-41	1.38436e-38	wbpI	UDP-2%2C3-diacetamido-2%2C3-dideoxy-D-glucuronate 2-epimeras
PA3149	-12.6003	1.77905e-09	6.59063e-08	wbpH	glycosyltransferase WbpH
PA3150	-13.3372	7.50499e-11	3.54486e-09	wbpG	LPS biosynthesis protein WbpG
PA3151	-48.1556	2.20792e-108	1.56431e-105	hisF2	imidazole glycerol phosphate synthase subunit HisF
PA3152	-36.5051	3.22161e-76	1.14126e-73	hisH2	imidazole glycerol phosphate synthase subunit HisH
PA3153	-47.2485	1.83491e-128	1.48575e-125	wzx	O-antigen translocase
PA3154	-23.8045	1.57876e-28	1.68838e-26	wzy	B-band O-antigen polymerase
PA3155	-43.048	2.33991e-90	1.32626e-87	wbpE	UDP-2-acetamido-2-deoxy-3-oxo-D-glucuronate aminotransferase
PA3156	-42.1123	1.54801e-83	7.97647e-81	wbpD	UDP-2-acetamido-3-amino-2%2C3-dideoxy-D-glucuronate N-acetyltransferase
PA3157	-42.1229	3.7683e-82	1.77989e-79	wbpC	acetyltransferase
PA3158	-42.5789	1.09337e-79	4.42657e-77	wbpB	UDP-N-acetyl-2-amino-2-deoxy-D-glucuronate oxidase
PA3159	-28.4544	1.68712e-40	2.51647e-38	wbpA	UDP-N-acetyl-d-glucosamine 6-dehydrogenase
PA3160	-24.9863	9.61713e-28	9.91089e-26	wzz	O-antigen chain length regulator
PA3278	2.48421	2.31763e-05	0.000279496	PA3278	hypothetical protein
PA3291	-5.13105	9.86215e-10	3.7019e-08	tli1	Tli1
PA3337	3.05153	0.000592353	0.0040113	rfaD	ADP-L-glycero-D-mannoheptose-6-epimerase
PA3391	-3.55398	0.000249156	0.00199568	nosR	regulatory protein NosR
PA3392	-6.22329	1.64734e-12	9.43143e-11	nosZ	nitrous-oxide reductase
PA3393	-3.93962	2.53477e-07	5.61215e-06	nosD	copper-binding periplasmic protein
PA3394	-5.42833	3.5697e-08	1.00164e-06	nosF	copper ABC transporter ATP-binding protein
PA3395	-3.87589	1.70554e-07	3.92967e-06	nosY	membrane protein NosY
PA3396	-4.23354	4.8135e-08	1.31168e-06	nosL	acessory protein NosL
PA3444	-2.54357	0.000554709	0.00381564	ssuD	alkanesulfonate monooxygenase
PA3458	2.66161	0.000234746	0.00190077	PA3458	transcriptional regulator
PA3478	-2.43979	4.87064e-05	0.000509351	rhlB	rhamnosyltransferase subunit B
PA3479	-2.49906	3.10942e-05	0.000352982	rhlA	rhamnosyltransferase subunit A
PA3486	-2.15589	0.000148489	0.00131096	vgrG4b	VgrG4b
PA3487	-43.4675	1.19096e-99	7.50042e-97	pldA	phospholipase D
PA3488	-8.68474	0.000206476	0.00171851	tli5; tli5a	Tli5
PA3504	-8.21462	0.0015212	0.00876236	PA3504	aldehyde dehydrogenase
PA3523	-2.4611	6.44793e-07	1.27786e-05	mexP	resistance-nodulation-cell division (RND) efflux membrane fusion protein
PA3526	-4.12685	1.45569e-07	3.47013e-06	motY	MotY
PA3530	-3.08079	4.41171e-06	6.81351e-05	bfd	bacterioferritin-associated ferredoxin Bfd
PA3572	2.653	1.71925e-05	0.000218002	PA3572	hypothetical protein
PA3613	2.8903	0.000149503	0.00131785	PA3613	hypothetical protein
PA3839	2.2396	3.85471e-06	6.03549e-05	yfbS	sodium:sulfate symporter
PA3866	-39.5941	3.39555e-48	6.01437e-46	PA3866	pyocin protein
PA3876	3.63579	2.01799e-05	0.000247634	narK2	nitrite extrusion protein 2
PA3877	4.93868	1.65036e-06	2.95087e-05	narK1	nitrite extrusion protein 1
PA3879	2.1886	2.05827e-06	3.56766e-05	narL	transcriptional regulator NarL
PA3915	3.52601	0.000164348	0.00142653	moaB1	molybdopterin biosynthesis protein B
PA3973	2.239	6.42416e-07	1.27762e-05	PA3973	transcriptional regulator
PA4067	2.68187	2.60678e-06	4.3974e-05	oprG	outer membrane protein OprG
PA4129	-2.48003	3.12654e-09	1.11454e-07	PA4129	hypothetical protein
PA4130	-2.48099	1.0129e-10	4.62993e-09	PA4130	sulfite/nitrite reductase
PA4131	-3.20052	1.94247e-10	8.46918e-09	PA4131	iron-sulfur protein
PA4133	-4.88644	5.72565e-12	3.12048e-10	ccoN ; fixN ; cytN	cbb3-type cytochrome C oxidase subunit I
PA4134	-3.48355	5.53254e-09	1.90051e-07	PA4134	hypothetical protein
PA4139	-2.79138	2.30263e-16	1.83821e-14	PA4139	hypothetical protein
PA4140	-3.6549	7.60001e-35	9.36454e-33	PA4140	hypothetical protein
PA4142	-2.59374	7.31683e-10	2.90012e-08	PA4142	secretion protein
PA4143	-2.67865	2.48373e-21	2.30784e-19	cyaB ; cvaB	toxin transporter
PA4290	-2.75392	4.06194e-05	0.000441902	PA4290	chemotaxis transducer
PA4307	-3.1511	2.92071e-06	4.80617e-05	pctC	chemotactic transducer PctC
PA4310	-4.37684	3.6611e-06	5.75544e-05	pctB	chemotactic transducer PctB
PA4326	-3.33427	6.04262e-06	8.91917e-05	PA4326	hypothetical protein
PA4351	3.26902	5.41392e-05	0.000559965	olsA	acyltransferase
PA4352	2.29348	0.000261326	0.0020716	PA4352	hypothetical protein
PA4357	-2.72439	1.02936e-10	4.66753e-09	yhgG	hypothetical protein
PA4524.1	-4.19013	9.79364e-07	1.87535e-05	PA4524.1	tRNA-Thr
PA4525	-7.7712	3.76664e-13	2.32058e-11	pilA	type 4 fimbrial protein PilA
PA4527	-3.63854	2.46013e-10	1.0406e-08	pilC	hypothetical
PA4527	-3.63854	2.46013e-10	1.0406e-08	pilC	hypothetical
PA4550	-7.9519	4.05024e-07	8.53412e-06	fimU	type 4 fimbrial biogenesis protein FimU
PA4551	-6.84048	8.75091e-06	0.000123077	pilV	type 4 fimbrial biogenesis protein PilV
PA4552	-8.04987	2.45839e-07	5.46438e-06	pilW	type 4 fimbrial biogenesis protein PilW
PA4553	-7.45052	1.73193e-06	3.06767e-05	pilX	type 4 fimbrial biogenesis protein PilX
PA4554	-11.8213	9.40777e-12	5.0784e-10	pilY1	type 4 fimbrial biogenesis protein PilY1
PA4555	-6.24112	4.42471e-05	0.000472302	pilY2	type 4 fimbrial biogenesis protein PilY2
PA4556	-8.39756	1.13873e-07	2.81849e-06	pilE	type 4 fimbrial biogenesis protein PilE
PA4571	3.51853	8.90494e-06	0.000124318	PA4571	cytochrome C
PA4577	2.06628	0.000432811	0.00310921	PA4577	hypothetical protein
PA4601	-2.37081	7.90713e-07	1.54012e-05	morA	motility regulator
PA4635	4.87133	1.22298e-11	6.47839e-10	mgtC	hypothetical protein
PA4773	-6.02391	6.16585e-171	1.16493e-167	speD2	SpeD2
PA4774	-6.88753	7.36341e-242	4.17358e-238	speE2	SpeE2
PA4775	-6.37679	5.78068e-214	1.63824e-210	PA4775	hypothetical protein
PA4776	-5.87082	1.08627e-157	1.2314e-154	pmrA	two-component regulator system response regulator PmrA
PA4777	-7.40794	9.8283e-169	1.39267e-165	pmrB	two-component regulator system signal sensor kinase PmrB
PA4781	-2.16131	1.01162e-08	3.20327e-07	PA4781	cyclic di-GMP phosphodiesterase
PA4782	-4.81631	2.01619e-155	1.90463e-152	PA4782	hypothetical protein
PA4822	5.9334	9.639e-16	7.48409e-14	PA4822	hypothetical protein
PA4823	7.52498	1.00954e-05	0.00013722	PA4823	hypothetical protein
PA4824	6.0511	1.10357e-14	8.01927e-13	PA4824	hypothetical protein
PA4825	6.27833	6.1589e-19	5.21024e-17	mgtA	Mg(2+) transport ATPase
PA4826	3.14711	1.65203e-05	0.00021042	PA4826	hypothetical protein
PA4889	-2.0174	4.60748e-06	7.03914e-05	PA4889	oxidoreductase
PA4999	-3.34168	6.64196e-05	0.000667493	waaL	O-antigen ligase WaaL
PA5027	3.26226	1.39454e-05	0.000180875	PA5027	hypothetical protein
PA5040	-3.08349	1.33222e-07	3.25474e-06	pilQ	type 4 fimbrial biogenesis outer membrane protein PilQ
PA5041	-2.7655	1.65013e-06	2.95087e-05	pilP	type 4 fimbrial biogenesis protein PilP
PA5042	-2.77247	1.44053e-06	2.62538e-05	pilO	type 4 fimbrial biogenesis protein PilO
PA5043	-3.19248	4.53465e-07	9.41479e-06	pilN	type 4 fimbrial biogenesis protein PilN
PA5072	-2.65683	0.000226675	0.00184423	mcpK	chemotaxis transducer
PA5083	2.12025	5.07059e-05	0.000528361	dguB	Rid2 subfamily protein
PA5088	-2.31826	0.00168789	0.00956467	tli5b3	type VI secretion lipase immunity protein, Tli5b3
PA5104	2.07199	2.65219e-12	1.50326e-10	PA5104	hypothetical protein
PA5106	2.77025	1.10167e-16	9.04966e-15	PA5106	N-formimino-L-glutamate deiminase
PA5171	2.71914	0.000122202	0.00111	arcA	arginine deiminase
PA5207	2.30248	4.78709e-05	0.000503586	PA5207	phosphate transporter
PA5208	2.14244	0.000459404	0.00327123	PA5208	hypothetical protein
PA5316.1	2.31161	0.000156692	0.00137269	PA5316.1	None
PA5354	2.32043	0.000347117	0.0026303	glcE	glycolate oxidase FAD binding subunit
PA5355	3.02178	9.15402e-09	2.95433e-07	glcD	glycolate oxidase subunit GlcD
PA5416	-2.68492	9.63671e-25	9.25778e-23	soxB	sarcosine oxidase subunit beta
PA5417	-2.00639	0.00109489	0.00678976	soxD	sarcosine oxidase subunit delta
PA5418	-2.18286	1.49004e-19	1.29932e-17	soxA	sarcosine oxidase subunit alpha
PA5427	2.55107	0.000251142	0.00200772	adhA	alcohol dehydrogenase
PA5440	2.44998	0.000166047	0.00143448	yegQ	peptidase
PA5460	2.13642	8.95721e-08	2.27666e-06	PA5460	hypothetical protein

## Sheet: 427.1_L2vs427.1_I2
Locus tag	log2FoldChange	p-value	adj. p-value	Gene name	Gene product
PA0680	2.78728	2.36736e-06	0.000125312	hxcV	HxcV pseudopilin
PA0681	4.17731	4.95443e-35	9.1789e-32	hxcT	HxcT pseudopilin
PA0682	2.24629	0.000100117	0.00227122	hxcX	HxcX atypical pseudopilin
PA0683	2.35609	3.56535e-09	4.71815e-07	hxcY	type II secretion system protein
PA0747	-2.85261	9.56215e-15	3.79617e-12	PA0747	aldehyde dehydrogenase
PA0939	2.0317	1.08068e-10	2.14515e-08	PA0939	hypothetical protein
PA1542	2.0657	2.65065e-05	0.000859949	PA1542	hypothetical protein
PA1633	2.77378	2.1398e-13	6.60722e-11	kdpA	potassium-transporting ATPase subunit A
PA1707	2.39961	3.93979e-05	0.00113458	pcrH	regulatory protein PcrH
PA2385	-2.12911	2.62037e-08	2.55509e-06	pvdQ	acyl-homoserine lactone acylase PvdQ
PA2386	-2.22005	2.52737e-07	1.92426e-05	pvdA	L-ornithine N5-oxygenase
PA2402	-2.15727	2.34542e-13	6.86098e-11	PA2402	peptide synthase
PA2411	-2.64888	3.78272e-07	2.73043e-05	PA2411	thioesterase
PA2424	-2.29252	5.39749e-38	1.49996e-34	pvdL	peptide synthase
PA2776	2.02646	4.5363e-09	5.86344e-07	pauB3; ordL	FAD-dependent oxidoreductase
PA3073	-5.52918	2.25363e-27	2.08761e-24	PA3073	hypothetical protein
PA3074	-2.56543	6.15692e-30	8.55504e-27	PA3074	hypothetical protein
PA3075	-3.87723	7.58988e-48	4.21845e-44	PA3075	hypothetical protein
PA3187	2.26851	0.000538952	0.0077005	gltK	ABC transporter ATP-binding protein
PA3188	2.67652	3.91635e-05	0.0011337	gltG	sugar ABC transporter permease
PA3189	2.87621	0.000315589	0.00529922	gltF	sugar ABC transporter permease
PA3190	2.09843	0.00032082	0.0053547	gltB	sugar ABC transporter substrate-binding protein
PA3194	2.40489	1.07149e-29	1.19107e-26	edd	phosphogluconate dehydratase
PA3195	2.49983	3.73406e-06	0.000183663	gapA	glyceraldehyde 3-phosphate dehydrogenase
PA3584	2.74412	3.16949e-05	0.000978667	glpD	glycerol-3-phosphate dehydrogenase
PA4774	-2.05397	1.72171e-22	1.36704e-19	speE2	SpeE2
PA4777	-2.60719	1.12794e-19	7.8364e-17	pmrB	two-component regulator system signal sensor kinase PmrB
PA4824	2.54031	0.00061946	0.00854332	PA4824	hypothetical protein
PA4825	2.89152	3.31254e-05	0.00100916	mgtA	Mg(2+) transport ATPase
PA5446	2.13447	6.75578e-05	0.00170445	PA5446	hypothetical protein
PA5460	2.65951	8.81458e-10	1.48459e-07	PA5460	hypothetical protein

## Sheet: 427.1_I3vs427.1_S
Locus tag	log2FoldChange	p-value	adj. p-value	Gene name	Gene product
PA0053	-8.46072	7.93503e-05	0.000764348	PA0053	hypothetical
PA0141	2.53962	2.4542e-05	0.000283585	PA0141	hypothetical protein
PA0162	-2.03817	0.00012331	0.00109308	opdC	histidine porin OpdC
PA0364	-2.52207	5.53117e-26	1.02474e-23	laoA	oxidoreductase
PA0414	-2.64504	6.10585e-07	1.29901e-05	chpB	methylesterase
PA0416	-2.1774	4.4266e-06	6.83418e-05	chpD	transcriptional regulator
PA0472	-2.14764	0.000397598	0.00295924	fiuI	RNA polymerase sigma factor
PA0493	-2.45489	9.42069e-05	0.000884463	PA0493	acetyl-CoA carboxylase biotin carboxyl carrier protein subunit
PA0494	-2.27271	1.64874e-05	0.00020366	PA0494	acetyl-CoA carboxylase biotin carboxylase subunit
PA0495	-2.04473	6.65468e-05	0.000651174	PA0495	hypothetical protein
PA0520	-2.11508	0.00103333	0.00642066	nirQ	denitrification regulatory protein NirQ
PA0523	-5.80998	2.41225e-07	5.9994e-06	norC	nitric oxide reductase subunit C
PA0524	-5.62836	2.694e-08	8.9867e-07	norB	nitric oxide reductase subunit B
PA0525	-4.71804	2.3848e-07	5.9976e-06	norD	denitrification protein NorD
PA0527	3.46455	6.93858e-08	2.04046e-06	dnr	transcriptional regulator Dnr
PA0602	-2.04871	1.28611e-05	0.00016395	PA0602	ABC transporter
PA0615	-7.61854	0.000473798	0.0033848	PA0615	hypothetical protein
PA0616	-8.79193	5.75794e-05	0.000577665	PA0616	hypothetical protein
PA0617	-8.109	0.000160033	0.00137688	PA0617	bacteriophage protein
PA0618	-7.3307	0.000669706	0.00445242	PA0618	bacteriophage protein
PA0619	-8.50051	6.60083e-05	0.000647045	PA0619	bacteriophage protein
PA0620	-25.691	5.67867e-30	1.16896e-27	PA0620	bacteriophage protein
PA0621	-8.22899	0.000398256	0.00295924	PA0621	hypothetical protein
PA0622	-9.66698	5.89583e-06	8.66906e-05	PA0622	bacteriophage protein
PA0623	-8.08221	0.000152752	0.00132655	PA0623	bacteriophage protein
PA0624	-36.9004	3.13467e-59	1.45187e-56	PA0624	hypothetical protein
PA0625	-10.1274	1.38331e-06	2.60624e-05	PA0625	hypothetical protein
PA0626	-7.63956	0.000608873	0.00416251	PA0626	hypothetical protein
PA0628	-8.94392	2.62371e-05	0.000297604	PA0628	hypothetical protein
PA0643	-9.62211	2.94144e-07	7.10805e-06	PA0643	hypothetical protein
PA0644	-6.38715	0.000104365	0.000959355	PA0644	hypothetical protein
PA0645	-6.32135	5.89733e-05	0.000589521	PA0645	hypothetical protein
PA0647	-6.95301	1.38189e-05	0.000174558	PA0647	hypothetical protein
PA0648	-8.18343	5.2786e-07	1.13715e-05	PA0648	hypothetical protein
PA0715	-10.0649	1.01478e-05	0.000135338	PA0715	hypothetical protein
PA0716	-10.4728	0.000392562	0.00294051	PA0716	hypothetical protein
PA0728	-3.91776	7.79148e-05	0.000754443	intF4	bacteriophage integrase
PA0729	-36.5273	3.89511e-62	1.96809e-59	PA0729	hypothetical protein
PA0737	-2.0215	2.44019e-07	6.0278e-06	PA0737	hypothetical protein
PA0821	-8.22046	3.96219e-07	9.05959e-06	PA0821	hypothetical protein
PA0826	-6.08954	8.7255e-05	0.000826172	PA0826	hypothetical protein
PA0836	2.01812	2.74915e-06	4.61625e-05	ackA	acetate kinase
PA0836.1	2.30039	0.000672882	0.00446819	P5	P5
PA0939	2.14926	7.72475e-15	8.76208e-13	PA0939	hypothetical protein
PA0940	2.64705	5.33046e-09	2.14209e-07	PA0940	hypothetical protein
PA0941	2.07042	7.06507e-10	3.63589e-08	PA0941	hypothetical protein
PA0981	-7.62476	2.6004e-06	4.40642e-05	PA0981	hypothetical protein
PA0982	-6.97135	6.45103e-06	9.26481e-05	PA0982	hypothetical protein
PA0983	-7.85795	0.000112674	0.00101663	PA0983	hypothetical protein
PA0996	-6.30708	2.04352e-10	1.18311e-08	pqsA	anthranilate--CoA ligase
PA0997	-5.98702	8.11647e-10	4.0278e-08	pqsB	PqsB
PA0998	-6.03414	5.36186e-10	2.83821e-08	pqsC	PqsC
PA0999	-5.25824	1.02831e-08	3.73552e-07	pqsD	3-oxoacyl-ACP synthase
PA1000	-4.16157	1.47413e-06	2.7494e-05	pqsE	thioesterase PqsE
PA1001	-3.51176	4.6228e-06	7.0781e-05	phnA	anthranilate synthase component I
PA1002	-3.04675	6.48133e-05	0.000637579	phnB	anthranilate synthase component II
PA1014	-2.33229	0.000264309	0.00208373	wapB	glycosyl transferase family protein
PA1052a	2.19301	3.20294e-06	5.19705e-05	PA1052a	hypothetical protein
PA1078	-3.96038	4.26201e-05	0.000445268	flgC	flagellar basal body rod protein FlgC
PA1079	-5.16911	2.89988e-08	9.42547e-07	flgD	flagellar basal body rod modification protein
PA1080	-3.16345	0.000153099	0.0013275	flgE	flagellar hook protein FlgE
PA1081	-5.22842	8.02988e-10	4.02073e-08	flgF	flagellar basal body rod protein FlgF
PA1082	-3.78521	5.85884e-07	1.25244e-05	flgG	flagellar basal body rod protein FlgG
PA1083	-3.36605	4.81236e-06	7.27305e-05	flgH	flagellar basal body L-ring protein
PA1084	-3.09431	3.24182e-05	0.000354686	flgI	flagellar basal body P-ring protein
PA1085	-3.07069	1.76034e-05	0.000214091	flgJ	peptidoglycan hydrolase FlgJ
PA1086	-3.34548	1.79222e-05	0.000216655	flgK	flagellar hook-associated protein FlgK
PA1087	-2.87498	0.00121016	0.00729506	flgL	flagellar hook-associated protein FlgL
PA1092	-4.15008	1.7495e-05	0.00021324	fliC	B-type flagellin
PA1096	-4.0775	2.19881e-05	0.000258371	PA1096	hypothetical protein
PA1099	-2.17142	0.00162166	0.00928236	fleR	two-component response regulator
PA1100	-3.28939	0.000982995	0.00621557	fliE	flagellar hook-basal body complex protein FliE
PA1101	-2.46329	0.000427083	0.00312786	fliF	flagellar MS-ring protein
PA1123	2.36291	2.70381e-05	0.000301889	PA1123	hypothetical protein
PA1150	-10.4455	1.50884e-09	7.10691e-08	pys2	pyocin-S2
PA1151	-6.68144	4.44078e-06	6.83708e-05	imm2	pyocin-S2 immunity protein
PA1196	2.18573	4.31364e-07	9.55189e-06	ddaR	transcriptional regulator
PA1225	2.51202	2.65355e-33	6.41237e-31	PA1225	NAD(P)H dehydrogenase
PA1303	-2.9263	9.48758e-07	1.89683e-05	PA1303	signal peptidase
PA1305	-2.34592	2.97088e-07	7.14812e-06	PA1305	hypothetical protein
PA1366	-24.2851	2.914e-31	6.47842e-29	PA1366	hypothetical protein
PA1368	-7.62458	0.000550382	0.00382856	PA1368	hypothetical protein
PA1369	-9.75644	8.53977e-06	0.000116619	PA1369	hypothetical protein
PA1370	-30.9571	1.0797e-14	1.2002e-12	PA1370	hypothetical protein
PA1372	-10.6361	3.46003e-06	5.5261e-05	PA1372	hypothetical protein
PA1382	-30.9737	9.525e-35	2.40636e-32	xqhB	type II secretion system protein
PA1417	-2.19896	0.000924337	0.00591193	PA1417	probable decarboxylase
PA1418	-3.47034	6.05244e-06	8.82926e-05	PA1418	sodium:solute symport protein
PA1419	-3.53386	3.88436e-05	0.000414381	PA1419	transporter
PA1421	-4.17106	6.40866e-06	9.22781e-05	gbuA	guanidinobutyrase
PA1429	3.68551	1.75214e-06	3.10139e-05	PA1429	cation-transporting P-type ATPase
PA1441	-2.74525	0.000288098	0.00225432	PA1441	putative flagellar hook-length control protein FliK
PA1546	2.22554	0.00041937	0.00308723	hemN	oxygen-independent coproporphyrinogen-III oxidase
PA1555	4.14623	3.91042e-08	1.22792e-06	ccoP2	cytochrome C oxidase cbb3-type subunit CcoP
PA1555.1	4.50769	9.22439e-08	2.64274e-06	ccoQ2	cytochrome C oxidase cbb3-type subunit CcoQ
PA1556	4.061	2.44596e-06	4.19589e-05	ccoO2	cbb3-type cytochrome C oxidase subunit II
PA1557	2.39663	0.00162128	0.00928236	ccoN2	cbb3-type cytochrome C oxidase subunit I
PA1559	-3.33785	1.90079e-50	7.04305e-48	PA1559	hypothetical
PA1566	-2.57946	0.00117454	0.00711898	pauA3	Glutamylpolyamine synthetase
PA1604	2.30361	7.9413e-08	2.29884e-06	PA1604	hypothetical protein
PA1789	2.30497	0.000281657	0.00220797	PA1789	hypothetical protein
PA1913	-4.76731	1.64892e-05	0.00020366	PA1913	hypothetical protein
PA1919	3.22697	4.34863e-07	9.59114e-06	nrdG	class III (anaerobic) ribonucleoside-triphosphate reductase activating protein NrdG
PA1933	-6.77423	5.52572e-06	8.16807e-05	yagR	hydroxylase large subunit
PA1939	-40.8489	1.28341e-55	5.48706e-53	PA1939	hypothetical protein
PA2037	-30.6926	3.18516e-32	7.3763e-30	PA2037	hypothetical protein
PA2100	-7.35097	0.000204219	0.00167906	PA2100	transcriptional regulator
PA2101	-6.10159	0.000250909	0.00198938	PA2101	hypothetical protein
PA2102	-7.34721	0.00149529	0.00866612	PA2102	hypothetical protein
PA2113	-2.04633	0.000313597	0.00241744	opdO	pyroglutatmate porin OpdO
PA2119	-9.63641	5.08579e-08	1.54464e-06	adh	alcohol dehydrogenase
PA2126	3.12575	3.97722e-07	9.05959e-06	cgrC	cupA gene regulator C, CgrC
PA2127	2.86077	4.36196e-05	0.000454633	cgrA	cupA gene regulator A, CgrA
PA2195	2.30444	0.000558692	0.00386701	hcnC	hydrogen cyanide synthase subunit HcnC
PA2321	-2.11759	2.48073e-05	0.000286056	gntK; gntV ; gnuK ; gluconokinase	gluconokinase
PA2322	-4.26238	2.74485e-09	1.22047e-07	gntP; gntU ; gntT ; gnuT ; gluconate permease	gluconate permease
PA2399	-8.67673	3.56735e-06	5.64881e-05	pvdD	pyoverdine synthetase D
PA2400	-9.31156	3.25805e-08	1.03476e-06	pvdJ	pyoverdine biosynthesis protein PvdJ
PA2440	-2.14658	1.70112e-09	7.94522e-08	PA2440	hypothetical protein
PA2459	-36.8747	1.67657e-55	6.65599e-53	PA2459	hypothetical protein
PA2460	-4.14117	0.00021553	0.00174878	PA2460	hypothetical protein
PA2461	-33.9536	4.70943e-39	1.53971e-36	PA2461	hypothetical protein
PA2462	-7.04015	3.88742e-12	3.08661e-10	PA2462	hypothetical protein
PA2463	-2.60364	0.000150847	0.00131412	PA2463	hypothetical protein
PA2511	-2.30742	6.36136e-16	8.41821e-14	antR	transcriptional regulator
PA2512	-3.96268	6.79423e-36	1.88812e-33	antA	anthranilate dioxygenase large subunit
PA2513	-4.3538	2.74639e-13	2.77535e-11	antB	anthranilate dioxygenase small subunit
PA2514	-4.05843	1.26394e-21	2.12878e-19	antC	anthranilate dioxygenase reductase
PA2567	2.22055	0.000842035	0.0054719	PA2567	hypothetical protein
PA2654	-3.05289	1.70341e-05	0.000208997	tlpQ	chemotaxis transducer
PA2682	-2.9559	5.06415e-35	1.34031e-32	PA2682	hypothetical protein
PA2730	-31.9217	5.12915e-36	1.50041e-33	PA2730	hypothetical protein
PA2732	-9.10291	0.000115429	0.00103643	PA2732	hypothetical protein
PA2733	-34.176	2.20573e-47	7.66216e-45	PA2733	hypothetical protein
PA2734	-9.72266	1.79022e-05	0.000216655	PA2734	hypothetical protein
PA2735	-10.0203	1.23037e-05	0.000158079	PA2735	restriction-modification system protein
PA2736	-31.5335	3.07101e-12	2.5101e-10	PA2736	hypothetical protein
PA2753	3.06136	3.42434e-06	5.48486e-05	PA2753	hypothetical protein
PA2754	2.5543	1.69803e-06	3.03461e-05	PA2754	hypothetical protein
PA2818	-8.34702	0.000122963	0.00109174	arr	aminoglycoside response regulator
PA3018	2.10864	2.41789e-07	5.9994e-06	PA3018	hypothetical protein
PA3142	-7.45522	0.000209232	0.00171017	PA3142	integrase
PA3143	-40.1519	2.06116e-75	1.14559e-72	PA3143	transposase
PA3145	-10.234	2.99896e-07	7.15375e-06	wbpL	glycosyltransferase WbpL
PA3146	-8.62322	5.35714e-09	2.14209e-07	wbpK	NAD-dependent epimerase/dehydratase
PA3147	-26.6479	3.08483e-36	9.52527e-34	wbpJ	glycosyl transferase WbpJ
PA3148	-10.4052	3.08358e-10	1.76686e-08	wbpI	UDP-2%2C3-diacetamido-2%2C3-dideoxy-D-glucuronate 2-epimeras
PA3149	-10.2176	2.70021e-08	8.9867e-07	wbpH	glycosyltransferase WbpH
PA3150	-10.3758	7.13532e-10	3.63836e-08	wbpG	LPS biosynthesis protein WbpG
PA3151	-9.29398	4.3114e-07	9.55189e-06	hisF2	imidazole glycerol phosphate synthase subunit HisF
PA3152	-9.25462	2.49374e-06	4.26468e-05	hisH2	imidazole glycerol phosphate synthase subunit HisH
PA3153	-47.3757	3.82011e-129	3.03317e-126	wzx	O-antigen translocase
PA3154	-23.817	1.4795e-28	2.9368e-26	wzy	B-band O-antigen polymerase
PA3155	-11.3496	9.49706e-08	2.70691e-06	wbpE	UDP-2-acetamido-2-deoxy-3-oxo-D-glucuronate aminotransferase
PA3156	-10.565	1.0782e-06	2.11007e-05	wbpD	UDP-2-acetamido-3-amino-2%2C3-dideoxy-D-glucuronate N-acetyltransferase
PA3157	-42.2131	1.70596e-82	1.18521e-79	wbpC	acetyltransferase
PA3158	-42.6562	5.70256e-80	3.52165e-77	wbpB	UDP-N-acetyl-2-amino-2-deoxy-D-glucuronate oxidase
PA3159	-9.74218	3.01911e-09	1.33176e-07	wbpA	UDP-N-acetyl-d-glucosamine 6-dehydrogenase
PA3160	-8.45922	3.95162e-05	0.000418182	wzz	O-antigen chain length regulator
PA3181	-2.03663	6.61517e-10	3.43618e-08	edaA	2-dehydro-3-deoxy-phosphogluconate aldolase
PA3182	-2.14114	4.83234e-08	1.47572e-06	pgl	6-phosphogluconolactonase
PA3183	-2.26624	2.05894e-15	2.60081e-13	zwf	glucose-6-phosphate 1-dehydrogenase
PA3187	-2.71262	3.615e-05	0.00038788	gltK	ABC transporter ATP-binding protein
PA3188	-2.96523	6.98673e-06	9.88097e-05	gltG	sugar ABC transporter permease
PA3189	-3.68619	4.97433e-06	7.43207e-05	gltF	sugar ABC transporter permease
PA3190	-2.60685	7.94359e-06	0.000110931	gltB	sugar ABC transporter substrate-binding protein
PA3195	-2.50559	1.4541e-07	3.94239e-06	gapA	glyceraldehyde 3-phosphate dehydrogenase
PA3278	2.24645	0.000130202	0.00114685	PA3278	hypothetical protein
PA3291	-3.41006	1.49563e-06	2.78018e-05	tli1	Tli1
PA3292	-2.46755	1.6824e-05	0.000206875	PA3292	hypothetical protein
PA3337	2.90611	0.0010703	0.00660967	rfaD	ADP-L-glycero-D-mannoheptose-6-epimerase
PA3391	-3.30408	0.000640754	0.0043063	nosR	regulatory protein NosR
PA3392	-5.46649	3.92936e-10	2.12033e-08	nosZ	nitrous-oxide reductase
PA3393	-3.65365	1.51278e-06	2.79325e-05	nosD	copper-binding periplasmic protein
PA3394	-3.58303	1.06903e-05	0.000141468	nosF	copper ABC transporter ATP-binding protein
PA3395	-3.35239	1.19759e-06	2.28736e-05	nosY	membrane protein NosY
PA3396	-3.14161	8.53408e-06	0.000116619	nosL	acessory protein NosL
PA3458	2.6808	0.000211469	0.00172455	PA3458	transcriptional regulator
PA3487	-9.89253	1.26391e-06	2.40576e-05	pldA	phospholipase D
PA3488	-8.70062	0.000201011	0.00165526	tli5; tli5a	Tli5
PA3504	-8.2305	0.00148942	0.00865016	PA3504	aldehyde dehydrogenase
PA3526	-3.04232	6.34438e-05	0.000627439	motY	MotY
PA3530	-2.12885	0.000619028	0.00421637	bfd	bacterioferritin-associated ferredoxin Bfd
PA3572	2.39509	0.000104351	0.000959355	PA3572	hypothetical protein
PA3613	3.38045	9.20587e-06	0.000124796	PA3613	hypothetical protein
PA3614	2.11242	2.7924e-05	0.000310404	PA3614	hypothetical protein
PA3839	2.26725	2.92091e-06	4.8461e-05	yfbS	sodium:sulfate symporter
PA3866	-9.67401	0.000126873	0.00112287	PA3866	pyocin protein
PA3874	2.04603	0.00172777	0.00975908	narH	respiratory nitrate reductase subunit beta
PA3875	2.82611	5.57248e-05	0.000561084	narG	respiratory nitrate reductase subunit alpha
PA3876	3.99134	2.8441e-06	4.747e-05	narK2	nitrite extrusion protein 2
PA3877	4.56989	9.25622e-06	0.000125173	narK1	nitrite extrusion protein 1
PA3879	2.28398	7.23051e-07	1.48841e-05	narL	transcriptional regulator NarL
PA3915	3.05167	0.00111367	0.00683952	moaB1	molybdopterin biosynthesis protein B
PA4067	3.37499	3.31931e-09	1.43136e-07	oprG	outer membrane protein OprG
PA4133	-4.00147	1.50773e-08	5.23747e-07	ccoN ; fixN ; cytN	cbb3-type cytochrome C oxidase subunit I
PA4134	-2.47467	2.31742e-05	0.000270025	PA4134	hypothetical protein
PA4139	-2.3984	1.61332e-12	1.40106e-10	PA4139	hypothetical protein
PA4140	-2.99309	3.48902e-24	6.25547e-22	PA4140	hypothetical protein
PA4143	-2.10134	2.12606e-14	2.31699e-12	cyaB ; cvaB	toxin transporter
PA4290	-3.29658	9.96296e-07	1.97765e-05	PA4290	chemotaxis transducer
PA4307	-3.2559	1.38189e-06	2.60624e-05	pctC	chemotactic transducer PctC
PA4310	-4.54892	1.54152e-06	2.82765e-05	pctB	chemotactic transducer PctB
PA4326	-3.32502	6.1034e-06	8.8571e-05	PA4326	hypothetical protein
PA4351	4.03984	5.1515e-07	1.12282e-05	olsA	acyltransferase
PA4352	2.56497	4.44301e-05	0.000460713	PA4352	hypothetical protein
PA4359	-2.11815	2.26327e-07	5.82374e-06	feoA	ferrous iron transporter A
PA4524.1	-4.48336	3.16657e-07	7.45754e-06	PA4524.1	tRNA-Thr
PA4525	-7.1998	1.42764e-11	1.07227e-09	pilA	type 4 fimbrial protein PilA
PA4527	-3.69774	1.31188e-10	8.01254e-09	pilC	hypothetical
PA4527	-3.69774	1.31188e-10	8.01254e-09	pilC	hypothetical
PA4550	-7.96778	3.84052e-07	8.85709e-06	fimU	type 4 fimbrial biogenesis protein FimU
PA4551	-6.85636	8.34027e-06	0.000115025	pilV	type 4 fimbrial biogenesis protein PilV
PA4552	-8.06575	2.32816e-07	5.90864e-06	pilW	type 4 fimbrial biogenesis protein PilW
PA4553	-7.4664	1.6462e-06	2.97064e-05	pilX	type 4 fimbrial biogenesis protein PilX
PA4554	-11.8372	8.82702e-12	6.90994e-10	pilY1	type 4 fimbrial biogenesis protein PilY1
PA4555	-6.257	4.2309e-05	0.00044285	pilY2	type 4 fimbrial biogenesis protein PilY2
PA4556	-8.41344	1.0778e-07	3.04081e-06	pilE	type 4 fimbrial biogenesis protein PilE
PA4571	3.97201	5.30737e-07	1.13893e-05	PA4571	cytochrome C
PA4601	-2.03553	1.92594e-05	0.000229708	morA	motility regulator
PA4675	-2.29194	0.000293221	0.00228253	chtA; optH ; iutA	TonB-dependent receptor
PA4773	-5.84565	1.13694e-162	1.57978e-159	speD2	SpeD2
PA4774	-6.43624	4.54081e-216	2.52378e-212	speE2	SpeE2
PA4775	-6.18215	2.88875e-205	8.02782e-202	PA4775	hypothetical protein
PA4776	-5.89511	8.97017e-159	9.97124e-156	pmrA	two-component regulator system response regulator PmrA
PA4777	-4.85721	8.98612e-138	8.32414e-135	pmrB	two-component regulator system signal sensor kinase PmrB
PA4781	-2.26384	1.98347e-09	8.96271e-08	PA4781	cyclic di-GMP phosphodiesterase
PA4782	-5.26122	4.38808e-174	8.12965e-171	PA4782	hypothetical protein
PA4843	-2.71924	0.000176104	0.00147853	gcbA; adcA	two-component response regulator
PA4888	-2.00266	1.50628e-08	5.23747e-07	desB	acyl-CoA desaturase
PA4999	-3.69916	1.32067e-05	0.000167969	waaL	O-antigen ligase WaaL
PA5023	-2.48155	6.82049e-06	9.69778e-05	ydiU	hypothetical protein
PA5027	2.8756	0.000128634	0.00113484	PA5027	hypothetical protein
PA5040	-3.28027	2.03459e-08	6.98038e-07	pilQ	type 4 fimbrial biogenesis outer membrane protein PilQ
PA5041	-2.8471	8.20581e-07	1.67676e-05	pilP	type 4 fimbrial biogenesis protein PilP
PA5042	-3.11186	7.13193e-08	2.08628e-06	pilO	type 4 fimbrial biogenesis protein PilO
PA5043	-3.68609	6.87695e-09	2.6917e-07	pilN	type 4 fimbrial biogenesis protein PilN
PA5072	-2.33135	0.00112552	0.00687501	mcpK	chemotaxis transducer
PA5088	-2.68796	0.0003676	0.00277975	tli5b3	type VI secretion lipase immunity protein, Tli5b3
PA5106	2.3758	1.15648e-12	1.03673e-10	PA5106	N-formimino-L-glutamate deiminase
PA5171	3.7021	1.68809e-07	4.51078e-06	arcA	arginine deiminase
PA5172	3.70616	1.5201e-10	9.1834e-09	arcB	ornithine carbamoyltransferase
PA5173	3.29644	9.63866e-11	6.08769e-09	arcC	carbamate kinase
PA5230	2.09025	3.76732e-05	0.000403445	yhhJ	ABC transporter permease
PA5231	2.13489	0.000949838	0.00605413	yhiH	ABC transporter ATP-binding protein/permease
PA5355	2.17782	3.54295e-05	0.000381601	glcD	glycolate oxidase subunit GlcD
PA5411	-2.27858	6.37463e-14	6.68494e-12	gbcB	protein GbcB
PA5416	-3.12557	4.16303e-30	8.89928e-28	soxB	sarcosine oxidase subunit beta
PA5417	-3.19153	1.02577e-05	0.000136067	soxD	sarcosine oxidase subunit delta
PA5427	2.86359	3.9621e-05	0.000418182	adhA	alcohol dehydrogenase
PA5440	2.8446	1.2254e-05	0.000158079	yegQ	peptidase
PA5510	-2.5049	0.000479085	0.00340942	PA5510	transporter

## Sheet: 427.1_L3vs427.1_S
Locus tag	log2FoldChange	p-value	adj. p-value	Gene name	Gene product
PA0053	-8.12416	0.000151029	0.000948796	PA0053	hypothetical
PA0062	-2.20293	8.93954e-14	4.28327e-12	PA0062	hypothetical protein
PA0103	-3.07085	1.44208e-13	6.70085e-12	PA0103	sulfate transporter
PA0166	-2.52209	8.9934e-07	1.16788e-05	PA0166	transporter
PA0169	-2.08424	5.32335e-07	7.32356e-06	siaD	SiaD
PA0172	-2.33139	3.90357e-07	5.55163e-06	siaA	SiaA
PA0223	4.60688	1.31532e-17	8.60064e-16	PA0223	dihydrodipicolinate synthetase
PA0224	5.20857	1.00837e-13	4.74961e-12	PA0224	class II aldolase/adducin domain-containing protein
PA0276	2.38673	2.38996e-07	3.62934e-06	PA0276	hypothetical protein
PA0414	-2.4562	3.98942e-06	4.28882e-05	chpB	methylesterase
PA0416	-2.20743	7.76817e-06	7.55031e-05	chpD	transcriptional regulator
PA0493	-2.19337	0.000497227	0.00254943	PA0493	acetyl-CoA carboxylase biotin carboxyl carrier protein subunit
PA0494	-2.06302	9.34428e-05	0.000638813	PA0494	acetyl-CoA carboxylase biotin carboxylase subunit
PA0509	-3.13436	2.4655e-05	0.000204526	nirN	cytochrome C
PA0510	-3.2186	6.52786e-05	0.00047242	nirE	uroporphyrin-III C-methyltransferase
PA0511	-2.93184	0.000178317	0.0010903	nirJ	heme d1 biosynthesis protein NirJ
PA0512	-2.67238	0.000693465	0.00339285	nirH	heme d1 biosynthesis protein NirH
PA0513	-2.57315	0.0019696	0.0080969	nirG	heme d1 biosynthesis protein NirG
PA0517	-2.51154	0.00250338	0.00986095	nirC	cytochrome c55X
PA0518	-2.68961	0.00107176	0.00491082	nirM	cytochrome C-551
PA0520	-2.29809	0.000381765	0.00205208	nirQ	denitrification regulatory protein NirQ
PA0523	-4.97705	8.61128e-06	8.28054e-05	norC	nitric oxide reductase subunit C
PA0524	-4.83727	1.70722e-06	2.04058e-05	norB	nitric oxide reductase subunit B
PA0525	-5.15436	1.89547e-08	3.97549e-07	norD	denitrification protein NorD
PA0527	3.01551	2.95069e-06	3.27999e-05	dnr	transcriptional regulator Dnr
PA0529	2.32468	5.42721e-08	9.63579e-07	PA0529	hypothetical protein
PA0545	2.21246	2.73495e-05	0.00022256	PA0545	hypothetical protein
PA0603	-3.25025	0.000940853	0.00439714	agtA	ABC transporter ATP-binding protein
PA0604	-3.2639	0.00049834	0.00255238	agtB	ABC transporter
PA0605	-3.48966	0.000458231	0.00238713	agtC	ABC transporter permease
PA0606	-3.19398	0.000562933	0.00283404	agtD	ABC transporter permease
PA0615	-35.5699	2.00224e-59	3.70948e-57	PA0615	hypothetical protein
PA0616	-8.45537	0.000109492	0.000725336	PA0616	hypothetical protein
PA0617	-7.77244	0.000296565	0.00168023	PA0617	bacteriophage protein
PA0618	-8.42307	0.000101222	0.000683586	PA0618	bacteriophage protein
PA0619	-8.16395	0.000126978	0.000817777	PA0619	bacteriophage protein
PA0620	-25.3343	3.42716e-29	3.28417e-27	PA0620	bacteriophage protein
PA0621	-36.8624	2.4663e-56	4.28366e-54	PA0621	hypothetical protein
PA0622	-38.6264	1.17705e-72	3.11526e-70	PA0622	bacteriophage protein
PA0623	-37.6376	4.97357e-69	1.20187e-66	PA0623	bacteriophage protein
PA0624	-35.3173	2.07732e-54	3.49871e-52	PA0624	hypothetical protein
PA0625	-24.9671	2.18313e-32	2.20615e-30	PA0625	hypothetical protein
PA0626	-8.73117	9.69945e-05	0.000659041	PA0626	hypothetical protein
PA0628	-8.60736	5.21684e-05	0.000390239	PA0628	hypothetical protein
PA0643	-6.83416	1.39866e-05	0.000125586	PA0643	hypothetical protein
PA0644	-6.05059	0.00023715	0.00139332	PA0644	hypothetical protein
PA0645	-5.98479	0.000142945	0.000905919	PA0645	hypothetical protein
PA0647	-5.17277	0.00117844	0.00534677	PA0647	hypothetical protein
PA0648	-6.4029	8.26209e-05	0.00057617	PA0648	hypothetical protein
PA0715	-34.2293	1.29567e-50	1.9463e-48	PA0715	hypothetical protein
PA0716	-38.7282	3.67226e-39	4.34264e-37	PA0716	hypothetical protein
PA0728	-5.1518	0.000776152	0.00371563	intF4	bacteriophage integrase
PA0729	-34.989	3.6628e-57	6.56705e-55	PA0729	hypothetical protein
PA0737	-3.03828	1.66763e-13	7.66009e-12	PA0737	hypothetical protein
PA0738	-2.39223	9.06259e-07	1.17412e-05	PA0738	hypothetical protein
PA0783	2.00169	9.29669e-16	5.61641e-14	putP	sodium/proline symporter PutP
PA0821	-6.44	6.75146e-05	0.000487333	PA0821	hypothetical protein
PA0826	-5.75298	0.00020998	0.00125356	PA0826	hypothetical protein
PA0836	2.37263	3.53839e-08	6.87635e-07	ackA	acetate kinase
PA0866	2.0073	0.000142761	0.00090578	aroP2	aromatic amino acid transporter AroP
PA0981	-5.84431	0.000301753	0.00169885	PA0981	hypothetical protein
PA0982	-6.63479	1.7607e-05	0.000154597	PA0982	hypothetical protein
PA0983	-7.52139	0.000218895	0.00129565	PA0983	hypothetical protein
PA0996	-6.79457	1.25261e-11	4.83471e-10	pqsA	anthranilate--CoA ligase
PA0997	-6.5634	2.65559e-11	9.97282e-10	pqsB	PqsB
PA0998	-6.36266	7.67087e-11	2.55298e-09	pqsC	PqsC
PA0999	-5.2299	1.30128e-08	2.85869e-07	pqsD	3-oxoacyl-ACP synthase
PA1000	-4.53627	1.6687e-07	2.67281e-06	pqsE	thioesterase PqsE
PA1001	-3.99747	1.99103e-07	3.08248e-06	phnA	anthranilate synthase component I
PA1002	-3.43642	8.17024e-06	7.88605e-05	phnB	anthranilate synthase component II
PA1014	-2.30816	0.000315824	0.00176138	wapB	glycosyl transferase family protein
PA1052a	2.01451	1.94661e-05	0.000166964	PA1052a	hypothetical protein
PA1077	-2.53915	0.00135423	0.00596582	flgB	flagellar basal-body rod protein FlgB
PA1078	-6.80941	4.32298e-05	0.000330497	flgC	flagellar basal body rod protein FlgC
PA1079	-4.38699	1.70347e-06	2.04049e-05	flgD	flagellar basal body rod modification protein
PA1080	-3.40346	5.63374e-05	0.000414733	flgE	flagellar hook protein FlgE
PA1081	-5.42501	5.79095e-10	1.69401e-08	flgF	flagellar basal body rod protein FlgF
PA1082	-4.01145	1.78433e-07	2.82545e-06	flgG	flagellar basal body rod protein FlgG
PA1083	-3.2486	1.13501e-05	0.000104898	flgH	flagellar basal body L-ring protein
PA1084	-3.58335	1.95363e-06	2.28596e-05	flgI	flagellar basal body P-ring protein
PA1085	-3.15911	1.1215e-05	0.000104062	flgJ	peptidoglycan hydrolase FlgJ
PA1086	-3.86117	8.63931e-07	1.12982e-05	flgK	flagellar hook-associated protein FlgK
PA1087	-3.11864	0.000465565	0.00240932	flgL	flagellar hook-associated protein FlgL
PA1092	-4.36529	6.38326e-06	6.38096e-05	fliC	B-type flagellin
PA1094	-3.79784	0.00154912	0.00666927	fliD	B-type flagellar hook-associated protein
PA1096	-4.00202	3.28245e-05	0.000259514	PA1096	hypothetical protein
PA1099	-2.98243	1.87584e-05	0.000161642	fleR	two-component response regulator
PA1100	-5.06978	2.44918e-06	2.80094e-05	fliE	flagellar hook-basal body complex protein FliE
PA1101	-2.87705	4.2101e-05	0.000322311	fliF	flagellar MS-ring protein
PA1150	-8.66806	4.98338e-07	6.9244e-06	pys2	pyocin-S2
PA1151	-9.78925	9.48815e-07	1.2264e-05	imm2	pyocin-S2 immunity protein
PA1168	-3.53365	4.14118e-14	2.11162e-12	PA1168	hypothetical protein
PA1183	-2.61488	3.48297e-11	1.24892e-09	dctA	C4-dicarboxylate transport protein
PA1196	2.20907	3.26926e-07	4.77334e-06	ddaR	transcriptional regulator
PA1210	2.55719	2.41918e-48	3.53837e-46	yhhW	quercetin 2%2C3-dioxygenase
PA1244	-2.26582	0.000113153	0.000740006	qslA	QslA
PA1305	-4.00805	2.86216e-08	5.72227e-07	PA1305	hypothetical protein
PA1366	-23.8045	4.20764e-30	4.17608e-28	PA1366	hypothetical protein
PA1368	-7.28802	0.000958443	0.00445403	PA1368	hypothetical protein
PA1369	-38.4006	3.17317e-68	7.05458e-66	PA1369	hypothetical protein
PA1370	-30.2483	4.26898e-14	2.157e-12	PA1370	hypothetical protein
PA1372	-39.3874	8.42063e-66	1.67149e-63	PA1372	hypothetical protein
PA1382	-29.9548	1.3111e-32	1.34946e-30	xqhB	type II secretion system protein
PA1417	-2.10922	0.00157001	0.00673789	PA1417	probable decarboxylase
PA1418	-3.31557	1.63275e-05	0.000144503	PA1418	sodium:solute symport protein
PA1419	-3.41036	8.39843e-05	0.000584211	PA1419	transporter
PA1420	-3.73213	0.00187117	0.00774384	PA1420	hypothetical protein
PA1421	-3.51609	0.000126591	0.000816234	gbuA	guanidinobutyrase
PA1429	3.77762	9.61006e-07	1.23355e-05	PA1429	cation-transporting P-type ATPase
PA1441	-3.83393	5.05133e-07	7.00131e-06	PA1441	putative flagellar hook-length control protein FliK
PA1452	-2.26376	9.06504e-05	0.000623558	flhA	flagellar biosynthesis protein FlhA
PA1471	-2.28281	8.54603e-08	1.44373e-06	PA1471	hypothetical protein
PA1542	3.00168	8.95825e-10	2.57043e-08	PA1542	hypothetical protein
PA1546	2.42152	0.00012402	0.000800586	hemN	oxygen-independent coproporphyrinogen-III oxidase
PA1555	2.76775	0.000245817	0.00143514	ccoP2	cytochrome C oxidase cbb3-type subunit CcoP
PA1555.1	3.11879	0.000237444	0.00139358	ccoQ2	cytochrome C oxidase cbb3-type subunit CcoQ
PA1556	3.41259	7.51281e-05	0.000532605	ccoO2	cbb3-type cytochrome C oxidase subunit II
PA1559	-2.71232	6.21848e-34	6.6466e-32	PA1559	hypothetical
PA1604	2.51262	4.77484e-09	1.19007e-07	PA1604	hypothetical protein
PA1633	3.74402	2.01213e-21	1.57513e-19	kdpA	potassium-transporting ATPase subunit A
PA1673	2.09951	0.000752186	0.00362904	PA1673	bacteriohemerythrin
PA1679	-2.72237	3.85303e-06	4.15771e-05	PA1679	hypothetical protein
PA1697	-2.66153	5.27776e-05	0.000393742	pscN	type III secretion system ATPase
PA1698	-2.32291	3.48654e-05	0.00027409	popN	type III secretion outer membrane protein PopN
PA1699	-3.75213	0.00159488	0.00681946	pcr1	Pcr1
PA1712	-2.49733	9.48423e-11	3.11913e-09	exsB	exoenzyme S synthesis protein ExsB
PA1713	-2.653	1.11524e-08	2.51971e-07	exsA	exoenzyme S transcriptional regulator ExsA
PA1746	2.20064	0.000353899	0.00192275	PA1746	hypothetical protein
PA1789	2.60964	3.9287e-05	0.000303696	PA1789	hypothetical protein
PA1889	-2.45177	4.5354e-20	3.31681e-18	PA1889	hypothetical protein
PA1913	-3.87562	0.0002442	0.0014272	PA1913	hypothetical protein
PA1933	-6.43767	1.57433e-05	0.000139555	yagR	hydroxylase large subunit
PA1939	-39.1804	2.60128e-51	4.13083e-49	PA1939	hypothetical protein
PA1967	-2.5488	0.0001535	0.000960761	PA1967	hypothetical protein
PA1984	2.5938	6.33852e-08	1.10437e-06	exaC	NAD+ dependent aldehyde dehydrogenase ExaC
PA2037	-29.6013	4.33093e-30	4.22304e-28	PA2037	hypothetical protein
PA2100	-7.01441	0.000394542	0.0021137	PA2100	transcriptional regulator
PA2101	-5.76503	0.000541435	0.00274821	PA2101	hypothetical protein
PA2102	-7.01065	0.00244449	0.00969488	PA2102	hypothetical protein
PA2119	-6.85009	2.06627e-06	2.39757e-05	adh	alcohol dehydrogenase
PA2126	2.34275	0.000150292	0.000946007	cgrC	cupA gene regulator C, CgrC
PA2127	3.14176	7.16182e-06	7.04521e-05	cgrA	cupA gene regulator A, CgrA
PA2169	-3.87995	9.89295e-07	1.26341e-05	PA2169	hypothetical protein
PA2180	-2.0195	0.000588426	0.00293579	PA2180	hypothetical protein
PA2235	-2.02291	3.03735e-09	8.07732e-08	pslE	biofilm formation protein PslE
PA2289	-2.37969	5.76885e-15	3.20633e-13	PA2289	hypothetical protein
PA2290	-2.11029	1.58493e-24	1.29544e-22	gcd	glucose dehydrogenase
PA2302	-2.53569	2.56216e-05	0.000210347	ambE	protein AmbE
PA2321	-2.43351	1.63609e-06	1.97254e-05	gntK; gntV ; gnuK ; gluconokinase	gluconokinase
PA2322	-3.97385	3.06003e-08	6.07417e-07	gntP; gntU ; gntT ; gnuT ; gluconate permease	gluconate permease
PA2399	-6.32314	7.34773e-06	7.20259e-05	pvdD	pyoverdine synthetase D
PA2400	-4.53229	6.99554e-06	6.89384e-05	pvdJ	pyoverdine biosynthesis protein PvdJ
PA2440	-3.40051	3.54774e-19	2.40468e-17	PA2440	hypothetical protein
PA2441	-3.29961	9.97726e-43	1.26031e-40	PA2441	hypothetical protein
PA2459	-35.2084	9.29939e-51	1.43572e-48	PA2459	hypothetical protein
PA2460	-4.13778	0.000256317	0.00148862	PA2460	hypothetical protein
PA2461	-32.6394	3.2142e-36	3.64582e-34	PA2461	hypothetical protein
PA2462	-7.13488	2.46543e-12	1.0381e-10	PA2462	hypothetical protein
PA2463	-3.91138	1.74844e-07	2.77652e-06	PA2463	hypothetical protein
PA2494	-2.0164	0.000455373	0.00238003	mexF	resistance-nodulation-cell division (RND) multidrug efflux transporter MexF
PA2509	-2.54686	1.74358e-08	3.75613e-07	catB	muconate cycloisomerase I
PA2511	-3.09252	1.96093e-25	1.62669e-23	antR	transcriptional regulator
PA2512	-4.86864	7.81461e-45	1.11368e-42	antA	anthranilate dioxygenase large subunit
PA2513	-5.52875	2.18369e-14	1.1343e-12	antB	anthranilate dioxygenase small subunit
PA2514	-5.16032	9.25115e-29	8.56965e-27	antC	anthranilate dioxygenase reductase
PA2559a	-2.33763	1.79467e-06	2.13592e-05	PA2559a	hypothetical protein
PA2561	-2.24586	5.76405e-07	7.85211e-06	ctpH	methyl-accepting chemotaxis protein CtpH
PA2567	2.31115	0.000512983	0.00261574	PA2567	hypothetical protein
PA2654	-2.93715	3.65735e-05	0.000285099	tlpQ	chemotaxis transducer
PA2682	-3.05075	2.57323e-36	2.97958e-34	PA2682	hypothetical protein
PA2730	-30.754	1.49419e-33	1.56693e-31	PA2730	hypothetical protein
PA2732	-41.7516	2.67292e-53	4.36944e-51	PA2732	hypothetical protein
PA2733	-32.7915	9.21971e-44	1.24983e-41	PA2733	hypothetical protein
PA2734	-43.2528	6.24763e-63	1.19739e-60	PA2734	hypothetical protein
PA2735	-45.5021	1.39636e-66	2.87443e-64	PA2735	restriction-modification system protein
PA2736	-30.732	1.06696e-11	4.17815e-10	PA2736	hypothetical protein
PA2753	3.36711	3.26763e-07	4.77334e-06	PA2753	hypothetical protein
PA2754	2.77182	2.0606e-07	3.18133e-06	PA2754	hypothetical protein
PA2818	-38.2306	1.01257e-68	2.34494e-66	arr	aminoglycoside response regulator
PA3018	2.07337	3.91551e-07	5.55163e-06	PA3018	hypothetical protein
PA3062	-2.04564	0.000734054	0.00354771	pelC	pellicle/biofilm biosynthesis outer membrane protein PelC
PA3142	-7.11866	0.000399788	0.00213451	PA3142	integrase
PA3143	-38.0206	8.22472e-68	1.75819e-65	PA3143	transposase
PA3145	-25.1846	4.29863e-36	4.77836e-34	wbpL	glycosyltransferase WbpL
PA3146	-11.6783	1.44522e-09	4.05683e-08	wbpK	NAD-dependent epimerase/dehydratase
PA3147	-26.3347	1.97808e-35	2.15572e-33	wbpJ	glycosyl transferase WbpJ
PA3148	-27.5905	1.08082e-39	1.30591e-37	wbpI	UDP-2%2C3-diacetamido-2%2C3-dideoxy-D-glucuronate 2-epimeras
PA3149	-12.2797	4.52761e-09	1.13353e-07	wbpH	glycosyltransferase WbpH
PA3150	-13.0165	2.10239e-10	6.60175e-09	wbpG	LPS biosynthesis protein WbpG
PA3151	-45.7619	4.6017e-98	2.55763e-95	hisF2	imidazole glycerol phosphate synthase subunit HisF
PA3152	-35.0842	1.52513e-70	3.85304e-68	hisH2	imidazole glycerol phosphate synthase subunit HisH
PA3153	-44.1228	2.78817e-112	1.72185e-109	wzx	O-antigen translocase
PA3154	-23.3913	1.32824e-27	1.1907e-25	wzy	B-band O-antigen polymerase
PA3155	-41.1256	1.23835e-82	4.91625e-80	wbpE	UDP-2-acetamido-2-deoxy-3-oxo-D-glucuronate aminotransferase
PA3156	-40.1542	4.0382e-76	1.32025e-73	wbpD	UDP-2-acetamido-3-amino-2%2C3-dideoxy-D-glucuronate N-acetyltransferase
PA3157	-40.0327	2.21113e-74	6.82748e-72	wbpC	acetyltransferase
PA3158	-40.6546	8.18724e-73	2.27523e-70	wbpB	UDP-N-acetyl-2-amino-2-deoxy-D-glucuronate oxidase
PA3159	-28.2445	6.26229e-40	7.73462e-38	wbpA	UDP-N-acetyl-d-glucosamine 6-dehydrogenase
PA3160	-24.4152	1.4532e-26	1.26202e-24	wzz	O-antigen chain length regulator
PA3181	-2.26623	8.05186e-12	3.24292e-10	edaA	2-dehydro-3-deoxy-phosphogluconate aldolase
PA3182	-2.35126	2.51311e-09	6.80252e-08	pgl	6-phosphogluconolactonase
PA3183	-2.58423	1.76478e-19	1.22608e-17	zwf	glucose-6-phosphate 1-dehydrogenase
PA3195	-2.70677	4.85304e-08	8.78606e-07	gapA	glyceraldehyde 3-phosphate dehydrogenase
PA3278	2.69094	4.57032e-06	4.80186e-05	PA3278	hypothetical protein
PA3291	-4.48128	2.46432e-08	5.03555e-07	tli1	Tli1
PA3292	-2.56151	2.35843e-05	0.000196819	PA3292	hypothetical protein
PA3309	2.03484	6.28188e-05	0.00045626	uspK	hypothetical protein
PA3337	3.21545	0.000295076	0.0016735	rfaD	ADP-L-glycero-D-mannoheptose-6-epimerase
PA3383	-2.18329	0.00235822	0.00942949	phnD	phosphonate ABC transporter substrate-binding protein
PA3391	-3.22678	0.000880224	0.00414952	nosR	regulatory protein NosR
PA3392	-5.80743	4.14621e-11	1.46781e-09	nosZ	nitrous-oxide reductase
PA3393	-4.29013	3.5157e-08	6.85623e-07	nosD	copper-binding periplasmic protein
PA3394	-4.81592	3.45e-07	4.99352e-06	nosF	copper ABC transporter ATP-binding protein
PA3395	-3.70492	1.03543e-06	1.31092e-05	nosY	membrane protein NosY
PA3396	-2.75827	8.8674e-05	0.000613761	nosL	acessory protein NosL
PA3403a	-2.85607	5.25991e-10	1.55503e-08	PA3403a	hypothetical protein
PA3458	2.8975	6.22067e-05	0.00045387	PA3458	transcriptional regulator
PA3465	2.109	2.43825e-06	2.79418e-05	yfiS	hypothetical protein
PA3478	-2.13811	0.000371689	0.00200763	rhlB	rhamnosyltransferase subunit B
PA3479	-2.14987	0.000339075	0.00186039	rhlA	rhamnosyltransferase subunit A
PA3487	-41.2169	8.58237e-90	3.66929e-87	pldA	phospholipase D
PA3488	-8.36406	0.00035166	0.00191245	tli5; tli5a	Tli5
PA3504	-7.89394	0.00231265	0.00929408	PA3504	aldehyde dehydrogenase
PA3526	-3.56978	4.46596e-06	4.71002e-05	motY	MotY
PA3530	-3.06093	1.00481e-05	9.46561e-05	bfd	bacterioferritin-associated ferredoxin Bfd
PA3552	-3.85328	5.08465e-78	1.76628e-75	arnB	UDP-4-amino-4-deoxy-L-arabinose--oxoglutarate aminotransferase
PA3553	-3.70235	5.39013e-74	1.57676e-71	arnC	undecaprenyl-phosphate 4-deoxy-4-formamido-L-arabinose transferase
PA3554	-3.64017	1.80433e-127	1.67141e-124	arnA	bifunctional UDP-glucuronic acid decarboxylase/UDP-4-amino-4-deoxy-L-arabinose formyltransferase
PA3555	-3.67545	1.18789e-90	5.50189e-88	arnD	4-deoxy-4-formamido-L-arabinose-phosphoundecaprenol deformylase ArnD
PA3556	-3.53953	3.78316e-91	1.91153e-88	arnT	4-amino-4-deoxy-L-arabinose lipid A transferase
PA3557	-3.41311	5.2419e-29	4.93805e-27	arnE	4-amino-4-deoxy-L-arabinose-phosphoundecaprenol flippase subunit ArnE
PA3558	-3.05441	2.70389e-43	3.49494e-41	arnF	4-amino-4-deoxy-L-arabinose-phosphoundecaprenol flippase subunit ArnF
PA3559	-3.44839	2.95192e-113	2.05085e-110	PA3559	nucleotide sugar dehydrogenase
PA3560	-2.18346	1.79846e-16	1.12313e-14	fruA	PTS system fructose-specific transporter subunit IIBC
PA3561	-2.0828	1.27949e-17	8.46595e-16	fruK	1-phosphofructokinase
PA3562	-2.13633	6.27958e-24	5.05825e-22	fruI	PTS system fructose-specific transporter subunit FruI
PA3572	2.85263	3.80481e-06	4.12225e-05	PA3572	hypothetical protein
PA3613	3.29453	1.54459e-05	0.000137138	PA3613	hypothetical protein
PA3614	2.30833	4.68976e-06	4.89956e-05	PA3614	hypothetical protein
PA3733a	-2.30282	3.36606e-12	1.38582e-10	PA3733a	hypothetical protein
PA3839	2.68505	3.051e-08	6.07417e-07	yfbS	sodium:sulfate symporter
PA3842	-2.78947	0.000175142	0.00107325	spcS; orf1	chaperone
PA3866	-38.0227	1.39054e-44	1.93215e-42	PA3866	pyocin protein
PA3876	3.89985	4.82679e-06	5.00041e-05	narK2	nitrite extrusion protein 2
PA3877	4.84372	2.6086e-06	2.9589e-05	narK1	nitrite extrusion protein 1
PA3879	2.56525	2.62135e-08	5.29799e-07	narL	transcriptional regulator NarL
PA3914	3.38884	0.00198352	0.00813611	moeA1	molybdenum cofactor biosynthesis protein A
PA3915	3.35986	0.000331614	0.00182486	moaB1	molybdopterin biosynthesis protein B
PA4067	2.96925	1.9594e-07	3.06013e-06	oprG	outer membrane protein OprG
PA4131	-2.34434	2.86397e-06	3.2028e-05	PA4131	iron-sulfur protein
PA4133	-4.18554	3.42377e-09	8.89221e-08	ccoN ; fixN ; cytN	cbb3-type cytochrome C oxidase subunit I
PA4134	-2.82931	1.78172e-06	2.12507e-05	PA4134	hypothetical protein
PA4139	-4.87205	1.32579e-43	1.75447e-41	PA4139	hypothetical protein
PA4140	-6.26788	3.54338e-82	1.31294e-79	PA4140	hypothetical protein
PA4142	-3.31067	5.23904e-14	2.59987e-12	PA4142	secretion protein
PA4143	-3.10411	1.42496e-25	1.19999e-23	cyaB ; cvaB	toxin transporter
PA4144	-2.8665	2.68999e-15	1.52561e-13	opmK	probable outer membrane protein precursor
PA4290	-2.78382	3.50495e-05	0.00027476	PA4290	chemotaxis transducer
PA4307	-2.59563	0.000113171	0.000740006	pctC	chemotactic transducer PctC
PA4310	-3.87578	4.03851e-05	0.000310457	pctB	chemotactic transducer PctB
PA4326	-2.79462	0.00011121	0.000731943	PA4326	hypothetical protein
PA4328	2.1724	0.000412526	0.0021899	PA4328	hypothetical protein
PA4351	3.85345	1.83474e-06	2.16968e-05	olsA	acyltransferase
PA4352	2.59861	3.52445e-05	0.0002759	PA4352	hypothetical protein
PA4500	2.11656	3.49356e-13	1.51697e-11	dppA3	ABC transporter
PA4501	2.30301	8.08665e-08	1.3787e-06	opdP	glycine-glutamate dipeptide porin OpdP
PA4524.1	-4.46631	8.17252e-07	1.07637e-05	PA4524.1	tRNA-Thr
PA4525	-7.42128	3.96391e-12	1.61996e-10	pilA	type 4 fimbrial protein PilA
PA4527	-3.42663	2.76963e-09	7.40076e-08	pilC	hypothetical
PA4527	-3.42663	2.76963e-09	7.40076e-08	pilC	hypothetical
PA4550	-7.63122	1.16055e-06	1.44951e-05	fimU	type 4 fimbrial biogenesis protein FimU
PA4551	-6.5198	2.26011e-05	0.000189753	pilV	type 4 fimbrial biogenesis protein PilV
PA4552	-7.72919	7.2237e-07	9.6051e-06	pilW	type 4 fimbrial biogenesis protein PilW
PA4553	-7.12984	4.72635e-06	4.92853e-05	pilX	type 4 fimbrial biogenesis protein PilX
PA4554	-11.5006	3.34774e-11	1.22413e-09	pilY1	type 4 fimbrial biogenesis protein PilY1
PA4555	-5.92044	0.000106952	0.000713611	pilY2	type 4 fimbrial biogenesis protein PilY2
PA4556	-8.07688	3.38659e-07	4.92163e-06	pilE	type 4 fimbrial biogenesis protein PilE
PA4571	3.86406	1.06931e-06	1.35073e-05	PA4571	cytochrome C
PA4577	2.05239	0.000474393	0.0024459	PA4577	hypothetical protein
PA4589	2.16833	1.99949e-14	1.0584e-12	fadL	probable outer membrane protein precursor
PA4601	-2.83531	8.5911e-09	2.00627e-07	morA	motility regulator
PA4611	2.07032	1.83819e-07	2.90246e-06	PA4611	hypothetical protein
PA4624	-3.0586	4.5067e-21	3.47892e-19	cdrB	cyclic diguanylate-regulated TPS partner B, CdrB
PA4625	-2.96607	8.38432e-21	6.2973e-19	cdrA	cyclic diguanylate-regulated TPS partner A, CdrA
PA4635	3.05209	2.29353e-05	0.00019198	mgtC	hypothetical protein
PA4773	-5.17904	6.54447e-130	7.27484e-127	speD2	SpeD2
PA4774	-5.9126	6.09529e-184	3.38776e-180	speE2	SpeE2
PA4775	-5.76742	3.86232e-180	1.07334e-176	PA4775	hypothetical protein
PA4776	-5.80963	2.05748e-147	3.81182e-144	pmrA	two-component regulator system response regulator PmrA
PA4777	-4.58516	5.2897e-122	4.20002e-119	pmrB	two-component regulator system signal sensor kinase PmrB
PA4781	-2.39423	2.37632e-10	7.297e-09	PA4781	cyclic di-GMP phosphodiesterase
PA4782	-4.59218	9.43009e-140	1.31031e-136	PA4782	hypothetical protein
PA4822	5.15952	2.939e-12	1.22819e-10	PA4822	hypothetical protein
PA4823	6.69468	8.89406e-05	0.000614077	PA4823	hypothetical protein
PA4824	5.45667	3.34384e-12	1.38582e-10	PA4824	hypothetical protein
PA4825	5.66036	1.12162e-15	6.70319e-14	mgtA	Mg(2+) transport ATPase
PA4843	-2.40422	0.000913099	0.00428632	gcbA; adcA	two-component response regulator
PA4999	-3.70035	1.8067e-05	0.000157146	waaL	O-antigen ligase WaaL
PA5023	-2.12644	0.000115185	0.000752286	ydiU	hypothetical protein
PA5027	3.19794	2.06047e-05	0.000175915	PA5027	hypothetical protein
PA5030	-2.27843	4.76852e-08	8.71397e-07	ynfM	major facilitator superfamily transporter
PA5040	-2.90304	6.89049e-07	9.25056e-06	pilQ	type 4 fimbrial biogenesis outer membrane protein PilQ
PA5041	-2.39814	3.21503e-05	0.00025491	pilP	type 4 fimbrial biogenesis protein PilP
PA5042	-2.55428	9.20461e-06	8.77517e-05	pilO	type 4 fimbrial biogenesis protein PilO
PA5043	-2.8439	6.93804e-06	6.84931e-05	pilN	type 4 fimbrial biogenesis protein PilN
PA5072	-2.67627	0.000229295	0.00135146	mcpK	chemotaxis transducer
PA5082	2.10251	2.79481e-15	1.56905e-13	dguC	ABC transporter
PA5083	3.24143	2.78535e-10	8.50603e-09	dguB	Rid2 subfamily protein
PA5088	-2.39168	0.00157234	0.00673789	tli5b3	type VI secretion lipase immunity protein, Tli5b3
PA5106	2.16327	9.74449e-11	3.18587e-09	PA5106	N-formimino-L-glutamate deiminase
PA5171	3.21481	5.57163e-06	5.68204e-05	arcA	arginine deiminase
PA5172	2.45592	2.21605e-05	0.00018747	arcB	ornithine carbamoyltransferase
PA5173	2.17945	1.8817e-05	0.000161896	arcC	carbamate kinase
PA5207	2.07598	0.000249274	0.00145379	PA5207	phosphate transporter
PA5232	2.20277	0.000461256	0.00239402	yhiI	hypothetical protein
PA5354	2.3848	0.000241907	0.00141677	glcE	glycolate oxidase FAD binding subunit
PA5355	2.8101	9.34034e-08	1.56839e-06	glcD	glycolate oxidase subunit GlcD
PA5397	-2.76011	2.5712e-08	5.21559e-07	PA5397	hypothetical protein
PA5411	-2.40851	3.36108e-14	1.72971e-12	gbcB	protein GbcB
PA5416	-3.00352	1.65013e-26	1.41099e-24	soxB	sarcosine oxidase subunit beta
PA5417	-2.03249	0.00149006	0.00646357	soxD	sarcosine oxidase subunit delta
PA5427	2.81379	5.38826e-05	0.000399839	adhA	alcohol dehydrogenase
PA5440	2.47384	0.000143613	0.000907049	yegQ	peptidase
PA5506	-2.25562	0.00215136	0.0087343	PA5506	hypothetical protein
PA5510	-2.41415	0.00078196	0.00374022	PA5510	transporter

## Sheet: 427.1_L3vs427.1_I3
Locus tag	log2FoldChange	p-value	adj. p-value	Gene name	Gene product
PA0049	2.53916	7.11223e-05	0.00194711	PA0049	hypothetical protein
PA0223	4.01131	8.44197e-14	9.7855e-12	PA0223	dihydrodipicolinate synthetase
PA0224	4.64576	1.39494e-11	1.40734e-09	PA0224	class II aldolase/adducin domain-containing protein
PA0510	-3.06793	0.000141526	0.00348885	nirE	uroporphyrin-III C-methyltransferase
PA0511	-3.00845	0.000119623	0.00301716	nirJ	heme d1 biosynthesis protein NirJ
PA0512	-2.95213	0.000172727	0.00405611	nirH	heme d1 biosynthesis protein NirH
PA0514	-2.65364	0.000297822	0.00626461	nirL	heme d1 biosynthesis protein NirL
PA0517	-3.11198	0.000145179	0.0035468	nirC	cytochrome c55X
PA0603	-3.51242	0.000350808	0.0070524	agtA	ABC transporter ATP-binding protein
PA0606	-3.40456	0.000235788	0.00513828	agtD	ABC transporter permease
PA0615	-27.9514	9.92792e-27	2.57559e-24	PA0615	hypothetical protein
PA0621	-28.6334	1.13887e-25	2.29799e-23	PA0621	hypothetical protein
PA0622	-28.9594	2.45172e-29	7.85705e-27	PA0622	bacteriophage protein
PA0623	-29.5554	1.67494e-30	7.01928e-28	PA0623	bacteriophage protein
PA0625	-14.8397	5.56402e-09	4.33039e-07	PA0625	hypothetical protein
PA0715	-24.1644	3.34386e-19	6.07245e-17	PA0715	hypothetical protein
PA0716	-28.2553	8.32903e-18	1.41802e-15	PA0716	hypothetical protein
PA0865	2.53115	6.25712e-10	5.58833e-08	hpd	4-hydroxyphenylpyruvate dioxygenase
PA0866	2.88375	5.58388e-08	3.62154e-06	aroP2	aromatic amino acid transporter AroP
PA1303	3.75527	1.80785e-10	1.72793e-08	PA1303	signal peptidase
PA1304	2.8429	9.43625e-18	1.55784e-15	PA1304	oligopeptidase
PA1369	-28.6442	9.44745e-28	2.70893e-25	PA1369	hypothetical protein
PA1372	-28.7513	2.43852e-26	5.53545e-24	PA1372	hypothetical protein
PA1633	2.25426	1.01255e-09	8.64655e-08	kdpA	potassium-transporting ATPase subunit A
PA1984	2.11943	9.44803e-06	0.000370308	exaC	NAD+ dependent aldehyde dehydrogenase ExaC
PA2002	2.04594	2.14032e-07	1.28137e-05	atoE	hypothetical protein
PA2112	2.01017	0.000198724	0.00451105	PA2112	hypothetical protein
PA2113	2.30613	4.87731e-05	0.00142858	opdO	pyroglutatmate porin OpdO
PA2114	2.33949	2.23315e-06	0.000102237	PA2114	major facilitator superfamily transporter
PA2289	-2.35005	1.22928e-14	1.63345e-12	PA2289	hypothetical protein
PA2290	-2.22246	4.86182e-27	1.32436e-24	gcd	glucose dehydrogenase
PA2323	-2.08119	6.44382e-14	7.63173e-12	gapN; gapB ; glyceraldehyde-3-phosphate dehydrogenase	glyceraldehyde-3-phosphate dehydrogenase
PA2732	-32.6487	3.88268e-32	1.92298e-29	PA2732	hypothetical protein
PA2734	-33.5302	9.55904e-36	5.78641e-33	PA2734	hypothetical protein
PA2735	-35.4818	3.19262e-39	2.48477e-36	PA2735	restriction-modification system protein
PA2818	-29.8836	2.07911e-30	8.09071e-28	arr	aminoglycoside response regulator
PA3145	-14.9506	1.2902e-09	1.065e-07	wbpL	glycosyltransferase WbpL
PA3148	-17.1853	4.76906e-15	6.49546e-13	wbpI	UDP-2%2C3-diacetamido-2%2C3-dideoxy-D-glucuronate 2-epimeras
PA3151	-36.4679	6.67614e-55	1.81858e-51	hisF2	imidazole glycerol phosphate synthase subunit HisF
PA3152	-25.8296	3.06321e-26	6.67536e-24	hisH2	imidazole glycerol phosphate synthase subunit HisH
PA3155	-29.776	4.83037e-31	2.19299e-28	wbpE	UDP-2-acetamido-2-deoxy-3-oxo-D-glucuronate aminotransferase
PA3156	-29.5892	5.93089e-30	2.1541e-27	wbpD	UDP-2-acetamido-3-amino-2%2C3-dideoxy-D-glucuronate N-acetyltransferase
PA3159	-18.5024	2.60222e-17	4.05054e-15	wbpA	UDP-N-acetyl-d-glucosamine 6-dehydrogenase
PA3160	-15.956	2.15161e-10	2.02103e-08	wzz	O-antigen chain length regulator
PA3190	2.06593	0.000401246	0.00777931	gltB	sugar ABC transporter substrate-binding protein
PA3487	-31.3244	4.9606e-36	3.37817e-33	pldA	phospholipase D
PA3552	-2.18177	6.50458e-26	1.36296e-23	arnB	UDP-4-amino-4-deoxy-L-arabinose--oxoglutarate aminotransferase
PA3553	-2.31926	8.65922e-30	2.94846e-27	arnC	undecaprenyl-phosphate 4-deoxy-4-formamido-L-arabinose transferase
PA3554	-2.33706	1.8686e-53	3.39337e-50	arnA	bifunctional UDP-glucuronic acid decarboxylase/UDP-4-amino-4-deoxy-L-arabinose formyltransferase
PA3555	-2.68566	8.35121e-49	1.13743e-45	arnD	4-deoxy-4-formamido-L-arabinose-phosphoundecaprenol deformylase ArnD
PA3556	-2.36398	2.94594e-41	3.20989e-38	arnT	4-amino-4-deoxy-L-arabinose lipid A transferase
PA3557	-2.54963	1.19485e-16	1.80821e-14	arnE	4-amino-4-deoxy-L-arabinose-phosphoundecaprenol flippase subunit ArnE
PA3558	-2.45997	3.9501e-28	1.19556e-25	arnF	4-amino-4-deoxy-L-arabinose-phosphoundecaprenol flippase subunit ArnF
PA3559	-2.46444	1.22749e-58	6.68736e-55	PA3559	nucleotide sugar dehydrogenase
PA3560	-2.83095	1.08987e-26	2.58158e-24	fruA	PTS system fructose-specific transporter subunit IIBC
PA3561	-2.87587	2.45791e-32	1.33907e-29	fruK	1-phosphofructokinase
PA3562	-2.7756	2.25184e-39	2.04467e-36	fruI	PTS system fructose-specific transporter subunit FruI
PA3866	-28.3487	1.822e-22	3.42284e-20	PA3866	pyocin protein
PA4023	2.47019	4.57595e-05	0.00136977	eat; eutP	transporter
PA4139	-2.47366	2.58748e-12	2.81931e-10	PA4139	hypothetical protein
PA4140	-3.27479	2.22618e-23	4.33152e-21	PA4140	hypothetical protein
PA4798	-2.4188	3.50917e-14	4.34498e-12	PA4798	hypothetical protein
PA4822	3.45066	1.94419e-06	8.97624e-05	PA4822	hypothetical protein
PA4824	3.44184	4.1134e-06	0.000177585	PA4824	hypothetical protein
PA4825	3.58357	2.78654e-07	1.59801e-05	mgtA	Mg(2+) transport ATPase
PA4888	3.0479	4.33778e-18	7.62331e-16	desB	acyl-CoA desaturase
PA4889	2.38948	5.02073e-08	3.29554e-06	PA4889	oxidoreductase
PA4918	2.03935	1.07966e-08	7.84263e-07	pcnA	nicotinamidase, PcnA
PA5083	2.01289	7.34834e-06	0.000296546	dguB	Rid2 subfamily protein
