# Supplementary material for: Compensatory evolution of Pseudomonas aeruginosa’s slow growth phenotype suggests mechanisms of adaptation in cystic fibrosis
Source: Nat Commun. 2021 May 27;12:3186. doi: 10.1038/s41467-021-23451-y (PMC8160344; doi:10.1038/s41467-021-23451-y)
Supplement: Supplementary file 11 — Source Data [file 41467_2021_23451_MOESM11_ESM.xlsx]

## Sheet: Figure 1a
Figure 1a. Trajectories of growth rate increase
141_CP			10_CP			427.1_CP
Generation	Growth rate		Generation	Growth rate		Generation	Growth rate
5.09381	0.339803		1.96524	0.177501		4.67741	0.432421
5.23734	0.364168		5.03953	0.302774		5.42033	0.387235
5.24793	0.367385		5.20729	0.303886		5.47478	0.419626
10.5747	0.688687		10.4651	0.333631		10.8139	0.481257
10.8281	0.589625		10.7267	0.39277		10.8972	0.560646
10.8328	0.680051		10.8326	0.383043		10.9371	0.515929
17.1707	0.759415		16.8924	0.35778		17.6327	0.55
17.304	0.854997		17.3651	0.320061		17.7419	0.488644
17.6027	0.785436		17.5285	0.386858		17.8464	0.452555
23.9125	0.87		23.4862	0.371754		24.2381	0.489906
24.1606	0.911378		23.6984	0.315141		24.2989	0.546151
24.1624	0.932156		24.0494	0.343333		24.4442	0.487982
30.4563	0.702035		29.9216	0.368085		30.7732	0.479298
30.8481	0.72		29.9636	0.318868		30.9168	0.518869
30.9851	0.665477		30.4035	0.382789		30.95	0.471411
37.1333	1.14749		36.0731	0.464355		37.3048	0.404795
37.1584	0.63		36.4239	0.40972		37.5374	0.502714
37.384	0.813361		36.5775	0.428043		37.5707	0.495112
43.5189	0.870177		42.3762	0.621138		43.8317	0.506746
43.844	0.960641		42.9163	0.623659		44.1463	0.485885
43.9059	1.05746		43.1233	0.32628		44.199	0.507114
49.9032	0.893785		48.6795	0.546223		50.3265	0.46471
50.3633	0.787487		49.3218	0.521824		50.8194	0.512567
50.4594	0.777632		49.4987	0.483789		50.8647	0.511735
56.4065	1.0638		54.9481	0.799581		56.7692	0.493087
56.9255	0.907485		55.7111	0.686591		57.4134	0.494357
57.0473	0.946512		56.7448	0.36129		57.608	0.464148
62.9387	0.831979		61.3272	0.737806		63.2889	0.509284
63.5183	0.888613		62.0162	0.684175		64.0627	0.479927
63.7614	0.874937		62.523	0.59982		64.1247	0.497667
69.4181	1.04643		68.4811	0.882723		69.9219	0.553321
70.1226	0.980759		68.7553	0.791598		71.8904	0.594803
70.3252	1.02409		69.1382	0.7		71.9362	0.49
75.9696	0.872281		74.4453	0.66		76.9711	0.51
76.5774	0.965277		74.8704	0.904609		77.3645	0.539928
76.8775	0.857108		75.0785	0.845124		77.5312	0.571871
82.5257	1.01006		80.8095	0.771601		83.2048	0.618151
83.2621	0.845489		81.3652	0.696522		83.9893	0.608809
83.3983	1.1072		81.5051	0.73373		84.1324	0.575598
89.1324	0.940074		87.2917	0.617375		89.8929	0.607617
89.7432	1.07616		87.9884	0.478302		90.6846	0.522845
90.3668	0.76364		88.5426	0.543563		90.7686	0.651895
95.8203	0.963768		93.7509	0.770198		96.644	0.615479
96.2955	1.04408		94.274	0.819088		97.4177	0.652559
96.6293	0.866027		94.5283	0.694638		97.5301	0.622648
102.113	1.05583		100.093	0.873245		103.246	0.647651
102.727	1.17		100.902	0.470437		104.114	0.660769
103.043	0.996792		101.937	0.75		104.178	0.69838
108.483	1.22		106.503	0.947358		109.889	0.672569
109.235	0.842761		107.243	0.704001		110.986	0.56
109.686	0.995382		107.411	0.899339		111.339	0.66
114.803	1.16295		112.938	0.697546		117.375	0.70264
115.848	1.09614		113.505	0.975464		117.399	0.606578
116.336	0.812463		114.697	0.63		117.546	0.54
121.494	1.11658		119.849	0.841872		123.528	0.54
122.484	0.931201		120.224	0.819301		123.768	0.55
124.167	0.9		120.285	0.8		124.128	0.67
128.057	0.98		125.98	1.06372		129.809	0.573674
129.631	1.00343		126.08	0.82702		130.284	0.68
130.23	0.8		126.655	0.890643		130.769	0.734852
135.856	1.03996		132.173	1.00748		136.474	0.56805
135.911	0.88		132.596	0.958321		136.727	0.615908
136.344	1.04384		133.012	0.84389		138.129	0.65
141.377	1.10873		138.667	0.92568		143.117	0.688515
142.518	1.02994		138.862	1.11047		143.29	0.564498
142.962	1.08814		139.375	0.97355		143.931	0.645706
148.791	0.98		144.66	1.11681		149.59	0.651098
149.136	0.856974		145.395	0.91763		149.846	0.690366
149.624	0.963615		145.73	0.747446		150.545	0.59
154.69	1.13851		151.093	1.00804		156.159	0.721673
155.949	0.909434		152.036	1.03476		157.147	0.670319
156.187	1.00416		152.179	0.932083		157.411	0.58
161.286	0.99		157.544	0.915601		163.092	0.60982
162.299	0.977525		158.557	0.771007		163.632	0.59
162.862	1.0282		158.646	0.953699		163.815	0.647979
168.012	1.09		163.75	0.88		169.241	0.680871
168.889	1.10671		164.742	0.893344		169.344	0.744937
169.454	0.964951		165.25	1.00825		171.356	0.61
174.614	1.21		170.369	0.92		175.887	0.644963
176.208	0.971345		170.845	0.856803		176.244	0.713228
176.696	0.832976		171.374	1.1		177.062	0.611178
181.24	1.01		176.606	0.990216		182.399	0.611764
182.19	1.01112		178.285	0.979708		182.607	0.66669
182.811	0.998265		178.324	0.779544		183.694	0.59
188.849	0.848552		182.757	1.1332		187.064	0.733128
189.202	0.94		183.978	0.896418		188.731	0.57
190.736	0.95		183.985	1.1		188.829	0.59
194.589	1.12536		189.137	0.981064		190.284	0.692617
196.049	1.18104		190.298	0.99846		195.2	0.643103
196.821	0.98		190.377	1.11846		195.66	0.64
201.568	1.10946		195.405	1.15466		196.573	0.73
202.014	1.12		196.896	0.951809		201.755	0.612312
202.638	1.25		197.594	0.9		202.928	0.672383
207.851	1.09568		201.53	1.23231		203.46	0.603848
208.362	1.23		203.218	1.09468		205.265	0.66
209.218	1.09		203.476	0.811204		208.312	0.608113
214.542	1.14418		207.94	1.11		209.85	0.639443
214.929	1.06989		209.628	1		211.064	0.81
215.632	1.25234		209.672	0.820712		213.792	0.63
221.121	1.16243		213.963	1.25246		214.846	0.668637
221.362	1.14085		216.067	1.02781		217.589	0.750623
222.185	1.04125		216.793	0.84		220.868	0.6
227.805	1.27852		220.203	1.19		221.381	0.6929
227.851	1.13439		222.475	1.20185		225.186	0.770026
228.645	1.19036		222.718	0.893492		228.041	0.651969
234.38	1.22		226.866	1.11045		229.628	0.66
234.944	1.01		229.001	1.0097		232.632	0.680144
235.264	1.19414		229.103	0.982135		234.606	0.624503
241.072	1.05255		234.17	1.06		236.253	0.578237
241.108	1.1262		235.367	1.04777		239.653	0.64
241.911	1.06171		235.569	1.10941		241.109	0.697293
247.693	1.11014		239.922	0.92		243.412	0.657838
247.792	1.13846		241.647	1.07802		247.625	0.639386
248.596	0.973532		242.116	0.871579		248.246	0.77
253.724	1.34		246.185	0.988679		250.694	0.628996
254.35	1.25251		248.32	0.832858		254.836	0.57
254.59	1.4		249.724	0.81		255.134	0.72
260.154	1.32		252.519	0.865689		257.976	0.67972
260.21	1.24		255.222	1.055		260.883	0.7068
261.088	1.27007		255.582	0.8		262.758	0.807539
266.83	1.33		258.978	1.04		266.582	0.71
267.125	1.21092		261.399	0.845861		267.495	0.628019
267.624	1.41325		261.542	1.00503		268.921	0.87
273.466	1.25288		265.736	0.96		273.366	0.618109
273.615	1.0698		267.615	0.943448		274.089	0.718107
274.111	1.33278		267.903	1.077		277.278	0.83
279.809	1.25065		271.39	1.05		280.748	0.691981
280.014	1.1027		273.906	0.858684		281.129	0.755626
280.441	1.37637		274.235	1.21093		283.889	0.79
286.449	1.36		278.438	0.99		287.398	0.617598
286.545	1.22758		280.496	0.781094		287.541	0.8
288.179	1.15		281.161	0.96		291.187	0.888285
294.193	0.95		281.462	0.663977		294.03	0.691236
294.37	1.08		287.492	0.903659		296.306	0.74
294.399	1.14		287.623	0.976368		298.941	0.706181
297.666	1.30743		287.934	0.795531		300.721	0.682711
299.826	1.07322		293.257	1.07723		302.709	0.71
300.365	1.18946		293.587	0.99958		305.892	0.680887
305.993	1.06		294.046	0.929621		307.337	0.625565
306.978	1.21009		299.692	0.862004		310.01	0.749777
307.088	1.11		300.028	0.881237		313.455	0.746893
311.638	1.21162		300.731	0.84		314.002	0.659831
312.99	1.23017		303.752	0.99801		317.4	0.762829
313.415	1.24483		306.032	0.764083		320.543	0.691475
318.876	1.18		307.991	0.643893		320.942	0.7
319.56	1.26735		309.925	1.12492		324.682	0.835225
320.028	1.21457		312.579	0.940006		327.11	0.587692
326.149	1.22197		314.306	0.806947		328.95	0.806224
326.174	1.1		314.333	1.25941		332.43	0.848662
326.723	1.09		318.604	0.808514		333.744	0.732878
331.612	1.06613		320.73	0.883068		335.68	0.763135
332.804	1.03551		321.211	0.669638		339.84	0.754334
333.271	1.18952		324.629	0.972654		340.42	0.684032
338.018	1.25		326.075	0.753		342.955	0.9
339.237	1.16062		326.368	0.953083		347.004	0.78
339.891	1.10282		330.699	1.00477		347.521	0.771351
344.484	1.18		332.485	0.59		350.645	0.889197
345.759	1.09753		333.789	0.858314		353.602	0.783103
346.392	1.22347		336.853	0.761801		354.302	0.83
350.892	1.23		338.811	0.802522		358.076	0.72
352.195	1.22		339.848	0.8		360.202	0.807173
352.622	1.25075		343.087	1.19679		362.006	0.680056
357.487	1.19635		345.637	0.648152		365.616	0.751863
358.679	1.13		345.774	0.806629		367.58	0.7
359.194	1.23505		349.646	1.03		369.54	0.733361
364.197	1.07		351.803	0.761298		373.108	0.750338
365.199	1.30175		352.146	0.785053		373.473	0.738227
365.82	1.19247		355.488	1.12123		376.867	0.712984
370.784	1.14161		358.165	0.913075		379.953	0.763388
372.242	1.09		358.457	0.6		380.267	0.708172
372.448	1.36859		362.197	1.01		384.268	0.783372
377.441	1.15171		364.288	1.01531		386.558	0.789896
379.716	1.15		365	0.72		387.971	0.84
380.301	1.13		366.552	0.97		389.579	0.71
384.051	1.0473		370.425	0.927948		393.201	0.677364
385.115	1.25908		371.482	0.62		395.042	0.783287
385.753	1.09026		375.223	1.02		396.909	0.75
390.736	0.958598		376.493	0.831144		399.859	0.78254
391.762	1.34409		376.927	0.76		403.386	0.9
392.191	1.44232		380.856	0.964007		404.736	0.724199
397.483	1.06932		382.566	0.810873		406.502	0.805669
398.366	1.19121		383.754	0.854578		409.947	0.7
398.668	1.26442		387.053	1.02916		412.13	0.78
404.25	0.979132		388.625	0.940339		413.117	0.65
404.712	1.3		390.334	0.9		417.496	0.784405
405.183	1.36701		393.405	0.93		419.515	0.682007
410.643	1.12243		394.668	1.13905		419.699	0.683073
411.058	1.32		395.945	1.01422		425.093	0.795801
412.033	1.41952		399.537	0.979578		426.254	0.777194
416.985	1.29		400.89	1.03024		427.873	0.74
418.326	1.12		402.017	0.943906		432.565	0.792325
418.503	1.1046		405.754	0.936369		432.784	0.718893
423.533	1.18		406.882	0.991955		434.631	0.676752
424.363	1.21841		407.994	1.21423		439.454	0.82
425.121	1.00272		411.877	1.01385		439.907	0.783701
429.844	1.25		413.345	0.89		441.753	0.798195
430.966	1.07584		414.008	1.0301		446.222	0.623469
431.741	1.27772		417.923	1.009		447.401	0.75996
436.432	1.16		419.152	0.82		449.154	0.758088
437.65	1.16486		420.143	1.11503		452.632	0.658596
438.314	0.979201		424.128	1.0165		454.239	0.758653
443.392	1.09535		424.492	0.88		456.609	0.826375
444.342	1.18		426.307	0.930818		459.03	0.788444
444.657	1.12192		430.409	1.11625		462.103	0.822914
449.632	1.17657		432.318	1.02193		463.877	0.802982
451.108	1.09		432.748	1.13691		466.311	0.82
451.614	1.01		436.412	1.03		471.178	0.745011
456.24	1.21256		438.477	0.919439		472.314	0.721374
457.602	1.24636		438.503	1.08495		478.912	0.640488
458.022	1.18727		443.308	0.96		479.012	0.835558
462.895	1.23232		444.33	1.02547		485.462	0.72
464.309	1.24389		444.679	1.11044		485.918	0.815694
464.462	1.26847		449.018	1.16351		491.935	0.76
469.542	1.38		450.426	1.06014		493.686	0.824373
470.896	1.22958		450.525	1.03735		498.544	0.674081
471.025	1.03182		456.087	1.09258		504.823	0.681804
476.169	1.31252		456.636	0.984166		512.61	0.68
477.499	1.28232		456.769	0.9		518.286	0.65
477.507	1.29356		461.488	1.01985		524.989	0.72
482.731	1.35349		462.78	1.01449		531.426	0.71
484.03	1.15058		462.81	0.991863		537.874	0.67
484.081	1.15		468.67	1.05537		545.103	0.72
490.446	1.32862		468.718	1.16632		551.245	0.771866
490.476	1.40334		468.855	1.17912		557.727	0.762873
490.72	1.18		474.751	1.11704		564.297	0.71
496.033	1.10736		474.844	0.94		570.912	0.795491
497.443	1.43		474.982	1.02997		576.316	0.889706
497.513	1.46646		480.455	0.993902		581.7	0.74
502.731	1.27599		480.921	1.023		586.937	0.68
503.531	1.30001		481.152	0.985075		595.502	0.64
503.545	1.34735		486.438	0.947942		602.369	0.716472
509.305	1.20016		487.133	1.05308		608.497	0.85
510.031	1.31225		487.211	0.804923		617.229	0.7
510.184	1.2		490.594	0.96		623.967	0.726756
515.986	1.2322		493.194	1.14066		631.193	0.808323
516.56	1.3146		493.507	1.09532		638.281	0.965666
516.764	1.32717		497.411	0.83		646.575	0.72
522.568	1.08		499.202	0.979088		654.045	0.846484
523.099	1.01819		499.626	1.07379		660.547	0.698532
523.118	1.23		503.468	0.888081		667.965	0.751194
529.214	1.20228		505.162	0.943516		675.675	0.860289
529.445	1.45625		506.598	0.96		682.936	0.879344
529.522	1.37		509.928	0.86609		690.317	0.92
535.836	1.23562		511.193	0.79194		697.559	1.03
535.922	1.10122		512.163	0.874692		705.063	0.85
536.22	1.25		516.42	0.86548		712.52	0.81
542.52	1.31		517.287	0.913214		720.049	1.00503
543.875	1.08		518.415	1.14		727.326	0.901
544.114	1.23		522.905	0.872746		734.795	0.854673
549.167	1.0996		523.329	0.889786		742.196	0.891069
549.17	1.16231		525.402	0.99		749.456	0.80339
549.612	1.16		529.119	0.859837		757.115	0.967752
555.776	1.19		530.019	0.93		764.315	1.08
555.873	1.07264		531.236	0.91		771.585	0.832538
556.1	1.27		535.412	0.85429		779.306	0.847795
562.393	1.12		535.903	0.920338		787.103	0.907654
562.574	1.24		538.412	0.987134		794.015	0.967137
562.648	1.20743		541.77	1.03038		801.814	0.899532
568.992	1.19463		541.955	1.0782		808.939	0.811453
569.084	1.29733		544.694	1.02		816.282	1.01851
569.094	1.17863		548.326	1.05118		823.903	1.0036
575.423	1.1		548.512	0.93		832.469	0.85
575.489	1.31355		550.149	0.803994		838.304	0.73
575.709	1.23069		554.437	0.969906		846.1	0.831756
582.013	1.33705		554.609	0.861551		853.248	0.700217
582.399	1.11205		556.177	0.921512		861.178	0.839635
582.465	1.33		560.39	0.99		868.161	0.887271
588.738	1.26253		560.521	0.921789		876.548	0.78
588.817	1.22789		561.135	0.845205		883.25	0.954295
588.999	1.14866		566.912	0.97		890.428	0.90736
595.337	1.38137		567.272	0.96		897.735	1.06
595.475	1.34		567.444	0.89		905.749	0.893412
595.623	1.12		573.02	0.832037		912.389	0.876309
601.984	1.14263		573.49	0.929879
602.13	1.15697		573.556	0.91
602.184	1.11386		579.077	1.116
608.727	1.1304		579.49	0.952262
608.781	1.13507		579.547	1.00801
609.234	1.11856		585.368	0.938077
615.2	1.29151		585.381	1.06425
615.32	1.22614		585.652	1.07614
615.388	1.27488		591.511	0.994661
621.779	1.30164		591.751	0.97
622.22	1.09282		591.925	1.12
622.268	1.27172		597.587	1.173
628.361	1.1		597.929	1.20118
628.445	1.20061		598.374	1.15
628.562	1.31026		603.716	1.09668
634.917	1.19973		604.04	0.943802
635.148	1.09158		604.494	0.973437
635.225	1.09128		609.718	1.11337
641.501	1.16644		610.286	0.86
641.743	1.26016		610.534	1.04208
641.762	1.12		616.128	0.994031
648.255	1.17834		616.15	0.902528
648.26	1.17116		616.734	1.00757
648.301	1.04609		621.917	1.22923
654.858	1.23667		622.207	1.04493
654.88	1.16273		622.945	1.05661
654.881	1.01469		627.965	1.16918
661.487	1.03079		628.33	0.927615
661.969	1.42158		629.511	1.01
662.015	1.18551		633.978	1.02598
667.901	1.31621		634.221	1.0255
667.937	1.28834		635.057	0.99
668.149	1.26		640.118	1.05
674.486	1.21		640.263	1.13
674.533	1.11637		641.364	0.848588
675.916	1.07		646.344	0.992098
681.152	1.40278		646.581	1.05778
681.214	1.28056		647.558	1.00111
681.458	1.2067		652.414	1.00917
687.814	1.08768		652.748	0.987581
687.883	1.08957		653.731	1.08801
687.961	1.34793		658.169	0.99089
694.403	1.11819		658.931	1.00808
694.457	1.15167		659.967	1.00494
694.549	1.11		664.279	1.13726
701.073	1.32319		664.42	0.96
701.084	1.16424		666.645	1.03
701.19	1.14028		670.396	0.999607
707.653	1.35433		671.325	1.00224
707.687	1.31858		676.429	1.15028
707.705	1.20824		677.342	1.11301
714.207	1.12006		682.515	1.11
714.334	1.12047		683.277	1.12705
714.367	1.25574		688.498	1.04554
720.664	1.23222		689.287	1.04191
720.797	1.21129		694.581	1.09553
721.11	1.35408		695.411	1.06804
727.721	1.25736		700.433	1.04766
728.357	1.09		701.467	1.2068
728.49	1.09		707.006	0.99
733.93	1.12348		707.308	1.06785
734.019	1.22421		711.148	0.96
734.319	1.31864		713.311	1.0299
740.452	1.31151		717.602	1.03
740.51	1.32		719.345	1.04433
740.93	1.16		723.403	0.864369
744.61	1		725.399	0.99326
746.979	1.16349		729.568	1.02789
747.73	1.12		731.755	0.94
752.631	1.07272		735.588	0.94871
753.36	1.35208		736.589	1.03
754.11	1.22592		741.528	1.01422
759.239	1.09037		742.874	1.08
759.999	1.14		747.673	1.00224
760.577	1.34008		748.744	1.16
765.945	1.09331		754.837	1.1
766.506	1.21576		760.793	1.03968
767.121	1.25548		766.738	1.10442
772.64	1.07249		773.197	1.09958
773.16	1.42769		775.884	1.21589
773.684	1.11
779.439	0.99
779.743	1.27729
780.23	1.1337
785.944	1.11179
786.341	1.19406
786.71	1.19781
792.418	1.2378
793.003	1.3651
793.797	1.3
799.076	1.06033
799.79	1.23
800.492	1.36
806.069	1.11749
806.304	1.30984
807.209	1.19
812.555	1.08867
812.836	1.54
813.115	1.30187
819.489	1.40824
819.586	1.39
819.607	1.3132
825.901	1.37294
826.095	1.34522
826.315	1.3
829.727	1.22
832.067	1.6
832.897	1.14
838.699	1.27393
839.05	1.07944
845.666	1.08299
845.981	1.34791
852.345	1.00118
852.345	0.96
852.67	1.5
859.335	1.22
865.232	1.26808
871.754	1.09042
878.026	1.22622
884.467	1.31272
884.467	1.31272

## Sheet: Figure 2a
Figure 2a. Distribution of type of mutations
	Synonymous	Nonsysnonymous	Indels	Intergenic
PAO1 S	34.1667	24.1667	14.1667	27.5
PAO1 I1	69.3548	22.5806	0	8.06452
PAO1 I2	67.3077	23.0769	1.92308	7.69231
PAO1 I3	62.1212	27.2727	0	10.6061
PAO1 L1	64.0625	26.5625	3.125	6.25
PAO1 L2	61.2903	24.1935	3.22581	11.2903
PAO1 L3	60	32.5	1.25	6.25
141 S	65.648	18.258	1.12594	14.9681
141 I1	45.3868	21.9304	8.41022	24.2725
141 I2	43.682	22.887	9.66527	23.7657
141I 3	43.5031	23.2587	9.0835	24.1548
141 L1	45.4395	21.2272	9.57711	23.7562
141 L2	46.7159	24.2804	8.08118	20.9225
141 L3	45.4867	22.8319	8.99115	22.6903
10 S	63.8751	19.4126	1.13356	15.5788
10 I1	44.0497	19.0053	8.17052	28.7744
10 I2	48.9749	22.6651	8.99772	19.3622
10 I3	45.056	19.1231	8.86194	26.959
10 L1	45.1526	20.018	8.70736	26.1221
10 L2	41.5547	20.0576	8.15739	30.2303
10 L3	44.7653	19.8556	10.0181	25.361
427.1 S	61.681	21.4213	1.66335	15.2343
427.1 I1	42.3977	19.2008	13.1579	25.2437
427.1 I2	46.3298	21.3537	14.1087	18.2078
427.1 I3	47.0588	23.6199	11.8552	17.4661
427.1 L1	42.9603	24.9097	12.7256	19.4043
427.1 L2	43.3757	23.1397	15.6987	17.7858
427.1 L3	45.4471	25.3486	11.5669	17.6374

## Sheet: Figure 2b
Figure 2b. Substitution rate
PAO1	427.1	10	141
4.4582e-08	6.69022e-07	4.58729e-07	2.0272e-06
1.5836e-08	1.55728e-07	1.73566e-07	4.1013e-07
3.8655e-08	7.34508e-07	4.10949e-07	1.6611e-06
1.8198e-08	2.97021e-07	1.7301e-07	4.4894e-07
4.7245e-08	6.94862e-07	4.7078e-07	1.6602e-06
2.5172e-08	3.25388e-07	2.03908e-07	4.7002e-07

## Sheet: Figure 3b
Figure 3b. Normalized expression of algU and mucA genes
	PAO1			141
S	11.8721			13.9293
I	12.003	12.2067	12.1737	12.7208	12.7709	12.7774
L	12.6291	12.5881	12.3646	12.7157	12.657	13.0897

## Sheet: Figure 3c
Figure 3c. Overexpression of algU gene
Arabinose (%)	141_I1			141_I1_pHERD			141_I1_pHERD(algU)			141_L1			141_L1_pHERD			141_L1_pHERD(algU)
0	1.029	0.9525	0.9984	1.004	0.9578	0.9485	1.044	0.9789	0.9622	1.092	1.146	1.089	1.147	1.079	1.054	1.038	1.014	0.9693
0.1	1.089	0.9361	0.9944	0.947	1.009	0.9571	0.9051	0.8509	0.8017	1.109	1.149	1.082	1.1	1.122	1.035	0.9714	0.9401	0.9297
0.5	1.05	0.9252	0.955	0.9296	0.9205	0.9164	0.308	0.2724	0.318	1.113	1.062	1.107	1.07	1.079	0.9892	0.2824	0.2666	0.2547
1	1.047	0.911	0.9632	0.9161	0.926	0.9219	0.3418	0.3045	0.3486	1.098	1.088	1.096	1.067	1.074	0.977	0.2981	0.2857	0.2732
1.5	1.001	0.8825	0.9096	0.8801	0.8693	0.8814	0.3092	0.3108	0.3507	1.074	1.093	1.053	1.057	1.075	0.9805	0.3052	0.2866	0.2658
2	1.007	0.8798	0.9209	0.9006	0.8848	0.9122	0.341	0.3133	0.3518	1.078	1.036	1.064	1.02	1.101	0.9462	0.3083	0.2912	0.2641

## Sheet: Figure 3d
Figure 3b. Enrichment analysis of algU and mucA regulons
term	pvalue	adj_pvalue	perc_set	perc_uni	sign	label	comparison	strain	min_comp
RpoN	0.68608	1	10.101	11.2164	up		10_I1vs10_S	10	I1 vs S
RpoN	0.966388	1	-6.48148	-11.2164	down		10_I1vs10_S	10	I1 vs S
RpoN	3.69247e-10	1.14467e-08	26.7327	11.2164	up	*	10_L1vs10_S	10	L1 vs S
RpoN	0.999998	1	-4.47761	-11.2164	down		10_L1vs10_S	10	L1 vs S
RpoN	2.91283e-13	9.02979e-12	37.1681	11.2164	up	*	10_L1vs10_I1	10	L1 vs I1
RpoN	1	1	-1.19048	-11.2164	down		10_L1vs10_I1	10	L1 vs I1
RpoN	0.000640846	0.0198662	17.1254	11.2164	up		10_I2vs10_S	10	I2 vs S
RpoN	0.96143	1	-6.97674	-11.2164	down		10_I2vs10_S	10	I2 vs S
RpoN	0.769983	1	9.85915	11.2164	up		10_L2vs10_S	10	L2 vs S
RpoN	0.425586	1	-11.7409	-11.2164	down		10_L2vs10_S	10	L2 vs S
RpoN	1	1	0	11.2164	up		10_L2vs10_I2	10	L2 vs I2
RpoN	2.07258e-06	6.42499e-05	-20.5674	-11.2164	down	*	10_L2vs10_I2	10	L2 vs I2
RpoN	0.780132	1	9.48905	11.2164	up		10_I3vs10_S	10	I3 vs S
RpoN	0.855158	1	-8.23529	-11.2164	down		10_I3vs10_S	10	I3 vs S
RpoN	9.11132e-07	2.82451e-05	23.5294	11.2164	up	*	10_L3vs10_S	10	L3 vs S
RpoN	1	1	-2.86885	-11.2164	down		10_L3vs10_S	10	L3 vs S
RpoN	3.58754e-15	1.11214e-13	61.9048	11.2164	up	*	10_L3vs10_I3	10	L3 vs I3
RpoN	0.99991	1	-3.31126	-11.2164	down		10_L3vs10_I3	10	L3 vs I3
RpoN	0.829142	1	9.20245	11.2164	up		10_SvsPAO1_S	10	S vs PAO1
RpoN	1.0279e-08	3.1865e-07	-21.1538	-11.2164	down	*	10_SvsPAO1_S	10	S vs PAO1

## Sheet: Figure 3e
Figure 3e. Complementation of gyrA mutation
	10S	pHERD	gyrA (10S)	gyrA (PAO1)
Growth rate	0.457202	0.442772	0.5906	0.7665
	0.376657	0.430127	0.5159	0.7755
	0.437081	0.453464	0.4921	0.8686

## Sheet: Figure 3f
Figure 3f. Complementation of rpoN mutations
	10S	pHERD	pHERD_10S	pHERD_PAO1	pHERD_10L1	pHERD_10L3	10_I1	pHERD	pHERD_10S	pHERD_PAO1	pHERD_10L1	pHERD_10L3	10_I3	pHERD	pHERD_10S	pHERD_PAO1	pHERD_10L1	pHERD_10L3
Growth rate	0.457202	0.442772	0.435675	0.36564	0.392203	0.468027	0.81058	0.607432	0.68286	0.866003	0.867557	0.873096	0.721291	0.626054	0.643003	0.926037	0.852499	0.977397
	0.376657	0.430127	0.406896	0.27324	0.341024	0.403335	0.764116	0.690324	0.69379	0.740989	0.873509	0.815695	0.697825	0.659837	0.536728	0.860562	0.7901	0.928935
	0.437081	0.453464	0.42816	0.282541	0.316571	0.419187	0.788834	0.689826	0.642724	0.86478	0.797698	0.819242	0.743999	0.618281	0.577877	0.853763	0.691012	0.858246

## Sheet: Figure 4c
Figure 4c. Normalized expression profile of nos, nor and nir genes
locus_tag	141_S	141_I1	141_I2	141_I3	141_L1	141_L2	141_L3	10_S	10_I1	10_I2	10_I3	10_L1	10_L2	10_L3	427d1_S	427d1_I1	427d1_I2	427d1_I3	427d1_L1	427d1_L2	427d1_L3	PAO1_S	PAO1_I1	PAO1_I2	PAO1_I3	PAO1_L1	PAO1_L2	PAO1_L3
PA0509	6.81432	9.11427	9.3364	9.25605	11.8313	12.0195	12.091	6.54789	11.6607	12.1075	12.0965	11.0631	12.4713	11.3472	7.44457	6.73589	7.68711	8.56183	5.88541	5.91061	6.37329	11.6306	11.7986	11.9164	11.8245	11.6589	11.6607	10.9248
PA0510	5.4301	7.93929	8.15016	8.23508	10.9287	11.1581	11.2758	5.1402	9.91374	10.6815	10.6874	9.58134	10.9561	10.0894	5.90601	4.97337	6.56525	7.66855	4.5631	4.2864	4.83547	10.1472	10.4918	10.634	10.4067	10.3518	10.4047	9.6403
PA0511	6.02878	8.73885	8.94738	8.96393	11.8425	12.05	12.0619	5.01429	10.0946	11.0262	10.9126	10.0819	11.325	10.8347	6.33708	6.42738	7.2708	8.28227	4.8968	4.99452	5.44196	10.5547	10.9589	11.0895	10.876	10.8946	10.8944	9.94456
PA0512	3.91731	6.54713	6.47304	6.86104	9.48455	9.71046	9.55983	4.20185	8.14491	8.82321	8.70163	7.91157	9.22136	8.34572	4.94632	4.17731	5.1044	6.48131	3.5954	3.49392	3.91958	8.49454	8.85621	8.97371	8.77811	8.73821	8.73731	7.74924
PA0513	2.59787	4.80075	4.72373	4.84797	7.78196	7.67405	7.76845	2.70514	6.103	6.64093	6.51682	5.50309	6.86591	6.13126	3.39414	3.50677	3.50898	4.73673	1.94477	2.77613	2.9446	6.56255	6.70468	6.60004	6.88977	6.4489	6.44882	5.59629
PA0514	4.22945	6.29802	6.14232	6.50789	8.77038	9.19727	9.25621	2.97584	6.30651	7.24002	6.78789	5.98162	7.28323	6.25898	4.1589	4.13407	4.36147	5.81589	3.28222	3.36574	3.64957	7.48312	8.01408	8.1937	7.93485	7.94094	7.9862	6.66729
PA0515	4.02853	6.97219	6.82788	6.93112	9.44371	9.76849	9.70454	3.55739	8.20835	8.64326	8.78184	8.10709	9.07517	8.40788	4.88094	4.64405	5.66787	6.6079	3.67629	3.55876	4.395	8.63979	9.0101	9.21774	8.91208	8.71746	8.79314	7.59531
PA0516	7.30841	9.35333	9.4141	9.564	11.9457	12.1597	12.0509	5.95285	10.5413	11.2122	11.1578	10.7003	11.6563	11.0119	6.52557	7.05663	8.00259	8.96866	6.29185	5.98219	6.5844	10.9752	11.3707	11.2919	11.1906	10.8448	10.9257	9.90767
PA0517	3.70346	5.01123	5.00121	5.41975	7.5564	7.83443	7.82799	2.87813	6.38205	7.03708	6.91659	6.56605	7.26813	6.72003	3.16745	3.14583	3.90636	4.92314	2.97835	3.24619	2.70913	6.80383	7.00915	6.98278	6.72918	6.6371	6.7771	6.02261
PA0518	4.55178	6.40068	6.4851	6.84455	9.45434	9.83323	9.79411	5.335	7.83377	8.94394	8.47656	8.02581	9.16433	8.27766	5.13359	4.16003	4.81918	5.82778	3.84486	3.52716	4.14315	8.93776	9.07706	8.9138	9.0417	8.87398	8.76955	7.54571
PA0519	9.04361	11.4091	11.4644	11.4944	13.5429	13.7549	13.5744	11.1798	12.3673	13.0451	13.0711	13.1414	13.4595	13.3279	9.02769	9.54356	10.1478	10.6253	11.2496	10.3727	10.7	12.9763	13.4572	13.4983	13.2416	13.0697	13.1777	12.6105
PA0520	8.86001	8.86777	8.98092	9.09756	13.2674	13.0426	12.53	10.1199	10.9247	11.9403	11.9981	11.8241	12.0457	12.5262	8.06048	7.10323	6.84687	6.97466	6.7375	6.75573	6.80466	11.435	11.556	11.9027	11.6125	11.8242	11.9501	11.5244
PA0521	4.48519	4.57065	5.14212	5.20675	10.2211	10.1729	9.61378	5.33301	7.49021	8.77644	8.69145	8.26737	8.85127	9.18956	4.68732	3.4593	3.68417	4.0594	3.39491	3.25636	4.02762	8.30217	8.3512	8.64767	8.64016	8.73162	8.88647	8.43406
PA0522	3.42023	2.61232	3.18651	3.33607	7.52701	7.73616	7.19783	4.01085	5.91973	6.96411	6.98377	6.50997	6.84088	7.29282	3.70656	2.61288	1.86712	2.44772	2.04976	1.79887	2.40463	6.41949	6.25467	6.82924	6.63967	6.79882	6.96107	6.43156
PA0523	7.23548	8.65522	8.93793	9.46633	13.4345	13.0974	12.8362	9.01139	11.4011	12.8556	12.3346	12.8277	13.1631	13.1131	7.36042	4.11877	4.03029	4.40157	4.30769	4.44563	4.66229	12.1095	12.5294	12.7505	12.5166	12.7433	12.7535	12.4523
PA0524	8.49327	8.7061	9.56467	10.1768	15.5116	15.2766	14.8499	8.1686	13.0409	14.7924	14.0801	14.4898	15.1672	14.9642	9.51552	6.39996	6.43291	6.42412	5.72584	5.8542	7.02696	14.1044	14.3909	14.5866	14.3966	14.37	14.4187	13.7901
PA0525	7.61826	6.95873	6.81599	7.69731	14.6903	14.7541	14.396	6.19398	12.5256	14.2125	13.5491	13.8798	14.4294	14.4059	8.97623	6.0747	5.67307	6.51657	5.24918	5.6793	5.99602	13.6237	13.7043	13.914	13.7506	13.4616	13.4419	12.2194
PA1780	3.6169	2.93963	2.76873	1.87401	2.06568	2.63706	1.08288	2.70514	2.23107	2.19739	1.6144	2.64531	1.78206	1.08288	3.5987	3.38036	3.19433	3.63738	2.75189	2.73214	3.34228	1.64815	3.14306	2.26374	2.81332	1.87435	2.73624	2.71405
PA1781	4.63531	4.16185	4.07979	4.08832	4.44354	4.17929	4.49769	4.5079	3.51685	4.03818	3.99524	4.10201	3.76945	3.71829	7.15607	7.15723	6.67488	6.95757	5.58726	5.95338	6.57655	3.90204	4.52698	4.232	4.41864	4.69023	4.46872	3.98413
PA3391	7.8594	9.76349	10.1299	10.2649	11.9007	12.0092	12.1495	9.62076	10.4852	11.527	10.9969	11.3602	11.8521	11.1354	6.57017	4.89229	4.76851	5.4085	5.69398	5.17583	5.48561	10.9851	11.2624	11.2249	11.0457	11.2407	11.2883	11.017
PA3392	7.44675	6.61249	6.40772	7.21228	13.9395	13.9258	13.633	6.9464	12.645	13.5866	13.0619	12.9334	14.3209	13.3187	8.66384	4.77966	5.04861	5.62849	4.54939	4.94999	5.20047	13.3682	13.9113	13.9377	13.8176	13.4284	13.4703	12.2306
PA3393	6.046	5.37829	5.33351	5.28435	11.7067	11.8016	11.8512	5.28212	10.5088	11.26	10.7808	10.4667	11.663	10.8247	6.74483	4.78031	4.50522	5.03891	4.82941	4.7358	4.49696	10.9258	11.1821	11.3903	11.2093	10.9474	10.9756	9.76281
PA3394	4.04909	3.49144	2.66022	3.48891	9.52651	9.59217	9.58214	3.06659	8.45852	9.18282	8.64419	8.41793	9.51815	8.39262	5.3576	3.04245	3.08964	3.43744	2.7417	2.36289	2.70635	8.90411	8.86752	8.91421	8.89356	8.56105	8.48158	7.44295
PA3395	3.78166	2.9163	2.7697	2.98056	8.64086	8.7046	8.60951	2.42057	7.80961	8.53329	7.92765	7.5979	8.80507	7.48827	4.92527	2.55154	3.08964	3.15795	2.75189	2.83883	2.9446	8.0201	8.03858	8.03517	8.07135	7.85279	7.52215	6.59515

## Sheet: Figure 4e
Figure 4c. Normalized expression profile of T3SS, Type IV pili, T6SS and EPS genes
Locus Tag	Gene	Product	Source	Evidence	PubMed ID	Host Organism	Host Taxonomy ID	Category	141_S	141_I1	141_I2	141_I3	141_L1	141_L2	141_L3	10_S	10_I1	10_I2	10_I3	10_L1	10_L2	10_L3	427d1_S	427d1_I1	427d1_I2	427d1_I3	427d1_L1	427d1_L2	427d1_L3	PAO1_S	PAO1_I1	PAO1_I2	PAO1_I3	PAO1_L1	PAO1_L2	PAO1_L3
PA3540	algD	GDP-mannose 6-dehydrogenase AlgD	VFDB		0			Alginate	15.0913	5.50142	5.41909	5.32963	5.05776	5.23209	5.18032	5.56817	5.9279	5.04036	5.70291	7.26594	5.74188	6.25444	5.89508	6.09309	6.4526	6.29402	6.70439	6.42938	6.04144	4.89199	4.83449	4.8585	4.56357	4.98035	5.17432	4.33647
PA1690	pscU	translocation protein in type III secretion	VFDB		11372029			T3SS	4.331	5.02444	5.34683	4.99867	6.8925	7.6993	7.42208	7.74207	8.30821	9.09967	8.61221	8.95524	3.88288	8.52849	5.1486	5.21609	4.55983	4.91656	6.16969	5.09164	4.2881	6.72249	6.01785	6.37113	6.65873	6.45789	6.39574	6.45274
PA1691	pscT	translocation protein in type III secretion	VFDB		11372029			T3SS	1.90652	3.18433	3.28088	2.98056	3.30829	4.57402	4.48905	5.08929	4.75089	5.52019	5.01234	5.48554	2.5479	5.32701	2.66719	2.98913	1.65039	3.29281	3.72268	2.87134	1.58012	3.55675	3.10096	3.87327	3.36645	3.18848	4.00351	3.32711
PA1692	PA1692	probable translocation protein in type III secretion	VFDB		11372029			T3SS	1.08288	1.55273	1.55568	1.08288	2.42442	3.83038	3.24403	4.27551	3.6303	3.84917	3.47826	4.39387	1.08288	3.1582	1.50296	1.08288	1.08288	1.51166	2.4167	1.08288	1.08288	1.57542	2.09546	2.58824	1.97853	1.63039	1.58392	2.09215
PA1693	pscR	translocation protein in type III secretion	VFDB		11372029			T3SS	2.71083	3.9915	4.08655	3.91883	5.69521	6.33896	6.17927	8.21575	7.0576	7.66929	7.29109	7.90326	1.59155	7.25553	3.17392	3.45844	1.65118	3.57976	5.36442	3.38697	2.61428	4.90667	4.57668	4.38254	4.27738	4.58845	5.04235	4.81115
PA1694	pscQ	translocation protein in type III secretion	VFDB		11372029			T3SS	3.56185	4.86861	4.84613	4.73637	7.70661	8.31664	7.97835	9.35411	8.89642	9.63838	9.31347	9.95394	2.63041	9.47872	4.07643	4.64211	2.6524	4.04167	6.41988	4.02161	3.19788	6.48956	5.52295	6.07379	6.22464	6.29676	6.15138	6.35573
PA1695	pscP	translocation protein in type III secretion	VFDB		11372029			T3SS	2.01929	2.93963	3.05457	3.0577	5.92844	6.725	6.2303	9.47657	8.37137	8.958	8.6854	9.30471	2.63152	8.86966	2.97552	3.35506	1.65118	2.43772	5.18898	3.15215	2.84857	5.62313	4.96327	5.13073	5.35612	6.05698	5.64968	5.79131
PA1696	pscO	translocation protein in type III secretion	VFDB		11372029			T3SS	3.40701	5.15104	4.82188	5.00516	7.63906	8.33281	7.92404	8.94038	8.16123	8.95144	8.36987	9.16289	2.09523	8.48144	3.81788	4.55521	2.80862	4.19158	6.67205	4.21058	3.2357	6.44143	5.62931	6.00765	6.40077	6.40353	6.17295	6.1794
PA1697	PA1697	ATP synthase in type III secretion system	VFDB		11372029			T3SS	4.97639	6.67965	6.46708	6.66816	9.11419	10.065	9.07212	11.471	10.4788	11.3918	10.5776	11.7314	3.25997	10.9868	6.08092	6.29362	4.96554	5.6411	8.92892	5.9855	4.70863	9.04003	8.07011	8.21634	8.70129	8.29069	8.19677	8.35047
PA1698	popN	Type III secretion outer membrane protein PopN precursor	VFDB		11372029			T3SS	5.73712	6.87485	6.79665	6.92668	9.10884	10.0345	9.46676	10.6343	10.3068	10.7006	10.2409	11.5299	3.7742	10.5134	6.4232	6.62544	4.63159	5.8524	8.94495	5.8413	4.60403	8.27253	6.97394	6.95535	7.67808	6.93503	6.86623	7.07827
PA1699	pcr1	Pcr1	VFDB		11372029			T3SS	3.73044	4.04483	4.33431	4.54609	6.39248	7.2306	6.81102	7.45469	7.29683	7.79607	7.16552	8.38148	1.92455	7.61434	3.84724	3.9252	1.65039	3.4573	6.01197	3.44729	2.0703	5.61706	4.85726	5.07177	5.44469	5.61819	4.94485	4.98437
PA1700	pcr2	Pcr2	VFDB		11372029			T3SS	2.86491	3.96593	3.91499	3.98499	6.55077	7.43177	6.82957	7.62476	7.0192	7.92299	7.7743	8.51839	2.48792	7.65246	3.73984	4.43739	2.43541	3.63879	6.16327	4.0271	2.80146	5.7997	4.70821	5.13959	5.5822	5.43613	4.83485	5.33126
PA1701	pcr3	Pcr3	VFDB		11372029			T3SS	3.1421	3.686	3.85128	3.90997	6.21693	7.04103	6.53531	8.03729	7.1774	7.68238	7.49428	8.42615	1.08288	7.72769	3.52583	3.95312	2.80862	3.67104	5.87587	3.44002	2.26359	5.08717	4.13392	4.75119	4.90884	4.97931	4.31904	4.94314
PA1702	pcr4	Pcr4	VFDB		11372029			T3SS	3.20645	3.45457	3.33814	2.95958	5.28159	5.85741	5.58726	7.32168	6.27329	7.1797	6.43536	7.64539	1.92455	6.85974	3.27484	3.89889	1.65039	3.1779	4.85522	2.97988	2.40463	5.10033	3.96021	3.92372	4.30927	4.4628	4.17425	4.40322
PA1703	pcrD	type III secretory apparatus protein PcrD	VFDB		11372029			T3SS	6.77799	7.82138	7.56927	7.74361	10.1813	10.8381	10.2686	11.814	11.0683	12.0869	11.4587	12.3543	5.98097	11.9662	7.66303	7.81359	6.49992	7.23634	9.43369	7.36884	6.7039	9.2794	8.51319	8.70913	9.10501	8.96659	8.84301	9.04361
PA1704	pcrR	transcriptional regulator protein PcrR	VFDB		11372029			T3SS	3.36187	3.77377	4.06002	3.68173	5.90722	6.36956	5.85817	7.75135	6.88018	7.64904	7.11541	7.80034	3.19854	7.36714	3.9403	3.4593	3.03811	3.86175	4.77436	3.69979	3.64823	4.90565	4.65499	4.69589	5.12338	5.12517	4.76012	5.14611
PA1705	pcrG	regulator in type III secretion	VFDB		11372029			T3SS	3.68844	4.97671	4.71112	4.8496	7.74786	8.38787	8.30082	8.72139	8.39946	8.81061	8.50922	9.7353	2.8887	9.22414	4.91891	5.12178	3.19413	4.40331	7.09348	4.83882	3.76747	6.07091	5.44784	5.65306	5.74356	6.35565	6.10611	6.12058
PA1706	pcrV	type III secretion protein PcrV	VFDB		11372029			T3SS	5.80382	7.24151	7.0929	7.16336	10.1425	10.8108	10.4973	12.3939	11.895	12.263	12.1079	13.1913	5.04351	12.5841	7.70156	7.66702	5.84921	6.94597	10.1266	7.48262	6.19296	9.47597	8.61628	8.66027	9.0928	9.09266	8.97873	8.82845
PA1707	pcrH	regulatory protein PcrH	VFDB		11372029			T3SS	5.71242	6.5683	6.17395	6.46771	9.45903	9.91168	9.59125	10.7595	10.3178	10.6991	10.5146	11.2882	3.97644	10.8642	6.12577	6.31992	4.14964	5.89289	8.64357	6.26451	5.23014	7.89976	7.34048	7.65207	7.99426	8.27453	8.2112	8.17207
PA1708	popB	translocator protein PopB	VFDB		11372029			T3SS	8.6897	9.72872	9.74408	9.95712	13.207	13.8452	13.571	14.0891	13.8053	14.3452	14.3822	14.6219	7.12201	14.7884	9.40197	9.34515	7.39741	8.63602	11.2733	8.61628	8.15476	11.5796	10.9987	11.3504	11.6666	11.8142	11.6984	11.7094
PA1709	popD	Translocator outer membrane protein PopD precursor	VFDB		11372029			T3SS	8.19489	9.46535	9.38761	9.65024	12.9844	13.4628	13.214	13.5783	13.2995	13.8336	13.8816	14.1309	6.97553	14.2441	8.94444	8.88308	7.08193	8.3402	10.7188	8.11005	7.78641	11.2884	10.755	11.0211	11.3679	11.5565	11.4248	11.4407
PA1710	exsC	ExsC, exoenzyme S synthesis protein C precursor.	VFDB		11372029			T3SS	8.68343	9.27526	9.16184	9.36854	10.8033	11.3761	11.1995	11.5033	11.4988	11.5239	11.505	12.0356	6.58715	11.6624	8.82722	8.86644	7.21841	8.22072	10.3834	8.23786	7.26708	9.91104	9.31672	9.56448	9.75175	9.75372	9.79534	9.51893
PA1711	exsE	ExsE	VFDB		11372029			T3SS	5.68713	6.24466	6.07451	6.09652	7.61034	8.43221	8.2734	8.70295	8.57353	8.58378	8.66493	9.11956	4.13359	8.64073	5.96054	6.62017	4.67658	6.11629	7.54544	5.69077	4.74122	7.37911	6.67177	7.05444	7.18293	7.18149	7.42941	7.04252
PA1712	exsB	exoenzyme S synthesis protein B	VFDB		11372029			T3SS	7.72798	8.32144	8.19546	8.19849	9.80897	10.4756	10.4058	11.1436	10.8392	10.5051	10.6716	11.366	4.93864	10.9606	8.21028	8.0186	5.89384	7.15395	9.16945	7.01845	5.82691	9.15328	8.46761	8.79986	9.05341	8.73416	8.9303	8.51127
PA1713	exsA	transcriptional regulator ExsA	VFDB		11372029			T3SS	7.80734	9.02642	8.83098	8.97094	10.3382	10.9504	10.7067	11.6821	11.3784	11.2574	11.0096	11.9748	6.76125	11.4864	8.44471	7.4757	5.89384	6.89421	8.99012	6.96967	6.20484	10.1768	9.07277	9.55534	10.0764	9.85362	9.75658	9.37211
PA1714	exsD	ExsD	VFDB		11372029			T3SS	7.94724	9.03124	8.9096	9.05237	10.6354	11.3677	11.221	11.8752	11.7841	12.0183	11.8302	12.7094	7.30062	11.9127	9.16789	8.8674	7.77046	8.37437	10.1882	8.35974	7.83407	10.3901	9.27483	9.5923	9.94481	10.0219	9.80979	9.78433
PA1715	pscB	type III export apparatus protein	VFDB		11372029			T3SS	4.13862	5.71038	5.55438	5.77924	7.71909	8.56832	8.20398	9.25478	9.11274	9.44064	9.3086	10.1845	3.83093	9.28507	5.87389	5.50572	4.18298	5.28907	6.69456	4.94683	4.49727	7.39526	6.30344	6.576	6.91283	7.11179	6.91763	7.04615
PA1716	pscC	Type III secretion outer membrane protein PscC precursor	VFDB		11372029			T3SS	7.26837	8.73489	8.684	8.77368	10.7461	11.4556	10.9158	11.7204	11.7956	12.4728	11.9305	12.7913	7.03692	12.2142	8.63576	8.30537	7.49448	8.22598	9.69397	8.10906	7.53691	10.3163	9.511	9.82888	10.1434	10.1573	10.0498	9.98662
PA1717	pscD	type III export protein PscD	VFDB		11372029			T3SS	5.25419	6.65803	6.73817	6.7267	8.699	9.5497	9.34422	10.0323	9.77525	10.3793	10.0878	10.8207	4.95193	10.2192	6.59098	6.85455	5.6095	6.7296	8.07462	6.70053	6.00204	8.23149	7.36666	7.95178	8.15362	8.37584	8.1865	8.3718
PA1718	pscE	type III export protein PscE	VFDB		11372029			T3SS	2.05496	2.50335	2.02289	2.60503	5.30011	5.39181	5.40308	4.22892	4.42113	5.10439	4.9704	5.07465	1.59155	4.96093	2.66719	2.61288	1.08288	1.68095	3.21607	2.56079	2.70913	3.4931	3.44309	3.80825	4.11856	4.31522	3.96172	3.69618
PA1719	pscF	type III export protein PscF	VFDB		11372029			T3SS	5.68954	6.7777	6.70774	7.04715	9.55761	9.94957	9.83635	9.25761	9.47469	9.8485	9.66171	10.1648	5.30121	9.84796	6.21172	5.74847	5.01902	6.00707	7.80248	5.99975	5.59188	7.95671	7.71912	8.29028	8.38951	8.79989	8.88805	8.65601
PA1720	pscG	type III export protein PscG	VFDB		11372029			T3SS	4.82453	6.21702	6.15467	6.16095	8.67819	9.25617	9.21781	9.1366	9.03151	9.34646	9.3978	9.87595	4.25463	9.31982	5.29138	5.95191	4.77755	5.5666	7.13355	5.4494	5.12606	7.31408	6.7516	7.40393	7.3101	7.90609	7.85016	8.03876
PA1721	pscH	type III export protein PscH	VFDB		11372029			T3SS	4.38595	6.23666	6.29965	6.33355	8.7	9.34377	9.25074	9.08852	9.18856	9.74411	9.55776	10.1741	4.68748	9.55874	5.80713	6.13144	4.87028	5.629	7.24472	5.5594	5.5196	7.70091	6.76832	7.25791	7.54527	7.8606	7.80568	7.96889
PA1722	pscI	type III export protein PscI	VFDB		11372029			T3SS	4.97868	6.35239	6.05182	6.25748	8.49446	8.84969	8.90304	8.89164	9.04909	9.59231	9.46937	10.0859	4.98064	9.43862	5.61295	5.73423	4.77755	5.59257	7.1018	5.60905	5.52651	7.59892	6.86653	7.36288	7.60901	7.96128	7.88004	7.84775
PA1723	pscJ	type III export protein PscJ	VFDB		11372029			T3SS	6.65294	7.59778	7.35718	7.49239	9.26227	9.98517	9.92752	10.4331	10.3787	10.7202	10.3584	11.1228	6.28637	10.6196	7.47019	7.30696	5.92636	7.07051	8.67423	6.93867	6.27283	8.63253	7.74679	8.4842	8.61977	8.94231	8.84945	8.88218
PA1724	pscK	type III export protein PscK	VFDB		11372029			T3SS	4.35635	5.32331	5.19642	5.06964	6.56745	7.47095	7.24315	8.48836	8.09246	8.40905	8.16251	9.01008	4.03984	8.07551	5.53982	5.35629	3.89963	5.24416	5.84437	4.97703	4.18192	6.58798	5.56709	6.00495	6.29245	6.08437	6.03926	6.01202
PA1725	pscL	type III export protein PscL	VFDB		11372029			T3SS	6.45891	7.31429	7.30031	7.33788	8.54353	9.22056	8.97847	9.98192	9.63661	10.2565	9.81406	10.5051	6.1743	9.96671	7.14258	6.49304	5.73275	6.44385	7.46624	6.22336	5.78465	8.64058	7.84453	8.12303	8.42224	8.55202	8.38449	8.42135
PA0044	exoT	exoenzyme T	Victors	ECO:0000314	10992524	Cricetulus griseus	10029	T3SS	9.61096	9.86808	9.87056	10.068	13.0167	13.7742	13.3802	13.8745	13.7083	14.2986	14.1403	14.9492	8.42521	14.6093	9.45424	9.35726	8.63461	8.86511	11.3708	9.21811	8.71061	11.2077	10.6024	10.9658	11.2259	11.419	11.2803	11.3721
PA2191	exoY	adenylate cyclase ExoY	PseudoCAP	ECO:0000012	21843628	Mus musculus	10090	T3SS	6.89649	7.19536	7.0415	7.33104	9.97053	10.7401	9.96059	11.8527	11.7004	12.1169	11.8098	13.2453	5.6673	12.4619	7.51917	7.15587	6.13987	6.84312	9.56688	7.02512	6.52012	8.86322	8.07949	8.2469	8.59906	8.44686	8.28889	8.16057
PA3841	exoS	exoenzyme S	Victors	ECO:0000015	20805335	Bombyx mori	7091	T3SS	9.17962	9.84137	9.82875	10.0245	13.537	14.102	13.768	14.519	14.1516	14.708	14.7319	15.3042	8.69822	15.2361	9.99749	10.1357	9.26625	9.5959	11.8268	9.71216	9.26698	11.6351	11.1752	11.5702	11.8272	12.1456	12.0922	11.9734
PA0395	pilT	twitching motility protein PilT	VFDB		9224879			Type IV pili	10.5395	10.7287	10.7292	10.7933	10.7276	10.8755	10.6101	10.772	11.3739	11.1524	11.4574	11.3796	10.7095	11.5485	10.7696	10.2376	10.9919	9.67178	10.3953	10.1217	9.9428	11.4669	10.6704	10.9428	11.1921	11.1619	10.9188	10.6258
PA0396	pilU	twitching motility protein PilU	VFDB		9224879			Type IV pili	9.31958	10.5602	10.3526	10.2558	11.0834	11.4383	11.864	10.4447	10.6895	10.7578	10.9805	11.2102	10.5611	11.4027	10.142	9.51417	10.2743	9.42717	10.5935	10.0217	10.0433	11.2053	9.20113	11.1699	11.1542	11.653	11.2757	11.0918
PA2960	pilZ	type 4 fimbrial biogenesis protein PilZ	VFDB		0			Type IV pili	9.17229	8.56118	8.44572	8.47299	8.33697	8.21386	8.5447	8.43792	8.789	8.67852	8.42873	8.73885	8.55108	8.44463	8.47784	8.3988	8.05578	8.38432	8.87807	8.57419	8.0676	8.71559	8.20378	8.38825	8.57694	8.5445	8.45216	8.27344
PA3115	fimV	Motility protein FimV	VFDB		0			Type IV pili	12.6458	13.4092	13.4104	13.3939	13.8345	14.0092	13.9996	13.692	13.2909	13.5615	13.5684	13.6271	13.5568	13.7338	12.8817	13.2617	13.3138	13.4133	13.5456	13.4764	13.7762	13.8453	13.4625	14.0223	13.939	14.2305	14.0476	13.878
PA3805	pilF	type 4 fimbrial biogenesis protein PilF	VFDB		0			Type IV pili	10.8212	10.8402	10.7398	10.7842	10.5792	10.5034	10.3154	10.2988	10.4203	11.0681	10.3582	10.6492	10.9852	10.6318	10.4054	10.3594	10.5593	10.5885	10.5351	10.6992	10.873	10.6876	10.6907	10.8617	10.779	10.8469	10.7136	10.8381
PA4526	pilB	type 4 fimbrial biogenesis protein PilB	VFDB		0			Type IV pili	10.7241	11.6266	11.6841	11.6622	11.6556	11.7761	11.8154	12.8835	12.9762	12.0487	12.9015	13.1033	12.4693	13.195	11.6042	11.2828	11.7908	11.1284	11.5832	11.4417	11.6009	11.6773	11.2115	10.678	11.7016	11.6042	11.7398	11.0104
PA4527	pilC	still frameshift type 4 fimbrial biogenesis protein PilC (putative pseudogene)	VFDB		0			Type IV pili	9.7386	11.0406	10.9125	10.7249	11.046	11.1537	11.4232	10.8885	10.7293	10.4695	10.7076	10.691	10.5348	11.0059	7.47285	5.48017	5.18702	5.27512	5.56032	5.32443	5.52086	10.9658	9.81834	11.257	11.327	11.4656	11.2319	11.0196
PA4528	pilD	type 4 prepilin peptidase PilD	Victors	ECO:0000315	14641575	Rattus norvegicus	10116	Type IV pili	7.58515	7.80567	7.85778	7.79249	8.43361	8.77657	8.92242	8.79918	8.56552	8.35254	8.40721	8.46187	8.02541	8.3541	8.6284	8.49886	8.09799	8.08619	8.33993	8.05902	7.92355	8.80603	7.37777	8.30706	8.47846	8.56045	8.2906	8.06758
PA4546	pilS	two-component sensor PilS	VFDB		0			Type IV pili	7.28153	7.4176	7.27681	7.34649	7.39712	7.55665	7.63875	8.43589	7.75674	8.07772	7.5522	7.62434	8.06979	7.70775	7.88783	7.5503	7.62906	7.49597	7.67674	7.72762	7.55019	7.91344	7.48517	7.29364	7.83875	7.65702	7.66853	7.52604
PA4547	pilR	two-component response regulator PilR	VFDB		0			Type IV pili	9.3703	9.50955	9.49847	9.45743	10.4336	10.2975	10.0376	9.97958	9.47918	9.8377	9.65751	9.48838	10.0225	9.66995	8.9514	8.59438	8.65456	9.17058	8.65196	8.83508	8.93518	9.77339	9.45153	5.80352	9.81915	9.83805	9.70674	9.75604
PA4549	fimT	type 4 fimbrial biogenesis protein FimT	VFDB		0			Type IV pili	5.70143	5.24026	5.34744	5.10868	5.20843	5.11228	5.47419	4.66041	5.41311	4.38247	4.73599	5.21565	4.41226	5.22015	2.11874	1.08288	1.08288	1.08288	1.08288	1.08288	1.08288	4.70229	4.96652	4.44056	4.55948	5.06819	4.69913	4.61618
PA4554	pilY1	type 4 fimbrial biogenesis protein PilY1	Victors	ECO:0000315	14641575	Rattus norvegicus	10116	Type IV pili	8.22288	8.9053	8.89855	9.03278	10.2458	10.0399	9.84848	10.3057	9.8821	10.2495	10.0491	9.75577	9.88019	9.98755	6.08247	1.08288	1.08288	1.08288	1.08288	1.08288	1.08288	11.2759	10.231	11.341	11.4529	13.0895	11.2612	10.6153
PA4555	pilY2	type 4 fimbrial biogenesis protein PilY2	VFDB		0			Type IV pili	4.55517	5.0173	5.01559	4.74816	6.04996	5.5966	5.58068	5.93366	5.51319	5.40729	5.25023	4.89744	5.80063	5.40151	2.87733	1.08288	1.08288	1.08288	1.08288	1.08288	1.08288	5.93902	5.08271	6.30383	6.46495	7.7524	6.22595	5.42196
PA5040	pilQ	Type 4 fimbrial biogenesis outer membrane protein PilQ precursor	VFDB		0			Type IV pili	10.0204	11.4014	11.3189	11.3658	13.0564	13.4705	13.3593	12.0673	12.3891	12.5592	12.6756	12.7066	11.922	12.8478	10.609	8.59558	8.48063	8.72984	9.00606	8.92294	9.10692	13.6884	12.5046	13.7722	13.747	14.0923	13.7274	13.346
PA5041	pilP	type 4 fimbrial biogenesis protein PilP	VFDB		0			Type IV pili	7.31587	9.0065	8.96154	9.0889	10.6775	10.958	10.9061	9.31978	9.96027	9.99612	10.1562	10.0998	9.48729	10.2935	7.96114	5.86718	6.02745	6.48375	6.58225	6.56256	6.91603	11.0333	9.71784	11.129	11.144	11.4918	11.2617	10.7776
PA5042	pilO	type 4 fimbrial biogenesis protein PilO	VFDB		0			Type IV pili	7.6832	9.24598	9.20487	9.42729	10.7623	11.1545	11.2427	9.29547	9.76356	9.81909	10.0274	9.85347	9.38145	10.0091	7.97072	6.39455	5.96267	6.09165	6.44317	6.36999	6.62087	10.9279	9.74743	10.9943	11.0128	11.5218	11.2545	10.9497
PA5043	pilN	type 4 fimbrial biogenesis protein PilN	VFDB		0			Type IV pili	7.8561	9.54392	9.65073	9.77441	10.9187	11.3798	11.5921	9.88628	10.2678	10.2993	10.522	10.4658	10.0515	10.5519	7.96966	6.25826	5.63683	5.89019	6.54767	6.35427	6.68963	11.2391	10.1323	11.3678	11.381	11.785	11.5252	11.3051
PA5044	pilM	type 4 fimbrial biogenesis protein PilM	VFDB		0			Type IV pili	10.8667	12.5553	12.5202	12.5584	13.1311	13.4486	13.7121	12.5435	12.4775	12.6907	12.7309	13.0134	12.4956	13.1162	11.3125	11.1725	11.3591	11.1377	11.8046	11.6231	11.7396	13.064	12.088	13.2532	13.2067	13.6235	13.38	13.2225
PA0408	pilG	twitching motility protein PilG	VFDB		9224879			Type IV pili	11.2947	12.1476	12.0104	11.9699	11.5628	12.0757	12.3894	12.0118	11.7666	11.6654	11.589	12.1793	11.6298	12.1967	11.1009	11.5521	11.6238	10.9577	12.3573	11.6072	11.3875	11.7721	11.4251	11.7447	11.7347	12.0196	11.8653	11.5829
PA0409	pilH	twitching motility protein PilH	VFDB		9224879			Type IV pili	9.57745	10.7583	10.7161	10.6975	10.7967	11.182	11.273	10.0986	10.3394	10.5104	10.3114	10.918	10.4425	10.7726	9.80159	9.62884	10.3913	9.62207	10.9887	10.1732	10.3461	10.9472	10.3355	10.7305	10.8716	11.0183	10.932	10.5126
PA0410	pilI	twitching motility protein PilI	Victors	ECO:0000315	14641575	Rattus norvegicus	10116	Type IV pili	8.60552	9.66805	9.66274	9.63377	9.65576	10.2434	10.3085	9.38704	9.59858	9.72377	9.6189	10.0052	9.24092	9.85765	8.75902	8.64668	9.4075	8.9548	9.73605	9.02249	9.32124	10.1204	9.30634	9.73151	9.79895	10.0056	9.74381	9.55165
PA0411	pilJ	twitching motility protein PilJ	VFDB		9224879			Type IV pili	11.0058	12.8471	12.8539	12.8691	13.3112	13.7118	13.3724	12.1913	12.4696	12.7607	12.5394	12.6982	12.4123	12.7307	11.5034	11.5819	12.2833	11.9702	12.2342	11.9436	12.3513	13.3356	12.6504	13.2689	13.3337	13.5425	13.2862	12.9435
PA0412	pilK	methyltransferase PilK	VFDB		9224879			Type IV pili	8.54333	9.89401	9.88814	9.86327	10.3723	10.8921	10.8871	9.27422	9.21825	9.3944	9.50226	9.37394	8.87414	9.46473	8.58262	9.17167	9.11429	9.36854	9.31409	9.19027	9.44645	9.98166	9.2733	10.2273	10.1561	10.7192	10.5435	10.1939
PA0413	chpA	component of chemotactic signal transduction system	VFDB		9224879			Type IV pili	12.1937	13.3398	13.4038	13.3323	14.4256	14.7788	14.7263	13.6573	13.7238	14.0677	14.0601	14.0562	13.7894	14.0584	12.3736	12.7337	12.9066	12.9179	12.9467	12.7981	13.1649	14.2716	13.3542	14.3215	14.2983	14.7283	14.4206	14.3318
PA0414	chpB	probable methylesterase	VFDB		9224879			Type IV pili	8.1861	8.95064	8.93873	8.82288	10.0714	10.3366	10.6072	9.35031	9.40995	9.30132	9.61765	9.41212	8.91578	9.28304	6.67715	5.58266	5.27236	5.35707	5.75258	5.65427	5.53277	9.68948	8.4567	9.61843	9.66244	9.99963	9.71248	9.72737
PA0415	chpC	probable chemotaxis protein	VFDB		9224879			Type IV pili	6.71369	7.33016	7.25452	7.1202	8.41443	8.91286	8.90638	7.71763	7.65159	8.01721	7.78725	7.67009	7.53221	7.70889	5.88433	5.36907	5.54404	5.17546	5.00577	5.41099	4.81736	8.3252	7.42732	8.41214	8.37886	8.44373	8.24551	8.09791
PA0416	chpD	probable transcriptional regulator	VFDB		9224879			Type IV pili	5.84057	6.42422	6.81652	6.5772	7.49222	7.59317	7.75353	8.55173	6.97527	7.30225	7.36345	7.19042	7.01102	7.03429	5.42131	4.10449	4.45648	4.07796	3.86888	4.01015	4.05709	7.80564	6.63252	7.36517	7.45311	7.70194	7.2827	7.28802
PA0417	chpE	probable chemotaxis protein	VFDB		9224879			Type IV pili	6.12937	6.35341	6.55061	6.2758	5.90765	6.39794	6.37775	7.12248	6.08678	6.08108	6.02288	5.86129	5.10691	5.90001	5.66877	5.83843	5.01718	5.54912	5.25267	5.46326	5.52789	6.3816	6.12125	6.30027	6.39092	6.57585	6.15936	6.20477
PA4525	pilA	type 4 fimbrial precursor PilA	VFDB		0			Type IV pili	12.3465	13.5324	13.4142	13.3188	13.7147	13.3052	13.2799	6.61825	7.50907	10.5426	7.92749	13.4667	7.80198	11.604	9.9023	5.34463	4.37568	5.58514	4.52059	5.23768	5.54892	14.0884	13.8858	9.81255	14.2656	14.6831	14.4892	13.0628
PA4550	fimU	type 4 fimbrial biogenesis protein FimU	VFDB		0			Type IV pili	5.58953	6.46673	6.41312	6.52538	7.00456	6.69736	6.51066	6.71127	6.71426	6.6465	6.93084	7.1828	6.96964	6.74296	3.68478	1.08288	1.08288	1.08288	1.08288	1.08288	1.08288	7.59416	6.09235	6.91343	6.87175	9.85815	6.78349	6.66698
PA4551	pilV	type 4 fimbrial biogenesis protein PilV	VFDB		0			Type IV pili	4.75317	5.07618	5.11812	5.31994	5.63286	5.63696	5.46895	5.36927	5.6417	5.31794	5.39689	5.61749	5.17635	5.60294	3.15328	1.08288	1.08288	1.08288	1.08288	1.08288	1.08288	6.17749	5.46028	6.30204	5.95841	8.86835	6.0604	5.44956
PA4552	pilW	type 4 fimbrial biogenesis protein PilW	VFDB		0			Type IV pili	4.82916	5.59587	5.72502	5.83121	6.72792	6.40008	6.34402	6.64898	6.61579	6.76694	6.82857	6.58922	6.58309	6.39901	3.73108	1.08288	1.08288	1.08288	1.08288	1.08288	1.08288	7.44616	6.44969	7.20038	7.3786	10.2557	7.13158	6.59503
PA4553	pilX	type 4 fimbrial biogenesis protein PilX	VFDB		0			Type IV pili	4.41695	5.0001	5.31676	5.17841	6.42112	5.97077	6.0072	7.04086	6.10926	6.24709	6.30655	5.89384	5.78597	5.95119	3.44356	1.08288	1.08288	1.08288	1.08288	1.08288	1.08288	7.22294	6.19294	7.13005	7.19497	10.1388	7.17954	6.77733
PA4556	pilE	type 4 fimbrial biogenesis protein PilE	VFDB		0			Type IV pili	5.87175	6.36189	6.22818	6.63658	7.51315	7.0915	7.36707	7.39813	6.69081	7.07907	7.31298	6.46634	7.30794	7.00924	3.90146	1.08288	1.08288	1.08288	1.08288	1.08288	1.08288	7.70914	7.03571	7.99139	8.1009	9.74259	7.81591	7.37936
PA2702	tse2	Tse2	PseudoCAP	ECO:0000315	20114026	Escherichia coli BL21	511693	Type IV pili	4.19349	4.11619	4.15877	4.3035	2.17197	2.5516	3.20397	4.64732	4.30905	3.50044	3.79719	2.53395	3.74645	1.89952	3.8019	2.61288	3.36411	3.69035	2.25838	3.58104	2.96101	4.15662	4.08884	4.08001	3.99602	3.78709	3.73926	3.32711
PA0071	tagR1	TagR1	VFDB	ECO:0000305	16763151			T6SS	10.8413	11.1639	11.0988	11.0544	9.09547	8.72333	8.83179	10.0495	10.8882	11.5404	11.6242	8.7939	11.9864	9.20977	9.77313	9.01425	9.31821	9.37287	9.00652	9.67329	9.1291	10.8647	11.1007	11.0191	10.9487	11.354	11.0468	11.8819
PA0072	tagS1	TagS1	VFDB	ECO:0000305	16763151			T6SS	7.40358	8.08144	8.00183	7.9464	5.38635	5.29327	5.50733	7.18074	7.94332	8.53689	8.70408	4.84787	8.85708	5.35848	5.91557	4.62415	5.29996	6.26818	4.46135	5.67895	5.81376	7.55713	7.62343	7.57936	7.52465	8.06907	7.41746	9.09772
PA0073	tagT1	TagT1	VFDB	ECO:0000305	16763151			T6SS	6.8803	7.639	7.61135	7.59453	5.42989	4.95393	5.10929	6.87276	7.42157	8.08928	8.51724	4.65105	8.38812	4.8466	5.07905	3.54786	4.35115	5.43442	3.82453	4.76492	5.08246	7.2883	7.38978	7.36569	7.12708	7.67692	7.46891	8.96142
PA0074	ppkA	serine/threonine protein kinase PpkA	VFDB	ECO:0000305	16763151			T6SS	10.3248	11.1167	11.0737	10.9804	8.36959	7.54993	7.87932	10.8725	11.1032	11.4464	11.824	8.06996	11.9316	8.02386	8.91479	7.03263	8.09096	8.97877	6.99837	8.44649	8.41516	10.7186	10.8331	11.0088	10.8014	11.28	11.0714	12.27
PA0075	pppA	PppA	VFDB	ECO:0000305	16763151			T6SS	7.87578	8.86405	8.8929	8.76932	5.71245	4.79107	5.54338	8.36639	8.76421	9.39878	9.532	6.00087	9.85407	5.8164	6.94354	4.81106	5.66787	6.07727	4.57287	5.50566	5.41994	8.56397	8.4276	8.44346	8.27956	8.92886	8.64024	9.94656
PA0076	tagF1	TagF1	VFDB	ECO:0000305	16763151			T6SS	7.31363	8.29074	8.20738	8.17194	5.81427	4.90161	5.16888	7.72389	7.81775	8.48466	8.83186	5.26928	8.79861	5.30507	6.3338	4.77203	5.46583	5.89	3.93904	5.46856	5.4069	8.07304	8.04127	8.28658	8.05508	8.61704	8.38542	9.61124
PA0077	icmF1	IcmF1	VFDB	ECO:0000305	16763151			T6SS	11.0539	12.3759	12.4435	12.3462	8.85596	7.91117	8.57492	11.7438	11.7276	12.4357	12.7542	8.04092	12.985	8.21369	9.29436	6.8735	8.36529	8.71216	6.26205	8.26862	8.24121	11.7856	11.8822	12.0226	11.8075	12.4054	12.0293	13.1986
PA0078	tssL1	TssL1	VFDB	ECO:0000305	16763151			T6SS	9.4366	10.7079	10.6942	10.723	6.82774	6.02671	6.7187	10.4379	10.3211	10.7982	11.1448	6.12876	11.4662	6.25116	7.80302	5.09454	6.98801	7.40017	4.59018	6.9522	6.82703	10.2487	10.219	10.2393	10.1197	10.6301	10.2217	11.4102
PA0079	tssK1	TssK1	VFDB	ECO:0000305	16763151			T6SS	8.83814	10.1078	10.1206	10.0313	6.54992	5.84297	5.937	10.3334	10.2978	10.567	11.0615	5.96498	11.3767	6.22853	8.75006	6.81893	8.58217	9.33997	6.41203	8.8035	8.81019	9.65544	9.62148	9.65681	9.46888	9.91595	9.5911	10.7282
PA0080	tssJ1	TssJ1	VFDB	ECO:0000305	16763151			T6SS	5.72472	6.75213	6.77973	6.97247	3.5053	3.19395	3.51544	6.50982	6.32437	6.71372	6.86907	2.21313	7.36186	3.33904	5.0096	3.54786	5.23135	6.46489	3.97353	5.81179	5.9392	6.11263	6.20192	6.37073	6.15067	6.47795	6.21167	7.11969
PA0081	fha1	Fha1	VFDB	ECO:0000305	16763151			T6SS	10.8696	10.8155	10.7669	10.6072	10.0511	9.65037	10.0347	11.2172	10.9698	10.9675	11.3464	10.6394	11.2278	10.9538	10.3644	10.77	10.7574	10.7789	10.5456	11.1682	10.677	10.0738	10.2613	10.4277	10.1848	10.6139	10.5085	10.946
PA0081	fha1	Fha1	VFDB	ECO:0000305	16763151			T6SS	10.8696	10.8155	10.7669	10.6072	10.0511	9.65037	10.0347	11.2172	10.9698	10.9675	11.3464	10.6394	11.2278	10.9538	10.3644	10.77	10.7574	10.7789	10.5456	11.1682	10.677	10.0738	10.2613	10.4277	10.1848	10.6139	10.5085	10.946
PA0082	tssA1	TssA1	VFDB	ECO:0000305	16763151			T6SS	10.1838	10.7363	10.5436	10.468	8.04805	7.76749	8.324	10.4643	10.6398	10.4625	10.6003	9.00678	10.535	9.32287	9.13099	9.09652	9.19431	9.4557	8.58488	9.38059	8.64691	9.55389	9.82027	9.91339	9.73804	9.95088	10.0452	10.3747
PA0083	tssB1	TssB1	VFDB	ECO:0000305	16763151			T6SS	10.5604	11.9025	11.9366	11.9624	6.7891	5.62831	7.18479	11.0542	11.3115	11.8118	12.0193	5.73119	12.751	6.10689	8.99515	6.07444	7.7777	8.64625	6.1436	7.99673	8.32349	11.0519	11.4327	11.5552	11.3223	11.8124	11.5465	12.366
PA0084	tssC1	TssC1	VFDB	ECO:0000305	16763151			T6SS	12.0251	13.2804	13.3901	13.4248	8.2702	7.40828	8.98506	12.6879	12.7945	13.2414	13.459	7.14947	14.0326	7.56436	10.7006	7.48919	9.50821	10.3936	7.94044	9.71128	10.0896	12.6295	13.036	13.1452	12.9249	13.3748	13.09	13.952
PA0085	hcp1	Hcp1	VFDB	ECO:0000305	16763151			T6SS	12.1806	13.3926	13.4236	13.5085	8.79618	8.27594	10.1527	13.0612	13.0145	13.6937	13.9105	7.65371	14.1979	7.80478	11.3002	8.17445	10.4992	11.1049	7.87045	10.5296	10.8794	13.0168	13.4642	13.5568	13.228	13.9353	13.5238	14.4767
PA0086	tagJ1	TagJ1	VFDB	ECO:0000305	16763151			T6SS	9.90034	11.1488	11.2221	11.196	7.49686	7.4957	7.85559	10.8911	10.8649	11.1706	11.4438	7.19048	11.6365	7.23613	8.5774	7.12318	7.36678	8.11172	7.18481	7.64662	7.81897	10.7414	10.663	10.6577	10.5919	10.9495	10.6031	11.6469
PA0087	tssE1	TssE1	VFDB	ECO:0000305	16763151			T6SS	7.83425	8.90378	8.88945	8.83125	3.92005	4.00051	4.80081	8.45403	8.45438	8.66662	8.85009	2.7666	9.27184	3.1022	6.06044	3.44923	4.60199	5.44308	3.78165	5.00248	4.91947	8.02715	8.0162	7.9533	7.90993	7.97866	7.86699	8.82147
PA0088	tssF1	TssF1	VFDB	ECO:0000305	16763151			T6SS	8.13937	9.62262	9.60749	9.52434	4.43784	3.73664	5.36626	9.51541	9.32066	9.76858	9.99154	3.88602	10.3118	3.38432	7.01506	3.95125	5.6091	6.74623	4.62168	5.8915	6.21886	9.31767	9.43259	9.5264	9.30296	9.75244	9.44111	10.5052
PA0089	tssG1	TssG1	VFDB	ECO:0000305	16763151			T6SS	8.28889	9.4373	9.40344	9.40855	4.67751	2.21587	5.01254	9.04501	8.52856	9.22869	9.2035	3.37426	9.46266	3.88878	6.35436	3.56725	5.78497	6.55132	4.62744	5.89345	6.30272	8.72846	8.75871	8.96326	8.62073	9.04502	8.77818	9.92727
PA0090	clpV1	ClpV1	VFDB	ECO:0000305	16763151			T6SS	11.3574	12.7713	12.8528	12.8341	7.80149	7.51573	9.21256	12.6065	11.6779	12.6322	12.6257	7.44411	13.1251	7.72439	10.2146	7.48932	9.23773	9.82529	7.83529	9.32112	9.70414	12.1392	12.4805	12.6835	12.4423	13.0317	12.6138	13.7938
PA0091	vgrG1	VgrG1	VFDB	ECO:0000305	16763151			T6SS	10.2221	11.5356	11.5531	11.4973	6.57539	6.40079	7.91825	11.3778	10.9899	11.8335	11.6871	6.6585	12.2607	6.91743	8.96345	6.9163	8.04313	8.65473	6.74773	8.2408	8.29006	10.8431	11.0328	11.1989	10.9604	11.5578	11.1616	12.5908
PA1656	hsiA2	HsiA2	PseudoCAP	ECO:0000317	22665491	Homo sapiens	9606	T6SS	7.97491	9.94843	9.84373	9.89747	7.02518	7.7752	8.27911	8.12552	7.55327	9.17659	7.01335	6.99905	7.83304	6.74818	10.0663	9.73542	9.93543	10.3604	9.01166	10.0208	10.4405	11.3543	10.9473	11.71	11.6432	11.6518	11.6932	10.9884
PA1657	hsiB2	HsiB2	PseudoCAP	ECO:0000317	22665491	Homo sapiens	9606	T6SS	6.44751	8.79303	8.86035	9.06575	6.07377	5.6576	5.7681	6.38854	7.13029	8.12303	6.73357	4.95435	6.90377	4.34714	8.90563	7.29827	7.9348	9.10493	6.35778	8.05138	8.73025	10.3233	10.1349	11.0655	10.9284	10.9637	10.7488	9.89352
PA1658	hsiC2	HsiC2	PseudoCAP	ECO:0000317	22665491	Homo sapiens	9606	T6SS	7.28469	10.0842	10.2113	10.3155	6.87931	6.62767	6.98445	7.67618	8.43419	9.64321	8.15163	6.13303	8.30881	5.80736	10.3786	8.60171	9.51671	10.3793	7.3109	9.19429	9.92082	11.8189	11.6054	12.5429	12.367	12.1552	11.8786	11.032
PA1659	hsiF2	HsiF2	PseudoCAP	ECO:0000317	22665491	Homo sapiens	9606	T6SS	5.20993	7.03808	7.15043	7.01887	4.11563	4.5143	4.8629	5.04306	5.06496	6.17451	5.02387	3.76675	4.62481	3.54625	7.4548	6.64756	6.90435	8.01004	5.27179	6.83443	7.37509	8.23862	7.92341	9.02885	8.85298	8.60947	8.3694	7.61578
PA1660	hsiG2	HsiG2	PseudoCAP	ECO:0000317	22665491	Homo sapiens	9606	T6SS	5.53503	7.08522	7.052	7.04637	5.38635	5.18274	5.44497	5.82812	6.01733	7.0567	5.29327	4.98991	5.54185	4.59338	7.98129	7.16136	7.30655	8.27193	5.6799	7.122	7.67295	9.0634	8.41859	9.3903	9.33465	8.9916	8.83675	8.20363
PA1661	hsiH2	HsiH2	PseudoCAP	ECO:0000317	22665491	Homo sapiens	9606	T6SS	5.17321	6.75254	6.86374	6.81641	4.05065	4.43157	4.77775	5.65491	6.13773	6.77559	5.50907	4.30016	5.37575	4.30835	7.37727	6.79883	7.08155	7.96096	6.18218	7.11252	7.51486	8.4943	7.73008	8.53425	8.54031	8.58004	8.41092	7.60977
PA1662	clpV2	clpV2	PseudoCAP	ECO:0000315	22665491	Homo sapiens	9606	T6SS	7.71902	9.59727	9.68507	9.60958	7.69701	7.51908	7.96738	8.54828	9.22954	9.92462	9.05163	7.25258	8.94031	7.14378	10.0859	8.8255	9.40285	10.3633	7.49788	9.17616	9.72171	11.4298	10.6822	11.7018	11.5638	11.6034	11.2893	10.8555
PA1663	sfa2	Sfa2	PseudoCAP	ECO:0000317	22665491	Homo sapiens	9606	T6SS	5.56786	7.08387	7.42761	7.02117	5.54909	5.20735	5.78412	6.72055	7.11727	7.42322	6.93707	4.91484	6.23535	4.56408	7.78988	6.47407	7.02958	7.92875	5.29976	7.21492	7.316	9.28815	8.51266	9.58318	9.26729	9.31294	9.04276	8.70227
PA1664	orfX	OrfX	PseudoCAP	ECO:0000317	22665491	Homo sapiens	9606	T6SS	2.43385	2.60574	2.34319	3.22584	2.4689	1.08288	2.2158	2.39119	2.63487	2.7526	2.06079	1.08288	1.78875	1.08288	2.79409	1.6406	1.86712	2.27444	2.12839	2.77613	2.51306	3.91108	3.51119	4.03057	4.28757	3.87519	3.85478	3.6979
PA1665	fha2	Fha2	PseudoCAP	ECO:0000317	22665491	Homo sapiens	9606	T6SS	4.86444	6.42553	6.73305	6.36115	4.34914	4.38369	4.67097	5.60098	6.71199	7.58256	6.55926	4.62414	5.97352	4.61495	7.46129	5.47529	6.13542	6.6736	4.41981	5.72766	6.17509	9.08258	8.13774	8.84115	8.79082	8.59021	8.04476	7.75316
PA1666	lip2	Lip2	PseudoCAP	ECO:0000317	22665491	Homo sapiens	9606	T6SS	4.90565	6.1748	6.12117	6.09798	4.87961	4.84532	5.25056	5.57959	6.58989	7.22116	6.10008	3.83595	5.66345	3.50667	6.83564	4.88315	5.99057	6.54911	4.77436	5.81239	6.19319	8.57646	8.12909	8.7376	8.73354	8.62101	8.32127	7.98968
PA1667	hsiJ2	HsiJ2	PseudoCAP	ECO:0000317	22665491	Homo sapiens	9606	T6SS	6.39614	7.71953	7.88612	7.7796	6.46066	6.31131	6.46707	7.05508	7.89254	8.56086	7.64285	5.05164	6.89903	5.29746	8.40495	6.77302	7.26767	7.93796	6.40783	7.28199	7.5271	10.0234	9.44336	10.0615	9.97729	9.87006	9.59807	9.34931
PA2359	sfa3	probable transcriptional regulator	PseudoCAP	ECO:0000317	24204589	Caenorhabditis elegans	6239	T6SS	5.98001	4.98176	4.79313	5.05657	5.08473	5.11654	4.70358	5.47465	5.16276	6.89318	5.51887	6.28204	6.57333	5.76998	6.25429	5.34779	5.2805	5.52862	5.20765	5.44899	5.08833	4.96439	7.28486	5.07525	5.07028	4.81796	4.50979	4.44862
PA2360	hsiA3	hypothetical protein	PseudoCAP	ECO:0000317	24204589	Caenorhabditis elegans	6239	T6SS	4.55542	4.93132	5.32054	5.1811	5.17375	4.88247	5.27784	6.92823	6.80791	5.68609	7.00465	4.21931	6.00416	4.66191	5.17328	4.20897	4.70209	5.7197	4.41866	4.5317	4.92395	5.82115	5.81546	5.87705	5.89248	5.76806	5.93814	6.03869
PA2361	icmF3	IcmF3	PseudoCAP	ECO:0000317	24204589	Caenorhabditis elegans	6239	T6SS	6.40226	7.14181	6.9852	7.27055	6.87655	7.09618	7.23439	8.90225	8.22158	7.27791	8.35417	5.93746	7.4643	6.31416	7.03584	6.5635	6.64634	7.69619	6.54036	6.92049	7.06949	7.44667	7.57851	7.79859	7.76322	7.35329	7.51449	7.44852
PA2362	dotU3	DotU3	PseudoCAP	ECO:0000317	24204589	Caenorhabditis elegans	6239	T6SS	5.06107	5.6622	5.43175	5.58764	5.71632	5.59649	6.09008	6.97386	6.31122	5.25147	6.25956	3.65786	5.32116	3.32413	4.8175	4.457	4.72385	5.70965	4.40203	5.15818	4.97394	5.67037	5.20662	5.98884	5.45188	5.5353	5.97841	6.06057
PA2363	hsiJ3	HsiJ3	PseudoCAP	ECO:0000317	24204589	Caenorhabditis elegans	6239	T6SS	6.66697	7.10312	7.32496	7.29048	7.43838	7.88517	8.31192	9.10867	8.52946	7.30613	8.92457	6.60972	7.65338	6.66651	7.3187	7.01789	7.26767	7.80432	6.8942	7.37282	7.38538	7.50366	7.51101	7.86791	7.62994	7.79343	7.87517	7.86997
PA2364	lip3	Lip3	PseudoCAP	ECO:0000317	24204589	Caenorhabditis elegans	6239	T6SS	5.98766	7.29067	7.20601	7.10798	7.93908	7.84462	8.29878	7.93176	7.55699	6.69089	7.76731	6.14443	7.1625	6.55436	5.71847	5.97199	5.07949	6.53301	6.86291	6.44917	6.74695	6.44901	7.09011	6.93652	7.00934	6.97371	7.18127	7.196
PA2365	hsiB3	HsiB3	PseudoCAP	ECO:0000317	24204589	Caenorhabditis elegans	6239	T6SS	1.90652	3.57838	2.94108	3.34039	1.80261	2.74631	2.09638	5.83225	4.74627	2.77509	4.43966	2.64299	3.14685	2.77699	2.5699	2.55662	1.08288	3.02893	3.48579	2.63032	3.21474	3.22403	2.89049	3.37728	2.96935	2.11424	3.24733	3.09402
PA2366	hsiC3	HsiC3	PseudoCAP	ECO:0000317	24204589	Caenorhabditis elegans	6239	T6SS	3.90825	5.4607	5.12253	5.10868	5.01935	4.35531	4.64237	8.35739	7.25411	4.79833	7.4267	4.36028	5.58925	4.345	4.73867	3.62613	3.93392	5.13376	4.80573	4.75602	5.18674	5.56524	5.84549	5.84494	5.90214	5.06074	5.43139	5.25113
PA2367	hcp3	Hcp3	PseudoCAP	ECO:0000317	24204589	Caenorhabditis elegans	6239	T6SS	3.42826	3.81508	3.72012	4.25227	3.14415	3.01679	3.46125	6.60302	5.59921	3.77962	5.46937	2.95227	4.57495	3.5385	3.77699	2.55154	2.59164	3.83717	3.55484	3.118	3.71499	4.30813	4.86203	5.09544	4.825	3.80005	4.27344	4.29678
PA2368	hsiF3	HsiF3	PseudoCAP	ECO:0000317	24204589	Caenorhabditis elegans	6239	T6SS	2.05496	2.60574	2.52479	2.4332	2.73197	1.79894	2.55063	4.3053	3.31835	2.19739	3.94907	1.08288	2.84451	2.09726	1.89189	1.08288	1.65118	1.80588	2.23995	1.50729	2.51306	3.05578	1.91884	3.31192	2.81332	2.90571	2.53914	2.62348
PA2369	hsiG3	HsiG3	PseudoCAP	ECO:0000317	24204589	Caenorhabditis elegans	6239	T6SS	2.57374	3.24444	3.66966	3.6226	2.71641	3.34119	3.43889	6.61999	5.52748	3.89449	5.94363	2.53395	4.03287	3.5385	3.4602	3.57098	2.82138	3.77782	3.44653	2.78543	3.77577	4.80527	4.68364	5.20316	4.74687	4.48786	4.75352	4.07029
PA2370	hsiH3	HsiH3	PseudoCAP	ECO:0000317	24204589	Caenorhabditis elegans	6239	T6SS	1.08288	2.60711	2.72533	2.60503	2.8917	2.78235	3.01403	5.25669	4.3329	2.49927	4.21987	2.53395	3.00436	2.49055	2.82088	2.88683	2.80879	2.61968	1.97512	2.54441	2.45447	2.82382	3.10255	3.68563	3.14894	2.57919	3.43141	3.13362
PA2371	clpV3	ClpV3	PseudoCAP	ECO:0000315	24204589	Caenorhabditis elegans	6239	T6SS	4.69293	4.8898	5.0952	5.15865	5.09649	5.20581	5.60273	9.17817	8.81943	6.45396	8.77052	5.2878	6.97512	5.77466	5.23022	4.88189	4.8801	5.64068	4.99257	5.18291	5.32818	6.33728	6.25054	6.9173	6.58204	6.34858	6.40354	6.07541
PA2373	vgrG3	VgrG3	PseudoCAP	ECO:0000317	24204589	Caenorhabditis elegans	6239	T6SS	5.67746	5.80944	5.84539	5.55537	5.98038	6.17512	6.01724	8.23913	8.18899	6.87446	7.93508	6.55249	7.11751	6.7207	6.03361	5.22649	5.19118	6.2455	5.48672	5.66297	5.83023	7.01779	6.89318	7.29758	6.95199	6.92414	6.99061	7.06086
PA3059	pelF	PelF						EPS	7.65488	7.23298	6.95308	6.61948	4.68881	4.53586	4.7756	6.94262	6.4744	6.31932	6.81939	4.83663	7.05137	5.20661	5.86426	5.11577	4.84928	5.22964	4.51316	5.55732	4.7882	5.00382	4.82283	4.88359	4.9281	5.49023	5.11003	5.71683
PA3061	pelD	PelD						EPS	7.27323	6.70791	6.37101	5.95516	4.0391	3.83225	3.98965	5.87772	5.71935	5.54002	6.10642	4.42277	6.51495	4.29138	5.74984	4.52245	4.54549	4.3994	3.54545	4.32132	4.42341	4.40882	4.26175	4.80971	4.6544	4.50434	4.76012	5.33093
PA3063	pelB	PelB						EPS	8.84658	7.38823	7.10024	6.42913	4.98951	5.21201	5.08463	6.95271	6.47663	6.1958	6.66604	5.16126	7.14056	5.12166	6.25114	5.35188	5.6162	5.9643	4.34708	5.59611	4.76769	5.57994	4.96246	5.59411	5.2891	5.76247	5.5259	6.33935
PA3058	pelG	PelG						EPS	7.08107	6.44486	6.33075	6.01582	4.5891	4.65463	4.9543	5.57641	5.20275	4.84856	5.16177	4.18235	5.78157	4.24215	5.11307	4.61121	4.65777	4.94754	4.5977	5.06745	4.30988	4.16898	4.30064	4.6133	4.76794	4.65473	4.72651	4.74368
PA3060	pelE	PelE						EPS	6.48283	5.64364	5.4881	5.12832	3.59177	3.19733	3.31688	4.95305	5.25851	4.90273	5.39949	4.01029	5.94739	3.49083	4.44709	3.07769	4.36152	3.67643	3.33959	3.58576	3.57408	3.97617	3.32696	3.97072	3.5359	3.90514	3.96112	4.64912
PA3062	pelC	PelC						EPS	5.65676	5.28949	4.78803	4.40578	3.16403	2.5516	3.31482	4.56916	4.46825	4.83981	4.95637	3.26058	4.98548	3.28843	4.66351	3.22617	3.68417	3.81349	2.91165	3.7309	3.15215	3.60872	3.42413	3.87327	3.724	4.11811	4.32563	4.85167
PA3064	pelA	PelA						EPS	9.37894	7.53295	7.39714	6.85605	5.29393	5.34456	5.6102	7.21199	6.73547	6.52812	6.98807	5.21495	7.67315	5.2795	7.78101	6.67708	7.65599	7.51131	5.82432	7.5128	6.5779	5.45697	4.86117	5.18091	5.17256	5.38023	5.19347	5.52404
PA2242	pslL	hypothetical protein						EPS	5.96542	7.02486	6.94554	6.93711	4.37908	5.07377	5.128	5.45944	5.62233	4.7517	5.76625	4.65531	4.82727	4.2494	4.24644	3.62683	3.03811	4.15517	3.21245	3.74347	3.53296	5.4253	5.33091	5.90848	5.43169	5.32889	5.41422	5.09866
PA2235	pslE	PslE						EPS	9.91223	10.388	10.3196	10.4365	6.62415	7.62777	7.89179	11.1032	9.69352	8.9434	9.62147	8.48605	9.1617	8.30704	7.73668	5.59416	6.02164	6.23691	5.64033	6.29469	6.09913	9.44809	9.71363	9.74032	9.60536	9.49997	9.49688	8.95369
PA2244	pslN	hypothetical protein						EPS	6.63888	5.04553	4.81924	5.02132	4.95537	4.77769	5.26079	4.32979	4.37122	3.92769	4.49581	4.42317	4.2166	4.94132	5.68794	5.25034	4.95587	4.97219	3.98053	5.27252	4.90794	4.24884	3.82323	3.88577	4.13024	4.62126	4.62359	4.50045
PA2237	pslG	PslG						EPS	8.29617	9.08669	8.97537	8.91191	5.95488	6.63868	7.07752	7.77118	8.36158	7.59904	8.13344	6.98843	7.73542	6.87569	6.6258	5.57574	5.04479	5.9804	5.42914	5.67927	5.42209	7.33209	7.40197	7.42532	7.40725	7.33754	7.64367	7.07978
PA2663	ppyR	psl and pyoverdine operon regulator, PpyR						EPS	5.06968	5.65963	5.82999	5.74701	10.1327	9.38986	8.97466	4.08234	2.86873	4.19141	3.39271	7.8229	4.49235	5.79071	4.68169	5.72451	5.16161	5.53036	6.24761	5.60973	6.04502	7.43808	8.6688	8.58666	8.87282	9.46405	9.55729	8.72375
PA2239	pslI	PslI						EPS	7.58804	8.06252	7.96487	7.89126	4.82228	5.65679	5.937	6.29086	7.43535	6.02442	7.39708	5.17837	6.06937	5.70979	4.73285	3.07634	2.99149	4.30856	3.6059	4.15509	4.01857	5.76986	5.60449	5.84041	5.67142	5.51609	5.9937	5.33366
PA2232	pslB	PslB						EPS	10.919	11.6873	11.7559	11.7172	8.03842	9.80092	10.0262	9.01997	8.69783	8.36347	8.89644	7.70816	8.12973	7.39062	8.87626	7.67811	7.89984	8.59898	7.72499	8.38718	8.30208	8.83958	8.99483	8.97073	8.92639	8.8834	9.17272	8.44094
PA2241	pslK	PslL						EPS	6.26797	7.2695	7.11095	7.12134	4.2294	5.20917	5.52208	6.11988	6.27338	5.45059	6.23206	5.11992	5.13247	5.0662	5.08079	4.52245	4.13569	5.2644	4.26743	4.86079	4.35191	5.79646	5.41776	5.44073	5.44938	5.5659	5.70282	5.23065
PA2234	pslD	PslD						EPS	8.97173	9.58879	9.49927	9.27197	4.97493	6.4626	6.96932	8.96286	8.11611	7.70989	8.10913	6.94462	7.41714	6.59586	7.39505	5.96817	6.08418	6.77308	6.31597	6.71301	6.46308	8.13988	8.26335	8.16368	8.14557	7.8652	7.98768	7.73395
PA2243	pslM	hypothetical protein						EPS	5.28625	6.04241	6.08621	5.88959	4.12417	4.89942	4.90544	6.14732	5.31022	5.16715	5.03805	5.30021	5.11818	4.3857	5.26887	5.29721	4.82866	5.09732	4.91029	5.19596	5.07717	4.86024	5.433	5.40161	5.07602	5.17358	4.91729	5.22085
PA2236	pslF	PslF						EPS	8.25898	8.73656	8.73408	8.68528	4.94407	6.19856	6.72864	8.08556	8.19223	7.17048	8.30382	6.9705	7.15846	6.69142	6.1125	4.98344	4.74375	5.5611	4.52366	5.23204	4.8214	7.13255	7.28025	7.38714	7.26249	7.10561	7.40834	7.02039
PA2238	pslH	PslH						EPS	8.45788	9.17955	9.03076	8.99471	5.82576	6.67879	7.13759	7.66758	8.72297	7.6673	8.88454	6.9666	8.08767	6.97536	6.55908	5.19878	4.71483	5.62849	4.80691	5.27375	5.10992	7.34755	7.13068	7.23782	7.11931	7.28416	7.23931	7.0857
PA2231	pslA	PslA						EPS	9.44026	10.1543	10.1212	10.0638	6.48155	8.30012	8.89996	8.00403	8.03518	7.33892	8.20292	6.60643	7.65313	6.7995	8.02336	7.82889	7.79426	8.54033	8.82257	8.67916	8.9617	7.23378	7.34242	7.34774	7.33815	7.10331	7.37676	6.51694
PA2240	pslJ	PslJ						EPS	8.90755	9.54453	9.49585	9.49311	6.32414	7.20029	7.66641	7.59622	8.56387	7.50512	8.57771	7.02768	7.55175	6.93995	6.42892	5.24655	5.27237	5.60213	5.14773	5.59904	5.53561	7.57648	7.65447	7.6621	7.52999	7.51768	7.71944	7.17447
PA2233	pslC	PslC						EPS	8.53007	9.23191	9.20691	9.18583	5.61054	6.72353	7.27117	7.3505	6.61431	5.85217	6.64503	5.23135	5.7973	5.01825	5.86724	4.49213	4.57492	5.26425	4.57199	5.0357	4.79292	6.50098	6.73003	6.81184	6.52789	6.29676	6.66504	6.30157

[truncated: 8 more sheets: Figure 4g, Figure 5a, Figure S1, Figure S2, Figure S4, Figure S6, Figure S7, Figure S8]
